# Supplementary material for: G-quadruplex DNA structures in human stem cells and differentiation
Source: Nat Commun. 2022 Jan 10;13:142. doi: 10.1038/s41467-021-27719-1 (PMC8748810; doi:10.1038/s41467-021-27719-1)
Supplement: Supplementary file 4 — Supplementary Data 1 [file 41467_2021_27719_MOESM4_ESM.xlsx]

## Sheet: README
Supplementary Data 1: g.profiler results related to Supplementary Fig.8b and g
Conditions used for running g.profiler "g:GOSt Functional Profiling":
Organism: Homo sapiens
Run as mutliquery
Statistical domain scope: All known Genes
Significance threshold: Benjamini-Hochberg FDR
User threshold: 0.05
Data sources: GO biological processes, KEGG, Reactome, Wikipathways
GO term size limit: 20 -450 genes per term
Differential Gene analysis:
LogFC cutoff used: abs(logFC 1), FDR <0.05
Datasets:
Bivalent promoters the change to H3K4me3 upon differentiation
Gene G4 promoter signature:
G4posG4neg: positive for G4 in ESC, negative for G4 in daughter cell (CNCC or NSC)
G4posG4pos: positive for G4 in ESC, positive for G4 in daughter cell (CNCC or NSC)
G4negG4neg: negative for G4 in ESC and daughter cell (CNCC or NSC)
G4negG4pos: positive for G4 in ESC, positive for G4 in daughter cell (CNCC or NSC)

## Sheet: ESC_CNCC_G4posG4pos
source	term_name	term_id	adjusted_p_value	negative_log10_of_adjusted_p_value	term_size	query_size	intersection_size	effective_domain_size	intersections
GO:BP	lipid modification	GO:0030258	1.45319e-10	9.83768	221	1022	23	60612	ENSG00000005469,ENSG00000057252,ENSG00000060971,ENSG00000072210,ENSG00000075239,ENSG00000084710,ENSG00000095321,ENSG00000105520,ENSG00000112033,ENSG00000114737,ENSG00000116353,ENSG00000122971,ENSG00000125398,ENSG00000138796,ENSG00000143797,ENSG00000145675,ENSG00000153933,ENSG00000157184,ENSG00000159346,ENSG00000176095,ENSG00000184557,ENSG00000185950,ENSG00000198825
GO:BP	endomembrane system organization	GO:0010256	4.84367e-10	9.31483	403	1022	30	60612	ENSG00000013016,ENSG00000061656,ENSG00000066455,ENSG00000074695,ENSG00000099203,ENSG00000104142,ENSG00000104969,ENSG00000106330,ENSG00000107863,ENSG00000111450,ENSG00000115145,ENSG00000115561,ENSG00000115694,ENSG00000118200,ENSG00000120451,ENSG00000125875,ENSG00000130270,ENSG00000130635,ENSG00000136717,ENSG00000141627,ENSG00000148248,ENSG00000155256,ENSG00000168476,ENSG00000173846,ENSG00000174106…
GO:BP	regulation of cellular protein localization	GO:1903827	1.18389e-09	8.92669	445	1022	31	60612	ENSG00000069424,ENSG00000072274,ENSG00000074695,ENSG00000075711,ENSG00000079819,ENSG00000100034,ENSG00000105185,ENSG00000107643,ENSG00000114126,ENSG00000119185,ENSG00000128881,ENSG00000134308,ENSG00000135624,ENSG00000136938,ENSG00000138376,ENSG00000141577,ENSG00000145675,ENSG00000146834,ENSG00000147257,ENSG00000152642,ENSG00000160087,ENSG00000163930,ENSG00000164885,ENSG00000166963,ENSG00000173846…
GO:BP	cellular response to environmental stimulus	GO:0104004	1.2677e-09	8.89698	247	1022	23	60612	ENSG00000006062,ENSG00000065534,ENSG00000085662,ENSG00000096717,ENSG00000101442,ENSG00000104081,ENSG00000106144,ENSG00000107643,ENSG00000121671,ENSG00000125388,ENSG00000125398,ENSG00000130956,ENSG00000136936,ENSG00000143878,ENSG00000144468,ENSG00000151164,ENSG00000165802,ENSG00000168924,ENSG00000169967,ENSG00000171492,ENSG00000172613,ENSG00000176171,ENSG00000187446
GO:BP	cellular response to abiotic stimulus	GO:0071214	1.2677e-09	8.89698	247	1022	23	60612	ENSG00000006062,ENSG00000065534,ENSG00000085662,ENSG00000096717,ENSG00000101442,ENSG00000104081,ENSG00000106144,ENSG00000107643,ENSG00000121671,ENSG00000125388,ENSG00000125398,ENSG00000130956,ENSG00000136936,ENSG00000143878,ENSG00000144468,ENSG00000151164,ENSG00000165802,ENSG00000168924,ENSG00000169967,ENSG00000171492,ENSG00000172613,ENSG00000176171,ENSG00000187446
GO:BP	response to radiation	GO:0009314	6.55258e-09	8.18359	318	1022	25	60612	ENSG00000036672,ENSG00000049246,ENSG00000096717,ENSG00000101442,ENSG00000104081,ENSG00000107643,ENSG00000112130,ENSG00000115738,ENSG00000119048,ENSG00000119401,ENSG00000121671,ENSG00000125388,ENSG00000129355,ENSG00000131697,ENSG00000136936,ENSG00000143878,ENSG00000144468,ENSG00000151164,ENSG00000168411,ENSG00000172531,ENSG00000172613,ENSG00000173559,ENSG00000173846,ENSG00000177606,ENSG00000225830
GO:BP	carbohydrate metabolic process	GO:0005975	1.57665e-08	7.80227	440	1022	29	60612	ENSG00000067225,ENSG00000068383,ENSG00000085662,ENSG00000086062,ENSG00000093217,ENSG00000096717,ENSG00000100994,ENSG00000111275,ENSG00000112033,ENSG00000126368,ENSG00000131871,ENSG00000136840,ENSG00000136856,ENSG00000138030,ENSG00000159346,ENSG00000159399,ENSG00000160326,ENSG00000166507,ENSG00000171298,ENSG00000172456,ENSG00000173599,ENSG00000177239,ENSG00000181856,ENSG00000182197,ENSG00000184005…
GO:BP	cell morphogenesis involved in neuron differentiation	GO:0048667	1.80951e-08	7.74244	415	1022	28	60612	ENSG00000068305,ENSG00000088899,ENSG00000090776,ENSG00000095397,ENSG00000100784,ENSG00000103260,ENSG00000116106,ENSG00000118257,ENSG00000124181,ENSG00000125266,ENSG00000128602,ENSG00000130449,ENSG00000132640,ENSG00000135333,ENSG00000143434,ENSG00000145675,ENSG00000149930,ENSG00000155256,ENSG00000158321,ENSG00000163110,ENSG00000164885,ENSG00000165802,ENSG00000166963,ENSG00000182580,ENSG00000185950…
GO:BP	signal transduction by p53 class mediator	GO:0072331	3.17714e-08	7.49796	244	1022	21	60612	ENSG00000025293,ENSG00000080802,ENSG00000089486,ENSG00000090097,ENSG00000092871,ENSG00000096717,ENSG00000106144,ENSG00000113300,ENSG00000114126,ENSG00000117748,ENSG00000124216,ENSG00000138376,ENSG00000149480,ENSG00000151164,ENSG00000163349,ENSG00000164885,ENSG00000164938,ENSG00000172613,ENSG00000173846,ENSG00000177076,ENSG00000240972
GO:BP	small molecule catabolic process	GO:0044282	7.78017e-08	7.10901	388	1022	26	60612	ENSG00000005469,ENSG00000060971,ENSG00000067225,ENSG00000068383,ENSG00000072210,ENSG00000075239,ENSG00000093217,ENSG00000095321,ENSG00000100116,ENSG00000100348,ENSG00000103066,ENSG00000112033,ENSG00000116353,ENSG00000122971,ENSG00000132793,ENSG00000138030,ENSG00000138796,ENSG00000139631,ENSG00000157184,ENSG00000159399,ENSG00000163644,ENSG00000185950,ENSG00000187446,ENSG00000196177,ENSG00000197217…
GO:BP	fatty acid oxidation	GO:0019395	8.17209e-08	7.08767	90	1022	13	60612	ENSG00000005469,ENSG00000060971,ENSG00000072210,ENSG00000075239,ENSG00000095321,ENSG00000112033,ENSG00000116353,ENSG00000122971,ENSG00000125398,ENSG00000138796,ENSG00000157184,ENSG00000159346,ENSG00000185950
GO:BP	peptidyl-serine modification	GO:0018209	8.82461e-08	7.0543	284	1022	22	60612	ENSG00000052795,ENSG00000072274,ENSG00000075413,ENSG00000100034,ENSG00000100784,ENSG00000106799,ENSG00000107643,ENSG00000114738,ENSG00000126583,ENSG00000128881,ENSG00000134901,ENSG00000143479,ENSG00000152495,ENSG00000152642,ENSG00000153721,ENSG00000163349,ENSG00000164885,ENSG00000165752,ENSG00000178607,ENSG00000211455,ENSG00000225830,ENSG00000240972
GO:BP	peptidyl-serine phosphorylation	GO:0018105	1.37512e-07	6.86166	266	1022	21	60612	ENSG00000052795,ENSG00000072274,ENSG00000075413,ENSG00000100034,ENSG00000100784,ENSG00000106799,ENSG00000107643,ENSG00000114738,ENSG00000126583,ENSG00000128881,ENSG00000143479,ENSG00000152495,ENSG00000152642,ENSG00000153721,ENSG00000163349,ENSG00000164885,ENSG00000165752,ENSG00000178607,ENSG00000211455,ENSG00000225830,ENSG00000240972
GO:BP	lipid oxidation	GO:0034440	1.54822e-07	6.81017	95	1022	13	60612	ENSG00000005469,ENSG00000060971,ENSG00000072210,ENSG00000075239,ENSG00000095321,ENSG00000112033,ENSG00000116353,ENSG00000122971,ENSG00000125398,ENSG00000138796,ENSG00000157184,ENSG00000159346,ENSG00000185950
GO:BP	Wnt signaling pathway	GO:0016055	1.63927e-07	6.78535	432	1022	27	60612	ENSG00000095739,ENSG00000104953,ENSG00000106571,ENSG00000108344,ENSG00000110801,ENSG00000111237,ENSG00000115808,ENSG00000119048,ENSG00000125398,ENSG00000129084,ENSG00000131697,ENSG00000134371,ENSG00000147257,ENSG00000154124,ENSG00000157240,ENSG00000162946,ENSG00000168646,ENSG00000172531,ENSG00000179399,ENSG00000180340,ENSG00000183579,ENSG00000183779,ENSG00000186153,ENSG00000188760,ENSG00000197380…
GO:BP	circadian regulation of gene expression	GO:0032922	1.84516e-07	6.73397	64	1022	11	60612	ENSG00000036672,ENSG00000049246,ENSG00000096717,ENSG00000115738,ENSG00000120738,ENSG00000121671,ENSG00000125968,ENSG00000126368,ENSG00000172201,ENSG00000172531,ENSG00000205213
GO:BP	actin filament organization	GO:0007015	1.88108e-07	6.72559	378	1022	25	60612	ENSG00000072110,ENSG00000075711,ENSG00000088280,ENSG00000096968,ENSG00000100034,ENSG00000103187,ENSG00000106799,ENSG00000107140,ENSG00000113657,ENSG00000117632,ENSG00000119185,ENSG00000127946,ENSG00000133030,ENSG00000135723,ENSG00000136717,ENSG00000137478,ENSG00000143878,ENSG00000145715,ENSG00000149798,ENSG00000162704,ENSG00000175175,ENSG00000178882,ENSG00000179604,ENSG00000196405,ENSG00000196776
GO:BP	cell-cell signaling by wnt	GO:0198738	1.96041e-07	6.70765	436	1022	27	60612	ENSG00000095739,ENSG00000104953,ENSG00000106571,ENSG00000108344,ENSG00000110801,ENSG00000111237,ENSG00000115808,ENSG00000119048,ENSG00000125398,ENSG00000129084,ENSG00000131697,ENSG00000134371,ENSG00000147257,ENSG00000154124,ENSG00000157240,ENSG00000162946,ENSG00000168646,ENSG00000172531,ENSG00000179399,ENSG00000180340,ENSG00000183579,ENSG00000183779,ENSG00000186153,ENSG00000188760,ENSG00000197380…
GO:BP	regulation of Wnt signaling pathway	GO:0030111	2.17453e-07	6.66264	326	1022	23	60612	ENSG00000095739,ENSG00000104953,ENSG00000106571,ENSG00000108344,ENSG00000110801,ENSG00000119048,ENSG00000125398,ENSG00000129084,ENSG00000131697,ENSG00000134371,ENSG00000147257,ENSG00000154124,ENSG00000162946,ENSG00000168646,ENSG00000172531,ENSG00000179399,ENSG00000183579,ENSG00000183779,ENSG00000186153,ENSG00000188760,ENSG00000197380,ENSG00000205213,ENSG00000205269
GO:BP	canonical Wnt signaling pathway	GO:0060070	2.65781e-07	6.57548	303	1022	22	60612	ENSG00000095739,ENSG00000104953,ENSG00000106571,ENSG00000108344,ENSG00000110801,ENSG00000119048,ENSG00000125398,ENSG00000129084,ENSG00000131697,ENSG00000147257,ENSG00000154124,ENSG00000157240,ENSG00000168646,ENSG00000172531,ENSG00000179399,ENSG00000180340,ENSG00000183579,ENSG00000183779,ENSG00000188760,ENSG00000197380,ENSG00000205213,ENSG00000205269
GO:BP	fatty acid catabolic process	GO:0009062	3.10922e-07	6.50735	101	1022	13	60612	ENSG00000005469,ENSG00000060971,ENSG00000072210,ENSG00000075239,ENSG00000095321,ENSG00000103066,ENSG00000112033,ENSG00000116353,ENSG00000122971,ENSG00000132793,ENSG00000138796,ENSG00000157184,ENSG00000185950
GO:BP	carboxylic acid catabolic process	GO:0046395	3.21331e-07	6.49305	255	1022	20	60612	ENSG00000005469,ENSG00000060971,ENSG00000072210,ENSG00000075239,ENSG00000093217,ENSG00000095321,ENSG00000100116,ENSG00000100348,ENSG00000103066,ENSG00000112033,ENSG00000116353,ENSG00000122971,ENSG00000132793,ENSG00000138796,ENSG00000139631,ENSG00000157184,ENSG00000163644,ENSG00000185950,ENSG00000187446,ENSG00000196177
GO:BP	organic acid catabolic process	GO:0016054	3.21331e-07	6.49305	255	1022	20	60612	ENSG00000005469,ENSG00000060971,ENSG00000072210,ENSG00000075239,ENSG00000093217,ENSG00000095321,ENSG00000100116,ENSG00000100348,ENSG00000103066,ENSG00000112033,ENSG00000116353,ENSG00000122971,ENSG00000132793,ENSG00000138796,ENSG00000139631,ENSG00000157184,ENSG00000163644,ENSG00000185950,ENSG00000187446,ENSG00000196177
GO:BP	axon development	GO:0061564	3.33552e-07	6.47684	362	1022	24	60612	ENSG00000090776,ENSG00000100784,ENSG00000103260,ENSG00000116106,ENSG00000118200,ENSG00000118257,ENSG00000124181,ENSG00000125266,ENSG00000128602,ENSG00000130449,ENSG00000135333,ENSG00000143434,ENSG00000145675,ENSG00000149930,ENSG00000155256,ENSG00000158321,ENSG00000164885,ENSG00000166963,ENSG00000182580,ENSG00000185950,ENSG00000196405,ENSG00000196923,ENSG00000198513,ENSG00000198825
GO:BP	monocarboxylic acid catabolic process	GO:0072329	3.48001e-07	6.45842	121	1022	14	60612	ENSG00000005469,ENSG00000060971,ENSG00000072210,ENSG00000075239,ENSG00000093217,ENSG00000095321,ENSG00000103066,ENSG00000112033,ENSG00000116353,ENSG00000122971,ENSG00000132793,ENSG00000138796,ENSG00000157184,ENSG00000185950
GO:BP	regulation of apoptotic signaling pathway	GO:2001233	3.59339e-07	6.4445	309	1022	22	60612	ENSG00000092871,ENSG00000096092,ENSG00000096717,ENSG00000096968,ENSG00000100234,ENSG00000104081,ENSG00000105185,ENSG00000106799,ENSG00000107643,ENSG00000114126,ENSG00000119401,ENSG00000124216,ENSG00000129355,ENSG00000131871,ENSG00000134308,ENSG00000138448,ENSG00000139644,ENSG00000176171,ENSG00000182010,ENSG00000186153,ENSG00000198836,ENSG00000240972
GO:BP	glycoprotein metabolic process	GO:0009100	3.63183e-07	6.43987	364	1022	24	60612	ENSG00000015532,ENSG00000057252,ENSG00000074695,ENSG00000086062,ENSG00000088035,ENSG00000111885,ENSG00000116199,ENSG00000116406,ENSG00000117643,ENSG00000123989,ENSG00000125247,ENSG00000125430,ENSG00000134851,ENSG00000134901,ENSG00000136840,ENSG00000138604,ENSG00000151233,ENSG00000166507,ENSG00000177076,ENSG00000177239,ENSG00000179104,ENSG00000182197,ENSG00000184005,ENSG00000187446
GO:BP	protein autophosphorylation	GO:0046777	3.79859e-07	6.42038	209	1022	18	60612	ENSG00000075413,ENSG00000096968,ENSG00000107140,ENSG00000114738,ENSG00000115694,ENSG00000116106,ENSG00000135333,ENSG00000135503,ENSG00000137193,ENSG00000143933,ENSG00000149930,ENSG00000152495,ENSG00000163491,ENSG00000170145,ENSG00000178607,ENSG00000182580,ENSG00000187446,ENSG00000198873
GO:BP	negative regulation of mitotic cell cycle	GO:0045930	3.98054e-07	6.40006	311	1022	22	60612	ENSG00000075711,ENSG00000080802,ENSG00000090097,ENSG00000106144,ENSG00000108344,ENSG00000110801,ENSG00000113300,ENSG00000114126,ENSG00000117748,ENSG00000120129,ENSG00000129084,ENSG00000129355,ENSG00000129757,ENSG00000134371,ENSG00000149930,ENSG00000151164,ENSG00000154640,ENSG00000168411,ENSG00000172613,ENSG00000173559,ENSG00000173846,ENSG00000180447
GO:BP	regulation of canonical Wnt signaling pathway	GO:0060828	5.05927e-07	6.29591	263	1022	20	60612	ENSG00000095739,ENSG00000104953,ENSG00000106571,ENSG00000108344,ENSG00000110801,ENSG00000119048,ENSG00000125398,ENSG00000129084,ENSG00000131697,ENSG00000147257,ENSG00000154124,ENSG00000168646,ENSG00000172531,ENSG00000179399,ENSG00000183579,ENSG00000183779,ENSG00000188760,ENSG00000197380,ENSG00000205213,ENSG00000205269
GO:BP	covalent chromatin modification	GO:0016569	5.24359e-07	6.28037	372	1022	24	60612	ENSG00000006459,ENSG00000025293,ENSG00000096717,ENSG00000096968,ENSG00000100784,ENSG00000105556,ENSG00000112130,ENSG00000115289,ENSG00000119048,ENSG00000121481,ENSG00000134283,ENSG00000134371,ENSG00000140455,ENSG00000149480,ENSG00000158321,ENSG00000158711,ENSG00000159267,ENSG00000163517,ENSG00000163602,ENSG00000163930,ENSG00000171456,ENSG00000185420,ENSG00000185619,ENSG00000187555
GO:BP	cell growth	GO:0016049	5.80309e-07	6.23634	346	1022	23	60612	ENSG00000096717,ENSG00000100532,ENSG00000101349,ENSG00000106799,ENSG00000111666,ENSG00000114737,ENSG00000117425,ENSG00000118257,ENSG00000119401,ENSG00000121864,ENSG00000125398,ENSG00000129355,ENSG00000135503,ENSG00000143434,ENSG00000149930,ENSG00000155256,ENSG00000158321,ENSG00000163110,ENSG00000163930,ENSG00000164885,ENSG00000175602,ENSG00000179833,ENSG00000197380
GO:BP	positive regulation of cellular component biogenesis	GO:0044089	1.04106e-06	5.98252	446	1022	26	60612	ENSG00000052795,ENSG00000072274,ENSG00000100034,ENSG00000104081,ENSG00000106799,ENSG00000107140,ENSG00000113300,ENSG00000113657,ENSG00000117748,ENSG00000119185,ENSG00000131697,ENSG00000134283,ENSG00000135723,ENSG00000136717,ENSG00000136936,ENSG00000137478,ENSG00000149798,ENSG00000158321,ENSG00000162704,ENSG00000175175,ENSG00000179604,ENSG00000182580,ENSG00000196405,ENSG00000196776,ENSG00000243317…
GO:BP	regulation of neuron differentiation	GO:0045664	1.04106e-06	5.98252	416	1022	25	60612	ENSG00000088899,ENSG00000103260,ENSG00000113657,ENSG00000115738,ENSG00000115844,ENSG00000116106,ENSG00000118200,ENSG00000119401,ENSG00000125266,ENSG00000125398,ENSG00000126778,ENSG00000130449,ENSG00000136717,ENSG00000140262,ENSG00000143434,ENSG00000144355,ENSG00000155256,ENSG00000157240,ENSG00000163110,ENSG00000163608,ENSG00000164885,ENSG00000165802,ENSG00000182580,ENSG00000198825,ENSG00000213420
GO:BP	histone modification	GO:0016570	1.14999e-06	5.93931	360	1022	23	60612	ENSG00000006459,ENSG00000025293,ENSG00000096717,ENSG00000096968,ENSG00000100784,ENSG00000105556,ENSG00000112130,ENSG00000115289,ENSG00000119048,ENSG00000121481,ENSG00000134371,ENSG00000140455,ENSG00000149480,ENSG00000158321,ENSG00000158711,ENSG00000159267,ENSG00000163517,ENSG00000163602,ENSG00000163930,ENSG00000171456,ENSG00000185420,ENSG00000185619,ENSG00000187555
GO:BP	negative regulation of binding	GO:0051100	1.14999e-06	5.93931	134	1022	14	60612	ENSG00000096968,ENSG00000107643,ENSG00000117632,ENSG00000119185,ENSG00000128602,ENSG00000128881,ENSG00000130956,ENSG00000139644,ENSG00000142684,ENSG00000162946,ENSG00000172531,ENSG00000174437,ENSG00000177606,ENSG00000184900
GO:BP	regulation of response to DNA damage stimulus	GO:2001020	1.3681e-06	5.86388	204	1022	17	60612	ENSG00000041880,ENSG00000067369,ENSG00000096717,ENSG00000101596,ENSG00000112130,ENSG00000117748,ENSG00000119401,ENSG00000124216,ENSG00000124535,ENSG00000126583,ENSG00000129355,ENSG00000153879,ENSG00000155229,ENSG00000168411,ENSG00000168646,ENSG00000225830,ENSG00000240972
GO:BP	positive regulation of cellular protein localization	GO:1903829	1.40588e-06	5.85205	281	1022	20	60612	ENSG00000072274,ENSG00000075711,ENSG00000079819,ENSG00000105185,ENSG00000107643,ENSG00000114126,ENSG00000119185,ENSG00000134308,ENSG00000135624,ENSG00000136938,ENSG00000141577,ENSG00000145675,ENSG00000146834,ENSG00000152642,ENSG00000160087,ENSG00000163930,ENSG00000166963,ENSG00000173846,ENSG00000187446,ENSG00000198743
GO:BP	axonogenesis	GO:0007409	1.56385e-06	5.8058	338	1022	22	60612	ENSG00000090776,ENSG00000100784,ENSG00000103260,ENSG00000116106,ENSG00000118257,ENSG00000124181,ENSG00000125266,ENSG00000128602,ENSG00000130449,ENSG00000135333,ENSG00000143434,ENSG00000145675,ENSG00000149930,ENSG00000155256,ENSG00000158321,ENSG00000164885,ENSG00000166963,ENSG00000182580,ENSG00000185950,ENSG00000196405,ENSG00000196923,ENSG00000198513
GO:BP	fatty acid beta-oxidation	GO:0006635	1.58165e-06	5.80089	63	1022	10	60612	ENSG00000005469,ENSG00000060971,ENSG00000075239,ENSG00000095321,ENSG00000112033,ENSG00000116353,ENSG00000122971,ENSG00000138796,ENSG00000157184,ENSG00000185950
GO:BP	cell cycle arrest	GO:0007050	1.66553e-06	5.77845	207	1022	17	60612	ENSG00000080802,ENSG00000090097,ENSG00000106144,ENSG00000106615,ENSG00000106799,ENSG00000113300,ENSG00000114126,ENSG00000115738,ENSG00000120129,ENSG00000129355,ENSG00000136717,ENSG00000138376,ENSG00000164885,ENSG00000164938,ENSG00000173846,ENSG00000178607,ENSG00000240972
GO:BP	cellular lipid catabolic process	GO:0044242	1.7804e-06	5.74948	208	1022	17	60612	ENSG00000005469,ENSG00000060971,ENSG00000072210,ENSG00000075239,ENSG00000095321,ENSG00000103066,ENSG00000112033,ENSG00000116353,ENSG00000122971,ENSG00000132793,ENSG00000135587,ENSG00000138796,ENSG00000157184,ENSG00000166311,ENSG00000177076,ENSG00000185950,ENSG00000198825
GO:BP	intrinsic apoptotic signaling pathway	GO:0097193	1.78252e-06	5.74897	233	1022	18	60612	ENSG00000052795,ENSG00000089486,ENSG00000096717,ENSG00000100034,ENSG00000104081,ENSG00000106144,ENSG00000115694,ENSG00000119401,ENSG00000124216,ENSG00000129355,ENSG00000131871,ENSG00000139644,ENSG00000163349,ENSG00000176171,ENSG00000178607,ENSG00000182010,ENSG00000198836,ENSG00000240972
GO:BP	regulation of actin filament-based process	GO:0032970	1.79657e-06	5.74556	341	1022	22	60612	ENSG00000075711,ENSG00000088280,ENSG00000100034,ENSG00000103187,ENSG00000106799,ENSG00000107140,ENSG00000117632,ENSG00000119185,ENSG00000135723,ENSG00000136717,ENSG00000137478,ENSG00000143878,ENSG00000145715,ENSG00000149798,ENSG00000149930,ENSG00000162704,ENSG00000164885,ENSG00000174437,ENSG00000175175,ENSG00000179604,ENSG00000196405,ENSG00000196776
GO:BP	glycosaminoglycan biosynthetic process	GO:0006024	2.54341e-06	5.59458	102	1022	12	60612	ENSG00000015532,ENSG00000086062,ENSG00000123989,ENSG00000125430,ENSG00000138604,ENSG00000147257,ENSG00000153976,ENSG00000166507,ENSG00000175040,ENSG00000179399,ENSG00000182197,ENSG00000213420
GO:BP	circadian rhythm	GO:0007623	2.61787e-06	5.58205	166	1022	15	60612	ENSG00000036672,ENSG00000049246,ENSG00000096717,ENSG00000107643,ENSG00000115738,ENSG00000120738,ENSG00000121671,ENSG00000125968,ENSG00000126368,ENSG00000126583,ENSG00000172201,ENSG00000172531,ENSG00000174738,ENSG00000187555,ENSG00000205213
GO:BP	protein-containing complex disassembly	GO:0032984	3.13572e-06	5.50366	296	1022	20	60612	ENSG00000068796,ENSG00000115561,ENSG00000116898,ENSG00000117632,ENSG00000117713,ENSG00000118200,ENSG00000122140,ENSG00000128881,ENSG00000130312,ENSG00000143479,ENSG00000154429,ENSG00000154719,ENSG00000157240,ENSG00000166963,ENSG00000172531,ENSG00000176171,ENSG00000180340,ENSG00000180992,ENSG00000243927,ENSG00000271601
GO:BP	regulation of binding	GO:0051098	3.14941e-06	5.50177	269	1022	19	60612	ENSG00000075413,ENSG00000095739,ENSG00000096968,ENSG00000107643,ENSG00000116106,ENSG00000117632,ENSG00000119185,ENSG00000128602,ENSG00000128881,ENSG00000130956,ENSG00000139644,ENSG00000142684,ENSG00000153879,ENSG00000157837,ENSG00000162946,ENSG00000172531,ENSG00000174437,ENSG00000177606,ENSG00000184900
GO:BP	response to endoplasmic reticulum stress	GO:0034976	3.14941e-06	5.50177	269	1022	19	60612	ENSG00000070669,ENSG00000100350,ENSG00000101251,ENSG00000104969,ENSG00000106638,ENSG00000116406,ENSG00000131871,ENSG00000139644,ENSG00000144468,ENSG00000145191,ENSG00000145675,ENSG00000157014,ENSG00000160087,ENSG00000174437,ENSG00000174851,ENSG00000177239,ENSG00000177606,ENSG00000178607,ENSG00000198836
GO:BP	glycoprotein biosynthetic process	GO:0009101	3.27252e-06	5.48512	297	1022	20	60612	ENSG00000015532,ENSG00000057252,ENSG00000074695,ENSG00000086062,ENSG00000088035,ENSG00000116199,ENSG00000117643,ENSG00000123989,ENSG00000125247,ENSG00000125430,ENSG00000134851,ENSG00000134901,ENSG00000136840,ENSG00000138604,ENSG00000151233,ENSG00000166507,ENSG00000177076,ENSG00000179104,ENSG00000182197,ENSG00000187446
GO:BP	negative regulation of phosphorylation	GO:0042326	3.67463e-06	5.43479	386	1022	23	60612	ENSG00000075711,ENSG00000096717,ENSG00000100034,ENSG00000100234,ENSG00000107140,ENSG00000116741,ENSG00000119185,ENSG00000120129,ENSG00000120875,ENSG00000129355,ENSG00000129757,ENSG00000137834,ENSG00000143933,ENSG00000152642,ENSG00000153721,ENSG00000154127,ENSG00000166311,ENSG00000175175,ENSG00000184557,ENSG00000185950,ENSG00000187446,ENSG00000196388,ENSG00000198825
GO:BP	regulation of actin cytoskeleton organization	GO:0032956	3.97337e-06	5.40084	301	1022	20	60612	ENSG00000088280,ENSG00000100034,ENSG00000103187,ENSG00000106799,ENSG00000107140,ENSG00000117632,ENSG00000119185,ENSG00000135723,ENSG00000136717,ENSG00000137478,ENSG00000143878,ENSG00000145715,ENSG00000149798,ENSG00000149930,ENSG00000162704,ENSG00000164885,ENSG00000175175,ENSG00000179604,ENSG00000196405,ENSG00000196776
GO:BP	fatty acid metabolic process	GO:0006631	4.10244e-06	5.38696	330	1022	21	60612	ENSG00000005469,ENSG00000060971,ENSG00000072210,ENSG00000075239,ENSG00000095321,ENSG00000096717,ENSG00000103066,ENSG00000112033,ENSG00000113396,ENSG00000116353,ENSG00000122971,ENSG00000125398,ENSG00000132793,ENSG00000138796,ENSG00000142784,ENSG00000157184,ENSG00000159346,ENSG00000185950,ENSG00000196177,ENSG00000204228,ENSG00000240972
GO:BP	regulation of actin filament organization	GO:0110053	4.23674e-06	5.37297	222	1022	17	60612	ENSG00000088280,ENSG00000100034,ENSG00000103187,ENSG00000106799,ENSG00000107140,ENSG00000117632,ENSG00000119185,ENSG00000135723,ENSG00000136717,ENSG00000137478,ENSG00000145715,ENSG00000149798,ENSG00000162704,ENSG00000175175,ENSG00000179604,ENSG00000196405,ENSG00000196776
GO:BP	lipid catabolic process	GO:0016042	4.73933e-06	5.32428	250	1022	18	60612	ENSG00000005469,ENSG00000060971,ENSG00000072210,ENSG00000075239,ENSG00000095321,ENSG00000103066,ENSG00000112033,ENSG00000116353,ENSG00000122971,ENSG00000132793,ENSG00000135587,ENSG00000138796,ENSG00000152270,ENSG00000157184,ENSG00000166311,ENSG00000177076,ENSG00000185950,ENSG00000198825
GO:BP	regulation of supramolecular fiber organization	GO:1902903	4.80798e-06	5.31804	305	1022	20	60612	ENSG00000088280,ENSG00000100034,ENSG00000103187,ENSG00000106799,ENSG00000107140,ENSG00000117632,ENSG00000118200,ENSG00000119185,ENSG00000128881,ENSG00000135723,ENSG00000136717,ENSG00000137478,ENSG00000145715,ENSG00000149798,ENSG00000162704,ENSG00000166963,ENSG00000175175,ENSG00000179604,ENSG00000196405,ENSG00000196776
GO:BP	aminoglycan biosynthetic process	GO:0006023	4.95743e-06	5.30474	109	1022	12	60612	ENSG00000015532,ENSG00000086062,ENSG00000123989,ENSG00000125430,ENSG00000138604,ENSG00000147257,ENSG00000153976,ENSG00000166507,ENSG00000175040,ENSG00000179399,ENSG00000182197,ENSG00000213420
GO:BP	cell cycle checkpoint	GO:0000075	5.11091e-06	5.2915	200	1022	16	60612	ENSG00000067369,ENSG00000075711,ENSG00000080802,ENSG00000090097,ENSG00000106144,ENSG00000113300,ENSG00000114126,ENSG00000117748,ENSG00000120129,ENSG00000149930,ENSG00000151164,ENSG00000168411,ENSG00000172613,ENSG00000173559,ENSG00000173846,ENSG00000225830
GO:BP	negative regulation of cell cycle process	GO:0010948	5.11152e-06	5.29145	335	1022	21	60612	ENSG00000015153,ENSG00000080802,ENSG00000090097,ENSG00000106144,ENSG00000108344,ENSG00000110801,ENSG00000113300,ENSG00000114126,ENSG00000117748,ENSG00000120129,ENSG00000121481,ENSG00000125952,ENSG00000126756,ENSG00000129084,ENSG00000129355,ENSG00000134371,ENSG00000149930,ENSG00000163602,ENSG00000168411,ENSG00000173846,ENSG00000240972
GO:BP	G1/S transition of mitotic cell cycle	GO:0000082	5.22948e-06	5.28154	252	1022	18	60612	ENSG00000080802,ENSG00000083812,ENSG00000090097,ENSG00000106144,ENSG00000113300,ENSG00000114126,ENSG00000115738,ENSG00000117748,ENSG00000125952,ENSG00000129355,ENSG00000134371,ENSG00000135503,ENSG00000155858,ENSG00000164885,ENSG00000168411,ENSG00000172059,ENSG00000173846,ENSG00000175305
GO:BP	glycosaminoglycan metabolic process	GO:0030203	5.93073e-06	5.22689	132	1022	13	60612	ENSG00000015532,ENSG00000086062,ENSG00000123989,ENSG00000125430,ENSG00000138604,ENSG00000147257,ENSG00000153976,ENSG00000166507,ENSG00000175040,ENSG00000179399,ENSG00000182197,ENSG00000187446,ENSG00000213420
GO:BP	proteasome-mediated ubiquitin-dependent protein catabolic process	GO:0043161	6.24396e-06	5.20454	399	1022	23	60612	ENSG00000033800,ENSG00000092871,ENSG00000096717,ENSG00000100350,ENSG00000100505,ENSG00000101251,ENSG00000104969,ENSG00000108344,ENSG00000110801,ENSG00000116406,ENSG00000119048,ENSG00000121067,ENSG00000126107,ENSG00000129084,ENSG00000131871,ENSG00000133612,ENSG00000151743,ENSG00000160087,ENSG00000163602,ENSG00000166963,ENSG00000173846,ENSG00000177239,ENSG00000187555
GO:BP	phospholipid metabolic process	GO:0006644	6.24396e-06	5.20454	399	1022	23	60612	ENSG00000084710,ENSG00000100564,ENSG00000103043,ENSG00000103066,ENSG00000105520,ENSG00000105875,ENSG00000111666,ENSG00000114737,ENSG00000116095,ENSG00000122335,ENSG00000132793,ENSG00000135587,ENSG00000143797,ENSG00000145675,ENSG00000152642,ENSG00000153933,ENSG00000166311,ENSG00000176095,ENSG00000184557,ENSG00000185808,ENSG00000197121,ENSG00000197296,ENSG00000198825
GO:BP	mitotic cell cycle checkpoint	GO:0007093	7.23146e-06	5.14077	157	1022	14	60612	ENSG00000075711,ENSG00000080802,ENSG00000090097,ENSG00000106144,ENSG00000113300,ENSG00000114126,ENSG00000117748,ENSG00000120129,ENSG00000149930,ENSG00000151164,ENSG00000168411,ENSG00000172613,ENSG00000173559,ENSG00000173846
GO:BP	response to light stimulus	GO:0009416	7.52964e-06	5.12323	232	1022	17	60612	ENSG00000036672,ENSG00000049246,ENSG00000096717,ENSG00000101442,ENSG00000104081,ENSG00000107643,ENSG00000115738,ENSG00000119048,ENSG00000119401,ENSG00000121671,ENSG00000125388,ENSG00000129355,ENSG00000131697,ENSG00000136936,ENSG00000144468,ENSG00000172531,ENSG00000225830
GO:BP	positive regulation of stress fiber assembly	GO:0051496	7.58262e-06	5.12018	43	1022	8	60612	ENSG00000100034,ENSG00000106799,ENSG00000107140,ENSG00000119185,ENSG00000135723,ENSG00000175175,ENSG00000196405,ENSG00000196776
GO:BP	regulation of stress fiber assembly	GO:0051492	8.56886e-06	5.06708	76	1022	10	60612	ENSG00000088280,ENSG00000100034,ENSG00000106799,ENSG00000107140,ENSG00000117632,ENSG00000119185,ENSG00000135723,ENSG00000175175,ENSG00000196405,ENSG00000196776
GO:BP	DNA damage checkpoint	GO:0000077	8.85159e-06	5.05298	137	1022	13	60612	ENSG00000067369,ENSG00000080802,ENSG00000090097,ENSG00000106144,ENSG00000113300,ENSG00000114126,ENSG00000117748,ENSG00000149930,ENSG00000151164,ENSG00000168411,ENSG00000172613,ENSG00000173846,ENSG00000225830
GO:BP	mitotic DNA damage checkpoint	GO:0044773	9.65686e-06	5.01516	96	1022	11	60612	ENSG00000080802,ENSG00000090097,ENSG00000106144,ENSG00000113300,ENSG00000114126,ENSG00000117748,ENSG00000149930,ENSG00000151164,ENSG00000168411,ENSG00000172613,ENSG00000173846
GO:BP	regulation of intracellular transport	GO:0032386	9.93075e-06	5.00302	292	1022	19	60612	ENSG00000074695,ENSG00000105185,ENSG00000107643,ENSG00000114126,ENSG00000115561,ENSG00000119185,ENSG00000125875,ENSG00000134308,ENSG00000136938,ENSG00000138376,ENSG00000141577,ENSG00000145675,ENSG00000160087,ENSG00000163930,ENSG00000173846,ENSG00000180447,ENSG00000185896,ENSG00000187446,ENSG00000198825
GO:BP	rhythmic process	GO:0048511	1.00892e-05	4.99614	186	1022	15	60612	ENSG00000036672,ENSG00000049246,ENSG00000096717,ENSG00000107643,ENSG00000115738,ENSG00000120738,ENSG00000121671,ENSG00000125968,ENSG00000126368,ENSG00000126583,ENSG00000172201,ENSG00000172531,ENSG00000174738,ENSG00000187555,ENSG00000205213
GO:BP	regulation of DNA-binding transcription factor activity	GO:0051090	1.08565e-05	4.96431	413	1022	23	60612	ENSG00000067369,ENSG00000072274,ENSG00000096717,ENSG00000100784,ENSG00000107643,ENSG00000115738,ENSG00000119401,ENSG00000121481,ENSG00000125968,ENSG00000128602,ENSG00000137193,ENSG00000144485,ENSG00000153879,ENSG00000154124,ENSG00000157240,ENSG00000167550,ENSG00000177606,ENSG00000180340,ENSG00000182010,ENSG00000187446,ENSG00000187555,ENSG00000188243,ENSG00000234127
GO:BP	regulation of lipid metabolic process	GO:0019216	1.12835e-05	4.94756	353	1022	21	60612	ENSG00000096717,ENSG00000105875,ENSG00000112033,ENSG00000115738,ENSG00000120738,ENSG00000120837,ENSG00000124216,ENSG00000125398,ENSG00000126368,ENSG00000135587,ENSG00000142784,ENSG00000143344,ENSG00000145675,ENSG00000152270,ENSG00000155158,ENSG00000157184,ENSG00000159346,ENSG00000160285,ENSG00000174738,ENSG00000185950,ENSG00000197296
GO:BP	negative regulation of protein phosphorylation	GO:0001933	1.17485e-05	4.93002	354	1022	21	60612	ENSG00000075711,ENSG00000096717,ENSG00000100034,ENSG00000100234,ENSG00000107140,ENSG00000116741,ENSG00000119185,ENSG00000120129,ENSG00000120875,ENSG00000129757,ENSG00000137834,ENSG00000143933,ENSG00000152642,ENSG00000153721,ENSG00000154127,ENSG00000166311,ENSG00000175175,ENSG00000184557,ENSG00000187446,ENSG00000196388,ENSG00000198825
GO:BP	Golgi organization	GO:0007030	1.19389e-05	4.92304	141	1022	13	60612	ENSG00000013016,ENSG00000066455,ENSG00000074695,ENSG00000099203,ENSG00000107863,ENSG00000115694,ENSG00000118200,ENSG00000125875,ENSG00000130270,ENSG00000141627,ENSG00000148248,ENSG00000173846,ENSG00000184743
GO:BP	regulation of mitochondrion organization	GO:0010821	1.24791e-05	4.90382	165	1022	14	60612	ENSG00000072274,ENSG00000074695,ENSG00000096092,ENSG00000104081,ENSG00000105185,ENSG00000107643,ENSG00000114126,ENSG00000134308,ENSG00000159399,ENSG00000160087,ENSG00000163930,ENSG00000170581,ENSG00000176171,ENSG00000198836
GO:BP	smoothened signaling pathway	GO:0007224	1.32595e-05	4.87747	80	1022	10	60612	ENSG00000100360,ENSG00000106571,ENSG00000117425,ENSG00000128602,ENSG00000128881,ENSG00000147257,ENSG00000163349,ENSG00000180447,ENSG00000185347,ENSG00000213420
GO:BP	response to mechanical stimulus	GO:0009612	1.40191e-05	4.85328	100	1022	11	60612	ENSG00000006062,ENSG00000095397,ENSG00000106144,ENSG00000107643,ENSG00000125398,ENSG00000130956,ENSG00000145390,ENSG00000169967,ENSG00000174469,ENSG00000176171,ENSG00000177606
GO:BP	regulation of signal transduction by p53 class mediator	GO:1901796	1.42107e-05	4.84739	167	1022	14	60612	ENSG00000025293,ENSG00000092871,ENSG00000096717,ENSG00000117748,ENSG00000124216,ENSG00000138376,ENSG00000149480,ENSG00000151164,ENSG00000163349,ENSG00000164885,ENSG00000164938,ENSG00000172613,ENSG00000173846,ENSG00000240972
GO:BP	cell cycle G1/S phase transition	GO:0044843	1.6952e-05	4.77078	275	1022	18	60612	ENSG00000080802,ENSG00000083812,ENSG00000090097,ENSG00000106144,ENSG00000113300,ENSG00000114126,ENSG00000115738,ENSG00000117748,ENSG00000125952,ENSG00000129355,ENSG00000134371,ENSG00000135503,ENSG00000155858,ENSG00000164885,ENSG00000168411,ENSG00000172059,ENSG00000173846,ENSG00000175305
GO:BP	aminoglycan metabolic process	GO:0006022	1.72241e-05	4.76386	146	1022	13	60612	ENSG00000015532,ENSG00000086062,ENSG00000123989,ENSG00000125430,ENSG00000138604,ENSG00000147257,ENSG00000153976,ENSG00000166507,ENSG00000175040,ENSG00000179399,ENSG00000182197,ENSG00000187446,ENSG00000213420
GO:BP	peptidyl-threonine dephosphorylation	GO:0035970	1.73014e-05	4.76192	22	1022	6	60612	ENSG00000100034,ENSG00000120129,ENSG00000120875,ENSG00000167065,ENSG00000172531,ENSG00000175175
GO:BP	organic hydroxy compound metabolic process	GO:1901615	1.75895e-05	4.75475	426	1022	23	60612	ENSG00000057252,ENSG00000060971,ENSG00000068383,ENSG00000072042,ENSG00000072210,ENSG00000085662,ENSG00000096717,ENSG00000111275,ENSG00000112033,ENSG00000120837,ENSG00000121039,ENSG00000124181,ENSG00000124216,ENSG00000126368,ENSG00000137714,ENSG00000146233,ENSG00000155158,ENSG00000160285,ENSG00000176095,ENSG00000177076,ENSG00000186104,ENSG00000189221,ENSG00000198743
GO:BP	DNA integrity checkpoint	GO:0031570	1.84445e-05	4.73413	147	1022	13	60612	ENSG00000067369,ENSG00000080802,ENSG00000090097,ENSG00000106144,ENSG00000113300,ENSG00000114126,ENSG00000117748,ENSG00000149930,ENSG00000151164,ENSG00000168411,ENSG00000172613,ENSG00000173846,ENSG00000225830
GO:BP	mitochondrial transport	GO:0006839	1.84445e-05	4.73413	249	1022	17	60612	ENSG00000074695,ENSG00000096092,ENSG00000104081,ENSG00000105185,ENSG00000107643,ENSG00000109519,ENSG00000110711,ENSG00000114126,ENSG00000124172,ENSG00000134308,ENSG00000157184,ENSG00000160087,ENSG00000163930,ENSG00000168924,ENSG00000176171,ENSG00000178537,ENSG00000213221
GO:BP	mitotic DNA integrity checkpoint	GO:0044774	1.84529e-05	4.73394	103	1022	11	60612	ENSG00000080802,ENSG00000090097,ENSG00000106144,ENSG00000113300,ENSG00000114126,ENSG00000117748,ENSG00000149930,ENSG00000151164,ENSG00000168411,ENSG00000172613,ENSG00000173846
GO:BP	dendrite development	GO:0016358	1.97507e-05	4.70442	148	1022	13	60612	ENSG00000068305,ENSG00000088899,ENSG00000115808,ENSG00000116106,ENSG00000118200,ENSG00000124140,ENSG00000132640,ENSG00000149930,ENSG00000163110,ENSG00000164885,ENSG00000165802,ENSG00000166963,ENSG00000182580
GO:BP	regulation of DNA repair	GO:0006282	2.10751e-05	4.67623	126	1022	12	60612	ENSG00000041880,ENSG00000067369,ENSG00000096717,ENSG00000101596,ENSG00000112130,ENSG00000117748,ENSG00000124535,ENSG00000126583,ENSG00000153879,ENSG00000155229,ENSG00000168646,ENSG00000225830
GO:BP	regulation of actomyosin structure organization	GO:0110020	2.24214e-05	4.64934	85	1022	10	60612	ENSG00000088280,ENSG00000100034,ENSG00000106799,ENSG00000107140,ENSG00000117632,ENSG00000119185,ENSG00000135723,ENSG00000175175,ENSG00000196405,ENSG00000196776
GO:BP	regulation of actin filament bundle assembly	GO:0032231	2.24214e-05	4.64934	85	1022	10	60612	ENSG00000088280,ENSG00000100034,ENSG00000106799,ENSG00000107140,ENSG00000117632,ENSG00000119185,ENSG00000135723,ENSG00000175175,ENSG00000196405,ENSG00000196776
GO:BP	positive regulation of actin filament bundle assembly	GO:0032233	2.28623e-05	4.64088	50	1022	8	60612	ENSG00000100034,ENSG00000106799,ENSG00000107140,ENSG00000119185,ENSG00000135723,ENSG00000175175,ENSG00000196405,ENSG00000196776
GO:BP	microtubule-based transport	GO:0099111	2.42894e-05	4.61458	151	1022	13	60612	ENSG00000070718,ENSG00000100360,ENSG00000103351,ENSG00000107863,ENSG00000126756,ENSG00000129250,ENSG00000141577,ENSG00000145491,ENSG00000152582,ENSG00000166963,ENSG00000185896,ENSG00000187535,ENSG00000198836
GO:BP	cellular response to transforming growth factor beta stimulus	GO:0071560	2.46192e-05	4.60873	201	1022	15	60612	ENSG00000095739,ENSG00000096717,ENSG00000105185,ENSG00000106799,ENSG00000113658,ENSG00000125398,ENSG00000125968,ENSG00000128791,ENSG00000129757,ENSG00000137834,ENSG00000144355,ENSG00000174106,ENSG00000177606,ENSG00000183779,ENSG00000186153
GO:BP	cellular carbohydrate metabolic process	GO:0044262	2.94467e-05	4.53096	204	1022	15	60612	ENSG00000068383,ENSG00000086062,ENSG00000096717,ENSG00000100994,ENSG00000126368,ENSG00000131871,ENSG00000138030,ENSG00000159346,ENSG00000166507,ENSG00000171298,ENSG00000172456,ENSG00000182197,ENSG00000185950,ENSG00000187555,ENSG00000198743
GO:BP	stress fiber assembly	GO:0043149	3.01214e-05	4.52112	88	1022	10	60612	ENSG00000088280,ENSG00000100034,ENSG00000106799,ENSG00000107140,ENSG00000117632,ENSG00000119185,ENSG00000135723,ENSG00000175175,ENSG00000196405,ENSG00000196776
GO:BP	contractile actin filament bundle assembly	GO:0030038	3.01214e-05	4.52112	88	1022	10	60612	ENSG00000088280,ENSG00000100034,ENSG00000106799,ENSG00000107140,ENSG00000117632,ENSG00000119185,ENSG00000135723,ENSG00000175175,ENSG00000196405,ENSG00000196776
GO:BP	mitochondrial membrane organization	GO:0007006	3.07112e-05	4.5127	131	1022	12	60612	ENSG00000096092,ENSG00000104081,ENSG00000105185,ENSG00000107643,ENSG00000114126,ENSG00000124172,ENSG00000134308,ENSG00000159685,ENSG00000168924,ENSG00000173171,ENSG00000176171,ENSG00000198836
GO:BP	establishment of protein localization to mitochondrion	GO:0072655	3.28909e-05	4.48292	132	1022	12	60612	ENSG00000074695,ENSG00000104081,ENSG00000105185,ENSG00000107643,ENSG00000109519,ENSG00000110711,ENSG00000114126,ENSG00000134308,ENSG00000159399,ENSG00000160087,ENSG00000163930,ENSG00000213221
GO:BP	response to transforming growth factor beta	GO:0071559	3.43847e-05	4.46363	207	1022	15	60612	ENSG00000095739,ENSG00000096717,ENSG00000105185,ENSG00000106799,ENSG00000113658,ENSG00000125398,ENSG00000125968,ENSG00000128791,ENSG00000129757,ENSG00000137834,ENSG00000144355,ENSG00000174106,ENSG00000177606,ENSG00000183779,ENSG00000186153
GO:BP	circadian behavior	GO:0048512	3.66726e-05	4.43566	25	1022	6	60612	ENSG00000036672,ENSG00000049246,ENSG00000115738,ENSG00000120738,ENSG00000126368,ENSG00000174738
GO:BP	rhythmic behavior	GO:0007622	3.66726e-05	4.43566	25	1022	6	60612	ENSG00000036672,ENSG00000049246,ENSG00000115738,ENSG00000120738,ENSG00000126368,ENSG00000174738
GO:BP	monosaccharide metabolic process	GO:0005996	4.06689e-05	4.39074	210	1022	15	60612	ENSG00000067225,ENSG00000085662,ENSG00000093217,ENSG00000096717,ENSG00000112033,ENSG00000131871,ENSG00000138030,ENSG00000159346,ENSG00000159399,ENSG00000171298,ENSG00000172456,ENSG00000173599,ENSG00000185950,ENSG00000187555,ENSG00000213930
GO:BP	actin filament bundle organization	GO:0061572	4.07909e-05	4.38944	135	1022	12	60612	ENSG00000088280,ENSG00000100034,ENSG00000106799,ENSG00000107140,ENSG00000113657,ENSG00000117632,ENSG00000119185,ENSG00000135723,ENSG00000175175,ENSG00000178882,ENSG00000196405,ENSG00000196776
GO:BP	protein localization to mitochondrion	GO:0070585	4.07909e-05	4.38944	135	1022	12	60612	ENSG00000074695,ENSG00000104081,ENSG00000105185,ENSG00000107643,ENSG00000109519,ENSG00000110711,ENSG00000114126,ENSG00000134308,ENSG00000159399,ENSG00000160087,ENSG00000163930,ENSG00000213221
GO:BP	microtubule-based movement	GO:0007018	4.16737e-05	4.38014	295	1022	18	60612	ENSG00000068796,ENSG00000070718,ENSG00000100360,ENSG00000103351,ENSG00000107863,ENSG00000111834,ENSG00000126756,ENSG00000129250,ENSG00000139116,ENSG00000141577,ENSG00000145491,ENSG00000152582,ENSG00000154429,ENSG00000166963,ENSG00000183833,ENSG00000185896,ENSG00000187535,ENSG00000198836
GO:BP	response to peptide hormone	GO:0043434	4.36347e-05	4.36017	267	1022	17	60612	ENSG00000067225,ENSG00000070785,ENSG00000070961,ENSG00000096717,ENSG00000096968,ENSG00000128524,ENSG00000131871,ENSG00000132793,ENSG00000138030,ENSG00000145191,ENSG00000145675,ENSG00000152270,ENSG00000170145,ENSG00000170581,ENSG00000171130,ENSG00000181856,ENSG00000185950
GO:BP	glycerolipid metabolic process	GO:0046486	4.55702e-05	4.34132	389	1022	21	60612	ENSG00000084710,ENSG00000096717,ENSG00000100564,ENSG00000103043,ENSG00000103066,ENSG00000111666,ENSG00000114737,ENSG00000116095,ENSG00000122335,ENSG00000132793,ENSG00000143797,ENSG00000145675,ENSG00000152642,ENSG00000153933,ENSG00000176095,ENSG00000184557,ENSG00000185000,ENSG00000185808,ENSG00000197121,ENSG00000197296,ENSG00000198825
GO:BP	dephosphorylation	GO:0016311	4.55702e-05	4.34132	327	1022	19	60612	ENSG00000068383,ENSG00000100034,ENSG00000105520,ENSG00000119383,ENSG00000120129,ENSG00000120875,ENSG00000121671,ENSG00000143933,ENSG00000154127,ENSG00000157837,ENSG00000165802,ENSG00000166311,ENSG00000167065,ENSG00000169515,ENSG00000172531,ENSG00000175175,ENSG00000187446,ENSG00000188542,ENSG00000198825
GO:BP	histone H2A ubiquitination	GO:0033522	4.57566e-05	4.33955	26	1022	6	60612	ENSG00000112130,ENSG00000115289,ENSG00000119048,ENSG00000121481,ENSG00000163602,ENSG00000185619
GO:BP	axon guidance	GO:0007411	4.70083e-05	4.32783	213	1022	15	60612	ENSG00000090776,ENSG00000100784,ENSG00000116106,ENSG00000118257,ENSG00000124181,ENSG00000125266,ENSG00000128602,ENSG00000130449,ENSG00000135333,ENSG00000143434,ENSG00000145675,ENSG00000182580,ENSG00000185950,ENSG00000196405,ENSG00000196923
GO:BP	neuron projection guidance	GO:0097485	4.70083e-05	4.32783	213	1022	15	60612	ENSG00000090776,ENSG00000100784,ENSG00000116106,ENSG00000118257,ENSG00000124181,ENSG00000125266,ENSG00000128602,ENSG00000130449,ENSG00000135333,ENSG00000143434,ENSG00000145675,ENSG00000182580,ENSG00000185950,ENSG00000196405,ENSG00000196923
GO:BP	positive regulation of cytoskeleton organization	GO:0051495	5.44814e-05	4.26375	189	1022	14	60612	ENSG00000100034,ENSG00000106799,ENSG00000107140,ENSG00000119185,ENSG00000135723,ENSG00000136717,ENSG00000137478,ENSG00000149798,ENSG00000162704,ENSG00000164885,ENSG00000175175,ENSG00000179604,ENSG00000196405,ENSG00000196776
GO:BP	regulation of cell morphogenesis	GO:0022604	5.58304e-05	4.25313	363	1022	20	60612	ENSG00000075711,ENSG00000088899,ENSG00000095739,ENSG00000103260,ENSG00000116106,ENSG00000119185,ENSG00000130449,ENSG00000143434,ENSG00000143878,ENSG00000145715,ENSG00000149798,ENSG00000149930,ENSG00000155256,ENSG00000161791,ENSG00000163110,ENSG00000164885,ENSG00000165802,ENSG00000179604,ENSG00000182580,ENSG00000197296
GO:BP	regulation of protein localization to membrane	GO:1905475	5.60289e-05	4.25159	164	1022	13	60612	ENSG00000075711,ENSG00000105185,ENSG00000107643,ENSG00000114126,ENSG00000119185,ENSG00000134308,ENSG00000145675,ENSG00000147257,ENSG00000164885,ENSG00000179399,ENSG00000187446,ENSG00000198743,ENSG00000213420
GO:BP	glucose transmembrane transport	GO:1904659	5.67052e-05	4.24638	75	1022	9	60612	ENSG00000070371,ENSG00000112033,ENSG00000131871,ENSG00000136856,ENSG00000145675,ENSG00000160326,ENSG00000181856,ENSG00000185950,ENSG00000198743
GO:BP	response to peptide	GO:1901652	5.77476e-05	4.23847	333	1022	19	60612	ENSG00000067225,ENSG00000070785,ENSG00000070961,ENSG00000096717,ENSG00000096968,ENSG00000116106,ENSG00000128524,ENSG00000131871,ENSG00000132793,ENSG00000138030,ENSG00000145191,ENSG00000145675,ENSG00000152270,ENSG00000164885,ENSG00000170145,ENSG00000170581,ENSG00000171130,ENSG00000181856,ENSG00000185950
GO:BP	regulation of cell growth	GO:0001558	6.06274e-05	4.21733	304	1022	18	60612	ENSG00000096717,ENSG00000100532,ENSG00000101349,ENSG00000106799,ENSG00000111666,ENSG00000114737,ENSG00000117425,ENSG00000119401,ENSG00000121864,ENSG00000129355,ENSG00000135503,ENSG00000143434,ENSG00000149930,ENSG00000155256,ENSG00000163930,ENSG00000175602,ENSG00000179833,ENSG00000197380
GO:BP	regulation of gene expression, epigenetic	GO:0040029	6.38302e-05	4.19497	192	1022	14	60612	ENSG00000096717,ENSG00000099284,ENSG00000100142,ENSG00000101596,ENSG00000105849,ENSG00000108799,ENSG00000115289,ENSG00000117713,ENSG00000119772,ENSG00000134283,ENSG00000156802,ENSG00000179833,ENSG00000185619,ENSG00000225830
GO:BP	regulation of small molecule metabolic process	GO:0062012	6.93547e-05	4.15892	369	1022	20	60612	ENSG00000096717,ENSG00000108344,ENSG00000110801,ENSG00000112033,ENSG00000115758,ENSG00000120738,ENSG00000120837,ENSG00000124216,ENSG00000125398,ENSG00000126368,ENSG00000129084,ENSG00000131871,ENSG00000138030,ENSG00000142784,ENSG00000155158,ENSG00000159346,ENSG00000160285,ENSG00000160326,ENSG00000185950,ENSG00000187555
GO:BP	regulation of cell cycle phase transition	GO:1901987	7.28419e-05	4.13762	435	1022	22	60612	ENSG00000080802,ENSG00000090097,ENSG00000106144,ENSG00000108344,ENSG00000110801,ENSG00000113300,ENSG00000114126,ENSG00000115738,ENSG00000117748,ENSG00000120129,ENSG00000129084,ENSG00000129355,ENSG00000134371,ENSG00000136811,ENSG00000141577,ENSG00000143479,ENSG00000149930,ENSG00000155858,ENSG00000163491,ENSG00000168411,ENSG00000173846,ENSG00000249115
GO:BP	cell-substrate adhesion	GO:0031589	7.74827e-05	4.1108	280	1022	17	60612	ENSG00000072110,ENSG00000088812,ENSG00000096968,ENSG00000099866,ENSG00000100034,ENSG00000106780,ENSG00000115414,ENSG00000119185,ENSG00000137834,ENSG00000138448,ENSG00000145675,ENSG00000145715,ENSG00000149930,ENSG00000157927,ENSG00000169231,ENSG00000177076,ENSG00000182580
GO:BP	positive regulation of supramolecular fiber organization	GO:1902905	8.01899e-05	4.09588	170	1022	13	60612	ENSG00000100034,ENSG00000106799,ENSG00000107140,ENSG00000119185,ENSG00000135723,ENSG00000136717,ENSG00000137478,ENSG00000149798,ENSG00000162704,ENSG00000175175,ENSG00000179604,ENSG00000196405,ENSG00000196776
GO:BP	protein deubiquitination	GO:0016579	8.07727e-05	4.09274	281	1022	17	60612	ENSG00000036672,ENSG00000101442,ENSG00000103404,ENSG00000106799,ENSG00000108344,ENSG00000110801,ENSG00000115145,ENSG00000118939,ENSG00000129084,ENSG00000138376,ENSG00000140455,ENSG00000143970,ENSG00000154124,ENSG00000161677,ENSG00000163930,ENSG00000171456,ENSG00000187555
GO:BP	response to oxidative stress	GO:0006979	8.07727e-05	4.09274	311	1022	18	60612	ENSG00000023572,ENSG00000096717,ENSG00000103415,ENSG00000107643,ENSG00000111450,ENSG00000115694,ENSG00000131871,ENSG00000133612,ENSG00000143878,ENSG00000147955,ENSG00000162065,ENSG00000167419,ENSG00000173846,ENSG00000173992,ENSG00000177606,ENSG00000184983,ENSG00000225830,ENSG00000244405
GO:BP	hexose metabolic process	GO:0019318	8.49318e-05	4.07093	171	1022	13	60612	ENSG00000067225,ENSG00000085662,ENSG00000096717,ENSG00000112033,ENSG00000131871,ENSG00000138030,ENSG00000159346,ENSG00000159399,ENSG00000171298,ENSG00000173599,ENSG00000185950,ENSG00000187555,ENSG00000213930
GO:BP	intrinsic apoptotic signaling pathway in response to DNA damage	GO:0008630	9.29382e-05	4.03181	80	1022	9	60612	ENSG00000052795,ENSG00000089486,ENSG00000096717,ENSG00000106144,ENSG00000119401,ENSG00000124216,ENSG00000129355,ENSG00000163349,ENSG00000240972
GO:BP	negative regulation of intrinsic apoptotic signaling pathway	GO:2001243	9.29382e-05	4.03181	80	1022	9	60612	ENSG00000096717,ENSG00000119401,ENSG00000124216,ENSG00000129355,ENSG00000131871,ENSG00000139644,ENSG00000182010,ENSG00000198836,ENSG00000240972
GO:BP	glycerophospholipid metabolic process	GO:0006650	9.91161e-05	4.00386	316	1022	18	60612	ENSG00000084710,ENSG00000100564,ENSG00000103043,ENSG00000103066,ENSG00000111666,ENSG00000114737,ENSG00000116095,ENSG00000122335,ENSG00000132793,ENSG00000143797,ENSG00000145675,ENSG00000152642,ENSG00000153933,ENSG00000176095,ENSG00000184557,ENSG00000185808,ENSG00000197121,ENSG00000198825
GO:BP	DNA damage response, signal transduction by p53 class mediator	GO:0030330	0.000101658	3.99286	102	1022	10	60612	ENSG00000080802,ENSG00000090097,ENSG00000096717,ENSG00000106144,ENSG00000113300,ENSG00000114126,ENSG00000124216,ENSG00000173846,ENSG00000177076,ENSG00000240972
GO:BP	regulation of circadian rhythm	GO:0042752	0.000101658	3.99286	102	1022	10	60612	ENSG00000036672,ENSG00000049246,ENSG00000107643,ENSG00000115738,ENSG00000121671,ENSG00000126368,ENSG00000126583,ENSG00000172531,ENSG00000174738,ENSG00000187555
GO:BP	hexose transmembrane transport	GO:0008645	0.000101744	3.99249	81	1022	9	60612	ENSG00000070371,ENSG00000112033,ENSG00000131871,ENSG00000136856,ENSG00000145675,ENSG00000160326,ENSG00000181856,ENSG00000185950,ENSG00000198743
GO:BP	mitotic G1 DNA damage checkpoint	GO:0031571	0.000104103	3.98253	62	1022	8	60612	ENSG00000080802,ENSG00000090097,ENSG00000106144,ENSG00000113300,ENSG00000114126,ENSG00000117748,ENSG00000168411,ENSG00000173846
GO:BP	regulation of cell cycle arrest	GO:0071156	0.000110003	3.95859	103	1022	10	60612	ENSG00000080802,ENSG00000090097,ENSG00000106144,ENSG00000113300,ENSG00000114126,ENSG00000115738,ENSG00000136717,ENSG00000164885,ENSG00000173846,ENSG00000240972
GO:BP	regulation of growth	GO:0040008	0.000111706	3.95193	415	1022	21	60612	ENSG00000096717,ENSG00000100034,ENSG00000100532,ENSG00000101349,ENSG00000106799,ENSG00000111666,ENSG00000114737,ENSG00000117425,ENSG00000119401,ENSG00000121864,ENSG00000126778,ENSG00000129355,ENSG00000135503,ENSG00000137193,ENSG00000143434,ENSG00000149930,ENSG00000155256,ENSG00000163930,ENSG00000175602,ENSG00000179833,ENSG00000197380
GO:BP	negative regulation of apoptotic signaling pathway	GO:2001234	0.000112464	3.94899	176	1022	13	60612	ENSG00000092871,ENSG00000096092,ENSG00000096717,ENSG00000106799,ENSG00000119401,ENSG00000124216,ENSG00000129355,ENSG00000131871,ENSG00000138448,ENSG00000139644,ENSG00000182010,ENSG00000198836,ENSG00000240972
GO:BP	G1 DNA damage checkpoint	GO:0044783	0.000115845	3.93612	63	1022	8	60612	ENSG00000080802,ENSG00000090097,ENSG00000106144,ENSG00000113300,ENSG00000114126,ENSG00000117748,ENSG00000168411,ENSG00000173846
GO:BP	mitotic G1/S transition checkpoint	GO:0044819	0.000115845	3.93612	63	1022	8	60612	ENSG00000080802,ENSG00000090097,ENSG00000106144,ENSG00000113300,ENSG00000114126,ENSG00000117748,ENSG00000168411,ENSG00000173846
GO:BP	negative regulation of mitotic cell cycle phase transition	GO:1901991	0.000120545	3.91885	232	1022	15	60612	ENSG00000080802,ENSG00000090097,ENSG00000106144,ENSG00000108344,ENSG00000110801,ENSG00000113300,ENSG00000114126,ENSG00000117748,ENSG00000120129,ENSG00000129084,ENSG00000129355,ENSG00000134371,ENSG00000149930,ENSG00000168411,ENSG00000173846
GO:BP	histone ubiquitination	GO:0016574	0.000121311	3.9161	46	1022	7	60612	ENSG00000112130,ENSG00000115289,ENSG00000119048,ENSG00000121481,ENSG00000134371,ENSG00000163602,ENSG00000185619
GO:BP	monosaccharide transmembrane transport	GO:0015749	0.000121311	3.9161	83	1022	9	60612	ENSG00000070371,ENSG00000112033,ENSG00000131871,ENSG00000136856,ENSG00000145675,ENSG00000160326,ENSG00000181856,ENSG00000185950,ENSG00000198743
GO:BP	carbohydrate transmembrane transport	GO:0034219	0.000121311	3.9161	83	1022	9	60612	ENSG00000070371,ENSG00000112033,ENSG00000131871,ENSG00000136856,ENSG00000145675,ENSG00000160326,ENSG00000181856,ENSG00000185950,ENSG00000198743
GO:BP	regulation of protein binding	GO:0043393	0.000122758	3.91095	152	1022	12	60612	ENSG00000075413,ENSG00000095739,ENSG00000107643,ENSG00000116106,ENSG00000117632,ENSG00000119185,ENSG00000128881,ENSG00000139644,ENSG00000157837,ENSG00000162946,ENSG00000172531,ENSG00000174437
GO:BP	positive regulation of intracellular protein transport	GO:0090316	0.000130878	3.88313	153	1022	12	60612	ENSG00000105185,ENSG00000107643,ENSG00000114126,ENSG00000119185,ENSG00000134308,ENSG00000136938,ENSG00000141577,ENSG00000145675,ENSG00000160087,ENSG00000163930,ENSG00000173846,ENSG00000187446
GO:BP	regulation of protein stability	GO:0031647	0.000131193	3.88209	263	1022	16	60612	ENSG00000036672,ENSG00000049246,ENSG00000096717,ENSG00000116106,ENSG00000119048,ENSG00000126368,ENSG00000127946,ENSG00000134371,ENSG00000135624,ENSG00000140455,ENSG00000145675,ENSG00000160285,ENSG00000185896,ENSG00000187446,ENSG00000187555,ENSG00000213221
GO:BP	response to insulin	GO:0032868	0.000131658	3.88055	179	1022	13	60612	ENSG00000067225,ENSG00000070961,ENSG00000096717,ENSG00000128524,ENSG00000131871,ENSG00000132793,ENSG00000138030,ENSG00000145675,ENSG00000152270,ENSG00000170145,ENSG00000171130,ENSG00000181856,ENSG00000185950
GO:BP	steroid metabolic process	GO:0008202	0.000142959	3.84479	265	1022	16	60612	ENSG00000057252,ENSG00000060971,ENSG00000075239,ENSG00000085662,ENSG00000096717,ENSG00000112033,ENSG00000120738,ENSG00000120837,ENSG00000124216,ENSG00000126368,ENSG00000137714,ENSG00000146233,ENSG00000155158,ENSG00000160285,ENSG00000186104,ENSG00000204228
GO:BP	cellular response to chemical stress	GO:0062197	0.000156549	3.80535	267	1022	16	60612	ENSG00000065534,ENSG00000085662,ENSG00000096717,ENSG00000107643,ENSG00000111450,ENSG00000115694,ENSG00000131871,ENSG00000133612,ENSG00000143878,ENSG00000147955,ENSG00000162065,ENSG00000168924,ENSG00000171492,ENSG00000173992,ENSG00000177606,ENSG00000244405
GO:BP	cellular response to mechanical stimulus	GO:0071260	0.000158704	3.79941	48	1022	7	60612	ENSG00000006062,ENSG00000106144,ENSG00000107643,ENSG00000125398,ENSG00000130956,ENSG00000169967,ENSG00000176171
GO:BP	transport along microtubule	GO:0010970	0.000165788	3.78045	132	1022	11	60612	ENSG00000070718,ENSG00000100360,ENSG00000103351,ENSG00000107863,ENSG00000126756,ENSG00000129250,ENSG00000141577,ENSG00000166963,ENSG00000185896,ENSG00000187535,ENSG00000198836
GO:BP	negative regulation of transferase activity	GO:0051348	0.000165788	3.78045	239	1022	15	60612	ENSG00000041880,ENSG00000096717,ENSG00000100034,ENSG00000107140,ENSG00000116741,ENSG00000119185,ENSG00000120129,ENSG00000120875,ENSG00000129757,ENSG00000154127,ENSG00000166311,ENSG00000175175,ENSG00000185950,ENSG00000187446,ENSG00000196388
GO:BP	actin filament bundle assembly	GO:0051017	0.000165788	3.78045	132	1022	11	60612	ENSG00000088280,ENSG00000100034,ENSG00000106799,ENSG00000107140,ENSG00000113657,ENSG00000117632,ENSG00000119185,ENSG00000135723,ENSG00000175175,ENSG00000196405,ENSG00000196776
GO:BP	protein modification by small protein removal	GO:0070646	0.000167333	3.77642	299	1022	17	60612	ENSG00000036672,ENSG00000101442,ENSG00000103404,ENSG00000106799,ENSG00000108344,ENSG00000110801,ENSG00000115145,ENSG00000118939,ENSG00000129084,ENSG00000138376,ENSG00000140455,ENSG00000143970,ENSG00000154124,ENSG00000161677,ENSG00000163930,ENSG00000171456,ENSG00000187555
GO:BP	alcohol metabolic process	GO:0006066	0.000173973	3.75952	300	1022	17	60612	ENSG00000057252,ENSG00000068383,ENSG00000072042,ENSG00000072210,ENSG00000085662,ENSG00000111275,ENSG00000112033,ENSG00000120837,ENSG00000121039,ENSG00000124181,ENSG00000137714,ENSG00000155158,ENSG00000160285,ENSG00000176095,ENSG00000177076,ENSG00000186104,ENSG00000198743
GO:BP	positive regulation of Wnt signaling pathway	GO:0030177	0.000175391	3.75599	158	1022	12	60612	ENSG00000095739,ENSG00000108344,ENSG00000110801,ENSG00000119048,ENSG00000129084,ENSG00000134371,ENSG00000147257,ENSG00000162946,ENSG00000168646,ENSG00000179399,ENSG00000188760,ENSG00000205213
GO:BP	regulation of G1/S transition of mitotic cell cycle	GO:2000045	0.000175391	3.75599	158	1022	12	60612	ENSG00000080802,ENSG00000090097,ENSG00000106144,ENSG00000113300,ENSG00000114126,ENSG00000115738,ENSG00000117748,ENSG00000129355,ENSG00000134371,ENSG00000155858,ENSG00000168411,ENSG00000173846
GO:BP	negative regulation of kinase activity	GO:0033673	0.000184889	3.73309	213	1022	14	60612	ENSG00000096717,ENSG00000100034,ENSG00000107140,ENSG00000116741,ENSG00000119185,ENSG00000120129,ENSG00000120875,ENSG00000129757,ENSG00000154127,ENSG00000166311,ENSG00000175175,ENSG00000185950,ENSG00000187446,ENSG00000196388
GO:BP	regulation of intracellular protein transport	GO:0033157	0.000184889	3.73309	213	1022	14	60612	ENSG00000074695,ENSG00000105185,ENSG00000107643,ENSG00000114126,ENSG00000119185,ENSG00000134308,ENSG00000136938,ENSG00000138376,ENSG00000141577,ENSG00000145675,ENSG00000160087,ENSG00000163930,ENSG00000173846,ENSG00000187446
GO:BP	regulation of mitotic cell cycle phase transition	GO:1901990	0.00019332	3.71372	399	1022	20	60612	ENSG00000080802,ENSG00000090097,ENSG00000106144,ENSG00000108344,ENSG00000110801,ENSG00000113300,ENSG00000114126,ENSG00000115738,ENSG00000117748,ENSG00000120129,ENSG00000129084,ENSG00000129355,ENSG00000134371,ENSG00000136811,ENSG00000141577,ENSG00000149930,ENSG00000155858,ENSG00000168411,ENSG00000173846,ENSG00000249115
GO:BP	maintenance of location	GO:0051235	0.000199033	3.70108	273	1022	16	60612	ENSG00000057252,ENSG00000096717,ENSG00000107863,ENSG00000112033,ENSG00000124181,ENSG00000138376,ENSG00000138448,ENSG00000143933,ENSG00000154127,ENSG00000155158,ENSG00000159399,ENSG00000168924,ENSG00000171298,ENSG00000181104,ENSG00000185000,ENSG00000197296
GO:BP	membrane lipid metabolic process	GO:0006643	0.000200929	3.69696	187	1022	13	60612	ENSG00000072210,ENSG00000100299,ENSG00000100564,ENSG00000103066,ENSG00000135587,ENSG00000136478,ENSG00000136840,ENSG00000163590,ENSG00000166311,ENSG00000177076,ENSG00000184005,ENSG00000185808,ENSG00000197121
GO:BP	organic anion transport	GO:0015711	0.000205624	3.68693	401	1022	20	60612	ENSG00000105281,ENSG00000112033,ENSG00000113396,ENSG00000130270,ENSG00000134294,ENSG00000136856,ENSG00000139514,ENSG00000141391,ENSG00000157184,ENSG00000160190,ENSG00000160326,ENSG00000164889,ENSG00000166377,ENSG00000167703,ENSG00000171492,ENSG00000178537,ENSG00000181035,ENSG00000185950,ENSG00000215883,ENSG00000221947
GO:BP	lipid localization	GO:0010876	0.000205717	3.68673	336	1022	18	60612	ENSG00000057252,ENSG00000096717,ENSG00000112033,ENSG00000113396,ENSG00000116095,ENSG00000122335,ENSG00000130270,ENSG00000138448,ENSG00000141391,ENSG00000154265,ENSG00000155158,ENSG00000157184,ENSG00000166377,ENSG00000178537,ENSG00000185000,ENSG00000185950,ENSG00000197296,ENSG00000221947
GO:BP	positive regulation of DNA repair	GO:0045739	0.000213456	3.67069	69	1022	8	60612	ENSG00000041880,ENSG00000096717,ENSG00000101596,ENSG00000112130,ENSG00000126583,ENSG00000153879,ENSG00000155229,ENSG00000225830
GO:BP	embryonic morphogenesis	GO:0048598	0.000226453	3.64502	307	1022	17	60612	ENSG00000095397,ENSG00000106571,ENSG00000106799,ENSG00000115414,ENSG00000115738,ENSG00000120129,ENSG00000120875,ENSG00000124216,ENSG00000125398,ENSG00000126778,ENSG00000128602,ENSG00000130635,ENSG00000134371,ENSG00000138448,ENSG00000147257,ENSG00000170577,ENSG00000171316
GO:BP	positive regulation of establishment of protein localization	GO:1904951	0.000226453	3.64502	307	1022	17	60612	ENSG00000105185,ENSG00000107643,ENSG00000110801,ENSG00000114126,ENSG00000119185,ENSG00000134308,ENSG00000135624,ENSG00000136938,ENSG00000141577,ENSG00000145675,ENSG00000160087,ENSG00000163930,ENSG00000173846,ENSG00000182985,ENSG00000185950,ENSG00000187446,ENSG00000240972
GO:BP	regulation of protein-containing complex assembly	GO:0043254	0.000235107	3.62873	372	1022	19	60612	ENSG00000052795,ENSG00000072274,ENSG00000103187,ENSG00000104081,ENSG00000104142,ENSG00000117632,ENSG00000117748,ENSG00000118200,ENSG00000136717,ENSG00000136936,ENSG00000137478,ENSG00000137834,ENSG00000145715,ENSG00000149798,ENSG00000162704,ENSG00000179604,ENSG00000196405,ENSG00000243317,ENSG00000272047
GO:BP	negative regulation of G1/S transition of mitotic cell cycle	GO:2000134	0.000245919	3.60921	114	1022	10	60612	ENSG00000080802,ENSG00000090097,ENSG00000106144,ENSG00000113300,ENSG00000114126,ENSG00000117748,ENSG00000129355,ENSG00000134371,ENSG00000168411,ENSG00000173846
GO:BP	positive regulation of intracellular transport	GO:0032388	0.000246453	3.60827	191	1022	13	60612	ENSG00000105185,ENSG00000107643,ENSG00000114126,ENSG00000119185,ENSG00000125875,ENSG00000134308,ENSG00000136938,ENSG00000141577,ENSG00000145675,ENSG00000160087,ENSG00000163930,ENSG00000173846,ENSG00000187446
GO:BP	membrane docking	GO:0022406	0.000260658	3.58393	165	1022	12	60612	ENSG00000011143,ENSG00000104142,ENSG00000106330,ENSG00000111450,ENSG00000116266,ENSG00000128881,ENSG00000131697,ENSG00000136811,ENSG00000141577,ENSG00000179364,ENSG00000187446,ENSG00000249115
GO:BP	double-strand break repair	GO:0006302	0.000266115	3.57493	250	1022	15	60612	ENSG00000041880,ENSG00000067369,ENSG00000101442,ENSG00000101596,ENSG00000112130,ENSG00000117748,ENSG00000131153,ENSG00000138376,ENSG00000148362,ENSG00000155229,ENSG00000168411,ENSG00000173559,ENSG00000198887,ENSG00000225830,ENSG00000244588
GO:BP	negative regulation of cell cycle phase transition	GO:1901988	0.000266115	3.57493	250	1022	15	60612	ENSG00000080802,ENSG00000090097,ENSG00000106144,ENSG00000108344,ENSG00000110801,ENSG00000113300,ENSG00000114126,ENSG00000117748,ENSG00000120129,ENSG00000129084,ENSG00000129355,ENSG00000134371,ENSG00000149930,ENSG00000168411,ENSG00000173846
GO:BP	heparan sulfate proteoglycan biosynthetic process	GO:0015012	0.000273846	3.56249	22	1022	5	60612	ENSG00000015532,ENSG00000125430,ENSG00000138604,ENSG00000166507,ENSG00000182197
GO:BP	cellular response to insulin stimulus	GO:0032869	0.000274183	3.56196	166	1022	12	60612	ENSG00000067225,ENSG00000070961,ENSG00000096717,ENSG00000128524,ENSG00000131871,ENSG00000132793,ENSG00000145675,ENSG00000152270,ENSG00000170145,ENSG00000171130,ENSG00000181856,ENSG00000185950
GO:BP	actomyosin structure organization	GO:0031032	0.000274183	3.56196	166	1022	12	60612	ENSG00000068305,ENSG00000079819,ENSG00000088280,ENSG00000100034,ENSG00000106799,ENSG00000107140,ENSG00000117632,ENSG00000119185,ENSG00000135723,ENSG00000175175,ENSG00000196405,ENSG00000196776
GO:BP	carbohydrate transport	GO:0008643	0.000279847	3.55308	93	1022	9	60612	ENSG00000070371,ENSG00000112033,ENSG00000131871,ENSG00000136856,ENSG00000145675,ENSG00000160326,ENSG00000181856,ENSG00000185950,ENSG00000198743
GO:BP	dendrite morphogenesis	GO:0048813	0.000279847	3.55308	93	1022	9	60612	ENSG00000068305,ENSG00000088899,ENSG00000116106,ENSG00000132640,ENSG00000149930,ENSG00000163110,ENSG00000164885,ENSG00000165802,ENSG00000182580
GO:BP	regulation of cellular ketone metabolic process	GO:0010565	0.000288823	3.53937	167	1022	12	60612	ENSG00000096717,ENSG00000108344,ENSG00000110801,ENSG00000112033,ENSG00000115758,ENSG00000120738,ENSG00000125398,ENSG00000126368,ENSG00000129084,ENSG00000142784,ENSG00000159346,ENSG00000185950
GO:BP	macroautophagy	GO:0016236	0.000295171	3.52993	283	1022	16	60612	ENSG00000096717,ENSG00000106615,ENSG00000107643,ENSG00000108239,ENSG00000115145,ENSG00000115561,ENSG00000132405,ENSG00000149212,ENSG00000164885,ENSG00000164938,ENSG00000171130,ENSG00000172803,ENSG00000176171,ENSG00000178607,ENSG00000179364,ENSG00000271601
GO:BP	embryonic organ development	GO:0048568	0.000298942	3.52441	195	1022	13	60612	ENSG00000007866,ENSG00000095397,ENSG00000099139,ENSG00000105717,ENSG00000106571,ENSG00000106799,ENSG00000115738,ENSG00000125398,ENSG00000126778,ENSG00000128602,ENSG00000170577,ENSG00000171316,ENSG00000187079
GO:BP	glucose metabolic process	GO:0006006	0.00030615	3.51407	142	1022	11	60612	ENSG00000067225,ENSG00000096717,ENSG00000112033,ENSG00000131871,ENSG00000138030,ENSG00000159346,ENSG00000159399,ENSG00000171298,ENSG00000173599,ENSG00000185950,ENSG00000187555
GO:BP	cellular response to organonitrogen compound	GO:0071417	0.00031717	3.49871	449	1022	21	60612	ENSG00000067225,ENSG00000070961,ENSG00000096717,ENSG00000096968,ENSG00000116106,ENSG00000120738,ENSG00000125398,ENSG00000128524,ENSG00000131871,ENSG00000132793,ENSG00000145675,ENSG00000149212,ENSG00000152270,ENSG00000164588,ENSG00000164885,ENSG00000165802,ENSG00000170145,ENSG00000171130,ENSG00000181856,ENSG00000185950,ENSG00000239282
GO:BP	negative regulation of protein kinase activity	GO:0006469	0.000329468	3.48219	197	1022	13	60612	ENSG00000096717,ENSG00000100034,ENSG00000107140,ENSG00000116741,ENSG00000119185,ENSG00000120129,ENSG00000120875,ENSG00000129757,ENSG00000154127,ENSG00000166311,ENSG00000175175,ENSG00000187446,ENSG00000196388
GO:BP	negative regulation of response to DNA damage stimulus	GO:2001021	0.00034138	3.46676	74	1022	8	60612	ENSG00000067369,ENSG00000096717,ENSG00000101596,ENSG00000119401,ENSG00000124216,ENSG00000129355,ENSG00000225830,ENSG00000240972
GO:BP	negative regulation of cell cycle G1/S phase transition	GO:1902807	0.000343191	3.46446	119	1022	10	60612	ENSG00000080802,ENSG00000090097,ENSG00000106144,ENSG00000113300,ENSG00000114126,ENSG00000117748,ENSG00000129355,ENSG00000134371,ENSG00000168411,ENSG00000173846
GO:BP	regulation of animal organ morphogenesis	GO:2000027	0.000356714	3.44768	171	1022	12	60612	ENSG00000106799,ENSG00000108344,ENSG00000110801,ENSG00000125398,ENSG00000126778,ENSG00000128602,ENSG00000129084,ENSG00000137193,ENSG00000157240,ENSG00000170577,ENSG00000180340,ENSG00000186193
GO:BP	small GTPase mediated signal transduction	GO:0007264	0.000357228	3.44706	385	1022	19	60612	ENSG00000004777,ENSG00000096968,ENSG00000106615,ENSG00000107863,ENSG00000110237,ENSG00000117632,ENSG00000119522,ENSG00000138639,ENSG00000143344,ENSG00000143878,ENSG00000149798,ENSG00000158321,ENSG00000167550,ENSG00000177606,ENSG00000179604,ENSG00000181104,ENSG00000185950,ENSG00000187446,ENSG00000196935
GO:BP	positive regulation of DNA metabolic process	GO:0051054	0.000376322	3.42444	172	1022	12	60612	ENSG00000041880,ENSG00000067369,ENSG00000072274,ENSG00000096717,ENSG00000101596,ENSG00000112130,ENSG00000126583,ENSG00000135624,ENSG00000153879,ENSG00000155229,ENSG00000187555,ENSG00000225830
GO:BP	regulation of protein serine/threonine kinase activity	GO:0071900	0.000383544	3.41618	421	1022	20	60612	ENSG00000034152,ENSG00000096717,ENSG00000106799,ENSG00000107140,ENSG00000114738,ENSG00000116741,ENSG00000119986,ENSG00000120129,ENSG00000120875,ENSG00000129355,ENSG00000129757,ENSG00000143933,ENSG00000149930,ENSG00000163491,ENSG00000166311,ENSG00000169967,ENSG00000175305,ENSG00000178607,ENSG00000181104,ENSG00000196388
GO:BP	positive regulation of protein transport	GO:0051222	0.000401353	3.39647	291	1022	16	60612	ENSG00000105185,ENSG00000107643,ENSG00000110801,ENSG00000114126,ENSG00000119185,ENSG00000134308,ENSG00000136938,ENSG00000141577,ENSG00000145675,ENSG00000160087,ENSG00000163930,ENSG00000173846,ENSG00000182985,ENSG00000185950,ENSG00000187446,ENSG00000240972
GO:BP	negative regulation of DNA binding	GO:0043392	0.000430405	3.36612	39	1022	6	60612	ENSG00000096968,ENSG00000128602,ENSG00000130956,ENSG00000142684,ENSG00000177606,ENSG00000184900
GO:BP	negative regulation of transport	GO:0051051	0.000433761	3.36275	391	1022	19	60612	ENSG00000074695,ENSG00000096092,ENSG00000100034,ENSG00000110801,ENSG00000115414,ENSG00000116266,ENSG00000119185,ENSG00000131871,ENSG00000136717,ENSG00000138376,ENSG00000138448,ENSG00000139644,ENSG00000143933,ENSG00000167703,ENSG00000181104,ENSG00000185950,ENSG00000187446,ENSG00000196776,ENSG00000205213
GO:BP	lipid transport	GO:0006869	0.000433761	3.36275	293	1022	16	60612	ENSG00000057252,ENSG00000096717,ENSG00000112033,ENSG00000113396,ENSG00000116095,ENSG00000122335,ENSG00000130270,ENSG00000138448,ENSG00000141391,ENSG00000154265,ENSG00000155158,ENSG00000157184,ENSG00000166377,ENSG00000178537,ENSG00000185950,ENSG00000221947
GO:BP	endoplasmic reticulum organization	GO:0007029	0.00044676	3.34993	57	1022	7	60612	ENSG00000074695,ENSG00000104969,ENSG00000106330,ENSG00000155256,ENSG00000168476,ENSG00000184743,ENSG00000198513
GO:BP	cellular response to external stimulus	GO:0071496	0.000457057	3.34003	204	1022	13	60612	ENSG00000006062,ENSG00000023572,ENSG00000070669,ENSG00000096717,ENSG00000106144,ENSG00000106638,ENSG00000107643,ENSG00000125398,ENSG00000130956,ENSG00000137193,ENSG00000149212,ENSG00000169967,ENSG00000176171
GO:BP	ERK1 and ERK2 cascade	GO:0070371	0.000465878	3.33173	264	1022	15	60612	ENSG00000075711,ENSG00000100234,ENSG00000115414,ENSG00000119185,ENSG00000120875,ENSG00000125398,ENSG00000135333,ENSG00000138448,ENSG00000141441,ENSG00000142871,ENSG00000153721,ENSG00000163491,ENSG00000166444,ENSG00000181104,ENSG00000240972
GO:BP	regulation of fat cell differentiation	GO:0045598	0.000471912	3.32614	100	1022	9	60612	ENSG00000096717,ENSG00000112033,ENSG00000126368,ENSG00000126778,ENSG00000130881,ENSG00000137193,ENSG00000143970,ENSG00000171456,ENSG00000175602
GO:BP	regulation of cysteine-type endopeptidase activity involved in apoptotic process	GO:0043281	0.000482864	3.31618	177	1022	12	60612	ENSG00000092871,ENSG00000096717,ENSG00000096968,ENSG00000100034,ENSG00000105185,ENSG00000106144,ENSG00000127946,ENSG00000129355,ENSG00000135333,ENSG00000136938,ENSG00000177076,ENSG00000181104
GO:BP	regulation of protein autophosphorylation	GO:0031952	0.000486356	3.31305	40	1022	6	60612	ENSG00000107140,ENSG00000135333,ENSG00000143933,ENSG00000149930,ENSG00000163491,ENSG00000187446
GO:BP	negative regulation of G0 to G1 transition	GO:0070317	0.000486356	3.31305	40	1022	6	60612	ENSG00000015153,ENSG00000114126,ENSG00000121481,ENSG00000125952,ENSG00000126756,ENSG00000163602
GO:BP	DNA recombination	GO:0006310	0.000489907	3.30989	235	1022	14	60612	ENSG00000041880,ENSG00000067369,ENSG00000072274,ENSG00000101596,ENSG00000112130,ENSG00000117748,ENSG00000131153,ENSG00000155229,ENSG00000167136,ENSG00000168411,ENSG00000173559,ENSG00000176563,ENSG00000198887,ENSG00000225830
GO:BP	proteoglycan biosynthetic process	GO:0030166	0.000491339	3.30862	58	1022	7	60612	ENSG00000015532,ENSG00000116199,ENSG00000123989,ENSG00000125430,ENSG00000138604,ENSG00000166507,ENSG00000182197
GO:BP	neuron death	GO:0070997	0.00049741	3.30329	206	1022	13	60612	ENSG00000120738,ENSG00000125266,ENSG00000126583,ENSG00000126778,ENSG00000135333,ENSG00000145715,ENSG00000147955,ENSG00000162065,ENSG00000164885,ENSG00000165802,ENSG00000176171,ENSG00000181104,ENSG00000187446
GO:BP	signal transduction in response to DNA damage	GO:0042770	0.000529097	3.27646	126	1022	10	60612	ENSG00000080802,ENSG00000090097,ENSG00000096717,ENSG00000106144,ENSG00000113300,ENSG00000114126,ENSG00000124216,ENSG00000173846,ENSG00000177076,ENSG00000240972
GO:BP	regulation of cell cycle G1/S phase transition	GO:1902806	0.000529097	3.27646	179	1022	12	60612	ENSG00000080802,ENSG00000090097,ENSG00000106144,ENSG00000113300,ENSG00000114126,ENSG00000115738,ENSG00000117748,ENSG00000129355,ENSG00000134371,ENSG00000155858,ENSG00000168411,ENSG00000173846
GO:BP	multicellular organismal homeostasis	GO:0048871	0.000529097	3.27646	398	1022	19	60612	ENSG00000095397,ENSG00000096968,ENSG00000106615,ENSG00000113441,ENSG00000117632,ENSG00000120738,ENSG00000125398,ENSG00000125968,ENSG00000126368,ENSG00000138376,ENSG00000138796,ENSG00000154127,ENSG00000157184,ENSG00000159346,ENSG00000174738,ENSG00000176095,ENSG00000177508,ENSG00000181104,ENSG00000205213
GO:BP	fat cell differentiation	GO:0045444	0.000533711	3.27269	152	1022	11	60612	ENSG00000096717,ENSG00000112033,ENSG00000119401,ENSG00000126368,ENSG00000126778,ENSG00000130881,ENSG00000137193,ENSG00000137834,ENSG00000143970,ENSG00000171456,ENSG00000175602
GO:BP	Golgi vesicle transport	GO:0048193	0.000541226	3.26662	365	1022	18	60612	ENSG00000004059,ENSG00000013016,ENSG00000066455,ENSG00000068796,ENSG00000074695,ENSG00000099203,ENSG00000125149,ENSG00000125633,ENSG00000125875,ENSG00000129250,ENSG00000132405,ENSG00000148248,ENSG00000166377,ENSG00000174851,ENSG00000180447,ENSG00000185896,ENSG00000197121,ENSG00000242247
GO:BP	microtubule depolymerization	GO:0007019	0.00054942	3.2601	41	1022	6	60612	ENSG00000068796,ENSG00000117632,ENSG00000118200,ENSG00000128881,ENSG00000154429,ENSG00000166963
GO:BP	hippo signaling	GO:0035329	0.00054942	3.2601	41	1022	6	60612	ENSG00000007866,ENSG00000034152,ENSG00000075413,ENSG00000126016,ENSG00000131697,ENSG00000187079
GO:BP	response to UV	GO:0009411	0.000561002	3.25104	127	1022	10	60612	ENSG00000096717,ENSG00000101442,ENSG00000104081,ENSG00000107643,ENSG00000119048,ENSG00000119401,ENSG00000129355,ENSG00000136936,ENSG00000144468,ENSG00000225830
GO:BP	negative regulation of intrinsic apoptotic signaling pathway in response to DNA damage	GO:1902230	0.000587653	3.23088	26	1022	5	60612	ENSG00000096717,ENSG00000119401,ENSG00000124216,ENSG00000129355,ENSG00000240972
GO:BP	protein dephosphorylation	GO:0006470	0.00059116	3.2283	210	1022	13	60612	ENSG00000100034,ENSG00000119383,ENSG00000120129,ENSG00000120875,ENSG00000121671,ENSG00000143933,ENSG00000154127,ENSG00000157837,ENSG00000165802,ENSG00000166311,ENSG00000167065,ENSG00000172531,ENSG00000175175
GO:BP	regulation of metal ion transport	GO:0010959	0.00060947	3.21505	303	1022	16	60612	ENSG00000065534,ENSG00000069424,ENSG00000070961,ENSG00000075711,ENSG00000101400,ENSG00000124181,ENSG00000133872,ENSG00000136717,ENSG00000139644,ENSG00000143933,ENSG00000152642,ENSG00000153721,ENSG00000154127,ENSG00000181104,ENSG00000187446,ENSG00000213533
GO:BP	regulation of G0 to G1 transition	GO:0070316	0.000624567	3.20442	42	1022	6	60612	ENSG00000015153,ENSG00000114126,ENSG00000121481,ENSG00000125952,ENSG00000126756,ENSG00000163602
GO:BP	organelle localization by membrane tethering	GO:0140056	0.000660528	3.18011	156	1022	11	60612	ENSG00000011143,ENSG00000104142,ENSG00000106330,ENSG00000111450,ENSG00000116266,ENSG00000128881,ENSG00000131697,ENSG00000136811,ENSG00000141577,ENSG00000179364,ENSG00000249115
GO:BP	regulation of DNA metabolic process	GO:0051052	0.000678253	3.16861	306	1022	16	60612	ENSG00000041880,ENSG00000067369,ENSG00000072274,ENSG00000092330,ENSG00000096717,ENSG00000101596,ENSG00000112130,ENSG00000117748,ENSG00000124535,ENSG00000126583,ENSG00000135624,ENSG00000153879,ENSG00000155229,ENSG00000168646,ENSG00000187555,ENSG00000225830
GO:BP	G0 to G1 transition	GO:0045023	0.000707348	3.15037	43	1022	6	60612	ENSG00000015153,ENSG00000114126,ENSG00000121481,ENSG00000125952,ENSG00000126756,ENSG00000163602
GO:BP	formation of primary germ layer	GO:0001704	0.00071534	3.14549	83	1022	8	60612	ENSG00000115414,ENSG00000120129,ENSG00000120875,ENSG00000124216,ENSG00000130635,ENSG00000134371,ENSG00000138448,ENSG00000170577
GO:BP	multicellular organismal reproductive process	GO:0048609	0.00071534	3.14549	374	1022	18	60612	ENSG00000061656,ENSG00000100360,ENSG00000104953,ENSG00000106799,ENSG00000107140,ENSG00000112033,ENSG00000112130,ENSG00000119048,ENSG00000120738,ENSG00000125398,ENSG00000144468,ENSG00000145491,ENSG00000152582,ENSG00000160188,ENSG00000162526,ENSG00000163577,ENSG00000180190,ENSG00000205213
GO:BP	regulation of macroautophagy	GO:0016241	0.000731029	3.13607	158	1022	11	60612	ENSG00000096717,ENSG00000106615,ENSG00000107643,ENSG00000108239,ENSG00000132405,ENSG00000149212,ENSG00000164885,ENSG00000171130,ENSG00000172803,ENSG00000176171,ENSG00000178607
GO:BP	regulation of intrinsic apoptotic signaling pathway	GO:2001242	0.000748928	3.12556	132	1022	10	60612	ENSG00000096717,ENSG00000104081,ENSG00000119401,ENSG00000124216,ENSG00000129355,ENSG00000131871,ENSG00000139644,ENSG00000182010,ENSG00000198836,ENSG00000240972
GO:BP	heart development	GO:0007507	0.000748928	3.12556	342	1022	17	60612	ENSG00000068305,ENSG00000099139,ENSG00000106799,ENSG00000115414,ENSG00000118257,ENSG00000124216,ENSG00000125266,ENSG00000125398,ENSG00000128602,ENSG00000137193,ENSG00000137834,ENSG00000147257,ENSG00000163110,ENSG00000164983,ENSG00000171316,ENSG00000196923,ENSG00000278224
GO:BP	temperature homeostasis	GO:0001659	0.000766088	3.11572	159	1022	11	60612	ENSG00000096968,ENSG00000106615,ENSG00000113441,ENSG00000120738,ENSG00000125968,ENSG00000126368,ENSG00000138796,ENSG00000157184,ENSG00000159346,ENSG00000176095,ENSG00000205213
GO:BP	cellular polysaccharide metabolic process	GO:0044264	0.000767014	3.1152	84	1022	8	60612	ENSG00000100994,ENSG00000126368,ENSG00000131871,ENSG00000138030,ENSG00000166507,ENSG00000171298,ENSG00000182197,ENSG00000185950
GO:BP	positive regulation of apoptotic signaling pathway	GO:2001235	0.000790088	3.10232	133	1022	10	60612	ENSG00000096968,ENSG00000100234,ENSG00000104081,ENSG00000105185,ENSG00000106799,ENSG00000107643,ENSG00000114126,ENSG00000134308,ENSG00000176171,ENSG00000186153
GO:BP	positive regulation of canonical Wnt signaling pathway	GO:0090263	0.000790088	3.10232	133	1022	10	60612	ENSG00000095739,ENSG00000108344,ENSG00000110801,ENSG00000119048,ENSG00000129084,ENSG00000147257,ENSG00000168646,ENSG00000179399,ENSG00000188760,ENSG00000205213
GO:BP	response to drug	GO:0042493	0.000790088	3.10232	133	1022	10	60612	ENSG00000072274,ENSG00000100034,ENSG00000100883,ENSG00000119048,ENSG00000157240,ENSG00000167881,ENSG00000175175,ENSG00000177076,ENSG00000177606,ENSG00000186104
GO:BP	regulation of autophagy	GO:0010506	0.000794094	3.10013	311	1022	16	60612	ENSG00000096717,ENSG00000104081,ENSG00000106615,ENSG00000107643,ENSG00000108239,ENSG00000132405,ENSG00000149212,ENSG00000159399,ENSG00000164885,ENSG00000164938,ENSG00000171130,ENSG00000172803,ENSG00000173846,ENSG00000176171,ENSG00000177076,ENSG00000178607
GO:BP	anion transmembrane transport	GO:0098656	0.000796908	3.09859	188	1022	12	60612	ENSG00000105281,ENSG00000124140,ENSG00000134294,ENSG00000139514,ENSG00000155850,ENSG00000157184,ENSG00000160190,ENSG00000167703,ENSG00000171492,ENSG00000178537,ENSG00000181035,ENSG00000185950
GO:BP	head development	GO:0060322	0.000796908	3.09859	378	1022	18	60612	ENSG00000006459,ENSG00000079432,ENSG00000079462,ENSG00000099284,ENSG00000105717,ENSG00000115844,ENSG00000128602,ENSG00000128881,ENSG00000130449,ENSG00000132640,ENSG00000134308,ENSG00000135333,ENSG00000143933,ENSG00000152582,ENSG00000157240,ENSG00000171316,ENSG00000174469,ENSG00000182580
GO:BP	protein complex oligomerization	GO:0051259	0.000798717	3.09761	160	1022	11	60612	ENSG00000013016,ENSG00000067369,ENSG00000105281,ENSG00000147955,ENSG00000164588,ENSG00000168924,ENSG00000184743,ENSG00000198513,ENSG00000198836,ENSG00000204228,ENSG00000240972
GO:BP	heparan sulfate proteoglycan metabolic process	GO:0030201	0.00080938	3.09185	28	1022	5	60612	ENSG00000015532,ENSG00000125430,ENSG00000138604,ENSG00000166507,ENSG00000182197
GO:BP	entrainment of circadian clock by photoperiod	GO:0043153	0.00080938	3.09185	28	1022	5	60612	ENSG00000036672,ENSG00000049246,ENSG00000115738,ENSG00000121671,ENSG00000172531
GO:BP	membrane lipid biosynthetic process	GO:0046467	0.000827558	3.0822	134	1022	10	60612	ENSG00000072210,ENSG00000100564,ENSG00000135587,ENSG00000136840,ENSG00000163590,ENSG00000166311,ENSG00000177076,ENSG00000184005,ENSG00000185808,ENSG00000197121
GO:BP	negative regulation of cell development	GO:0010721	0.000827558	3.0822	189	1022	12	60612	ENSG00000113657,ENSG00000115844,ENSG00000116106,ENSG00000119185,ENSG00000125266,ENSG00000125398,ENSG00000126368,ENSG00000143434,ENSG00000144355,ENSG00000163608,ENSG00000178882,ENSG00000198825
GO:BP	apoptotic mitochondrial changes	GO:0008637	0.000842219	3.07458	109	1022	9	60612	ENSG00000096092,ENSG00000104081,ENSG00000105185,ENSG00000107643,ENSG00000114126,ENSG00000134308,ENSG00000159399,ENSG00000176171,ENSG00000198836
GO:BP	positive regulation of protein-containing complex assembly	GO:0031334	0.000849305	3.07094	219	1022	13	60612	ENSG00000052795,ENSG00000072274,ENSG00000104081,ENSG00000117748,ENSG00000136717,ENSG00000136936,ENSG00000137478,ENSG00000149798,ENSG00000162704,ENSG00000179604,ENSG00000196405,ENSG00000243317,ENSG00000272047
GO:BP	digestive system development	GO:0055123	0.000851794	3.06967	64	1022	7	60612	ENSG00000099139,ENSG00000100883,ENSG00000106571,ENSG00000115738,ENSG00000128602,ENSG00000170577,ENSG00000182580
GO:BP	urogenital system development	GO:0001655	0.00087428	3.05835	162	1022	11	60612	ENSG00000099139,ENSG00000100360,ENSG00000106799,ENSG00000120738,ENSG00000125398,ENSG00000126778,ENSG00000128602,ENSG00000147257,ENSG00000163884,ENSG00000170577,ENSG00000182580
GO:BP	negative regulation of protein binding	GO:0032091	0.000875472	3.05776	86	1022	8	60612	ENSG00000107643,ENSG00000117632,ENSG00000119185,ENSG00000128881,ENSG00000139644,ENSG00000162946,ENSG00000172531,ENSG00000174437
GO:BP	positive regulation of protein localization to membrane	GO:1905477	0.000892514	3.04938	110	1022	9	60612	ENSG00000075711,ENSG00000105185,ENSG00000107643,ENSG00000114126,ENSG00000119185,ENSG00000134308,ENSG00000145675,ENSG00000187446,ENSG00000198743
GO:BP	positive regulation of mitochondrion organization	GO:0010822	0.000892514	3.04938	110	1022	9	60612	ENSG00000104081,ENSG00000105185,ENSG00000107643,ENSG00000114126,ENSG00000134308,ENSG00000159399,ENSG00000160087,ENSG00000163930,ENSG00000176171
GO:BP	photoperiodism	GO:0009648	0.000942162	3.02587	29	1022	5	60612	ENSG00000036672,ENSG00000049246,ENSG00000115738,ENSG00000121671,ENSG00000172531
GO:BP	histone monoubiquitination	GO:0010390	0.000942162	3.02587	29	1022	5	60612	ENSG00000115289,ENSG00000121481,ENSG00000134371,ENSG00000163602,ENSG00000185619
GO:BP	cellular protein complex disassembly	GO:0043624	0.000942755	3.0256	192	1022	12	60612	ENSG00000068796,ENSG00000116898,ENSG00000117632,ENSG00000118200,ENSG00000122140,ENSG00000128881,ENSG00000130312,ENSG00000154429,ENSG00000154719,ENSG00000166963,ENSG00000180992,ENSG00000243927
GO:BP	regulation of morphogenesis of an epithelium	GO:1905330	0.000973694	3.01158	137	1022	10	60612	ENSG00000108344,ENSG00000110801,ENSG00000125398,ENSG00000126778,ENSG00000128602,ENSG00000129084,ENSG00000157240,ENSG00000170577,ENSG00000180340,ENSG00000186193
GO:BP	cellular response to peptide	GO:1901653	0.00097538	3.01083	285	1022	15	60612	ENSG00000067225,ENSG00000070961,ENSG00000096717,ENSG00000096968,ENSG00000116106,ENSG00000128524,ENSG00000131871,ENSG00000132793,ENSG00000145675,ENSG00000152270,ENSG00000164885,ENSG00000170145,ENSG00000171130,ENSG00000181856,ENSG00000185950
GO:BP	response to osmotic stress	GO:0006970	0.000975775	3.01065	46	1022	6	60612	ENSG00000065534,ENSG00000085662,ENSG00000124140,ENSG00000168924,ENSG00000171492,ENSG00000173846
GO:BP	cellular ketone metabolic process	GO:0042180	0.000991191	3.00384	223	1022	13	60612	ENSG00000085662,ENSG00000096717,ENSG00000108344,ENSG00000110801,ENSG00000112033,ENSG00000115758,ENSG00000120738,ENSG00000125398,ENSG00000126368,ENSG00000129084,ENSG00000142784,ENSG00000159346,ENSG00000185950
GO:BP	glycerolipid biosynthetic process	GO:0045017	0.00103866	2.98353	255	1022	14	60612	ENSG00000100564,ENSG00000103043,ENSG00000103066,ENSG00000111666,ENSG00000116095,ENSG00000132793,ENSG00000145675,ENSG00000152642,ENSG00000153933,ENSG00000185000,ENSG00000185808,ENSG00000197121,ENSG00000197296,ENSG00000198825
GO:BP	transmembrane receptor protein serine/threonine kinase signaling pathway	GO:0007178	0.00104195	2.98215	287	1022	15	60612	ENSG00000095739,ENSG00000096717,ENSG00000096968,ENSG00000106799,ENSG00000113658,ENSG00000125968,ENSG00000128791,ENSG00000129757,ENSG00000135503,ENSG00000137834,ENSG00000142871,ENSG00000144355,ENSG00000174106,ENSG00000177606,ENSG00000183779
GO:BP	negative regulation of cold-induced thermogenesis	GO:0120163	0.001091	2.96218	47	1022	6	60612	ENSG00000106615,ENSG00000113441,ENSG00000125968,ENSG00000126368,ENSG00000176095,ENSG00000205213
GO:BP	regulation of intrinsic apoptotic signaling pathway in response to DNA damage	GO:1902229	0.0010947	2.96071	30	1022	5	60612	ENSG00000096717,ENSG00000119401,ENSG00000124216,ENSG00000129355,ENSG00000240972
GO:BP	phosphatidylinositol metabolic process	GO:0046488	0.00110998	2.95468	167	1022	11	60612	ENSG00000084710,ENSG00000100564,ENSG00000103043,ENSG00000114737,ENSG00000116095,ENSG00000145675,ENSG00000176095,ENSG00000184557,ENSG00000185808,ENSG00000197121,ENSG00000198825
GO:BP	multicellular organism reproduction	GO:0032504	0.00114924	2.93959	391	1022	18	60612	ENSG00000061656,ENSG00000100360,ENSG00000104953,ENSG00000106799,ENSG00000107140,ENSG00000112033,ENSG00000112130,ENSG00000119048,ENSG00000120738,ENSG00000125398,ENSG00000144468,ENSG00000145491,ENSG00000152582,ENSG00000160188,ENSG00000162526,ENSG00000163577,ENSG00000180190,ENSG00000205213
GO:BP	negative regulation of DNA-binding transcription factor activity	GO:0043433	0.00116465	2.93381	168	1022	11	60612	ENSG00000096717,ENSG00000115738,ENSG00000121481,ENSG00000125968,ENSG00000137193,ENSG00000144485,ENSG00000153879,ENSG00000154124,ENSG00000187446,ENSG00000187555,ENSG00000188243
GO:BP	negative regulation of Wnt signaling pathway	GO:0030178	0.00116612	2.93326	197	1022	12	60612	ENSG00000104953,ENSG00000106571,ENSG00000108344,ENSG00000110801,ENSG00000125398,ENSG00000129084,ENSG00000131697,ENSG00000168646,ENSG00000183579,ENSG00000186153,ENSG00000197380,ENSG00000205269
GO:BP	response to inorganic substance	GO:0010035	0.0011909	2.92412	324	1022	16	60612	ENSG00000023572,ENSG00000068305,ENSG00000096717,ENSG00000107643,ENSG00000115694,ENSG00000134294,ENSG00000138030,ENSG00000143878,ENSG00000143933,ENSG00000147955,ENSG00000172531,ENSG00000173992,ENSG00000176171,ENSG00000177606,ENSG00000180902,ENSG00000186919
GO:BP	lipid storage	GO:0019915	0.00119625	2.92218	68	1022	7	60612	ENSG00000057252,ENSG00000096717,ENSG00000112033,ENSG00000138448,ENSG00000155158,ENSG00000185000,ENSG00000197296
GO:BP	sphingolipid metabolic process	GO:0006665	0.00119625	2.92218	141	1022	10	60612	ENSG00000072210,ENSG00000100299,ENSG00000103066,ENSG00000135587,ENSG00000136478,ENSG00000136840,ENSG00000163590,ENSG00000166311,ENSG00000177076,ENSG00000184005
GO:BP	steroid biosynthetic process	GO:0006694	0.00121608	2.91504	169	1022	11	60612	ENSG00000085662,ENSG00000096717,ENSG00000120738,ENSG00000120837,ENSG00000124216,ENSG00000126368,ENSG00000137714,ENSG00000146233,ENSG00000160285,ENSG00000186104,ENSG00000204228
GO:BP	post-translational protein modification	GO:0043687	0.00123084	2.9098	359	1022	17	60612	ENSG00000049449,ENSG00000084234,ENSG00000108344,ENSG00000110801,ENSG00000114737,ENSG00000115414,ENSG00000118939,ENSG00000119599,ENSG00000128595,ENSG00000129084,ENSG00000142784,ENSG00000142871,ENSG00000144468,ENSG00000147257,ENSG00000169515,ENSG00000184557,ENSG00000203668
GO:BP	polysaccharide metabolic process	GO:0005976	0.00124466	2.90495	91	1022	8	60612	ENSG00000100994,ENSG00000126368,ENSG00000131871,ENSG00000138030,ENSG00000166507,ENSG00000171298,ENSG00000182197,ENSG00000185950
GO:BP	entrainment of circadian clock	GO:0009649	0.00125625	2.90093	31	1022	5	60612	ENSG00000036672,ENSG00000049246,ENSG00000115738,ENSG00000121671,ENSG00000172531
GO:BP	response to reactive oxygen species	GO:0000302	0.00125625	2.90093	142	1022	10	60612	ENSG00000023572,ENSG00000096717,ENSG00000107643,ENSG00000115694,ENSG00000133612,ENSG00000143878,ENSG00000147955,ENSG00000173846,ENSG00000173992,ENSG00000177606
GO:BP	negative regulation of canonical Wnt signaling pathway	GO:0090090	0.0012675	2.89705	170	1022	11	60612	ENSG00000104953,ENSG00000106571,ENSG00000108344,ENSG00000110801,ENSG00000125398,ENSG00000129084,ENSG00000131697,ENSG00000168646,ENSG00000183579,ENSG00000197380,ENSG00000205269
GO:BP	regulation of establishment of protein localization to mitochondrion	GO:1903747	0.00129285	2.88845	69	1022	7	60612	ENSG00000074695,ENSG00000105185,ENSG00000107643,ENSG00000114126,ENSG00000134308,ENSG00000160087,ENSG00000163930
GO:BP	brain development	GO:0007420	0.00129695	2.88708	361	1022	17	60612	ENSG00000006459,ENSG00000079432,ENSG00000079462,ENSG00000099284,ENSG00000105717,ENSG00000115844,ENSG00000128602,ENSG00000128881,ENSG00000130449,ENSG00000132640,ENSG00000134308,ENSG00000135333,ENSG00000143933,ENSG00000152582,ENSG00000157240,ENSG00000174469,ENSG00000182580
GO:BP	regulation of endopeptidase activity	GO:0052548	0.00130524	2.88431	294	1022	15	60612	ENSG00000092871,ENSG00000096717,ENSG00000096968,ENSG00000100034,ENSG00000100234,ENSG00000105185,ENSG00000106144,ENSG00000116106,ENSG00000127946,ENSG00000129355,ENSG00000135333,ENSG00000136717,ENSG00000136938,ENSG00000177076,ENSG00000181104
GO:BP	transforming growth factor beta receptor signaling pathway	GO:0007179	0.00132263	2.87856	171	1022	11	60612	ENSG00000095739,ENSG00000096717,ENSG00000106799,ENSG00000113658,ENSG00000125968,ENSG00000128791,ENSG00000129757,ENSG00000137834,ENSG00000174106,ENSG00000177606,ENSG00000183779
GO:BP	regulation of DNA binding	GO:0051101	0.00132263	2.87856	92	1022	8	60612	ENSG00000096968,ENSG00000107643,ENSG00000128602,ENSG00000130956,ENSG00000142684,ENSG00000153879,ENSG00000177606,ENSG00000184900
GO:BP	lipid phosphorylation	GO:0046834	0.00132462	2.87791	49	1022	6	60612	ENSG00000084710,ENSG00000114737,ENSG00000145675,ENSG00000153933,ENSG00000176095,ENSG00000184557
GO:BP	endoderm formation	GO:0001706	0.00132462	2.87791	49	1022	6	60612	ENSG00000115414,ENSG00000120129,ENSG00000120875,ENSG00000130635,ENSG00000134371,ENSG00000138448
GO:BP	DNA-templated transcription, initiation	GO:0006352	0.00133907	2.8732	231	1022	13	60612	ENSG00000007866,ENSG00000028839,ENSG00000100142,ENSG00000100413,ENSG00000105849,ENSG00000112033,ENSG00000125398,ENSG00000126368,ENSG00000174738,ENSG00000177606,ENSG00000184384,ENSG00000187079,ENSG00000272047
GO:BP	TOR signaling	GO:0031929	0.00133913	2.87318	117	1022	9	60612	ENSG00000052795,ENSG00000092871,ENSG00000096717,ENSG00000106615,ENSG00000143479,ENSG00000149212,ENSG00000167550,ENSG00000180998,ENSG00000239282
GO:BP	cardiac muscle contraction	GO:0060048	0.00133913	2.87318	117	1022	9	60612	ENSG00000006283,ENSG00000075711,ENSG00000101400,ENSG00000116741,ENSG00000136717,ENSG00000143933,ENSG00000152642,ENSG00000171298,ENSG00000174437
GO:BP	regulation of cysteine-type endopeptidase activity	GO:2000116	0.00135955	2.8666	201	1022	12	60612	ENSG00000092871,ENSG00000096717,ENSG00000096968,ENSG00000100034,ENSG00000105185,ENSG00000106144,ENSG00000127946,ENSG00000129355,ENSG00000135333,ENSG00000136938,ENSG00000177076,ENSG00000181104
GO:BP	sulfur compound metabolic process	GO:0006790	0.00136953	2.86343	329	1022	16	60612	ENSG00000023572,ENSG00000075239,ENSG00000086062,ENSG00000100348,ENSG00000123989,ENSG00000135070,ENSG00000138604,ENSG00000139631,ENSG00000155229,ENSG00000155850,ENSG00000159267,ENSG00000173599,ENSG00000175040,ENSG00000185000,ENSG00000204228,ENSG00000230124
GO:BP	cytoskeleton-dependent intracellular transport	GO:0030705	0.00137211	2.86261	172	1022	11	60612	ENSG00000070718,ENSG00000100360,ENSG00000103351,ENSG00000107863,ENSG00000126756,ENSG00000129250,ENSG00000141577,ENSG00000166963,ENSG00000185896,ENSG00000187535,ENSG00000198836
GO:BP	regulation of cold-induced thermogenesis	GO:0120161	0.00137211	2.86261	144	1022	10	60612	ENSG00000096968,ENSG00000106615,ENSG00000113441,ENSG00000125968,ENSG00000126368,ENSG00000138796,ENSG00000157184,ENSG00000159346,ENSG00000176095,ENSG00000205213
GO:BP	cold-induced thermogenesis	GO:0106106	0.00137211	2.86261	144	1022	10	60612	ENSG00000096968,ENSG00000106615,ENSG00000113441,ENSG00000125968,ENSG00000126368,ENSG00000138796,ENSG00000157184,ENSG00000159346,ENSG00000176095,ENSG00000205213
GO:BP	substrate adhesion-dependent cell spreading	GO:0034446	0.00140246	2.85311	93	1022	8	60612	ENSG00000088812,ENSG00000106780,ENSG00000115414,ENSG00000119185,ENSG00000138448,ENSG00000145675,ENSG00000157927,ENSG00000182580
GO:BP	positive regulation of cysteine-type endopeptidase activity involved in apoptotic process	GO:0043280	0.00141192	2.85019	118	1022	9	60612	ENSG00000096717,ENSG00000096968,ENSG00000100034,ENSG00000105185,ENSG00000106144,ENSG00000127946,ENSG00000136938,ENSG00000177076,ENSG00000181104
GO:BP	gastrulation	GO:0007369	0.00141192	2.85019	118	1022	9	60612	ENSG00000115414,ENSG00000120129,ENSG00000120875,ENSG00000124216,ENSG00000130635,ENSG00000134371,ENSG00000138448,ENSG00000147257,ENSG00000170577
GO:BP	cellular response to peptide hormone stimulus	GO:0071375	0.00148919	2.82705	234	1022	13	60612	ENSG00000067225,ENSG00000070961,ENSG00000096717,ENSG00000096968,ENSG00000128524,ENSG00000131871,ENSG00000132793,ENSG00000145675,ENSG00000152270,ENSG00000170145,ENSG00000171130,ENSG00000181856,ENSG00000185950
GO:BP	negative regulation of neuron differentiation	GO:0045665	0.00149418	2.8256	119	1022	9	60612	ENSG00000113657,ENSG00000115844,ENSG00000116106,ENSG00000125266,ENSG00000125398,ENSG00000143434,ENSG00000144355,ENSG00000163608,ENSG00000198825
GO:BP	protein stabilization	GO:0050821	0.00149783	2.82454	174	1022	11	60612	ENSG00000036672,ENSG00000049246,ENSG00000116106,ENSG00000119048,ENSG00000127946,ENSG00000135624,ENSG00000145675,ENSG00000185896,ENSG00000187446,ENSG00000187555,ENSG00000213221
GO:BP	tissue morphogenesis	GO:0048729	0.00151779	2.81879	402	1022	18	60612	ENSG00000065534,ENSG00000106799,ENSG00000108344,ENSG00000110801,ENSG00000124216,ENSG00000125398,ENSG00000126778,ENSG00000128602,ENSG00000129084,ENSG00000130635,ENSG00000138639,ENSG00000142871,ENSG00000143878,ENSG00000147257,ENSG00000157240,ENSG00000170577,ENSG00000180340,ENSG00000186193
GO:BP	wound healing	GO:0042060	0.00152797	2.81588	438	1022	19	60612	ENSG00000013016,ENSG00000065534,ENSG00000074695,ENSG00000096968,ENSG00000101608,ENSG00000106799,ENSG00000115414,ENSG00000116266,ENSG00000126583,ENSG00000130635,ENSG00000138639,ENSG00000142871,ENSG00000145675,ENSG00000147853,ENSG00000153933,ENSG00000154127,ENSG00000172500,ENSG00000181104,ENSG00000197063
GO:BP	spermatogenesis	GO:0007283	0.00154736	2.81041	267	1022	14	60612	ENSG00000061656,ENSG00000100360,ENSG00000107140,ENSG00000112130,ENSG00000119048,ENSG00000125398,ENSG00000144468,ENSG00000145491,ENSG00000152582,ENSG00000160188,ENSG00000162526,ENSG00000163577,ENSG00000180190,ENSG00000205213
GO:BP	regulation of neuron projection development	GO:0010975	0.00157946	2.80149	334	1022	16	60612	ENSG00000088899,ENSG00000103260,ENSG00000113657,ENSG00000116106,ENSG00000118200,ENSG00000125266,ENSG00000130449,ENSG00000143434,ENSG00000155256,ENSG00000157240,ENSG00000163110,ENSG00000164885,ENSG00000165802,ENSG00000182580,ENSG00000198825,ENSG00000213420
GO:BP	regulation of transmembrane receptor protein serine/threonine kinase signaling pathway	GO:0090092	0.0015819	2.80082	205	1022	12	60612	ENSG00000095739,ENSG00000096717,ENSG00000096968,ENSG00000106799,ENSG00000128791,ENSG00000129757,ENSG00000135503,ENSG00000137834,ENSG00000142871,ENSG00000144355,ENSG00000174106,ENSG00000183779
GO:BP	kidney development	GO:0001822	0.0015819	2.80082	147	1022	10	60612	ENSG00000099139,ENSG00000100360,ENSG00000106799,ENSG00000120738,ENSG00000125398,ENSG00000126778,ENSG00000128602,ENSG00000147257,ENSG00000163884,ENSG00000170577
GO:BP	ameboidal-type cell migration	GO:0001667	0.00159391	2.79754	404	1022	18	60612	ENSG00000034152,ENSG00000092871,ENSG00000096717,ENSG00000100034,ENSG00000115414,ENSG00000118257,ENSG00000119185,ENSG00000124181,ENSG00000125266,ENSG00000125398,ENSG00000125968,ENSG00000126016,ENSG00000135503,ENSG00000143434,ENSG00000143878,ENSG00000147257,ENSG00000159346,ENSG00000196405
GO:BP	protein homooligomerization	GO:0051260	0.00166112	2.7796	121	1022	9	60612	ENSG00000013016,ENSG00000067369,ENSG00000105281,ENSG00000147955,ENSG00000164588,ENSG00000168924,ENSG00000184743,ENSG00000198513,ENSG00000240972
GO:BP	mitochondrial outer membrane permeabilization	GO:0097345	0.0017655	2.75313	52	1022	6	60612	ENSG00000096092,ENSG00000104081,ENSG00000107643,ENSG00000114126,ENSG00000134308,ENSG00000176171
GO:BP	behavior	GO:0007610	0.00178357	2.74871	239	1022	13	60612	ENSG00000036672,ENSG00000049246,ENSG00000079432,ENSG00000115738,ENSG00000115808,ENSG00000120738,ENSG00000126368,ENSG00000131697,ENSG00000152495,ENSG00000166963,ENSG00000174469,ENSG00000174738,ENSG00000181856
GO:BP	regulation of TOR signaling	GO:0032006	0.00181136	2.742	97	1022	8	60612	ENSG00000052795,ENSG00000092871,ENSG00000096717,ENSG00000106615,ENSG00000143479,ENSG00000149212,ENSG00000180998,ENSG00000239282
GO:BP	mesonephric tubule morphogenesis	GO:0072171	0.00184829	2.73323	34	1022	5	60612	ENSG00000125398,ENSG00000126778,ENSG00000128602,ENSG00000147257,ENSG00000170577
GO:BP	homotypic cell-cell adhesion	GO:0034109	0.00188637	2.72437	74	1022	7	60612	ENSG00000101608,ENSG00000115414,ENSG00000116266,ENSG00000154127,ENSG00000162434,ENSG00000172500,ENSG00000183779
GO:BP	cell junction assembly	GO:0034329	0.00195091	2.70976	341	1022	16	60612	ENSG00000072110,ENSG00000075711,ENSG00000100034,ENSG00000115414,ENSG00000115808,ENSG00000119185,ENSG00000124216,ENSG00000128536,ENSG00000131697,ENSG00000146555,ENSG00000149930,ENSG00000157240,ENSG00000163110,ENSG00000164885,ENSG00000182580,ENSG00000183779
GO:BP	adaptive thermogenesis	GO:1990845	0.00202951	2.69261	152	1022	10	60612	ENSG00000096968,ENSG00000106615,ENSG00000113441,ENSG00000125968,ENSG00000126368,ENSG00000138796,ENSG00000157184,ENSG00000159346,ENSG00000176095,ENSG00000205213
GO:BP	renal system development	GO:0072001	0.00202951	2.69261	152	1022	10	60612	ENSG00000099139,ENSG00000100360,ENSG00000106799,ENSG00000120738,ENSG00000125398,ENSG00000126778,ENSG00000128602,ENSG00000147257,ENSG00000163884,ENSG00000170577
GO:BP	proteoglycan metabolic process	GO:0006029	0.00203652	2.69111	75	1022	7	60612	ENSG00000015532,ENSG00000116199,ENSG00000123989,ENSG00000125430,ENSG00000138604,ENSG00000166507,ENSG00000182197
GO:BP	ERAD pathway	GO:0036503	0.00205505	2.68718	99	1022	8	60612	ENSG00000100350,ENSG00000101251,ENSG00000104969,ENSG00000116406,ENSG00000131871,ENSG00000144468,ENSG00000160087,ENSG00000177239
GO:BP	positive regulation of response to DNA damage stimulus	GO:2001022	0.00205505	2.68718	99	1022	8	60612	ENSG00000041880,ENSG00000096717,ENSG00000101596,ENSG00000112130,ENSG00000126583,ENSG00000153879,ENSG00000155229,ENSG00000225830
GO:BP	protein glycosylation	GO:0006486	0.0020777	2.68242	212	1022	12	60612	ENSG00000074695,ENSG00000086062,ENSG00000088035,ENSG00000117643,ENSG00000125247,ENSG00000134851,ENSG00000134901,ENSG00000136840,ENSG00000151233,ENSG00000177076,ENSG00000179104,ENSG00000187446
GO:BP	regulation of smoothened signaling pathway	GO:0008589	0.00211506	2.67468	54	1022	6	60612	ENSG00000106571,ENSG00000117425,ENSG00000128602,ENSG00000147257,ENSG00000180447,ENSG00000185347
GO:BP	calcium ion transport	GO:0006816	0.00212221	2.67321	310	1022	15	60612	ENSG00000006283,ENSG00000065534,ENSG00000070961,ENSG00000124181,ENSG00000133872,ENSG00000134851,ENSG00000136717,ENSG00000138448,ENSG00000139644,ENSG00000143933,ENSG00000154127,ENSG00000168924,ENSG00000174437,ENSG00000181104,ENSG00000213533
GO:BP	macromolecule glycosylation	GO:0043413	0.00215687	2.66618	213	1022	12	60612	ENSG00000074695,ENSG00000086062,ENSG00000088035,ENSG00000117643,ENSG00000125247,ENSG00000134851,ENSG00000134901,ENSG00000136840,ENSG00000151233,ENSG00000177076,ENSG00000179104,ENSG00000187446
GO:BP	glycolipid metabolic process	GO:0006664	0.00216277	2.66499	100	1022	8	60612	ENSG00000100299,ENSG00000100564,ENSG00000135587,ENSG00000136840,ENSG00000166311,ENSG00000184005,ENSG00000185808,ENSG00000197121
GO:BP	regulation of transmembrane transport	GO:0034762	0.00222012	2.65362	381	1022	17	60612	ENSG00000069424,ENSG00000070371,ENSG00000075711,ENSG00000101400,ENSG00000124181,ENSG00000131871,ENSG00000136717,ENSG00000137193,ENSG00000143933,ENSG00000145675,ENSG00000152642,ENSG00000154127,ENSG00000167703,ENSG00000181104,ENSG00000185950,ENSG00000187446,ENSG00000213533
GO:BP	male gamete generation	GO:0048232	0.00222012	2.65362	278	1022	14	60612	ENSG00000061656,ENSG00000100360,ENSG00000107140,ENSG00000112130,ENSG00000119048,ENSG00000125398,ENSG00000144468,ENSG00000145491,ENSG00000152582,ENSG00000160188,ENSG00000162526,ENSG00000163577,ENSG00000180190,ENSG00000205213
GO:BP	divalent inorganic cation transport	GO:0072511	0.00222253	2.65315	346	1022	16	60612	ENSG00000006283,ENSG00000065534,ENSG00000070961,ENSG00000124181,ENSG00000133872,ENSG00000134851,ENSG00000136717,ENSG00000138448,ENSG00000139644,ENSG00000143933,ENSG00000154127,ENSG00000158158,ENSG00000168924,ENSG00000174437,ENSG00000181104,ENSG00000213533
GO:BP	divalent metal ion transport	GO:0070838	0.00222253	2.65315	346	1022	16	60612	ENSG00000006283,ENSG00000065534,ENSG00000070961,ENSG00000124181,ENSG00000133872,ENSG00000134851,ENSG00000136717,ENSG00000138448,ENSG00000139644,ENSG00000143933,ENSG00000154127,ENSG00000158158,ENSG00000168924,ENSG00000174437,ENSG00000181104,ENSG00000213533
GO:BP	embryonic digestive tract development	GO:0048566	0.0022288	2.65193	20	1022	4	60612	ENSG00000099139,ENSG00000106571,ENSG00000115738,ENSG00000170577
GO:BP	protein demannosylation	GO:0036507	0.0022288	2.65193	20	1022	4	60612	ENSG00000111885,ENSG00000116406,ENSG00000117643,ENSG00000177239
GO:BP	protein alpha-1,2-demannosylation	GO:0036508	0.0022288	2.65193	20	1022	4	60612	ENSG00000111885,ENSG00000116406,ENSG00000117643,ENSG00000177239
GO:BP	liposaccharide metabolic process	GO:1903509	0.00228987	2.64019	101	1022	8	60612	ENSG00000100299,ENSG00000100564,ENSG00000135587,ENSG00000136840,ENSG00000166311,ENSG00000184005,ENSG00000185808,ENSG00000197121
GO:BP	endoderm development	GO:0007492	0.00230008	2.63826	55	1022	6	60612	ENSG00000115414,ENSG00000120129,ENSG00000120875,ENSG00000130635,ENSG00000134371,ENSG00000138448
GO:BP	ubiquitin-dependent ERAD pathway	GO:0030433	0.00231747	2.63499	77	1022	7	60612	ENSG00000100350,ENSG00000101251,ENSG00000104969,ENSG00000116406,ENSG00000131871,ENSG00000160087,ENSG00000177239
GO:BP	positive regulation of proteolysis	GO:0045862	0.0023813	2.62319	314	1022	15	60612	ENSG00000033800,ENSG00000096717,ENSG00000096968,ENSG00000100034,ENSG00000104969,ENSG00000105185,ENSG00000106144,ENSG00000116106,ENSG00000119401,ENSG00000127946,ENSG00000136938,ENSG00000144468,ENSG00000173846,ENSG00000177076,ENSG00000181104
GO:BP	nucleic acid phosphodiester bond hydrolysis	GO:0090305	0.00240242	2.61935	156	1022	10	60612	ENSG00000087269,ENSG00000117748,ENSG00000119203,ENSG00000129347,ENSG00000136936,ENSG00000147592,ENSG00000167136,ENSG00000169598,ENSG00000178607,ENSG00000272047
GO:BP	calcium ion transmembrane transport	GO:0070588	0.00249545	2.60285	217	1022	12	60612	ENSG00000006283,ENSG00000070961,ENSG00000124181,ENSG00000134851,ENSG00000136717,ENSG00000138448,ENSG00000143933,ENSG00000154127,ENSG00000168924,ENSG00000174437,ENSG00000181104,ENSG00000213533
GO:BP	positive regulation of cell cycle arrest	GO:0071158	0.00249545	2.60285	78	1022	7	60612	ENSG00000080802,ENSG00000090097,ENSG00000106144,ENSG00000113300,ENSG00000114126,ENSG00000115738,ENSG00000173846
GO:BP	cellular response to radiation	GO:0071478	0.00251441	2.59956	157	1022	10	60612	ENSG00000096717,ENSG00000101442,ENSG00000104081,ENSG00000121671,ENSG00000125388,ENSG00000136936,ENSG00000143878,ENSG00000144468,ENSG00000151164,ENSG00000172613
GO:BP	DNA damage response, signal transduction by p53 class mediator resulting in cell cycle arrest	GO:0006977	0.00251441	2.59956	56	1022	6	60612	ENSG00000080802,ENSG00000090097,ENSG00000106144,ENSG00000113300,ENSG00000114126,ENSG00000173846
GO:BP	regulation of ERK1 and ERK2 cascade	GO:0070372	0.00259429	2.58598	250	1022	13	60612	ENSG00000075711,ENSG00000100234,ENSG00000115414,ENSG00000119185,ENSG00000120875,ENSG00000135333,ENSG00000141441,ENSG00000142871,ENSG00000153721,ENSG00000163491,ENSG00000166444,ENSG00000181104,ENSG00000240972
GO:BP	negative regulation of neurogenesis	GO:0050768	0.00262371	2.58108	158	1022	10	60612	ENSG00000113657,ENSG00000115844,ENSG00000116106,ENSG00000125266,ENSG00000125398,ENSG00000126368,ENSG00000143434,ENSG00000144355,ENSG00000163608,ENSG00000198825
GO:BP	cytosolic transport	GO:0016482	0.00262371	2.58108	158	1022	10	60612	ENSG00000013016,ENSG00000070371,ENSG00000105875,ENSG00000111237,ENSG00000115561,ENSG00000129250,ENSG00000132405,ENSG00000172803,ENSG00000185896,ENSG00000198324
GO:BP	double-strand break repair via homologous recombination	GO:0000724	0.00264028	2.57835	130	1022	9	60612	ENSG00000067369,ENSG00000101596,ENSG00000117748,ENSG00000131153,ENSG00000155229,ENSG00000168411,ENSG00000173559,ENSG00000198887,ENSG00000225830
GO:BP	sensory organ development	GO:0007423	0.0026681	2.5738	251	1022	13	60612	ENSG00000095397,ENSG00000101596,ENSG00000105717,ENSG00000106571,ENSG00000115844,ENSG00000125398,ENSG00000126778,ENSG00000130635,ENSG00000144355,ENSG00000146555,ENSG00000163349,ENSG00000171316,ENSG00000284194
GO:BP	muscle system process	GO:0003012	0.00268558	2.57096	353	1022	16	60612	ENSG00000006283,ENSG00000065534,ENSG00000068305,ENSG00000070961,ENSG00000075711,ENSG00000101400,ENSG00000101608,ENSG00000116741,ENSG00000136717,ENSG00000143933,ENSG00000152642,ENSG00000163110,ENSG00000171298,ENSG00000174437,ENSG00000181104,ENSG00000198825
GO:BP	positive regulation of establishment of protein localization to mitochondrion	GO:1903749	0.00271544	2.56616	57	1022	6	60612	ENSG00000105185,ENSG00000107643,ENSG00000114126,ENSG00000134308,ENSG00000160087,ENSG00000163930
GO:BP	glycogen metabolic process	GO:0005977	0.00271544	2.56616	57	1022	6	60612	ENSG00000100994,ENSG00000126368,ENSG00000131871,ENSG00000138030,ENSG00000171298,ENSG00000185950
GO:BP	signal transduction involved in mitotic G1 DNA damage checkpoint	GO:0072431	0.00271544	2.56616	57	1022	6	60612	ENSG00000080802,ENSG00000090097,ENSG00000106144,ENSG00000113300,ENSG00000114126,ENSG00000173846
GO:BP	intracellular signal transduction involved in G1 DNA damage checkpoint	GO:1902400	0.00271544	2.56616	57	1022	6	60612	ENSG00000080802,ENSG00000090097,ENSG00000106144,ENSG00000113300,ENSG00000114126,ENSG00000173846
GO:BP	positive regulation of gene expression, epigenetic	GO:0045815	0.00271544	2.56616	57	1022	6	60612	ENSG00000100142,ENSG00000105849,ENSG00000117713,ENSG00000156802,ENSG00000179833,ENSG00000225830
GO:BP	carbohydrate biosynthetic process	GO:0016051	0.00272271	2.565	159	1022	10	60612	ENSG00000085662,ENSG00000086062,ENSG00000096717,ENSG00000126368,ENSG00000131871,ENSG00000166507,ENSG00000173599,ENSG00000182197,ENSG00000185950,ENSG00000187555
GO:BP	protein polymerization	GO:0051258	0.00274218	2.5619	252	1022	13	60612	ENSG00000096968,ENSG00000103187,ENSG00000115561,ENSG00000117632,ENSG00000118200,ENSG00000136717,ENSG00000137478,ENSG00000145715,ENSG00000149798,ENSG00000162704,ENSG00000179604,ENSG00000196405,ENSG00000198836
GO:BP	recombinational repair	GO:0000725	0.00275039	2.56061	131	1022	9	60612	ENSG00000067369,ENSG00000101596,ENSG00000117748,ENSG00000131153,ENSG00000155229,ENSG00000168411,ENSG00000173559,ENSG00000198887,ENSG00000225830
GO:BP	regulation of neuron death	GO:1901214	0.00275039	2.56061	189	1022	11	60612	ENSG00000120738,ENSG00000125266,ENSG00000126583,ENSG00000126778,ENSG00000135333,ENSG00000145715,ENSG00000147955,ENSG00000164885,ENSG00000165802,ENSG00000181104,ENSG00000187446
GO:BP	neuron apoptotic process	GO:0051402	0.00275039	2.56061	131	1022	9	60612	ENSG00000126583,ENSG00000126778,ENSG00000135333,ENSG00000145715,ENSG00000147955,ENSG00000164885,ENSG00000165802,ENSG00000176171,ENSG00000181104
GO:BP	regulation of peptidase activity	GO:0052547	0.00280658	2.55182	320	1022	15	60612	ENSG00000092871,ENSG00000096717,ENSG00000096968,ENSG00000100034,ENSG00000100234,ENSG00000105185,ENSG00000106144,ENSG00000116106,ENSG00000127946,ENSG00000129355,ENSG00000135333,ENSG00000136717,ENSG00000136938,ENSG00000177076,ENSG00000181104
GO:BP	mesenchyme development	GO:0060485	0.00284702	2.54561	221	1022	12	60612	ENSG00000095739,ENSG00000106799,ENSG00000115414,ENSG00000124216,ENSG00000125398,ENSG00000126778,ENSG00000128602,ENSG00000143434,ENSG00000159346,ENSG00000168646,ENSG00000170577,ENSG00000183779
GO:BP	nucleotide-excision repair	GO:0006289	0.0028537	2.54459	105	1022	8	60612	ENSG00000096717,ENSG00000100142,ENSG00000117748,ENSG00000136936,ENSG00000155229,ENSG00000187555,ENSG00000225830,ENSG00000272047
GO:BP	positive regulation of protein dephosphorylation	GO:0035307	0.00289358	2.53856	38	1022	5	60612	ENSG00000119383,ENSG00000143933,ENSG00000157837,ENSG00000165802,ENSG00000166311
GO:BP	nephron tubule morphogenesis	GO:0072078	0.00289358	2.53856	38	1022	5	60612	ENSG00000125398,ENSG00000126778,ENSG00000128602,ENSG00000147257,ENSG00000170577
GO:BP	positive regulation of mitochondrial membrane permeability involved in apoptotic process	GO:1902110	0.00293308	2.53268	58	1022	6	60612	ENSG00000096092,ENSG00000104081,ENSG00000107643,ENSG00000114126,ENSG00000134308,ENSG00000176171
GO:BP	cellular glucan metabolic process	GO:0006073	0.00293308	2.53268	58	1022	6	60612	ENSG00000100994,ENSG00000126368,ENSG00000131871,ENSG00000138030,ENSG00000171298,ENSG00000185950
GO:BP	glucan metabolic process	GO:0044042	0.00293308	2.53268	58	1022	6	60612	ENSG00000100994,ENSG00000126368,ENSG00000131871,ENSG00000138030,ENSG00000171298,ENSG00000185950
GO:BP	positive regulation of endopeptidase activity	GO:0010950	0.00295203	2.52988	161	1022	10	60612	ENSG00000096717,ENSG00000096968,ENSG00000100034,ENSG00000105185,ENSG00000106144,ENSG00000116106,ENSG00000127946,ENSG00000136938,ENSG00000177076,ENSG00000181104
GO:BP	carboxylic acid transmembrane transport	GO:1905039	0.00301099	2.52129	106	1022	8	60612	ENSG00000105281,ENSG00000134294,ENSG00000139514,ENSG00000157184,ENSG00000167703,ENSG00000171492,ENSG00000178537,ENSG00000185950
GO:BP	regulation of cellular response to transforming growth factor beta stimulus	GO:1903844	0.00301099	2.52129	106	1022	8	60612	ENSG00000095739,ENSG00000096717,ENSG00000106799,ENSG00000129757,ENSG00000137834,ENSG00000144355,ENSG00000174106,ENSG00000183779
GO:BP	protein targeting	GO:0006605	0.00314256	2.50272	395	1022	17	60612	ENSG00000005469,ENSG00000060971,ENSG00000074695,ENSG00000095321,ENSG00000100883,ENSG00000104969,ENSG00000105185,ENSG00000109519,ENSG00000110711,ENSG00000119185,ENSG00000149930,ENSG00000160087,ENSG00000163930,ENSG00000167881,ENSG00000187446,ENSG00000198755,ENSG00000213221
GO:BP	glycosylation	GO:0070085	0.00316301	2.4999	224	1022	12	60612	ENSG00000074695,ENSG00000086062,ENSG00000088035,ENSG00000117643,ENSG00000125247,ENSG00000134851,ENSG00000134901,ENSG00000136840,ENSG00000151233,ENSG00000177076,ENSG00000179104,ENSG00000187446
GO:BP	signal transduction involved in mitotic cell cycle checkpoint	GO:0072413	0.00317485	2.49828	59	1022	6	60612	ENSG00000080802,ENSG00000090097,ENSG00000106144,ENSG00000113300,ENSG00000114126,ENSG00000173846
GO:BP	signal transduction involved in mitotic DNA integrity checkpoint	GO:1902403	0.00317485	2.49828	59	1022	6	60612	ENSG00000080802,ENSG00000090097,ENSG00000106144,ENSG00000113300,ENSG00000114126,ENSG00000173846
GO:BP	signal transduction involved in mitotic DNA damage checkpoint	GO:1902402	0.00317485	2.49828	59	1022	6	60612	ENSG00000080802,ENSG00000090097,ENSG00000106144,ENSG00000113300,ENSG00000114126,ENSG00000173846
GO:BP	organic acid transmembrane transport	GO:1903825	0.00317485	2.49828	107	1022	8	60612	ENSG00000105281,ENSG00000134294,ENSG00000139514,ENSG00000157184,ENSG00000167703,ENSG00000171492,ENSG00000178537,ENSG00000185950
GO:BP	negative regulation of protein transport	GO:0051224	0.00317485	2.49828	134	1022	9	60612	ENSG00000074695,ENSG00000100034,ENSG00000110801,ENSG00000115414,ENSG00000119185,ENSG00000138376,ENSG00000181104,ENSG00000187446,ENSG00000205213
GO:BP	ephrin receptor signaling pathway	GO:0048013	0.0031945	2.4956	82	1022	7	60612	ENSG00000090776,ENSG00000116106,ENSG00000125266,ENSG00000135333,ENSG00000145715,ENSG00000162704,ENSG00000182580
GO:BP	positive regulation of cell cycle	GO:0045787	0.0031945	2.4956	325	1022	15	60612	ENSG00000036672,ENSG00000070669,ENSG00000080802,ENSG00000090097,ENSG00000106144,ENSG00000113300,ENSG00000114126,ENSG00000115738,ENSG00000119401,ENSG00000134371,ENSG00000143479,ENSG00000155858,ENSG00000173846,ENSG00000198887,ENSG00000240972
GO:BP	establishment of organelle localization	GO:0051656	0.0031945	2.4956	360	1022	16	60612	ENSG00000070718,ENSG00000074695,ENSG00000075711,ENSG00000107863,ENSG00000115694,ENSG00000125875,ENSG00000126756,ENSG00000129250,ENSG00000134690,ENSG00000142684,ENSG00000164885,ENSG00000176853,ENSG00000185896,ENSG00000186193,ENSG00000198836,ENSG00000242247
GO:BP	phosphatidylinositol phosphorylation	GO:0046854	0.0031945	2.4956	39	1022	5	60612	ENSG00000084710,ENSG00000114737,ENSG00000145675,ENSG00000176095,ENSG00000184557
GO:BP	morphogenesis of an epithelium	GO:0002009	0.0031945	2.4956	325	1022	15	60612	ENSG00000108344,ENSG00000110801,ENSG00000125398,ENSG00000126778,ENSG00000128602,ENSG00000129084,ENSG00000130635,ENSG00000138639,ENSG00000142871,ENSG00000143878,ENSG00000147257,ENSG00000157240,ENSG00000170577,ENSG00000180340,ENSG00000186193
GO:BP	regulation of TORC1 signaling	GO:1903432	0.0031945	2.4956	39	1022	5	60612	ENSG00000052795,ENSG00000143479,ENSG00000149212,ENSG00000180998,ENSG00000239282
GO:BP	cellular response to unfolded protein	GO:0034620	0.00330809	2.48042	135	1022	9	60612	ENSG00000070669,ENSG00000106638,ENSG00000131871,ENSG00000139644,ENSG00000144468,ENSG00000145675,ENSG00000157014,ENSG00000174851,ENSG00000178607
GO:BP	positive regulation of cysteine-type endopeptidase activity	GO:2001056	0.00330809	2.48042	135	1022	9	60612	ENSG00000096717,ENSG00000096968,ENSG00000100034,ENSG00000105185,ENSG00000106144,ENSG00000127946,ENSG00000136938,ENSG00000177076,ENSG00000181104
GO:BP	protein monoubiquitination	GO:0006513	0.00343068	2.46462	60	1022	6	60612	ENSG00000115289,ENSG00000119048,ENSG00000121481,ENSG00000134371,ENSG00000163602,ENSG00000185619
GO:BP	mitochondrial outer membrane permeabilization involved in programmed cell death	GO:1902686	0.00343068	2.46462	60	1022	6	60612	ENSG00000096092,ENSG00000104081,ENSG00000107643,ENSG00000114126,ENSG00000134308,ENSG00000176171
GO:BP	sexual reproduction	GO:0019953	0.00345716	2.46128	436	1022	18	60612	ENSG00000061656,ENSG00000086062,ENSG00000100360,ENSG00000106799,ENSG00000107140,ENSG00000111450,ENSG00000112130,ENSG00000119048,ENSG00000125398,ENSG00000144468,ENSG00000145491,ENSG00000152582,ENSG00000160188,ENSG00000162526,ENSG00000163577,ENSG00000180190,ENSG00000182791,ENSG00000205213
GO:BP	negative regulation of mitochondrion organization	GO:0010823	0.00355405	2.44928	40	1022	5	60612	ENSG00000072274,ENSG00000074695,ENSG00000096092,ENSG00000176171,ENSG00000198836
GO:BP	regulation of kidney development	GO:0090183	0.00355405	2.44928	40	1022	5	60612	ENSG00000120738,ENSG00000125398,ENSG00000126778,ENSG00000128602,ENSG00000170577
GO:BP	nephron epithelium morphogenesis	GO:0072088	0.00355405	2.44928	40	1022	5	60612	ENSG00000125398,ENSG00000126778,ENSG00000128602,ENSG00000147257,ENSG00000170577
GO:BP	nephron morphogenesis	GO:0072028	0.00355405	2.44928	40	1022	5	60612	ENSG00000125398,ENSG00000126778,ENSG00000128602,ENSG00000147257,ENSG00000170577
GO:BP	metanephric nephron development	GO:0072210	0.00357979	2.44614	23	1022	4	60612	ENSG00000120738,ENSG00000125398,ENSG00000128602,ENSG00000170577
GO:BP	histone deubiquitination	GO:0016578	0.00357979	2.44614	23	1022	4	60612	ENSG00000140455,ENSG00000163930,ENSG00000171456,ENSG00000187555
GO:BP	regulation of response to interferon-gamma	GO:0060330	0.00357979	2.44614	23	1022	4	60612	ENSG00000033800,ENSG00000096968,ENSG00000162434,ENSG00000184557
GO:BP	regulation of interferon-gamma-mediated signaling pathway	GO:0060334	0.00357979	2.44614	23	1022	4	60612	ENSG00000033800,ENSG00000096968,ENSG00000162434,ENSG00000184557
GO:BP	platelet activation	GO:0030168	0.00362259	2.44098	137	1022	9	60612	ENSG00000101608,ENSG00000115414,ENSG00000116266,ENSG00000126583,ENSG00000145675,ENSG00000153933,ENSG00000154127,ENSG00000172500,ENSG00000181104
GO:BP	positive regulation of mitochondrial membrane permeability	GO:0035794	0.0037011	2.43167	61	1022	6	60612	ENSG00000096092,ENSG00000104081,ENSG00000107643,ENSG00000114126,ENSG00000134308,ENSG00000176171
GO:BP	negative regulation of establishment of protein localization	GO:1904950	0.003809	2.41919	138	1022	9	60612	ENSG00000074695,ENSG00000100034,ENSG00000110801,ENSG00000115414,ENSG00000119185,ENSG00000138376,ENSG00000181104,ENSG00000187446,ENSG00000205213
GO:BP	glial cell differentiation	GO:0010001	0.0039375	2.40478	111	1022	8	60612	ENSG00000070785,ENSG00000103260,ENSG00000116106,ENSG00000125398,ENSG00000126368,ENSG00000136717,ENSG00000145191,ENSG00000164885
GO:BP	renal tubule morphogenesis	GO:0061333	0.00394844	2.40357	41	1022	5	60612	ENSG00000125398,ENSG00000126778,ENSG00000128602,ENSG00000147257,ENSG00000170577
GO:BP	dendritic spine development	GO:0060996	0.00401058	2.39679	62	1022	6	60612	ENSG00000088899,ENSG00000116106,ENSG00000124140,ENSG00000163110,ENSG00000164885,ENSG00000182580
GO:BP	protein insertion into membrane	GO:0051205	0.00401058	2.39679	62	1022	6	60612	ENSG00000104081,ENSG00000104969,ENSG00000105185,ENSG00000107643,ENSG00000114126,ENSG00000134308
GO:BP	digestive tract development	GO:0048565	0.00401058	2.39679	62	1022	6	60612	ENSG00000099139,ENSG00000106571,ENSG00000115738,ENSG00000128602,ENSG00000170577,ENSG00000182580
GO:BP	regulation of DNA recombination	GO:0000018	0.00411929	2.38518	86	1022	7	60612	ENSG00000041880,ENSG00000067369,ENSG00000072274,ENSG00000101596,ENSG00000117748,ENSG00000155229,ENSG00000225830
GO:BP	gland development	GO:0048732	0.0041797	2.37886	140	1022	9	60612	ENSG00000096968,ENSG00000100883,ENSG00000106799,ENSG00000115738,ENSG00000125398,ENSG00000126778,ENSG00000153879,ENSG00000182580,ENSG00000183779
GO:BP	heart contraction	GO:0060047	0.00426562	2.37002	233	1022	12	60612	ENSG00000006283,ENSG00000068305,ENSG00000070961,ENSG00000075711,ENSG00000101400,ENSG00000116741,ENSG00000136717,ENSG00000143933,ENSG00000152642,ENSG00000164983,ENSG00000171298,ENSG00000174437
GO:BP	negative regulation of proteolysis	GO:0045861	0.00426562	2.37002	233	1022	12	60612	ENSG00000092871,ENSG00000100234,ENSG00000104969,ENSG00000116106,ENSG00000126583,ENSG00000129355,ENSG00000136717,ENSG00000163602,ENSG00000164885,ENSG00000166963,ENSG00000180447,ENSG00000187555
GO:BP	regulation of mitochondrial membrane permeability involved in apoptotic process	GO:1902108	0.00431815	2.3647	63	1022	6	60612	ENSG00000096092,ENSG00000104081,ENSG00000107643,ENSG00000114126,ENSG00000134308,ENSG00000176171
GO:BP	negative regulation of proteolysis involved in cellular protein catabolic process	GO:1903051	0.00431815	2.3647	63	1022	6	60612	ENSG00000104969,ENSG00000116106,ENSG00000126583,ENSG00000163602,ENSG00000166963,ENSG00000187555
GO:BP	positive regulation of membrane permeability	GO:1905710	0.00431815	2.3647	63	1022	6	60612	ENSG00000096092,ENSG00000104081,ENSG00000107643,ENSG00000114126,ENSG00000134308,ENSG00000176171
GO:BP	oligosaccharide metabolic process	GO:0009311	0.00433638	2.36287	42	1022	5	60612	ENSG00000086062,ENSG00000136840,ENSG00000171298,ENSG00000177239,ENSG00000184005
GO:BP	ureteric bud development	GO:0001657	0.00433638	2.36287	42	1022	5	60612	ENSG00000125398,ENSG00000126778,ENSG00000128602,ENSG00000147257,ENSG00000170577
GO:BP	vascular transport	GO:0010232	0.00435266	2.36124	87	1022	7	60612	ENSG00000072274,ENSG00000105281,ENSG00000130881,ENSG00000134294,ENSG00000139514,ENSG00000181856,ENSG00000198743
GO:BP	transport across blood-brain barrier	GO:0150104	0.00435266	2.36124	87	1022	7	60612	ENSG00000072274,ENSG00000105281,ENSG00000130881,ENSG00000134294,ENSG00000139514,ENSG00000181856,ENSG00000198743
GO:BP	cellular response to oxidative stress	GO:0034599	0.00438148	2.35838	234	1022	12	60612	ENSG00000096717,ENSG00000107643,ENSG00000111450,ENSG00000115694,ENSG00000131871,ENSG00000133612,ENSG00000143878,ENSG00000147955,ENSG00000162065,ENSG00000173992,ENSG00000177606,ENSG00000244405
GO:BP	positive regulation of peptidase activity	GO:0010952	0.00441103	2.35546	171	1022	10	60612	ENSG00000096717,ENSG00000096968,ENSG00000100034,ENSG00000105185,ENSG00000106144,ENSG00000116106,ENSG00000127946,ENSG00000136938,ENSG00000177076,ENSG00000181104
GO:BP	negative regulation of nervous system development	GO:0051961	0.00441103	2.35546	171	1022	10	60612	ENSG00000113657,ENSG00000115844,ENSG00000116106,ENSG00000125266,ENSG00000125398,ENSG00000126368,ENSG00000143434,ENSG00000144355,ENSG00000163608,ENSG00000198825
GO:BP	response to tumor necrosis factor	GO:0034612	0.00447362	2.34934	268	1022	13	60612	ENSG00000006062,ENSG00000089486,ENSG00000092871,ENSG00000096717,ENSG00000096968,ENSG00000108344,ENSG00000110801,ENSG00000116815,ENSG00000119401,ENSG00000126368,ENSG00000129084,ENSG00000154124,ENSG00000163349
GO:BP	gamete generation	GO:0007276	0.00452591	2.34429	338	1022	15	60612	ENSG00000061656,ENSG00000100360,ENSG00000106799,ENSG00000107140,ENSG00000112130,ENSG00000119048,ENSG00000125398,ENSG00000144468,ENSG00000145491,ENSG00000152582,ENSG00000160188,ENSG00000162526,ENSG00000163577,ENSG00000180190,ENSG00000205213
GO:BP	generation of precursor metabolites and energy	GO:0006091	0.00454898	2.34209	411	1022	17	60612	ENSG00000005469,ENSG00000066855,ENSG00000067225,ENSG00000075239,ENSG00000093217,ENSG00000100994,ENSG00000111275,ENSG00000112033,ENSG00000124172,ENSG00000126368,ENSG00000131871,ENSG00000138030,ENSG00000159399,ENSG00000160326,ENSG00000171298,ENSG00000184983,ENSG00000185950
GO:BP	blood coagulation	GO:0007596	0.00454898	2.34209	303	1022	14	60612	ENSG00000013016,ENSG00000074695,ENSG00000096968,ENSG00000101608,ENSG00000115414,ENSG00000116266,ENSG00000126583,ENSG00000145675,ENSG00000147853,ENSG00000153933,ENSG00000154127,ENSG00000172500,ENSG00000181104,ENSG00000197063
GO:BP	negative regulation of cellular protein localization	GO:1903828	0.00460638	2.33664	88	1022	7	60612	ENSG00000074695,ENSG00000119185,ENSG00000128881,ENSG00000138376,ENSG00000166963,ENSG00000186193,ENSG00000187446
GO:BP	regulation of blood circulation	GO:1903522	0.0046643	2.33121	236	1022	12	60612	ENSG00000006283,ENSG00000068305,ENSG00000070961,ENSG00000075711,ENSG00000101400,ENSG00000116741,ENSG00000136717,ENSG00000143933,ENSG00000152642,ENSG00000164983,ENSG00000174437,ENSG00000181104
GO:BP	monovalent inorganic cation transport	GO:0015672	0.00473821	2.32439	376	1022	16	60612	ENSG00000069424,ENSG00000075711,ENSG00000101400,ENSG00000124140,ENSG00000124172,ENSG00000128524,ENSG00000136717,ENSG00000143603,ENSG00000143630,ENSG00000152642,ENSG00000153291,ENSG00000153721,ENSG00000164588,ENSG00000164626,ENSG00000171130,ENSG00000187446
GO:BP	dendritic spine morphogenesis	GO:0060997	0.00473821	2.32439	43	1022	5	60612	ENSG00000088899,ENSG00000116106,ENSG00000163110,ENSG00000164885,ENSG00000182580
GO:BP	mesonephric tubule development	GO:0072164	0.00473821	2.32439	43	1022	5	60612	ENSG00000125398,ENSG00000126778,ENSG00000128602,ENSG00000147257,ENSG00000170577
GO:BP	mesonephric epithelium development	GO:0072163	0.00473821	2.32439	43	1022	5	60612	ENSG00000125398,ENSG00000126778,ENSG00000128602,ENSG00000147257,ENSG00000170577
GO:BP	regulation of pri-miRNA transcription by RNA polymerase II	GO:1902893	0.00473821	2.32439	43	1022	5	60612	ENSG00000112033,ENSG00000120738,ENSG00000125398,ENSG00000177606,ENSG00000187079
GO:BP	negative regulation of signal transduction by p53 class mediator	GO:1901797	0.00474244	2.324	25	1022	4	60612	ENSG00000092871,ENSG00000096717,ENSG00000124216,ENSG00000240972
GO:BP	regulation of morphogenesis of a branching structure	GO:0060688	0.00474244	2.324	25	1022	4	60612	ENSG00000125398,ENSG00000126778,ENSG00000128602,ENSG00000170577
GO:BP	chromatin remodeling	GO:0006338	0.0048846	2.31117	205	1022	11	60612	ENSG00000080603,ENSG00000096717,ENSG00000101442,ENSG00000101596,ENSG00000108799,ENSG00000112130,ENSG00000117713,ENSG00000125398,ENSG00000134283,ENSG00000149480,ENSG00000225830
GO:BP	nephron epithelium development	GO:0072009	0.00495486	2.30497	65	1022	6	60612	ENSG00000125398,ENSG00000126778,ENSG00000128602,ENSG00000147257,ENSG00000163884,ENSG00000170577
GO:BP	regulation of cell shape	GO:0008360	0.00501597	2.29965	116	1022	8	60612	ENSG00000075711,ENSG00000095739,ENSG00000143878,ENSG00000145715,ENSG00000149798,ENSG00000149930,ENSG00000161791,ENSG00000179604
GO:BP	hemostasis	GO:0007599	0.00507605	2.29447	307	1022	14	60612	ENSG00000013016,ENSG00000074695,ENSG00000096968,ENSG00000101608,ENSG00000115414,ENSG00000116266,ENSG00000126583,ENSG00000145675,ENSG00000147853,ENSG00000153933,ENSG00000154127,ENSG00000172500,ENSG00000181104,ENSG00000197063
GO:BP	heart process	GO:0003015	0.00512764	2.29008	239	1022	12	60612	ENSG00000006283,ENSG00000068305,ENSG00000070961,ENSG00000075711,ENSG00000101400,ENSG00000116741,ENSG00000136717,ENSG00000143933,ENSG00000152642,ENSG00000164983,ENSG00000171298,ENSG00000174437
GO:BP	response to ionizing radiation	GO:0010212	0.00514632	2.2885	90	1022	7	60612	ENSG00000096717,ENSG00000112130,ENSG00000143878,ENSG00000151164,ENSG00000168411,ENSG00000172613,ENSG00000173559
GO:BP	chromatin organization involved in regulation of transcription	GO:0034401	0.00514632	2.2885	145	1022	9	60612	ENSG00000096717,ENSG00000099284,ENSG00000101596,ENSG00000108799,ENSG00000115289,ENSG00000117713,ENSG00000134283,ENSG00000156802,ENSG00000179833
GO:BP	pri-miRNA transcription by RNA polymerase II	GO:0061614	0.00518182	2.28552	44	1022	5	60612	ENSG00000112033,ENSG00000120738,ENSG00000125398,ENSG00000177606,ENSG00000187079
GO:BP	coagulation	GO:0050817	0.00518336	2.28539	308	1022	14	60612	ENSG00000013016,ENSG00000074695,ENSG00000096968,ENSG00000101608,ENSG00000115414,ENSG00000116266,ENSG00000126583,ENSG00000145675,ENSG00000147853,ENSG00000153933,ENSG00000154127,ENSG00000172500,ENSG00000181104,ENSG00000197063
GO:BP	regulation of neuron apoptotic process	GO:0043523	0.00523335	2.28122	117	1022	8	60612	ENSG00000126583,ENSG00000126778,ENSG00000135333,ENSG00000145715,ENSG00000147955,ENSG00000164885,ENSG00000165802,ENSG00000181104
GO:BP	cellular response to reactive oxygen species	GO:0034614	0.00523335	2.28122	117	1022	8	60612	ENSG00000096717,ENSG00000107643,ENSG00000115694,ENSG00000133612,ENSG00000143878,ENSG00000147955,ENSG00000173992,ENSG00000177606
GO:BP	cardiac muscle cell contraction	GO:0086003	0.00527589	2.2777	66	1022	6	60612	ENSG00000006283,ENSG00000075711,ENSG00000101400,ENSG00000136717,ENSG00000152642,ENSG00000174437
GO:BP	energy reserve metabolic process	GO:0006112	0.00527589	2.2777	66	1022	6	60612	ENSG00000100994,ENSG00000126368,ENSG00000131871,ENSG00000138030,ENSG00000171298,ENSG00000185950
GO:BP	regulation of lipid biosynthetic process	GO:0046890	0.00528515	2.27694	176	1022	10	60612	ENSG00000096717,ENSG00000120738,ENSG00000120837,ENSG00000124216,ENSG00000126368,ENSG00000135587,ENSG00000142784,ENSG00000159346,ENSG00000160285,ENSG00000197296
GO:BP	cell-cell junction organization	GO:0045216	0.00528515	2.27694	176	1022	10	60612	ENSG00000075711,ENSG00000106799,ENSG00000115808,ENSG00000124216,ENSG00000128536,ENSG00000131697,ENSG00000146555,ENSG00000181104,ENSG00000182985,ENSG00000183779
GO:BP	striated muscle contraction	GO:0006941	0.00532165	2.27395	146	1022	9	60612	ENSG00000006283,ENSG00000075711,ENSG00000101400,ENSG00000116741,ENSG00000136717,ENSG00000143933,ENSG00000152642,ENSG00000171298,ENSG00000174437
GO:BP	cilium assembly	GO:0060271	0.00535676	2.2711	345	1022	15	60612	ENSG00000011143,ENSG00000013016,ENSG00000100360,ENSG00000103351,ENSG00000111834,ENSG00000128881,ENSG00000131697,ENSG00000136811,ENSG00000141577,ENSG00000142459,ENSG00000152582,ENSG00000160188,ENSG00000162946,ENSG00000187535,ENSG00000249115
GO:BP	regulation of MAP kinase activity	GO:0043405	0.00541722	2.26622	275	1022	13	60612	ENSG00000034152,ENSG00000106799,ENSG00000114738,ENSG00000116741,ENSG00000119986,ENSG00000120129,ENSG00000120875,ENSG00000149930,ENSG00000163491,ENSG00000166311,ENSG00000169967,ENSG00000178607,ENSG00000181104
GO:BP	response to glucose	GO:0009749	0.00541722	2.26622	91	1022	7	60612	ENSG00000070785,ENSG00000126368,ENSG00000131871,ENSG00000138030,ENSG00000145191,ENSG00000178607,ENSG00000185950
GO:BP	nephron development	GO:0072006	0.00541722	2.26622	91	1022	7	60612	ENSG00000120738,ENSG00000125398,ENSG00000126778,ENSG00000128602,ENSG00000147257,ENSG00000163884,ENSG00000170577
GO:BP	regulation of anatomical structure size	GO:0090066	0.00548946	2.26047	346	1022	15	60612	ENSG00000070961,ENSG00000103187,ENSG00000119185,ENSG00000124140,ENSG00000136717,ENSG00000137478,ENSG00000143434,ENSG00000145715,ENSG00000149798,ENSG00000155256,ENSG00000162704,ENSG00000172531,ENSG00000179604,ENSG00000181104,ENSG00000196405
GO:BP	regulation of double-strand break repair via homologous recombination	GO:0010569	0.00561475	2.25067	45	1022	5	60612	ENSG00000067369,ENSG00000101596,ENSG00000117748,ENSG00000155229,ENSG00000225830
GO:BP	positive regulation of epithelial to mesenchymal transition	GO:0010718	0.00561475	2.25067	45	1022	5	60612	ENSG00000095739,ENSG00000106799,ENSG00000124216,ENSG00000168646,ENSG00000183779
GO:BP	organelle transport along microtubule	GO:0072384	0.00561475	2.25067	67	1022	6	60612	ENSG00000070718,ENSG00000107863,ENSG00000126756,ENSG00000129250,ENSG00000185896,ENSG00000198836
GO:BP	protein insertion into mitochondrial membrane	GO:0051204	0.00561475	2.25067	45	1022	5	60612	ENSG00000104081,ENSG00000105185,ENSG00000107643,ENSG00000114126,ENSG00000134308
GO:BP	double-strand break repair via nonhomologous end joining	GO:0006303	0.00571223	2.24319	92	1022	7	60612	ENSG00000041880,ENSG00000067369,ENSG00000101596,ENSG00000112130,ENSG00000138376,ENSG00000148362,ENSG00000225830
GO:BP	regulation of heart contraction	GO:0008016	0.00571348	2.2431	210	1022	11	60612	ENSG00000006283,ENSG00000068305,ENSG00000070961,ENSG00000075711,ENSG00000101400,ENSG00000116741,ENSG00000136717,ENSG00000143933,ENSG00000152642,ENSG00000164983,ENSG00000174437
GO:BP	regulation of cell morphogenesis involved in differentiation	GO:0010769	0.00593115	2.22686	211	1022	11	60612	ENSG00000088899,ENSG00000103260,ENSG00000116106,ENSG00000119185,ENSG00000130449,ENSG00000143434,ENSG00000155256,ENSG00000163110,ENSG00000164885,ENSG00000165802,ENSG00000182580
GO:BP	negative regulation of gene expression, epigenetic	GO:0045814	0.00601385	2.22085	120	1022	8	60612	ENSG00000096717,ENSG00000099284,ENSG00000101596,ENSG00000108799,ENSG00000115289,ENSG00000119772,ENSG00000134283,ENSG00000156802
GO:BP	negative regulation of protein serine/threonine kinase activity	GO:0071901	0.00601385	2.22085	120	1022	8	60612	ENSG00000096717,ENSG00000107140,ENSG00000116741,ENSG00000120129,ENSG00000120875,ENSG00000129757,ENSG00000166311,ENSG00000196388
GO:BP	regulation of mitochondrial membrane permeability	GO:0046902	0.00602055	2.22036	68	1022	6	60612	ENSG00000096092,ENSG00000104081,ENSG00000107643,ENSG00000114126,ENSG00000134308,ENSG00000176171
GO:BP	neuron projection organization	GO:0106027	0.00602055	2.22036	68	1022	6	60612	ENSG00000088899,ENSG00000116106,ENSG00000163110,ENSG00000164885,ENSG00000166963,ENSG00000182580
GO:BP	protein targeting to mitochondrion	GO:0006626	0.00604148	2.21886	93	1022	7	60612	ENSG00000074695,ENSG00000105185,ENSG00000109519,ENSG00000110711,ENSG00000160087,ENSG00000163930,ENSG00000213221
GO:BP	transcription by RNA polymerase III	GO:0006383	0.00613758	2.212	46	1022	5	60612	ENSG00000028839,ENSG00000100413,ENSG00000104976,ENSG00000116679,ENSG00000121851
GO:BP	endocytic recycling	GO:0032456	0.00613758	2.212	46	1022	5	60612	ENSG00000013016,ENSG00000111237,ENSG00000119522,ENSG00000125633,ENSG00000198825
GO:BP	TORC1 signaling	GO:0038202	0.00613758	2.212	46	1022	5	60612	ENSG00000052795,ENSG00000143479,ENSG00000149212,ENSG00000180998,ENSG00000239282
GO:BP	epithelial cell proliferation	GO:0050673	0.00618331	2.20878	315	1022	14	60612	ENSG00000075711,ENSG00000092330,ENSG00000096717,ENSG00000106799,ENSG00000115738,ENSG00000118257,ENSG00000119185,ENSG00000124181,ENSG00000125398,ENSG00000126368,ENSG00000129757,ENSG00000134371,ENSG00000178607,ENSG00000183779
GO:BP	phospholipid biosynthetic process	GO:0008654	0.00626483	2.20309	246	1022	12	60612	ENSG00000100564,ENSG00000103043,ENSG00000111666,ENSG00000116095,ENSG00000132793,ENSG00000145675,ENSG00000152642,ENSG00000153933,ENSG00000185808,ENSG00000197121,ENSG00000197296,ENSG00000198825
GO:BP	response to hexose	GO:0009746	0.00637062	2.19582	94	1022	7	60612	ENSG00000070785,ENSG00000126368,ENSG00000131871,ENSG00000138030,ENSG00000145191,ENSG00000178607,ENSG00000185950
GO:BP	response to monosaccharide	GO:0034284	0.00637062	2.19582	94	1022	7	60612	ENSG00000070785,ENSG00000126368,ENSG00000131871,ENSG00000138030,ENSG00000145191,ENSG00000178607,ENSG00000185950
GO:BP	regulation of protein polymerization	GO:0032271	0.00657767	2.18193	182	1022	10	60612	ENSG00000103187,ENSG00000117632,ENSG00000118200,ENSG00000136717,ENSG00000137478,ENSG00000145715,ENSG00000149798,ENSG00000162704,ENSG00000179604,ENSG00000196405
GO:BP	positive regulation of protein kinase activity	GO:0045860	0.00658318	2.18156	428	1022	17	60612	ENSG00000034152,ENSG00000096717,ENSG00000096968,ENSG00000101349,ENSG00000106799,ENSG00000114738,ENSG00000116106,ENSG00000119185,ENSG00000119986,ENSG00000120738,ENSG00000142871,ENSG00000143933,ENSG00000149930,ENSG00000163491,ENSG00000169967,ENSG00000178607,ENSG00000181104
GO:BP	translational elongation	GO:0006414	0.00658318	2.18156	122	1022	8	60612	ENSG00000108963,ENSG00000116898,ENSG00000122140,ENSG00000130312,ENSG00000154719,ENSG00000163577,ENSG00000180992,ENSG00000243927
GO:BP	positive regulation of dephosphorylation	GO:0035306	0.00667822	2.17534	47	1022	5	60612	ENSG00000119383,ENSG00000143933,ENSG00000157837,ENSG00000165802,ENSG00000166311
GO:BP	regulation of lipid storage	GO:0010883	0.00667822	2.17534	47	1022	5	60612	ENSG00000096717,ENSG00000112033,ENSG00000138448,ENSG00000155158,ENSG00000197296
GO:BP	establishment of protein localization to mitochondrial membrane	GO:0090151	0.00667822	2.17534	47	1022	5	60612	ENSG00000104081,ENSG00000105185,ENSG00000107643,ENSG00000114126,ENSG00000134308
GO:BP	mesonephros development	GO:0001823	0.00667822	2.17534	47	1022	5	60612	ENSG00000125398,ENSG00000126778,ENSG00000128602,ENSG00000147257,ENSG00000170577
GO:BP	cellular response to tumor necrosis factor	GO:0071356	0.00687213	2.16291	249	1022	12	60612	ENSG00000006062,ENSG00000089486,ENSG00000092871,ENSG00000096717,ENSG00000096968,ENSG00000108344,ENSG00000110801,ENSG00000116815,ENSG00000126368,ENSG00000129084,ENSG00000154124,ENSG00000163349
GO:BP	protein deglycosylation	GO:0006517	0.00688021	2.1624	28	1022	4	60612	ENSG00000111885,ENSG00000116406,ENSG00000117643,ENSG00000177239
GO:BP	cellular response to osmotic stress	GO:0071470	0.00688021	2.1624	28	1022	4	60612	ENSG00000065534,ENSG00000085662,ENSG00000168924,ENSG00000171492
GO:BP	inner ear morphogenesis	GO:0042472	0.00688021	2.1624	28	1022	4	60612	ENSG00000095397,ENSG00000125398,ENSG00000126778,ENSG00000171316
GO:BP	regulation of calcium ion transport	GO:0051924	0.0070414	2.15234	184	1022	10	60612	ENSG00000065534,ENSG00000070961,ENSG00000124181,ENSG00000133872,ENSG00000136717,ENSG00000139644,ENSG00000143933,ENSG00000154127,ENSG00000181104,ENSG00000213533
GO:BP	diterpenoid metabolic process	GO:0016101	0.00709079	2.14931	96	1022	7	60612	ENSG00000072042,ENSG00000072210,ENSG00000085662,ENSG00000121039,ENSG00000147257,ENSG00000179399,ENSG00000213420
GO:BP	positive regulation of nervous system development	GO:0051962	0.00723788	2.14039	321	1022	14	60612	ENSG00000103260,ENSG00000113657,ENSG00000115844,ENSG00000119401,ENSG00000136717,ENSG00000140262,ENSG00000144355,ENSG00000155256,ENSG00000157240,ENSG00000162946,ENSG00000165802,ENSG00000182580,ENSG00000187109,ENSG00000213420
GO:BP	kidney morphogenesis	GO:0060993	0.00726556	2.13873	48	1022	5	60612	ENSG00000125398,ENSG00000126778,ENSG00000128602,ENSG00000147257,ENSG00000170577
GO:BP	metanephros development	GO:0001656	0.00726556	2.13873	48	1022	5	60612	ENSG00000120738,ENSG00000125398,ENSG00000126778,ENSG00000128602,ENSG00000170577
GO:BP	regulation of protein targeting	GO:1903533	0.0073072	2.13625	71	1022	6	60612	ENSG00000074695,ENSG00000105185,ENSG00000119185,ENSG00000160087,ENSG00000163930,ENSG00000187446
GO:BP	kidney epithelium development	GO:0072073	0.0073072	2.13625	71	1022	6	60612	ENSG00000125398,ENSG00000126778,ENSG00000128602,ENSG00000147257,ENSG00000163884,ENSG00000170577
GO:BP	actin filament polymerization	GO:0030041	0.00732095	2.13543	154	1022	9	60612	ENSG00000096968,ENSG00000103187,ENSG00000136717,ENSG00000137478,ENSG00000145715,ENSG00000149798,ENSG00000162704,ENSG00000179604,ENSG00000196405
GO:BP	muscle contraction	GO:0006936	0.00732155	2.1354	286	1022	13	60612	ENSG00000006283,ENSG00000065534,ENSG00000070961,ENSG00000075711,ENSG00000101400,ENSG00000101608,ENSG00000116741,ENSG00000136717,ENSG00000143933,ENSG00000152642,ENSG00000171298,ENSG00000174437,ENSG00000181104
GO:BP	negative regulation of cell projection organization	GO:0031345	0.00753179	2.1231	125	1022	8	60612	ENSG00000113657,ENSG00000116106,ENSG00000125266,ENSG00000138639,ENSG00000142459,ENSG00000143434,ENSG00000196405,ENSG00000198825
GO:BP	response to unfolded protein	GO:0006986	0.00762555	2.11773	155	1022	9	60612	ENSG00000070669,ENSG00000106638,ENSG00000131871,ENSG00000139644,ENSG00000144468,ENSG00000145675,ENSG00000157014,ENSG00000174851,ENSG00000178607
GO:BP	cellular response to topologically incorrect protein	GO:0035967	0.00762555	2.11773	155	1022	9	60612	ENSG00000070669,ENSG00000106638,ENSG00000131871,ENSG00000139644,ENSG00000144468,ENSG00000145675,ENSG00000157014,ENSG00000174851,ENSG00000178607
GO:BP	regulation of viral release from host cell	GO:1902186	0.00773315	2.11164	29	1022	4	60612	ENSG00000115561,ENSG00000119401,ENSG00000173599,ENSG00000234127
GO:BP	positive regulation of kidney development	GO:0090184	0.00773315	2.11164	29	1022	4	60612	ENSG00000120738,ENSG00000125398,ENSG00000126778,ENSG00000128602
GO:BP	negative regulation of proteasomal ubiquitin-dependent protein catabolic process	GO:0032435	0.00773315	2.11164	29	1022	4	60612	ENSG00000104969,ENSG00000163602,ENSG00000166963,ENSG00000187555
GO:BP	transcription-coupled nucleotide-excision repair	GO:0006283	0.00775962	2.11016	72	1022	6	60612	ENSG00000100142,ENSG00000117748,ENSG00000136936,ENSG00000187555,ENSG00000225830,ENSG00000272047
GO:BP	signal transduction involved in DNA damage checkpoint	GO:0072422	0.00775962	2.11016	72	1022	6	60612	ENSG00000080802,ENSG00000090097,ENSG00000106144,ENSG00000113300,ENSG00000114126,ENSG00000173846
GO:BP	chromatin silencing	GO:0006342	0.00775962	2.11016	72	1022	6	60612	ENSG00000096717,ENSG00000099284,ENSG00000101596,ENSG00000108799,ENSG00000115289,ENSG00000156802
GO:BP	signal transduction involved in DNA integrity checkpoint	GO:0072401	0.00775962	2.11016	72	1022	6	60612	ENSG00000080802,ENSG00000090097,ENSG00000106144,ENSG00000113300,ENSG00000114126,ENSG00000173846
GO:BP	mesenchymal cell differentiation	GO:0048762	0.00777982	2.10903	187	1022	10	60612	ENSG00000095739,ENSG00000106799,ENSG00000115414,ENSG00000124216,ENSG00000125398,ENSG00000143434,ENSG00000159346,ENSG00000168646,ENSG00000170577,ENSG00000183779
GO:BP	cell-matrix adhesion	GO:0007160	0.00777982	2.10903	187	1022	10	60612	ENSG00000072110,ENSG00000099866,ENSG00000100034,ENSG00000115414,ENSG00000119185,ENSG00000138448,ENSG00000145715,ENSG00000149930,ENSG00000169231,ENSG00000177076
GO:BP	sphingolipid biosynthetic process	GO:0030148	0.00782064	2.10676	98	1022	7	60612	ENSG00000072210,ENSG00000135587,ENSG00000136840,ENSG00000163590,ENSG00000166311,ENSG00000177076,ENSG00000184005
GO:BP	response to interleukin-12	GO:0070671	0.00782064	2.10676	49	1022	5	60612	ENSG00000096968,ENSG00000110711,ENSG00000162434,ENSG00000196776,ENSG00000240972
GO:BP	cellular response to interleukin-12	GO:0071349	0.00782064	2.10676	49	1022	5	60612	ENSG00000096968,ENSG00000110711,ENSG00000162434,ENSG00000196776,ENSG00000240972
GO:BP	regulation of small GTPase mediated signal transduction	GO:0051056	0.0078762	2.10368	254	1022	12	60612	ENSG00000004777,ENSG00000096968,ENSG00000107863,ENSG00000110237,ENSG00000117632,ENSG00000119522,ENSG00000138639,ENSG00000143878,ENSG00000158321,ENSG00000181104,ENSG00000185950,ENSG00000196935
GO:BP	positive regulation of neurogenesis	GO:0050769	0.0078918	2.10282	289	1022	13	60612	ENSG00000103260,ENSG00000113657,ENSG00000115844,ENSG00000119401,ENSG00000136717,ENSG00000140262,ENSG00000144355,ENSG00000155256,ENSG00000157240,ENSG00000162946,ENSG00000165802,ENSG00000187109,ENSG00000213420
GO:BP	glycerophospholipid biosynthetic process	GO:0046474	0.00809408	2.09183	221	1022	11	60612	ENSG00000100564,ENSG00000103043,ENSG00000111666,ENSG00000116095,ENSG00000132793,ENSG00000145675,ENSG00000152642,ENSG00000153933,ENSG00000185808,ENSG00000197121,ENSG00000198825
GO:BP	signal transduction involved in cell cycle checkpoint	GO:0072395	0.00823116	2.08454	73	1022	6	60612	ENSG00000080802,ENSG00000090097,ENSG00000106144,ENSG00000113300,ENSG00000114126,ENSG00000173846
GO:BP	cardiac muscle cell action potential	GO:0086001	0.00823116	2.08454	73	1022	6	60612	ENSG00000006283,ENSG00000075711,ENSG00000101400,ENSG00000136717,ENSG00000152642,ENSG00000174437
GO:BP	cilium organization	GO:0044782	0.00839252	2.07611	364	1022	15	60612	ENSG00000011143,ENSG00000013016,ENSG00000100360,ENSG00000103351,ENSG00000111834,ENSG00000128881,ENSG00000131697,ENSG00000136811,ENSG00000141577,ENSG00000142459,ENSG00000152582,ENSG00000160188,ENSG00000162946,ENSG00000187535,ENSG00000249115
GO:BP	nephron tubule development	GO:0072080	0.00846353	2.07245	50	1022	5	60612	ENSG00000125398,ENSG00000126778,ENSG00000128602,ENSG00000147257,ENSG00000170577
GO:BP	negative regulation of proteasomal protein catabolic process	GO:1901799	0.00846353	2.07245	50	1022	5	60612	ENSG00000104969,ENSG00000126583,ENSG00000163602,ENSG00000166963,ENSG00000187555
GO:BP	regulation of membrane potential	GO:0042391	0.00854096	2.06849	328	1022	14	60612	ENSG00000006283,ENSG00000013016,ENSG00000069424,ENSG00000075711,ENSG00000101400,ENSG00000136717,ENSG00000138777,ENSG00000143630,ENSG00000152642,ENSG00000164588,ENSG00000164626,ENSG00000174437,ENSG00000176171,ENSG00000186919
GO:BP	protein insertion into mitochondrial membrane involved in apoptotic signaling pathway	GO:0001844	0.00856765	2.06714	30	1022	4	60612	ENSG00000104081,ENSG00000107643,ENSG00000114126,ENSG00000134308
GO:BP	developmental process involved in reproduction	GO:0003006	0.00856765	2.06714	441	1022	17	60612	ENSG00000061656,ENSG00000100360,ENSG00000107140,ENSG00000112033,ENSG00000112130,ENSG00000119048,ENSG00000125398,ENSG00000144468,ENSG00000145191,ENSG00000145491,ENSG00000152582,ENSG00000160188,ENSG00000162526,ENSG00000163577,ENSG00000171316,ENSG00000180190,ENSG00000205213
GO:BP	vascular process in circulatory system	GO:0003018	0.00856765	2.06714	190	1022	10	60612	ENSG00000070961,ENSG00000072274,ENSG00000105281,ENSG00000119185,ENSG00000130881,ENSG00000134294,ENSG00000139514,ENSG00000181104,ENSG00000181856,ENSG00000198743
GO:BP	regulation of dendritic spine morphogenesis	GO:0061001	0.00856765	2.06714	30	1022	4	60612	ENSG00000088899,ENSG00000116106,ENSG00000163110,ENSG00000164885
GO:BP	branching involved in ureteric bud morphogenesis	GO:0001658	0.00856765	2.06714	30	1022	4	60612	ENSG00000125398,ENSG00000126778,ENSG00000128602,ENSG00000170577
GO:BP	positive regulation of viral process	GO:0048524	0.00860026	2.06549	100	1022	7	60612	ENSG00000100142,ENSG00000115561,ENSG00000121864,ENSG00000125875,ENSG00000171960,ENSG00000173599,ENSG00000177606
GO:BP	non-recombinational repair	GO:0000726	0.00860026	2.06549	100	1022	7	60612	ENSG00000041880,ENSG00000067369,ENSG00000101596,ENSG00000112130,ENSG00000138376,ENSG00000148362,ENSG00000225830
GO:BP	negative regulation of cellular protein catabolic process	GO:1903363	0.00868641	2.06116	74	1022	6	60612	ENSG00000104969,ENSG00000116106,ENSG00000126583,ENSG00000163602,ENSG00000166963,ENSG00000187555
GO:BP	cellular carbohydrate biosynthetic process	GO:0034637	0.00868641	2.06116	74	1022	6	60612	ENSG00000086062,ENSG00000126368,ENSG00000131871,ENSG00000166507,ENSG00000182197,ENSG00000185950
GO:BP	negative regulation of cellular response to transforming growth factor beta stimulus	GO:1903845	0.00868641	2.06116	74	1022	6	60612	ENSG00000095739,ENSG00000096717,ENSG00000106799,ENSG00000137834,ENSG00000144355,ENSG00000174106
GO:BP	regulation of protein catabolic process	GO:0042176	0.00868645	2.06116	329	1022	14	60612	ENSG00000033800,ENSG00000100234,ENSG00000104969,ENSG00000105875,ENSG00000115758,ENSG00000116106,ENSG00000119401,ENSG00000126583,ENSG00000138376,ENSG00000147257,ENSG00000163602,ENSG00000166963,ENSG00000173846,ENSG00000187555
GO:BP	negative regulation of cellular catabolic process	GO:0031330	0.00897101	2.04716	225	1022	11	60612	ENSG00000100234,ENSG00000104081,ENSG00000104969,ENSG00000116106,ENSG00000126583,ENSG00000132405,ENSG00000134815,ENSG00000163602,ENSG00000166963,ENSG00000168646,ENSG00000187555
GO:BP	renal tubule development	GO:0061326	0.00897101	2.04716	51	1022	5	60612	ENSG00000125398,ENSG00000126778,ENSG00000128602,ENSG00000147257,ENSG00000170577
GO:BP	mitochondrial gene expression	GO:0140053	0.00897101	2.04716	160	1022	9	60612	ENSG00000116898,ENSG00000120832,ENSG00000122033,ENSG00000122140,ENSG00000130312,ENSG00000154719,ENSG00000180992,ENSG00000183978,ENSG00000243927
GO:BP	blood circulation	GO:0008015	0.00903724	2.04396	406	1022	16	60612	ENSG00000006283,ENSG00000068305,ENSG00000070961,ENSG00000075711,ENSG00000099139,ENSG00000101400,ENSG00000115738,ENSG00000116741,ENSG00000119185,ENSG00000136717,ENSG00000143933,ENSG00000152642,ENSG00000164983,ENSG00000171298,ENSG00000174437,ENSG00000181104
GO:BP	positive regulation of phosphatidylinositol 3-kinase signaling	GO:0014068	0.00909427	2.04123	75	1022	6	60612	ENSG00000096717,ENSG00000096968,ENSG00000125398,ENSG00000145675,ENSG00000181104,ENSG00000185950
GO:BP	response to carbohydrate	GO:0009743	0.00937891	2.02785	102	1022	7	60612	ENSG00000070785,ENSG00000126368,ENSG00000131871,ENSG00000138030,ENSG00000145191,ENSG00000178607,ENSG00000185950
GO:BP	somatic diversification of immunoglobulins involved in immune response	GO:0002208	0.00938733	2.02746	31	1022	4	60612	ENSG00000041880,ENSG00000067369,ENSG00000072274,ENSG00000112130
GO:BP	somatic recombination of immunoglobulin genes involved in immune response	GO:0002204	0.00938733	2.02746	31	1022	4	60612	ENSG00000041880,ENSG00000067369,ENSG00000072274,ENSG00000112130
GO:BP	isotype switching	GO:0045190	0.00938733	2.02746	31	1022	4	60612	ENSG00000041880,ENSG00000067369,ENSG00000072274,ENSG00000112130
GO:BP	embryonic organ morphogenesis	GO:0048562	0.00948888	2.02279	131	1022	8	60612	ENSG00000095397,ENSG00000106799,ENSG00000115738,ENSG00000125398,ENSG00000126778,ENSG00000128602,ENSG00000170577,ENSG00000171316
GO:BP	inner mitochondrial membrane organization	GO:0007007	0.00968645	2.01384	52	1022	5	60612	ENSG00000124172,ENSG00000159685,ENSG00000168924,ENSG00000173171,ENSG00000198836
GO:BP	glucose import	GO:0046323	0.00968645	2.01384	52	1022	5	60612	ENSG00000070371,ENSG00000131871,ENSG00000145675,ENSG00000181856,ENSG00000185950
GO:BP	regulation of actin filament polymerization	GO:0030833	0.009833	2.00731	132	1022	8	60612	ENSG00000103187,ENSG00000136717,ENSG00000137478,ENSG00000145715,ENSG00000149798,ENSG00000162704,ENSG00000179604,ENSG00000196405
GO:BP	terpenoid metabolic process	GO:0006721	0.009833	2.00731	103	1022	7	60612	ENSG00000072042,ENSG00000072210,ENSG00000085662,ENSG00000121039,ENSG00000147257,ENSG00000179399,ENSG00000213420
GO:BP	endosomal transport	GO:0016197	0.009833	2.00731	228	1022	11	60612	ENSG00000013016,ENSG00000070371,ENSG00000111237,ENSG00000115145,ENSG00000115561,ENSG00000119522,ENSG00000125633,ENSG00000132405,ENSG00000172803,ENSG00000198324,ENSG00000198825
GO:BP	protein folding	GO:0006457	0.00988687	2.00494	195	1022	10	60612	ENSG00000004776,ENSG00000074695,ENSG00000104969,ENSG00000105185,ENSG00000110711,ENSG00000135624,ENSG00000171960,ENSG00000172354,ENSG00000185250,ENSG00000213221
GO:BP	positive regulation of ion transport	GO:0043270	0.00988687	2.00494	195	1022	10	60612	ENSG00000065534,ENSG00000070961,ENSG00000075711,ENSG00000124181,ENSG00000143933,ENSG00000152642,ENSG00000153721,ENSG00000181104,ENSG00000187446,ENSG00000213533
GO:BP	regulation of glucose metabolic process	GO:0010906	0.0101947	1.99163	77	1022	6	60612	ENSG00000096717,ENSG00000131871,ENSG00000138030,ENSG00000159346,ENSG00000185950,ENSG00000187555
GO:BP	mitochondrial translation	GO:0032543	0.0102565	1.989	133	1022	8	60612	ENSG00000116898,ENSG00000122033,ENSG00000122140,ENSG00000130312,ENSG00000154719,ENSG00000180992,ENSG00000183978,ENSG00000243927
GO:BP	regulation of transforming growth factor beta receptor signaling pathway	GO:0017015	0.0102565	1.989	104	1022	7	60612	ENSG00000095739,ENSG00000096717,ENSG00000106799,ENSG00000129757,ENSG00000137834,ENSG00000174106,ENSG00000183779
GO:BP	receptor metabolic process	GO:0043112	0.0103285	1.98596	164	1022	9	60612	ENSG00000013016,ENSG00000072274,ENSG00000096968,ENSG00000125388,ENSG00000126368,ENSG00000138448,ENSG00000183579,ENSG00000198324,ENSG00000198825
GO:BP	positive regulation of animal organ morphogenesis	GO:0110110	0.0103285	1.98596	53	1022	5	60612	ENSG00000106799,ENSG00000125398,ENSG00000126778,ENSG00000128602,ENSG00000137193
GO:BP	platelet aggregation	GO:0070527	0.0103285	1.98596	53	1022	5	60612	ENSG00000101608,ENSG00000115414,ENSG00000116266,ENSG00000154127,ENSG00000172500
GO:BP	regulation of transcription involved in G1/S transition of mitotic cell cycle	GO:0000083	0.0103285	1.98596	32	1022	4	60612	ENSG00000114126,ENSG00000115738,ENSG00000164885,ENSG00000172059
GO:BP	positive regulation of DNA recombination	GO:0045911	0.0103285	1.98596	32	1022	4	60612	ENSG00000067369,ENSG00000072274,ENSG00000155229,ENSG00000225830
GO:BP	ureteric bud morphogenesis	GO:0060675	0.0103285	1.98596	32	1022	4	60612	ENSG00000125398,ENSG00000126778,ENSG00000128602,ENSG00000170577
GO:BP	negative regulation of catabolic process	GO:0009895	0.0104001	1.98296	265	1022	12	60612	ENSG00000100234,ENSG00000104081,ENSG00000104969,ENSG00000116106,ENSG00000126583,ENSG00000132405,ENSG00000134815,ENSG00000152270,ENSG00000163602,ENSG00000166963,ENSG00000168646,ENSG00000187555
GO:BP	signal release	GO:0023061	0.0106398	1.97307	414	1022	16	60612	ENSG00000099139,ENSG00000104142,ENSG00000110801,ENSG00000111450,ENSG00000115414,ENSG00000116266,ENSG00000120451,ENSG00000126368,ENSG00000138796,ENSG00000164885,ENSG00000171316,ENSG00000181104,ENSG00000182985,ENSG00000185950,ENSG00000205213,ENSG00000240972
GO:BP	regulation of protein dephosphorylation	GO:0035304	0.0107206	1.96978	78	1022	6	60612	ENSG00000119383,ENSG00000121671,ENSG00000143933,ENSG00000157837,ENSG00000165802,ENSG00000166311
GO:BP	activation of cysteine-type endopeptidase activity involved in apoptotic process	GO:0006919	0.0107206	1.96978	78	1022	6	60612	ENSG00000096968,ENSG00000106144,ENSG00000127946,ENSG00000136938,ENSG00000177076,ENSG00000181104
GO:BP	DNA-templated transcription, termination	GO:0006353	0.0107206	1.96978	78	1022	6	60612	ENSG00000100142,ENSG00000105849,ENSG00000119203,ENSG00000120832,ENSG00000155858,ENSG00000272047
GO:BP	nucleus organization	GO:0006997	0.0107206	1.96978	105	1022	7	60612	ENSG00000061656,ENSG00000112130,ENSG00000130956,ENSG00000136717,ENSG00000143479,ENSG00000168476,ENSG00000174106
GO:BP	regulation of membrane permeability	GO:0090559	0.0107206	1.96978	78	1022	6	60612	ENSG00000096092,ENSG00000104081,ENSG00000107643,ENSG00000114126,ENSG00000134308,ENSG00000176171
GO:BP	positive regulation of actin filament polymerization	GO:0030838	0.0107206	1.96978	78	1022	6	60612	ENSG00000136717,ENSG00000137478,ENSG00000149798,ENSG00000162704,ENSG00000179604,ENSG00000196405
GO:BP	tumor necrosis factor-mediated signaling pathway	GO:0033209	0.0110651	1.95604	166	1022	9	60612	ENSG00000006062,ENSG00000089486,ENSG00000092871,ENSG00000096968,ENSG00000108344,ENSG00000110801,ENSG00000129084,ENSG00000154124,ENSG00000163349
GO:BP	cellular response to interleukin-1	GO:0071347	0.0110651	1.95604	166	1022	9	60612	ENSG00000078902,ENSG00000100784,ENSG00000108344,ENSG00000110801,ENSG00000120738,ENSG00000125398,ENSG00000126368,ENSG00000129084,ENSG00000196776
GO:BP	cardiac muscle cell action potential involved in contraction	GO:0086002	0.0111011	1.95463	54	1022	5	60612	ENSG00000006283,ENSG00000075711,ENSG00000101400,ENSG00000136717,ENSG00000152642
GO:BP	peptidyl-threonine phosphorylation	GO:0018107	0.011234	1.94947	106	1022	7	60612	ENSG00000106799,ENSG00000107643,ENSG00000135503,ENSG00000143479,ENSG00000143933,ENSG00000163349,ENSG00000164885
GO:BP	positive regulation of RNA splicing	GO:0033120	0.0113978	1.94318	33	1022	4	60612	ENSG00000130956,ENSG00000134294,ENSG00000145675,ENSG00000178607
GO:BP	exit from host	GO:0035890	0.0113978	1.94318	33	1022	4	60612	ENSG00000115561,ENSG00000119401,ENSG00000173599,ENSG00000234127
GO:BP	cellular response to drug	GO:0035690	0.0113978	1.94318	33	1022	4	60612	ENSG00000072274,ENSG00000100034,ENSG00000175175,ENSG00000177076
GO:BP	viral release from host cell	GO:0019076	0.0113978	1.94318	33	1022	4	60612	ENSG00000115561,ENSG00000119401,ENSG00000173599,ENSG00000234127
GO:BP	exit from host cell	GO:0035891	0.0113978	1.94318	33	1022	4	60612	ENSG00000115561,ENSG00000119401,ENSG00000173599,ENSG00000234127
GO:BP	negative regulation of intracellular protein transport	GO:0090317	0.0113978	1.94318	33	1022	4	60612	ENSG00000074695,ENSG00000119185,ENSG00000138376,ENSG00000187446
GO:BP	regulation of cellular component size	GO:0032535	0.0115619	1.93697	269	1022	12	60612	ENSG00000103187,ENSG00000124140,ENSG00000136717,ENSG00000137478,ENSG00000143434,ENSG00000145715,ENSG00000149798,ENSG00000155256,ENSG00000162704,ENSG00000172531,ENSG00000179604,ENSG00000196405
GO:BP	protein K48-linked ubiquitination	GO:0070936	0.0119175	1.92381	55	1022	5	60612	ENSG00000092871,ENSG00000112130,ENSG00000119048,ENSG00000119401,ENSG00000182670
GO:BP	ribose phosphate metabolic process	GO:0019693	0.012142	1.91571	344	1022	14	60612	ENSG00000005469,ENSG00000067225,ENSG00000075239,ENSG00000124172,ENSG00000147853,ENSG00000155850,ENSG00000159399,ENSG00000160326,ENSG00000161542,ENSG00000185000,ENSG00000197217,ENSG00000198836,ENSG00000204228,ENSG00000230124
GO:BP	sensory organ morphogenesis	GO:0090596	0.0123344	1.90888	108	1022	7	60612	ENSG00000095397,ENSG00000106571,ENSG00000125398,ENSG00000126778,ENSG00000130635,ENSG00000146555,ENSG00000171316
GO:BP	establishment of protein localization to membrane	GO:0090150	0.0124745	1.90398	308	1022	13	60612	ENSG00000100883,ENSG00000104081,ENSG00000104969,ENSG00000105185,ENSG00000107643,ENSG00000114126,ENSG00000119185,ENSG00000125149,ENSG00000134308,ENSG00000149930,ENSG00000167881,ENSG00000187446,ENSG00000198755
GO:BP	ventricular cardiac muscle cell action potential	GO:0086005	0.0126139	1.89915	34	1022	4	60612	ENSG00000075711,ENSG00000101400,ENSG00000136717,ENSG00000152642
GO:BP	intrinsic apoptotic signaling pathway in response to DNA damage by p53 class mediator	GO:0042771	0.0126139	1.89915	34	1022	4	60612	ENSG00000089486,ENSG00000096717,ENSG00000163349,ENSG00000240972
GO:BP	ear morphogenesis	GO:0042471	0.0126139	1.89915	34	1022	4	60612	ENSG00000095397,ENSG00000125398,ENSG00000126778,ENSG00000171316
GO:BP	protein localization to chromosome	GO:0034502	0.0127011	1.89616	81	1022	6	60612	ENSG00000041880,ENSG00000092330,ENSG00000099284,ENSG00000117748,ENSG00000134283,ENSG00000135624
GO:BP	female pregnancy	GO:0007565	0.0127011	1.89616	81	1022	6	60612	ENSG00000007866,ENSG00000099139,ENSG00000104953,ENSG00000112033,ENSG00000113441,ENSG00000135503
GO:BP	cellular amino acid metabolic process	GO:0006520	0.0127539	1.89436	309	1022	13	60612	ENSG00000070669,ENSG00000075239,ENSG00000100116,ENSG00000100348,ENSG00000108344,ENSG00000110801,ENSG00000114021,ENSG00000115758,ENSG00000129084,ENSG00000138777,ENSG00000139631,ENSG00000163644,ENSG00000196177
GO:BP	negative regulation of protein catabolic process	GO:0042177	0.0128946	1.88959	109	1022	7	60612	ENSG00000100234,ENSG00000104969,ENSG00000116106,ENSG00000126583,ENSG00000163602,ENSG00000166963,ENSG00000187555
GO:BP	lipid homeostasis	GO:0055088	0.0129893	1.88641	139	1022	8	60612	ENSG00000057252,ENSG00000096717,ENSG00000126368,ENSG00000146233,ENSG00000155158,ENSG00000174738,ENSG00000185950,ENSG00000197296
GO:BP	extrinsic apoptotic signaling pathway	GO:0097191	0.0131958	1.87956	171	1022	9	60612	ENSG00000092871,ENSG00000096968,ENSG00000100234,ENSG00000106144,ENSG00000106799,ENSG00000135503,ENSG00000138448,ENSG00000163349,ENSG00000186153
GO:BP	regulation of fatty acid metabolic process	GO:0019217	0.0134228	1.87216	82	1022	6	60612	ENSG00000096717,ENSG00000112033,ENSG00000125398,ENSG00000142784,ENSG00000159346,ENSG00000185950
GO:BP	regulation of heart rate	GO:0002027	0.0134228	1.87216	82	1022	6	60612	ENSG00000006283,ENSG00000101400,ENSG00000136717,ENSG00000143933,ENSG00000152642,ENSG00000174437
GO:BP	regulation of double-strand break repair	GO:2000779	0.0134228	1.87216	82	1022	6	60612	ENSG00000041880,ENSG00000067369,ENSG00000101596,ENSG00000117748,ENSG00000155229,ENSG00000225830
GO:BP	DNA conformation change	GO:0071103	0.0135797	1.86711	275	1022	12	60612	ENSG00000096717,ENSG00000101596,ENSG00000108799,ENSG00000112130,ENSG00000116273,ENSG00000125398,ENSG00000134283,ENSG00000136936,ENSG00000136938,ENSG00000169598,ENSG00000187109,ENSG00000272047
GO:BP	negative regulation of ERK1 and ERK2 cascade	GO:0070373	0.0136275	1.86558	57	1022	5	60612	ENSG00000075711,ENSG00000100234,ENSG00000119185,ENSG00000120875,ENSG00000153721
GO:BP	somatic recombination of immunoglobulin gene segments	GO:0016447	0.0137282	1.86239	35	1022	4	60612	ENSG00000041880,ENSG00000067369,ENSG00000072274,ENSG00000112130
GO:BP	peptidyl-tyrosine dephosphorylation	GO:0035335	0.0137282	1.86239	35	1022	4	60612	ENSG00000120129,ENSG00000120875,ENSG00000154127,ENSG00000167065
GO:BP	immunoglobulin production involved in immunoglobulin mediated immune response	GO:0002381	0.0137282	1.86239	35	1022	4	60612	ENSG00000041880,ENSG00000067369,ENSG00000072274,ENSG00000112130
GO:BP	mitochondrial fission	GO:0000266	0.0137282	1.86239	35	1022	4	60612	ENSG00000066855,ENSG00000170581,ENSG00000176171,ENSG00000198836
GO:BP	regulation of steroid metabolic process	GO:0019218	0.0139777	1.85456	111	1022	7	60612	ENSG00000096717,ENSG00000120738,ENSG00000120837,ENSG00000124216,ENSG00000126368,ENSG00000155158,ENSG00000160285
GO:BP	protein localization to cell periphery	GO:1990778	0.0145779	1.8363	278	1022	12	60612	ENSG00000013016,ENSG00000075711,ENSG00000079819,ENSG00000084710,ENSG00000119185,ENSG00000125149,ENSG00000145675,ENSG00000155256,ENSG00000164885,ENSG00000179364,ENSG00000186193,ENSG00000197562
GO:BP	muscle tissue development	GO:0060537	0.0147827	1.83025	208	1022	10	60612	ENSG00000065534,ENSG00000068305,ENSG00000106799,ENSG00000125266,ENSG00000126778,ENSG00000128602,ENSG00000137193,ENSG00000163110,ENSG00000174738,ENSG00000179456
GO:BP	DNA packaging	GO:0006323	0.0147827	1.83025	208	1022	10	60612	ENSG00000096717,ENSG00000101596,ENSG00000108799,ENSG00000112130,ENSG00000116273,ENSG00000125398,ENSG00000134283,ENSG00000136938,ENSG00000169598,ENSG00000187109
GO:BP	regulation of response to endoplasmic reticulum stress	GO:1905897	0.0148412	1.82853	84	1022	6	60612	ENSG00000104969,ENSG00000131871,ENSG00000139644,ENSG00000145675,ENSG00000178607,ENSG00000198836
GO:BP	glucose homeostasis	GO:0042593	0.0150821	1.82154	143	1022	8	60612	ENSG00000096717,ENSG00000121671,ENSG00000126368,ENSG00000145675,ENSG00000159346,ENSG00000159399,ENSG00000178607,ENSG00000181856
GO:BP	positive regulation of double-strand break repair	GO:2000781	0.0151283	1.82021	36	1022	4	60612	ENSG00000041880,ENSG00000101596,ENSG00000155229,ENSG00000225830
GO:BP	positive regulation of DNA-binding transcription factor activity	GO:0051091	0.0153244	1.81462	244	1022	11	60612	ENSG00000067369,ENSG00000072274,ENSG00000100784,ENSG00000119401,ENSG00000128602,ENSG00000153879,ENSG00000157240,ENSG00000167550,ENSG00000180340,ENSG00000182010,ENSG00000234127
GO:BP	epidermal growth factor receptor signaling pathway	GO:0007173	0.0153307	1.81444	113	1022	7	60612	ENSG00000100784,ENSG00000115145,ENSG00000124181,ENSG00000125398,ENSG00000127946,ENSG00000141441,ENSG00000145675
GO:BP	response to retinoic acid	GO:0032526	0.0155632	1.8079	59	1022	5	60612	ENSG00000125398,ENSG00000129355,ENSG00000171456,ENSG00000177076,ENSG00000262664
GO:BP	glycosphingolipid metabolic process	GO:0006687	0.0155632	1.8079	59	1022	5	60612	ENSG00000100299,ENSG00000135587,ENSG00000136840,ENSG00000166311,ENSG00000184005
GO:BP	regulation of dendrite morphogenesis	GO:0048814	0.0155632	1.8079	59	1022	5	60612	ENSG00000088899,ENSG00000116106,ENSG00000163110,ENSG00000164885,ENSG00000165802
GO:BP	regulation of steroid biosynthetic process	GO:0050810	0.0156295	1.80605	85	1022	6	60612	ENSG00000096717,ENSG00000120738,ENSG00000120837,ENSG00000124216,ENSG00000126368,ENSG00000160285
GO:BP	protein localization to nucleus	GO:0034504	0.0156565	1.80531	210	1022	10	60612	ENSG00000072274,ENSG00000126778,ENSG00000135624,ENSG00000136936,ENSG00000138376,ENSG00000145675,ENSG00000146834,ENSG00000174137,ENSG00000184900,ENSG00000187446
GO:BP	skeletal system development	GO:0001501	0.0156565	1.80531	281	1022	12	60612	ENSG00000099139,ENSG00000106799,ENSG00000120451,ENSG00000125398,ENSG00000126778,ENSG00000141627,ENSG00000152582,ENSG00000157557,ENSG00000171316,ENSG00000178882,ENSG00000182197,ENSG00000186153
GO:BP	regulation of cation transmembrane transport	GO:1904062	0.0156565	1.80531	281	1022	12	60612	ENSG00000069424,ENSG00000075711,ENSG00000101400,ENSG00000124181,ENSG00000136717,ENSG00000143933,ENSG00000152642,ENSG00000154127,ENSG00000167703,ENSG00000181104,ENSG00000187446,ENSG00000213533
GO:BP	action potential	GO:0001508	0.0159111	1.7983	114	1022	7	60612	ENSG00000006283,ENSG00000069424,ENSG00000075711,ENSG00000101400,ENSG00000136717,ENSG00000152642,ENSG00000174437
GO:BP	phosphatidylinositol biosynthetic process	GO:0006661	0.0159111	1.7983	114	1022	7	60612	ENSG00000100564,ENSG00000103043,ENSG00000116095,ENSG00000145675,ENSG00000185808,ENSG00000197121,ENSG00000198825
GO:BP	response to topologically incorrect protein	GO:0035966	0.0159521	1.79718	177	1022	9	60612	ENSG00000070669,ENSG00000106638,ENSG00000131871,ENSG00000139644,ENSG00000144468,ENSG00000145675,ENSG00000157014,ENSG00000174851,ENSG00000178607
GO:BP	protein maturation	GO:0051604	0.0160649	1.79412	246	1022	11	60612	ENSG00000088882,ENSG00000099139,ENSG00000106144,ENSG00000108582,ENSG00000110711,ENSG00000135070,ENSG00000144468,ENSG00000155229,ENSG00000157837,ENSG00000173992,ENSG00000180447
GO:BP	carbohydrate homeostasis	GO:0033500	0.0161203	1.79263	145	1022	8	60612	ENSG00000096717,ENSG00000121671,ENSG00000126368,ENSG00000145675,ENSG00000159346,ENSG00000159399,ENSG00000178607,ENSG00000181856
GO:BP	receptor signaling pathway via JAK-STAT	GO:0007259	0.0161203	1.79263	145	1022	8	60612	ENSG00000033800,ENSG00000096968,ENSG00000159346,ENSG00000170581,ENSG00000181104,ENSG00000184557,ENSG00000198825,ENSG00000225830
GO:BP	regulation of body fluid levels	GO:0050878	0.0161458	1.79194	396	1022	15	60612	ENSG00000013016,ENSG00000074695,ENSG00000096968,ENSG00000101608,ENSG00000115414,ENSG00000116266,ENSG00000117632,ENSG00000126583,ENSG00000145675,ENSG00000147853,ENSG00000153933,ENSG00000154127,ENSG00000172500,ENSG00000181104,ENSG00000197063
GO:BP	positive regulation of calcium ion transport	GO:0051928	0.0163424	1.78668	86	1022	6	60612	ENSG00000065534,ENSG00000070961,ENSG00000124181,ENSG00000143933,ENSG00000181104,ENSG00000213533
GO:BP	ossification	GO:0001503	0.0163863	1.78552	247	1022	11	60612	ENSG00000070961,ENSG00000124216,ENSG00000125398,ENSG00000130881,ENSG00000137834,ENSG00000142871,ENSG00000157240,ENSG00000174306,ENSG00000178882,ENSG00000182197,ENSG00000205213
GO:BP	microtubule-based protein transport	GO:0099118	0.0163863	1.78552	60	1022	5	60612	ENSG00000100360,ENSG00000103351,ENSG00000141577,ENSG00000166963,ENSG00000187535
GO:BP	histone deacetylation	GO:0016575	0.0163863	1.78552	60	1022	5	60612	ENSG00000096717,ENSG00000105556,ENSG00000149480,ENSG00000158711,ENSG00000163517
GO:BP	protein transport along microtubule	GO:0098840	0.0163863	1.78552	60	1022	5	60612	ENSG00000100360,ENSG00000103351,ENSG00000141577,ENSG00000166963,ENSG00000187535
GO:BP	maintenance of location in cell	GO:0051651	0.0163863	1.78552	178	1022	9	60612	ENSG00000107863,ENSG00000124181,ENSG00000138376,ENSG00000143933,ENSG00000154127,ENSG00000159399,ENSG00000168924,ENSG00000171298,ENSG00000181104
GO:BP	monosaccharide catabolic process	GO:0046365	0.0163863	1.78552	60	1022	5	60612	ENSG00000067225,ENSG00000093217,ENSG00000138030,ENSG00000159399,ENSG00000213930
GO:BP	glycolipid biosynthetic process	GO:0009247	0.0163863	1.78552	60	1022	5	60612	ENSG00000100564,ENSG00000136840,ENSG00000184005,ENSG00000185808,ENSG00000197121
GO:BP	dendritic spine organization	GO:0097061	0.0163863	1.78552	60	1022	5	60612	ENSG00000088899,ENSG00000116106,ENSG00000163110,ENSG00000164885,ENSG00000182580
GO:BP	endoplasmic reticulum unfolded protein response	GO:0030968	0.0164621	1.78351	115	1022	7	60612	ENSG00000070669,ENSG00000106638,ENSG00000131871,ENSG00000145675,ENSG00000157014,ENSG00000174851,ENSG00000178607
GO:BP	peptidyl-threonine modification	GO:0018210	0.0164621	1.78351	115	1022	7	60612	ENSG00000106799,ENSG00000107643,ENSG00000135503,ENSG00000143479,ENSG00000143933,ENSG00000163349,ENSG00000164885
GO:BP	negative regulation of cell growth	GO:0030308	0.0165837	1.78032	146	1022	8	60612	ENSG00000096717,ENSG00000100532,ENSG00000129355,ENSG00000135503,ENSG00000143434,ENSG00000175602,ENSG00000179833,ENSG00000197380
GO:BP	cytosolic calcium ion transport	GO:0060401	0.0165837	1.78032	146	1022	8	60612	ENSG00000070961,ENSG00000124181,ENSG00000139644,ENSG00000143933,ENSG00000154127,ENSG00000168924,ENSG00000174437,ENSG00000181104
GO:BP	regulation of actin polymerization or depolymerization	GO:0008064	0.0165837	1.78032	146	1022	8	60612	ENSG00000103187,ENSG00000136717,ENSG00000137478,ENSG00000145715,ENSG00000149798,ENSG00000162704,ENSG00000179604,ENSG00000196405
GO:BP	regulation of ion transmembrane transport	GO:0034765	0.0166032	1.77981	321	1022	13	60612	ENSG00000069424,ENSG00000075711,ENSG00000101400,ENSG00000124181,ENSG00000136717,ENSG00000143933,ENSG00000152642,ENSG00000154127,ENSG00000167703,ENSG00000181104,ENSG00000185950,ENSG00000187446,ENSG00000213533
GO:BP	actin polymerization or depolymerization	GO:0008154	0.0168576	1.7732	179	1022	9	60612	ENSG00000096968,ENSG00000103187,ENSG00000136717,ENSG00000137478,ENSG00000145715,ENSG00000149798,ENSG00000162704,ENSG00000179604,ENSG00000196405
GO:BP	regulation of protein localization to nucleus	GO:1900180	0.0170158	1.76915	87	1022	6	60612	ENSG00000072274,ENSG00000135624,ENSG00000145675,ENSG00000146834,ENSG00000184900,ENSG00000187446
GO:BP	mitochondrial translational elongation	GO:0070125	0.0170158	1.76915	87	1022	6	60612	ENSG00000116898,ENSG00000122140,ENSG00000130312,ENSG00000154719,ENSG00000180992,ENSG00000243927
GO:BP	retrograde vesicle-mediated transport, Golgi to endoplasmic reticulum	GO:0006890	0.0170158	1.76915	87	1022	6	60612	ENSG00000004059,ENSG00000068796,ENSG00000129250,ENSG00000148248,ENSG00000166377,ENSG00000242247
GO:BP	cellular response to light stimulus	GO:0071482	0.0171168	1.76658	116	1022	7	60612	ENSG00000096717,ENSG00000101442,ENSG00000104081,ENSG00000121671,ENSG00000125388,ENSG00000136936,ENSG00000144468
GO:BP	regulation of actin filament length	GO:0030832	0.0171626	1.76542	147	1022	8	60612	ENSG00000103187,ENSG00000136717,ENSG00000137478,ENSG00000145715,ENSG00000149798,ENSG00000162704,ENSG00000179604,ENSG00000196405
GO:BP	neural retina development	GO:0003407	0.0177278	1.75134	38	1022	4	60612	ENSG00000115844,ENSG00000125398,ENSG00000144355,ENSG00000146555
GO:BP	negative regulation of fat cell differentiation	GO:0045599	0.0177278	1.75134	38	1022	4	60612	ENSG00000096717,ENSG00000130881,ENSG00000171456,ENSG00000175602
GO:BP	astrocyte differentiation	GO:0048708	0.0177278	1.75134	38	1022	4	60612	ENSG00000116106,ENSG00000126368,ENSG00000136717,ENSG00000145191
GO:BP	skeletal system morphogenesis	GO:0048705	0.0178472	1.74843	88	1022	6	60612	ENSG00000106799,ENSG00000125398,ENSG00000126778,ENSG00000152582,ENSG00000178882,ENSG00000186153
GO:BP	mitochondrial translational termination	GO:0070126	0.0178472	1.74843	88	1022	6	60612	ENSG00000116898,ENSG00000122140,ENSG00000130312,ENSG00000154719,ENSG00000180992,ENSG00000243927
GO:BP	protein depolymerization	GO:0051261	0.0178472	1.74843	88	1022	6	60612	ENSG00000068796,ENSG00000117632,ENSG00000118200,ENSG00000128881,ENSG00000154429,ENSG00000166963
GO:BP	ceramide metabolic process	GO:0006672	0.0188348	1.72504	89	1022	6	60612	ENSG00000103066,ENSG00000135587,ENSG00000136840,ENSG00000166311,ENSG00000177076,ENSG00000184005
GO:BP	muscle structure development	GO:0061061	0.0188348	1.72504	404	1022	15	60612	ENSG00000065534,ENSG00000068305,ENSG00000106799,ENSG00000115738,ENSG00000125266,ENSG00000125398,ENSG00000126778,ENSG00000136717,ENSG00000137193,ENSG00000140262,ENSG00000163110,ENSG00000174738,ENSG00000179456,ENSG00000196923,ENSG00000278224
GO:BP	positive regulation of transmembrane receptor protein serine/threonine kinase signaling pathway	GO:0090100	0.0188348	1.72504	89	1022	6	60612	ENSG00000096968,ENSG00000106799,ENSG00000128791,ENSG00000129757,ENSG00000135503,ENSG00000142871
GO:BP	regulation of plasma membrane bounded cell projection assembly	GO:0120032	0.0190678	1.7197	150	1022	8	60612	ENSG00000113657,ENSG00000138639,ENSG00000142459,ENSG00000149798,ENSG00000158321,ENSG00000179604,ENSG00000187535,ENSG00000196405
GO:BP	regulation of dephosphorylation	GO:0035303	0.0190678	1.7197	150	1022	8	60612	ENSG00000119383,ENSG00000121671,ENSG00000143933,ENSG00000157837,ENSG00000165802,ENSG00000166311,ENSG00000169515,ENSG00000187446
GO:BP	isoprenoid metabolic process	GO:0006720	0.0193382	1.71358	119	1022	7	60612	ENSG00000072042,ENSG00000072210,ENSG00000085662,ENSG00000121039,ENSG00000147257,ENSG00000179399,ENSG00000213420
GO:BP	cellular polysaccharide biosynthetic process	GO:0033692	0.019622	1.70726	63	1022	5	60612	ENSG00000126368,ENSG00000131871,ENSG00000166507,ENSG00000182197,ENSG00000185950
GO:BP	amino acid transmembrane transport	GO:0003333	0.019622	1.70726	63	1022	5	60612	ENSG00000105281,ENSG00000134294,ENSG00000139514,ENSG00000167703,ENSG00000171492
GO:BP	retrograde transport, endosome to Golgi	GO:0042147	0.0196585	1.70645	90	1022	6	60612	ENSG00000013016,ENSG00000070371,ENSG00000111237,ENSG00000132405,ENSG00000172803,ENSG00000198324
GO:BP	ATP-dependent chromatin remodeling	GO:0043044	0.0196585	1.70645	90	1022	6	60612	ENSG00000080603,ENSG00000101442,ENSG00000112130,ENSG00000117713,ENSG00000149480,ENSG00000225830
GO:BP	negative regulation of MAPK cascade	GO:0043409	0.0196899	1.70576	151	1022	8	60612	ENSG00000075711,ENSG00000100234,ENSG00000116741,ENSG00000119185,ENSG00000120129,ENSG00000120875,ENSG00000153721,ENSG00000166311
GO:BP	hormone-mediated signaling pathway	GO:0009755	0.0196899	1.70576	151	1022	8	60612	ENSG00000096717,ENSG00000112033,ENSG00000117713,ENSG00000121671,ENSG00000126368,ENSG00000159346,ENSG00000174738,ENSG00000205213
GO:BP	gliogenesis	GO:0042063	0.0196899	1.70576	151	1022	8	60612	ENSG00000070785,ENSG00000103260,ENSG00000116106,ENSG00000125398,ENSG00000126368,ENSG00000136717,ENSG00000145191,ENSG00000164885
GO:BP	regulation of cell projection assembly	GO:0060491	0.0196899	1.70576	151	1022	8	60612	ENSG00000113657,ENSG00000138639,ENSG00000142459,ENSG00000149798,ENSG00000158321,ENSG00000179604,ENSG00000187535,ENSG00000196405
GO:BP	regulation of peptidyl-serine phosphorylation	GO:0033135	0.0200867	1.69709	120	1022	7	60612	ENSG00000052795,ENSG00000072274,ENSG00000100034,ENSG00000152642,ENSG00000153721,ENSG00000225830,ENSG00000240972
GO:BP	regulation of isotype switching	GO:0045191	0.0202123	1.69438	20	1022	3	60612	ENSG00000041880,ENSG00000067369,ENSG00000072274
GO:BP	fatty acid transmembrane transport	GO:1902001	0.0202123	1.69438	20	1022	3	60612	ENSG00000157184,ENSG00000178537,ENSG00000185950
GO:BP	negative regulation of lipid storage	GO:0010888	0.0202123	1.69438	20	1022	3	60612	ENSG00000112033,ENSG00000138448,ENSG00000155158
GO:BP	response to interleukin-1	GO:0070555	0.020224	1.69413	185	1022	9	60612	ENSG00000078902,ENSG00000100784,ENSG00000108344,ENSG00000110801,ENSG00000120738,ENSG00000125398,ENSG00000126368,ENSG00000129084,ENSG00000196776
GO:BP	RNA splicing	GO:0008380	0.0206241	1.68562	409	1022	15	60612	ENSG00000075292,ENSG00000088247,ENSG00000090097,ENSG00000100142,ENSG00000116679,ENSG00000119203,ENSG00000125944,ENSG00000130956,ENSG00000134294,ENSG00000139644,ENSG00000145675,ENSG00000145833,ENSG00000161847,ENSG00000171960,ENSG00000178607
GO:BP	intraciliary transport involved in cilium assembly	GO:0035735	0.0206986	1.68406	40	1022	4	60612	ENSG00000100360,ENSG00000103351,ENSG00000141577,ENSG00000187535
GO:BP	somatic diversification of immune receptors via germline recombination within a single locus	GO:0002562	0.0206986	1.68406	40	1022	4	60612	ENSG00000041880,ENSG00000067369,ENSG00000072274,ENSG00000112130
GO:BP	regulation of release of cytochrome c from mitochondria	GO:0090199	0.0206986	1.68406	40	1022	4	60612	ENSG00000104081,ENSG00000105185,ENSG00000176171,ENSG00000198836
GO:BP	negative regulation of ubiquitin-dependent protein catabolic process	GO:2000059	0.0206986	1.68406	40	1022	4	60612	ENSG00000104969,ENSG00000163602,ENSG00000166963,ENSG00000187555
GO:BP	somatic cell DNA recombination	GO:0016444	0.0206986	1.68406	40	1022	4	60612	ENSG00000041880,ENSG00000067369,ENSG00000072274,ENSG00000112130
GO:BP	secondary alcohol metabolic process	GO:1902652	0.0208015	1.68191	121	1022	7	60612	ENSG00000057252,ENSG00000112033,ENSG00000120837,ENSG00000137714,ENSG00000155158,ENSG00000160285,ENSG00000186104
GO:BP	response to hypoxia	GO:0001666	0.0209653	1.6785	221	1022	10	60612	ENSG00000096717,ENSG00000103415,ENSG00000106638,ENSG00000108344,ENSG00000110801,ENSG00000120738,ENSG00000129084,ENSG00000139644,ENSG00000173846,ENSG00000176171
GO:BP	positive regulation of cell cycle process	GO:0090068	0.0209814	1.67817	257	1022	11	60612	ENSG00000080802,ENSG00000090097,ENSG00000106144,ENSG00000113300,ENSG00000114126,ENSG00000115738,ENSG00000134371,ENSG00000143479,ENSG00000155858,ENSG00000173846,ENSG00000198887
GO:BP	regulation of epithelial to mesenchymal transition	GO:0010717	0.0215168	1.66722	92	1022	6	60612	ENSG00000095739,ENSG00000106799,ENSG00000124216,ENSG00000159346,ENSG00000168646,ENSG00000183779
GO:BP	activation of protein kinase activity	GO:0032147	0.0215545	1.66646	258	1022	11	60612	ENSG00000034152,ENSG00000096968,ENSG00000101349,ENSG00000106799,ENSG00000114738,ENSG00000119185,ENSG00000119986,ENSG00000149930,ENSG00000169967,ENSG00000178607,ENSG00000181104
GO:BP	regulation of symbiotic process	GO:0043903	0.0215579	1.66639	222	1022	10	60612	ENSG00000100142,ENSG00000115561,ENSG00000119401,ENSG00000121864,ENSG00000125875,ENSG00000138448,ENSG00000171960,ENSG00000173599,ENSG00000177606,ENSG00000234127
GO:BP	positive regulation of protein serine/threonine kinase activity	GO:0071902	0.0221395	1.65483	259	1022	11	60612	ENSG00000034152,ENSG00000096717,ENSG00000106799,ENSG00000114738,ENSG00000119986,ENSG00000143933,ENSG00000149930,ENSG00000163491,ENSG00000169967,ENSG00000178607,ENSG00000181104
GO:BP	regulation of protein targeting to mitochondrion	GO:1903214	0.0224427	1.64892	41	1022	4	60612	ENSG00000074695,ENSG00000105185,ENSG00000160087,ENSG00000163930
GO:BP	regulation of glucose import	GO:0046324	0.0224427	1.64892	41	1022	4	60612	ENSG00000070371,ENSG00000131871,ENSG00000145675,ENSG00000185950
GO:BP	bile acid metabolic process	GO:0008206	0.0224427	1.64892	41	1022	4	60612	ENSG00000060971,ENSG00000096717,ENSG00000126368,ENSG00000146233
GO:BP	organelle fusion	GO:0048284	0.0225271	1.64729	123	1022	7	60612	ENSG00000072274,ENSG00000104142,ENSG00000111450,ENSG00000115561,ENSG00000139190,ENSG00000176171,ENSG00000198836
GO:BP	regulation of dendrite development	GO:0050773	0.0225271	1.64729	93	1022	6	60612	ENSG00000088899,ENSG00000116106,ENSG00000118200,ENSG00000163110,ENSG00000164885,ENSG00000165802
GO:BP	receptor signaling pathway via STAT	GO:0097696	0.0225282	1.64727	155	1022	8	60612	ENSG00000033800,ENSG00000096968,ENSG00000159346,ENSG00000170581,ENSG00000181104,ENSG00000184557,ENSG00000198825,ENSG00000225830
GO:BP	nucleotide-excision repair, preincision complex stabilization	GO:0006293	0.0227975	1.64211	21	1022	3	60612	ENSG00000117748,ENSG00000136936,ENSG00000272047
GO:BP	nucleotide-excision repair, DNA incision, 3'-to lesion	GO:0006295	0.0227975	1.64211	21	1022	3	60612	ENSG00000117748,ENSG00000136936,ENSG00000272047
GO:BP	response to vitamin	GO:0033273	0.0227975	1.64211	21	1022	3	60612	ENSG00000129355,ENSG00000137193,ENSG00000159267
GO:BP	beta-catenin destruction complex disassembly	GO:1904886	0.0227975	1.64211	21	1022	3	60612	ENSG00000157240,ENSG00000172531,ENSG00000180340
GO:BP	negative regulation of organelle organization	GO:0010639	0.0228909	1.64034	336	1022	13	60612	ENSG00000072274,ENSG00000074695,ENSG00000092330,ENSG00000096092,ENSG00000096717,ENSG00000117632,ENSG00000118200,ENSG00000120129,ENSG00000128881,ENSG00000142459,ENSG00000156802,ENSG00000176171,ENSG00000198836
GO:BP	ribonucleotide metabolic process	GO:0009259	0.0228909	1.64034	336	1022	13	60612	ENSG00000005469,ENSG00000067225,ENSG00000075239,ENSG00000124172,ENSG00000147853,ENSG00000155850,ENSG00000159399,ENSG00000160326,ENSG00000185000,ENSG00000197217,ENSG00000198836,ENSG00000204228,ENSG00000230124
GO:BP	retina development in camera-type eye	GO:0060041	0.0231389	1.63566	66	1022	5	60612	ENSG00000115844,ENSG00000125398,ENSG00000144355,ENSG00000146555,ENSG00000171316
GO:BP	leukocyte apoptotic process	GO:0071887	0.0231389	1.63566	66	1022	5	60612	ENSG00000096717,ENSG00000106571,ENSG00000131871,ENSG00000153208,ENSG00000185950
GO:BP	RNA phosphodiester bond hydrolysis	GO:0090501	0.0231389	1.63566	66	1022	5	60612	ENSG00000087269,ENSG00000119203,ENSG00000129347,ENSG00000147592,ENSG00000178607
GO:BP	response to temperature stimulus	GO:0009266	0.0231688	1.6351	156	1022	8	60612	ENSG00000023572,ENSG00000025156,ENSG00000070785,ENSG00000096717,ENSG00000117748,ENSG00000145191,ENSG00000153291,ENSG00000162783
GO:BP	osteoblast differentiation	GO:0001649	0.0231688	1.6351	156	1022	8	60612	ENSG00000124216,ENSG00000125398,ENSG00000130881,ENSG00000137834,ENSG00000142871,ENSG00000157240,ENSG00000174306,ENSG00000205213
GO:BP	positive regulation of transmembrane transport	GO:0034764	0.0231688	1.6351	156	1022	8	60612	ENSG00000070371,ENSG00000124181,ENSG00000143933,ENSG00000145675,ENSG00000181104,ENSG00000185950,ENSG00000187446,ENSG00000213533
GO:BP	response to decreased oxygen levels	GO:0036293	0.0232539	1.6335	225	1022	10	60612	ENSG00000096717,ENSG00000103415,ENSG00000106638,ENSG00000108344,ENSG00000110801,ENSG00000120738,ENSG00000129084,ENSG00000139644,ENSG00000173846,ENSG00000176171
GO:BP	organophosphate ester transport	GO:0015748	0.0233896	1.63098	94	1022	6	60612	ENSG00000130270,ENSG00000141391,ENSG00000160190,ENSG00000166377,ENSG00000181035,ENSG00000221947
GO:BP	retinoid metabolic process	GO:0001523	0.0233896	1.63098	94	1022	6	60612	ENSG00000072042,ENSG00000085662,ENSG00000121039,ENSG00000147257,ENSG00000179399,ENSG00000213420
GO:BP	multi-multicellular organism process	GO:0044706	0.0233896	1.63098	94	1022	6	60612	ENSG00000007866,ENSG00000099139,ENSG00000104953,ENSG00000112033,ENSG00000113441,ENSG00000135503
GO:BP	carbohydrate derivative catabolic process	GO:1901136	0.0239609	1.6205	157	1022	8	60612	ENSG00000075239,ENSG00000116406,ENSG00000147257,ENSG00000177239,ENSG00000179399,ENSG00000187446,ENSG00000197217,ENSG00000213420
GO:BP	myeloid cell differentiation	GO:0030099	0.0239813	1.62013	300	1022	12	60612	ENSG00000072110,ENSG00000080802,ENSG00000096717,ENSG00000096968,ENSG00000100883,ENSG00000134371,ENSG00000135503,ENSG00000143479,ENSG00000152495,ENSG00000153879,ENSG00000154127,ENSG00000160796
GO:BP	endodermal cell differentiation	GO:0035987	0.0240122	1.61957	42	1022	4	60612	ENSG00000115414,ENSG00000130635,ENSG00000134371,ENSG00000138448
GO:BP	eye development	GO:0001654	0.0240122	1.61957	191	1022	9	60612	ENSG00000105717,ENSG00000115844,ENSG00000125398,ENSG00000130635,ENSG00000144355,ENSG00000146555,ENSG00000163349,ENSG00000171316,ENSG00000284194
GO:BP	platelet degranulation	GO:0002576	0.0241285	1.61747	125	1022	7	60612	ENSG00000072110,ENSG00000084234,ENSG00000100234,ENSG00000115414,ENSG00000130956,ENSG00000149218,ENSG00000164111
GO:BP	primary alcohol metabolic process	GO:0034308	0.0243983	1.61264	67	1022	5	60612	ENSG00000072042,ENSG00000072210,ENSG00000085662,ENSG00000111275,ENSG00000121039
GO:BP	regulation of establishment of planar polarity	GO:0090175	0.0244347	1.61199	95	1022	6	60612	ENSG00000108344,ENSG00000110801,ENSG00000129084,ENSG00000157240,ENSG00000180340,ENSG00000186193
GO:BP	ciliary basal body-plasma membrane docking	GO:0097711	0.0244347	1.61199	95	1022	6	60612	ENSG00000011143,ENSG00000128881,ENSG00000131697,ENSG00000136811,ENSG00000141577,ENSG00000249115
GO:BP	cytoskeleton-dependent cytokinesis	GO:0061640	0.0244347	1.61199	95	1022	6	60612	ENSG00000115561,ENSG00000117632,ENSG00000138180,ENSG00000138758,ENSG00000143878,ENSG00000145715
GO:BP	transcription initiation from RNA polymerase II promoter	GO:0006367	0.0246795	1.60766	192	1022	9	60612	ENSG00000007866,ENSG00000100142,ENSG00000112033,ENSG00000125398,ENSG00000126368,ENSG00000174738,ENSG00000184384,ENSG00000187079,ENSG00000272047
GO:BP	Ras protein signal transduction	GO:0007265	0.0246795	1.60766	264	1022	11	60612	ENSG00000096968,ENSG00000117632,ENSG00000119522,ENSG00000138639,ENSG00000143878,ENSG00000149798,ENSG00000158321,ENSG00000177606,ENSG00000179604,ENSG00000181104,ENSG00000185950
GO:BP	regulation of muscle contraction	GO:0006937	0.0248343	1.60495	126	1022	7	60612	ENSG00000070961,ENSG00000075711,ENSG00000116741,ENSG00000136717,ENSG00000143933,ENSG00000174437,ENSG00000181104
GO:BP	regulation of GTPase activity	GO:0043087	0.02521	1.59843	265	1022	11	60612	ENSG00000088280,ENSG00000108239,ENSG00000116106,ENSG00000119185,ENSG00000125875,ENSG00000132405,ENSG00000138639,ENSG00000142459,ENSG00000152061,ENSG00000181104,ENSG00000182580
GO:BP	negative regulation of smoothened signaling pathway	GO:0045879	0.0252401	1.59791	22	1022	3	60612	ENSG00000106571,ENSG00000117425,ENSG00000147257
GO:BP	digestive tract morphogenesis	GO:0048546	0.0252401	1.59791	22	1022	3	60612	ENSG00000115738,ENSG00000170577,ENSG00000182580
GO:BP	chromatin assembly or disassembly	GO:0006333	0.0252401	1.59791	193	1022	9	60612	ENSG00000096717,ENSG00000101596,ENSG00000108799,ENSG00000117713,ENSG00000125398,ENSG00000134283,ENSG00000136938,ENSG00000149480,ENSG00000187109
GO:BP	branched-chain amino acid catabolic process	GO:0009083	0.0252401	1.59791	22	1022	3	60612	ENSG00000075239,ENSG00000163644,ENSG00000196177
GO:BP	positive regulation of epithelial cell migration	GO:0010634	0.0252482	1.59777	159	1022	8	60612	ENSG00000034152,ENSG00000096717,ENSG00000100034,ENSG00000118257,ENSG00000119185,ENSG00000124181,ENSG00000125398,ENSG00000143878
GO:BP	mitochondrial transmembrane transport	GO:1990542	0.0252815	1.5972	96	1022	6	60612	ENSG00000109519,ENSG00000124172,ENSG00000157184,ENSG00000168924,ENSG00000178537,ENSG00000213221
GO:BP	fatty acid transport	GO:0015908	0.0254275	1.5947	68	1022	5	60612	ENSG00000112033,ENSG00000113396,ENSG00000157184,ENSG00000178537,ENSG00000185950
GO:BP	polysaccharide biosynthetic process	GO:0000271	0.0254275	1.5947	68	1022	5	60612	ENSG00000126368,ENSG00000131871,ENSG00000166507,ENSG00000182197,ENSG00000185950
GO:BP	regulation of BMP signaling pathway	GO:0030510	0.0254275	1.5947	68	1022	5	60612	ENSG00000128791,ENSG00000137834,ENSG00000142871,ENSG00000144355,ENSG00000174106
GO:BP	somatic diversification of immunoglobulins	GO:0016445	0.0254489	1.59433	43	1022	4	60612	ENSG00000041880,ENSG00000067369,ENSG00000072274,ENSG00000112130
GO:BP	negative regulation of TOR signaling	GO:0032007	0.0254489	1.59433	43	1022	4	60612	ENSG00000052795,ENSG00000096717,ENSG00000149212,ENSG00000239282
GO:BP	response to amino acid	GO:0043200	0.0254489	1.59433	43	1022	4	60612	ENSG00000139644,ENSG00000149212,ENSG00000165802,ENSG00000239282
GO:BP	regulation of mitochondrial outer membrane permeabilization involved in apoptotic signaling pathway	GO:1901028	0.0254489	1.59433	43	1022	4	60612	ENSG00000096092,ENSG00000107643,ENSG00000114126,ENSG00000134308
GO:BP	response to lipopolysaccharide	GO:0032496	0.0257689	1.5889	194	1022	9	60612	ENSG00000096968,ENSG00000107643,ENSG00000114738,ENSG00000126368,ENSG00000131871,ENSG00000134371,ENSG00000137834,ENSG00000177606,ENSG00000181104
GO:BP	visual system development	GO:0150063	0.0257689	1.5889	194	1022	9	60612	ENSG00000105717,ENSG00000115844,ENSG00000125398,ENSG00000130635,ENSG00000144355,ENSG00000146555,ENSG00000163349,ENSG00000171316,ENSG00000284194
GO:BP	spindle organization	GO:0007051	0.0259408	1.58602	160	1022	8	60612	ENSG00000041880,ENSG00000068796,ENSG00000075711,ENSG00000117632,ENSG00000119383,ENSG00000154429,ENSG00000159433,ENSG00000249115
GO:BP	hexose biosynthetic process	GO:0019319	0.026737	1.57289	69	1022	5	60612	ENSG00000085662,ENSG00000096717,ENSG00000131871,ENSG00000173599,ENSG00000187555
GO:BP	protein autoubiquitination	GO:0051865	0.026737	1.57289	69	1022	5	60612	ENSG00000080802,ENSG00000110315,ENSG00000112130,ENSG00000119048,ENSG00000123091
GO:BP	regulation of sodium ion transport	GO:0002028	0.026737	1.57289	69	1022	5	60612	ENSG00000075711,ENSG00000101400,ENSG00000152642,ENSG00000153721,ENSG00000187446
GO:BP	regulation of cardiac muscle contraction	GO:0055117	0.026737	1.57289	69	1022	5	60612	ENSG00000075711,ENSG00000116741,ENSG00000136717,ENSG00000143933,ENSG00000174437
GO:BP	locomotory behavior	GO:0007626	0.0273385	1.56323	44	1022	4	60612	ENSG00000036672,ENSG00000115738,ENSG00000115808,ENSG00000120738
GO:BP	steroid hormone biosynthetic process	GO:0120178	0.0273385	1.56323	44	1022	4	60612	ENSG00000085662,ENSG00000120738,ENSG00000137714,ENSG00000204228
GO:BP	lysosomal transport	GO:0007041	0.02742	1.56193	98	1022	6	60612	ENSG00000013016,ENSG00000104142,ENSG00000115561,ENSG00000136717,ENSG00000143878,ENSG00000185896
GO:BP	regulation of cellular carbohydrate metabolic process	GO:0010675	0.02742	1.56193	98	1022	6	60612	ENSG00000096717,ENSG00000131871,ENSG00000138030,ENSG00000159346,ENSG00000185950,ENSG00000187555
GO:BP	sterol metabolic process	GO:0016125	0.0274893	1.56084	129	1022	7	60612	ENSG00000057252,ENSG00000112033,ENSG00000120837,ENSG00000137714,ENSG00000146233,ENSG00000155158,ENSG00000160285
GO:BP	cellular response to hypoxia	GO:0071456	0.0276053	1.55901	162	1022	8	60612	ENSG00000096717,ENSG00000106638,ENSG00000108344,ENSG00000110801,ENSG00000129084,ENSG00000139644,ENSG00000173846,ENSG00000176171
GO:BP	positive regulation of morphogenesis of an epithelium	GO:1905332	0.027937	1.55382	23	1022	3	60612	ENSG00000125398,ENSG00000126778,ENSG00000128602
GO:BP	regulation of receptor biosynthetic process	GO:0010869	0.027937	1.55382	23	1022	3	60612	ENSG00000096968,ENSG00000126368,ENSG00000138448
GO:BP	regulation of endoplasmic reticulum stress-induced intrinsic apoptotic signaling pathway	GO:1902235	0.027937	1.55382	23	1022	3	60612	ENSG00000131871,ENSG00000139644,ENSG00000198836
GO:BP	negative regulation of peptidyl-serine phosphorylation	GO:0033137	0.027937	1.55382	23	1022	3	60612	ENSG00000100034,ENSG00000152642,ENSG00000153721
GO:BP	positive regulation of protein autophosphorylation	GO:0031954	0.027937	1.55382	23	1022	3	60612	ENSG00000143933,ENSG00000149930,ENSG00000163491
GO:BP	mitotic cytokinesis	GO:0000281	0.0280863	1.55151	70	1022	5	60612	ENSG00000115561,ENSG00000117632,ENSG00000138180,ENSG00000143878,ENSG00000145715
GO:BP	purine-containing compound metabolic process	GO:0072521	0.0282137	1.54954	387	1022	14	60612	ENSG00000005469,ENSG00000067225,ENSG00000075239,ENSG00000124172,ENSG00000147853,ENSG00000155850,ENSG00000159399,ENSG00000160326,ENSG00000161542,ENSG00000172264,ENSG00000185000,ENSG00000198836,ENSG00000204228,ENSG00000230124
GO:BP	developmental growth involved in morphogenesis	GO:0060560	0.0283471	1.54749	130	1022	7	60612	ENSG00000118257,ENSG00000125398,ENSG00000126778,ENSG00000143434,ENSG00000155256,ENSG00000158321,ENSG00000164885
GO:BP	response to BMP	GO:0071772	0.0283471	1.54749	130	1022	7	60612	ENSG00000113658,ENSG00000125398,ENSG00000128791,ENSG00000137834,ENSG00000142871,ENSG00000144355,ENSG00000174106
GO:BP	cytokinesis	GO:0000910	0.0283471	1.54749	163	1022	8	60612	ENSG00000115561,ENSG00000117632,ENSG00000138180,ENSG00000138758,ENSG00000143878,ENSG00000143933,ENSG00000145715,ENSG00000173846
GO:BP	cellular response to BMP stimulus	GO:0071773	0.0283471	1.54749	130	1022	7	60612	ENSG00000113658,ENSG00000125398,ENSG00000128791,ENSG00000137834,ENSG00000142871,ENSG00000144355,ENSG00000174106
GO:BP	establishment of planar polarity	GO:0001736	0.0284186	1.5464	99	1022	6	60612	ENSG00000108344,ENSG00000110801,ENSG00000129084,ENSG00000157240,ENSG00000180340,ENSG00000186193
GO:BP	establishment of tissue polarity	GO:0007164	0.0284186	1.5464	99	1022	6	60612	ENSG00000108344,ENSG00000110801,ENSG00000129084,ENSG00000157240,ENSG00000180340,ENSG00000186193
GO:BP	cell division	GO:0051301	0.0286694	1.54258	234	1022	10	60612	ENSG00000007866,ENSG00000115561,ENSG00000117632,ENSG00000138180,ENSG00000138758,ENSG00000143878,ENSG00000143933,ENSG00000145715,ENSG00000173846,ENSG00000186193
GO:BP	regulation of peptidyl-lysine acetylation	GO:2000756	0.0290532	1.53681	45	1022	4	60612	ENSG00000096717,ENSG00000100784,ENSG00000158321,ENSG00000163884
GO:BP	acylglycerol biosynthetic process	GO:0046463	0.0290532	1.53681	45	1022	4	60612	ENSG00000103066,ENSG00000132793,ENSG00000185000,ENSG00000197296
GO:BP	neutral lipid biosynthetic process	GO:0046460	0.0290532	1.53681	45	1022	4	60612	ENSG00000103066,ENSG00000132793,ENSG00000185000,ENSG00000197296
GO:BP	oligodendrocyte differentiation	GO:0048709	0.0290532	1.53681	45	1022	4	60612	ENSG00000070785,ENSG00000125398,ENSG00000145191,ENSG00000164885
GO:BP	NAD metabolic process	GO:0019674	0.0290532	1.53681	45	1022	4	60612	ENSG00000067225,ENSG00000152620,ENSG00000152642,ENSG00000159399
GO:BP	positive regulation of vasculature development	GO:1904018	0.0294028	1.53161	199	1022	9	60612	ENSG00000004776,ENSG00000067225,ENSG00000096717,ENSG00000120738,ENSG00000124181,ENSG00000143878,ENSG00000159399,ENSG00000162434,ENSG00000163349
GO:BP	protein N-linked glycosylation	GO:0006487	0.0294294	1.53122	71	1022	5	60612	ENSG00000074695,ENSG00000086062,ENSG00000088035,ENSG00000117643,ENSG00000134851
GO:BP	translational termination	GO:0006415	0.0295547	1.52937	100	1022	6	60612	ENSG00000116898,ENSG00000122140,ENSG00000130312,ENSG00000154719,ENSG00000180992,ENSG00000243927
GO:BP	movement in host environment	GO:0052126	0.0295547	1.52937	100	1022	6	60612	ENSG00000115561,ENSG00000119401,ENSG00000121864,ENSG00000138448,ENSG00000173599,ENSG00000234127
GO:BP	regulation of microtubule cytoskeleton organization	GO:0070507	0.0300735	1.52182	165	1022	8	60612	ENSG00000041880,ENSG00000115561,ENSG00000117632,ENSG00000118200,ENSG00000128881,ENSG00000141577,ENSG00000154429,ENSG00000166963
GO:BP	response to extracellular stimulus	GO:0009991	0.0300735	1.52182	236	1022	10	60612	ENSG00000023572,ENSG00000070669,ENSG00000096717,ENSG00000106638,ENSG00000107643,ENSG00000126583,ENSG00000129355,ENSG00000137193,ENSG00000149212,ENSG00000159267
GO:BP	sensory system development	GO:0048880	0.0301987	1.52001	200	1022	9	60612	ENSG00000105717,ENSG00000115844,ENSG00000125398,ENSG00000130635,ENSG00000144355,ENSG00000146555,ENSG00000163349,ENSG00000171316,ENSG00000284194
GO:BP	cellular hormone metabolic process	GO:0034754	0.0305841	1.5145	101	1022	6	60612	ENSG00000072042,ENSG00000085662,ENSG00000120738,ENSG00000121039,ENSG00000137714,ENSG00000204228
GO:BP	diacylglycerol metabolic process	GO:0046339	0.0305841	1.5145	24	1022	3	60612	ENSG00000103066,ENSG00000153933,ENSG00000185000
GO:BP	negative regulation of receptor signaling pathway via JAK-STAT	GO:0046426	0.0305841	1.5145	24	1022	3	60612	ENSG00000159346,ENSG00000184557,ENSG00000198825
GO:BP	negative regulation of transforming growth factor beta receptor signaling pathway	GO:0030512	0.0306196	1.514	72	1022	5	60612	ENSG00000095739,ENSG00000096717,ENSG00000106799,ENSG00000137834,ENSG00000174106
GO:BP	cellular response to decreased oxygen levels	GO:0036294	0.0306276	1.51389	166	1022	8	60612	ENSG00000096717,ENSG00000106638,ENSG00000108344,ENSG00000110801,ENSG00000129084,ENSG00000139644,ENSG00000173846,ENSG00000176171
GO:BP	natural killer cell mediated cytotoxicity	GO:0042267	0.0306558	1.51349	46	1022	4	60612	ENSG00000131019,ENSG00000153879,ENSG00000182985,ENSG00000185896
GO:BP	endosome to lysosome transport	GO:0008333	0.0306558	1.51349	46	1022	4	60612	ENSG00000104142,ENSG00000115561,ENSG00000136717,ENSG00000143878
GO:BP	regulation of dendritic spine development	GO:0060998	0.0306558	1.51349	46	1022	4	60612	ENSG00000088899,ENSG00000116106,ENSG00000163110,ENSG00000164885
GO:BP	epithelial to mesenchymal transition	GO:0001837	0.030977	1.50896	133	1022	7	60612	ENSG00000095739,ENSG00000106799,ENSG00000124216,ENSG00000125398,ENSG00000159346,ENSG00000168646,ENSG00000183779
GO:BP	developmental cell growth	GO:0048588	0.030977	1.50896	133	1022	7	60612	ENSG00000118257,ENSG00000125398,ENSG00000143434,ENSG00000155256,ENSG00000158321,ENSG00000163110,ENSG00000164885
GO:BP	anatomical structure homeostasis	GO:0060249	0.0309935	1.50873	353	1022	13	60612	ENSG00000041880,ENSG00000092330,ENSG00000095397,ENSG00000117748,ENSG00000125398,ENSG00000135624,ENSG00000138376,ENSG00000154127,ENSG00000166963,ENSG00000172456,ENSG00000181104,ENSG00000187555,ENSG00000198887
GO:BP	response to oxygen levels	GO:0070482	0.03114	1.50668	238	1022	10	60612	ENSG00000096717,ENSG00000103415,ENSG00000106638,ENSG00000108344,ENSG00000110801,ENSG00000120738,ENSG00000129084,ENSG00000139644,ENSG00000173846,ENSG00000176171
GO:BP	heart morphogenesis	GO:0003007	0.0315126	1.50152	167	1022	8	60612	ENSG00000106799,ENSG00000118257,ENSG00000124216,ENSG00000125398,ENSG00000128602,ENSG00000137193,ENSG00000137834,ENSG00000171316
GO:BP	ERBB signaling pathway	GO:0038127	0.0320984	1.49352	134	1022	7	60612	ENSG00000100784,ENSG00000115145,ENSG00000124181,ENSG00000125398,ENSG00000127946,ENSG00000141441,ENSG00000145675
GO:BP	chromatin organization involved in negative regulation of transcription	GO:0097549	0.0320984	1.49352	134	1022	7	60612	ENSG00000096717,ENSG00000099284,ENSG00000101596,ENSG00000108799,ENSG00000115289,ENSG00000134283,ENSG00000156802
GO:BP	monosaccharide biosynthetic process	GO:0046364	0.0321279	1.49312	73	1022	5	60612	ENSG00000085662,ENSG00000096717,ENSG00000131871,ENSG00000173599,ENSG00000187555
GO:BP	regulation of cell cycle G2/M phase transition	GO:1902749	0.032304	1.49074	203	1022	9	60612	ENSG00000108344,ENSG00000110801,ENSG00000129084,ENSG00000136811,ENSG00000141577,ENSG00000143479,ENSG00000149930,ENSG00000163491,ENSG00000249115
GO:BP	positive regulation of MAP kinase activity	GO:0043406	0.032304	1.49074	203	1022	9	60612	ENSG00000034152,ENSG00000106799,ENSG00000114738,ENSG00000119986,ENSG00000149930,ENSG00000163491,ENSG00000169967,ENSG00000178607,ENSG00000181104
GO:BP	carbohydrate catabolic process	GO:0016052	0.0324641	1.4886	168	1022	8	60612	ENSG00000067225,ENSG00000093217,ENSG00000100994,ENSG00000138030,ENSG00000159399,ENSG00000160326,ENSG00000171298,ENSG00000213930
GO:BP	negative regulation of intracellular transport	GO:0032387	0.0326921	1.48556	47	1022	4	60612	ENSG00000074695,ENSG00000119185,ENSG00000138376,ENSG00000187446
GO:BP	p38MAPK cascade	GO:0038066	0.0326921	1.48556	47	1022	4	60612	ENSG00000034152,ENSG00000075711,ENSG00000120129,ENSG00000181826
GO:BP	interleukin-12-mediated signaling pathway	GO:0035722	0.0326921	1.48556	47	1022	4	60612	ENSG00000096968,ENSG00000110711,ENSG00000162434,ENSG00000240972
GO:BP	cortical cytoskeleton organization	GO:0030865	0.0326921	1.48556	47	1022	4	60612	ENSG00000075711,ENSG00000135723,ENSG00000143878,ENSG00000161791
GO:BP	protein localization to plasma membrane	GO:0072659	0.0334901	1.47508	241	1022	10	60612	ENSG00000013016,ENSG00000075711,ENSG00000084710,ENSG00000119185,ENSG00000125149,ENSG00000145675,ENSG00000155256,ENSG00000164885,ENSG00000179364,ENSG00000197562
GO:BP	positive regulation of cell development	GO:0010720	0.0334901	1.47508	357	1022	13	60612	ENSG00000103260,ENSG00000113657,ENSG00000115844,ENSG00000119401,ENSG00000136717,ENSG00000140262,ENSG00000144355,ENSG00000155256,ENSG00000157240,ENSG00000162946,ENSG00000165802,ENSG00000187109,ENSG00000213420
GO:BP	branched-chain amino acid metabolic process	GO:0009081	0.0335232	1.47466	25	1022	3	60612	ENSG00000075239,ENSG00000163644,ENSG00000196177
GO:BP	positive regulation of release of cytochrome c from mitochondria	GO:0090200	0.0335232	1.47466	25	1022	3	60612	ENSG00000104081,ENSG00000105185,ENSG00000176171
GO:BP	mitochondrial fusion	GO:0008053	0.0335232	1.47466	25	1022	3	60612	ENSG00000072274,ENSG00000176171,ENSG00000198836
GO:BP	C21-steroid hormone biosynthetic process	GO:0006700	0.0335232	1.47466	25	1022	3	60612	ENSG00000085662,ENSG00000120738,ENSG00000137714
GO:BP	cortical actin cytoskeleton organization	GO:0030866	0.0335232	1.47466	25	1022	3	60612	ENSG00000075711,ENSG00000135723,ENSG00000161791
GO:BP	negative regulation of leukocyte apoptotic process	GO:2000107	0.0335232	1.47466	25	1022	3	60612	ENSG00000131871,ENSG00000153208,ENSG00000185950
GO:BP	cranial skeletal system development	GO:1904888	0.0335232	1.47466	25	1022	3	60612	ENSG00000106799,ENSG00000126778,ENSG00000138180
GO:BP	tight junction organization	GO:0120193	0.033528	1.47459	74	1022	5	60612	ENSG00000075711,ENSG00000106799,ENSG00000115808,ENSG00000124216,ENSG00000131697
GO:BP	response to metal ion	GO:0010038	0.0338893	1.46994	205	1022	9	60612	ENSG00000068305,ENSG00000107643,ENSG00000138030,ENSG00000143933,ENSG00000172531,ENSG00000176171,ENSG00000177606,ENSG00000180902,ENSG00000186919
GO:BP	regulation of ossification	GO:0030278	0.0340632	1.46771	136	1022	7	60612	ENSG00000070961,ENSG00000125398,ENSG00000130881,ENSG00000137834,ENSG00000142871,ENSG00000174306,ENSG00000178882
GO:BP	cellular response to interferon-gamma	GO:0071346	0.0340632	1.46771	136	1022	7	60612	ENSG00000033800,ENSG00000096968,ENSG00000116815,ENSG00000162434,ENSG00000184557,ENSG00000196776,ENSG00000234127
GO:BP	non-canonical Wnt signaling pathway	GO:0035567	0.0340632	1.46771	136	1022	7	60612	ENSG00000108344,ENSG00000110801,ENSG00000129084,ENSG00000147257,ENSG00000157240,ENSG00000180340,ENSG00000183579
GO:BP	interleukin-1-mediated signaling pathway	GO:0070498	0.0340632	1.46771	104	1022	6	60612	ENSG00000078902,ENSG00000100784,ENSG00000108344,ENSG00000110801,ENSG00000120738,ENSG00000129084
GO:BP	response to acid chemical	GO:0001101	0.034645	1.46036	48	1022	4	60612	ENSG00000139644,ENSG00000149212,ENSG00000165802,ENSG00000239282
GO:BP	somatic diversification of immune receptors	GO:0002200	0.034645	1.46036	48	1022	4	60612	ENSG00000041880,ENSG00000067369,ENSG00000072274,ENSG00000112130
GO:BP	cellular response to ionizing radiation	GO:0071479	0.034645	1.46036	48	1022	4	60612	ENSG00000096717,ENSG00000143878,ENSG00000151164,ENSG00000172613
GO:BP	negative regulation of response to endoplasmic reticulum stress	GO:1903573	0.034645	1.46036	48	1022	4	60612	ENSG00000104969,ENSG00000131871,ENSG00000139644,ENSG00000198836
GO:BP	L-amino acid transport	GO:0015807	0.034645	1.46036	48	1022	4	60612	ENSG00000105281,ENSG00000134294,ENSG00000139514,ENSG00000167703
GO:BP	purine nucleotide metabolic process	GO:0006163	0.035249	1.45285	360	1022	13	60612	ENSG00000005469,ENSG00000067225,ENSG00000075239,ENSG00000124172,ENSG00000147853,ENSG00000155850,ENSG00000159399,ENSG00000160326,ENSG00000161542,ENSG00000185000,ENSG00000198836,ENSG00000204228,ENSG00000230124
GO:BP	microtubule polymerization or depolymerization	GO:0031109	0.0353998	1.451	105	1022	6	60612	ENSG00000068796,ENSG00000117632,ENSG00000118200,ENSG00000128881,ENSG00000154429,ENSG00000166963
GO:BP	polyol metabolic process	GO:0019751	0.0353998	1.451	105	1022	6	60612	ENSG00000068383,ENSG00000124181,ENSG00000176095,ENSG00000177076,ENSG00000186104,ENSG00000198743
GO:BP	multicellular organismal signaling	GO:0035637	0.0363059	1.44002	172	1022	8	60612	ENSG00000006283,ENSG00000068305,ENSG00000070961,ENSG00000136717,ENSG00000143933,ENSG00000164983,ENSG00000174437,ENSG00000174469
GO:BP	regulation of Ras protein signal transduction	GO:0046578	0.0364524	1.43827	138	1022	7	60612	ENSG00000096968,ENSG00000117632,ENSG00000119522,ENSG00000138639,ENSG00000158321,ENSG00000181104,ENSG00000185950
GO:BP	negative regulation of viral transcription	GO:0032897	0.0366559	1.43586	26	1022	3	60612	ENSG00000119401,ENSG00000121864,ENSG00000177606
GO:BP	regulation of protein insertion into mitochondrial membrane involved in apoptotic signaling pathway	GO:1900739	0.0366559	1.43586	26	1022	3	60612	ENSG00000107643,ENSG00000114126,ENSG00000134308
GO:BP	DNA-templated transcription, elongation	GO:0006354	0.0366559	1.43586	106	1022	6	60612	ENSG00000100142,ENSG00000105849,ENSG00000112130,ENSG00000134371,ENSG00000225830,ENSG00000272047
GO:BP	receptor biosynthetic process	GO:0032800	0.0366559	1.43586	26	1022	3	60612	ENSG00000096968,ENSG00000126368,ENSG00000138448
GO:BP	heterochromatin organization	GO:0070828	0.0366559	1.43586	76	1022	5	60612	ENSG00000096717,ENSG00000101596,ENSG00000108799,ENSG00000124216,ENSG00000134283
GO:BP	positive regulation of protein insertion into mitochondrial membrane involved in apoptotic signaling pathway	GO:1900740	0.0366559	1.43586	26	1022	3	60612	ENSG00000107643,ENSG00000114126,ENSG00000134308
GO:BP	regulation of action potential	GO:0098900	0.0366559	1.43586	49	1022	4	60612	ENSG00000069424,ENSG00000075711,ENSG00000136717,ENSG00000174437
GO:BP	sodium ion transmembrane transport	GO:0035725	0.0366559	1.43586	106	1022	6	60612	ENSG00000075711,ENSG00000101400,ENSG00000143630,ENSG00000152642,ENSG00000164588,ENSG00000187446
GO:BP	axonal transport	GO:0098930	0.0366559	1.43586	49	1022	4	60612	ENSG00000070718,ENSG00000129250,ENSG00000166963,ENSG00000198836
GO:BP	morphogenesis of a branching structure	GO:0001763	0.0366559	1.43586	76	1022	5	60612	ENSG00000125398,ENSG00000126778,ENSG00000128602,ENSG00000135333,ENSG00000170577
GO:BP	natural killer cell mediated immunity	GO:0002228	0.0366559	1.43586	49	1022	4	60612	ENSG00000131019,ENSG00000153879,ENSG00000182985,ENSG00000185896
GO:BP	B cell activation involved in immune response	GO:0002312	0.0366559	1.43586	49	1022	4	60612	ENSG00000041880,ENSG00000067369,ENSG00000072274,ENSG00000112130
GO:BP	protein-lipid complex subunit organization	GO:0071825	0.0366559	1.43586	49	1022	4	60612	ENSG00000057252,ENSG00000136717,ENSG00000154265,ENSG00000185000
GO:BP	regulation of microtubule depolymerization	GO:0031114	0.0366559	1.43586	26	1022	3	60612	ENSG00000118200,ENSG00000128881,ENSG00000166963
GO:BP	intrinsic apoptotic signaling pathway in response to endoplasmic reticulum stress	GO:0070059	0.0366559	1.43586	49	1022	4	60612	ENSG00000131871,ENSG00000139644,ENSG00000178607,ENSG00000198836
GO:BP	developmental growth	GO:0048589	0.0367074	1.43525	284	1022	11	60612	ENSG00000106799,ENSG00000118257,ENSG00000125398,ENSG00000126778,ENSG00000137193,ENSG00000143434,ENSG00000155256,ENSG00000158321,ENSG00000163110,ENSG00000164885,ENSG00000180447
GO:BP	positive regulation of angiogenesis	GO:0045766	0.0367074	1.43525	173	1022	8	60612	ENSG00000004776,ENSG00000067225,ENSG00000096717,ENSG00000124181,ENSG00000143878,ENSG00000159399,ENSG00000162434,ENSG00000163349
GO:BP	negative regulation of cell adhesion	GO:0007162	0.0368176	1.43394	246	1022	10	60612	ENSG00000008277,ENSG00000100034,ENSG00000106571,ENSG00000119185,ENSG00000120129,ENSG00000128791,ENSG00000145715,ENSG00000152270,ENSG00000177076,ENSG00000183779
GO:BP	divalent inorganic cation homeostasis	GO:0072507	0.0368177	1.43394	404	1022	14	60612	ENSG00000070961,ENSG00000124181,ENSG00000127249,ENSG00000134851,ENSG00000139644,ENSG00000143933,ENSG00000154127,ENSG00000157837,ENSG00000158158,ENSG00000168924,ENSG00000174437,ENSG00000179104,ENSG00000179364,ENSG00000181104
GO:BP	regulation of microtubule-based process	GO:0032886	0.0368398	1.43368	209	1022	9	60612	ENSG00000041880,ENSG00000115561,ENSG00000117632,ENSG00000118200,ENSG00000128881,ENSG00000141577,ENSG00000154429,ENSG00000166963,ENSG00000185896
GO:BP	organophosphate catabolic process	GO:0046434	0.0375917	1.42491	107	1022	6	60612	ENSG00000068383,ENSG00000075239,ENSG00000103066,ENSG00000166311,ENSG00000197217,ENSG00000198825
GO:BP	negative regulation of transmembrane receptor protein serine/threonine kinase signaling pathway	GO:0090101	0.0375917	1.42491	107	1022	6	60612	ENSG00000095739,ENSG00000096717,ENSG00000106799,ENSG00000137834,ENSG00000144355,ENSG00000174106
GO:BP	regulation of viral process	GO:0050792	0.0378217	1.42226	210	1022	9	60612	ENSG00000100142,ENSG00000115561,ENSG00000119401,ENSG00000121864,ENSG00000125875,ENSG00000171960,ENSG00000173599,ENSG00000177606,ENSG00000234127
GO:BP	potassium ion transport	GO:0006813	0.0378217	1.42226	210	1022	9	60612	ENSG00000069424,ENSG00000075711,ENSG00000124140,ENSG00000136717,ENSG00000143603,ENSG00000143630,ENSG00000164588,ENSG00000164626,ENSG00000187446
GO:BP	cellular response to UV	GO:0034644	0.0378768	1.42163	77	1022	5	60612	ENSG00000096717,ENSG00000101442,ENSG00000104081,ENSG00000136936,ENSG00000144468
GO:BP	axon extension	GO:0048675	0.0378768	1.42163	77	1022	5	60612	ENSG00000118257,ENSG00000143434,ENSG00000155256,ENSG00000158321,ENSG00000164885
GO:BP	response to hydrogen peroxide	GO:0042542	0.0378768	1.42163	77	1022	5	60612	ENSG00000023572,ENSG00000096717,ENSG00000115694,ENSG00000143878,ENSG00000147955
GO:BP	calcium ion homeostasis	GO:0055074	0.0379354	1.42095	365	1022	13	60612	ENSG00000070961,ENSG00000124181,ENSG00000127249,ENSG00000134851,ENSG00000139644,ENSG00000143933,ENSG00000154127,ENSG00000157837,ENSG00000168924,ENSG00000174437,ENSG00000179104,ENSG00000179364,ENSG00000181104
GO:BP	positive regulation of cellular amide metabolic process	GO:0034250	0.038082	1.41928	140	1022	7	60612	ENSG00000067225,ENSG00000116106,ENSG00000130956,ENSG00000135587,ENSG00000145191,ENSG00000163577,ENSG00000183978
GO:BP	release of cytochrome c from mitochondria	GO:0001836	0.0384459	1.41515	50	1022	4	60612	ENSG00000104081,ENSG00000105185,ENSG00000176171,ENSG00000198836
GO:BP	DNA synthesis involved in DNA repair	GO:0000731	0.0384459	1.41515	50	1022	4	60612	ENSG00000096717,ENSG00000117748,ENSG00000124535,ENSG00000129355
GO:BP	regulation of cellular response to growth factor stimulus	GO:0090287	0.0384459	1.41515	248	1022	10	60612	ENSG00000095739,ENSG00000096717,ENSG00000106799,ENSG00000128791,ENSG00000129757,ENSG00000137834,ENSG00000142871,ENSG00000144355,ENSG00000174106,ENSG00000183779
GO:BP	intraciliary transport	GO:0042073	0.0384459	1.41515	50	1022	4	60612	ENSG00000100360,ENSG00000103351,ENSG00000141577,ENSG00000187535
GO:BP	muscle organ development	GO:0007517	0.0386268	1.41311	211	1022	9	60612	ENSG00000065534,ENSG00000068305,ENSG00000106799,ENSG00000125266,ENSG00000126778,ENSG00000137193,ENSG00000140262,ENSG00000174738,ENSG00000179456
GO:BP	organic hydroxy compound biosynthetic process	GO:1901617	0.0386268	1.41311	211	1022	9	60612	ENSG00000096717,ENSG00000120837,ENSG00000124216,ENSG00000126368,ENSG00000146233,ENSG00000160285,ENSG00000176095,ENSG00000177076,ENSG00000186104
GO:BP	receptor recycling	GO:0001881	0.0392429	1.40624	27	1022	3	60612	ENSG00000013016,ENSG00000198324,ENSG00000198825
GO:BP	protein polyubiquitination	GO:0000209	0.0392429	1.40624	327	1022	12	60612	ENSG00000092871,ENSG00000108344,ENSG00000110801,ENSG00000112130,ENSG00000113441,ENSG00000119048,ENSG00000119401,ENSG00000121067,ENSG00000129084,ENSG00000138376,ENSG00000160087,ENSG00000182670
GO:BP	positive regulation of sodium ion transport	GO:0010765	0.0392429	1.40624	27	1022	3	60612	ENSG00000152642,ENSG00000153721,ENSG00000187446
GO:BP	regulation of chondrocyte differentiation	GO:0032330	0.0392429	1.40624	27	1022	3	60612	ENSG00000106799,ENSG00000125398,ENSG00000178882
GO:BP	execution phase of apoptosis	GO:0097194	0.0392429	1.40624	78	1022	5	60612	ENSG00000092871,ENSG00000106144,ENSG00000167136,ENSG00000169598,ENSG00000221947
GO:BP	regulation of double-strand break repair via nonhomologous end joining	GO:2001032	0.0392429	1.40624	27	1022	3	60612	ENSG00000041880,ENSG00000101596,ENSG00000225830
GO:BP	purine ribonucleotide metabolic process	GO:0009150	0.0392429	1.40624	327	1022	12	60612	ENSG00000005469,ENSG00000067225,ENSG00000075239,ENSG00000124172,ENSG00000147853,ENSG00000155850,ENSG00000159399,ENSG00000160326,ENSG00000185000,ENSG00000198836,ENSG00000204228,ENSG00000230124
GO:BP	proton transmembrane transport	GO:1902600	0.0392429	1.40624	78	1022	5	60612	ENSG00000124172,ENSG00000128524,ENSG00000153291,ENSG00000171130,ENSG00000187446
GO:BP	aortic valve morphogenesis	GO:0003180	0.0392429	1.40624	27	1022	3	60612	ENSG00000124216,ENSG00000125398,ENSG00000137834
GO:BP	mammary gland epithelium development	GO:0061180	0.0392429	1.40624	27	1022	3	60612	ENSG00000096968,ENSG00000115738,ENSG00000183779
GO:BP	brown fat cell differentiation	GO:0050873	0.0392429	1.40624	27	1022	3	60612	ENSG00000096717,ENSG00000126778,ENSG00000137193
GO:BP	regulation of cell cycle checkpoint	GO:1901976	0.0392429	1.40624	27	1022	3	60612	ENSG00000117748,ENSG00000120129,ENSG00000168411
GO:BP	cardiac conduction	GO:0061337	0.0392429	1.40624	141	1022	7	60612	ENSG00000006283,ENSG00000068305,ENSG00000070961,ENSG00000136717,ENSG00000143933,ENSG00000164983,ENSG00000174437
GO:BP	import across plasma membrane	GO:0098739	0.0392429	1.40624	141	1022	7	60612	ENSG00000075711,ENSG00000105281,ENSG00000124140,ENSG00000139514,ENSG00000167703,ENSG00000185950,ENSG00000198743
GO:BP	protein deacetylation	GO:0006476	0.0392429	1.40624	78	1022	5	60612	ENSG00000096717,ENSG00000105556,ENSG00000149480,ENSG00000158711,ENSG00000163517
GO:BP	positive regulation of glucose import	GO:0046326	0.0392429	1.40624	27	1022	3	60612	ENSG00000070371,ENSG00000145675,ENSG00000185950
GO:BP	epithelial cell migration	GO:0010631	0.0399548	1.39843	328	1022	12	60612	ENSG00000034152,ENSG00000096717,ENSG00000100034,ENSG00000118257,ENSG00000119185,ENSG00000124181,ENSG00000125266,ENSG00000125398,ENSG00000125968,ENSG00000143878,ENSG00000159346,ENSG00000196405
GO:BP	regulation of phosphatidylinositol 3-kinase signaling	GO:0014066	0.0400605	1.39728	109	1022	6	60612	ENSG00000096717,ENSG00000096968,ENSG00000125398,ENSG00000145675,ENSG00000181104,ENSG00000185950
GO:BP	hexose catabolic process	GO:0019320	0.0405316	1.39221	51	1022	4	60612	ENSG00000067225,ENSG00000138030,ENSG00000159399,ENSG00000213930
GO:BP	long-chain fatty acid transport	GO:0015909	0.0405316	1.39221	51	1022	4	60612	ENSG00000113396,ENSG00000157184,ENSG00000178537,ENSG00000185950
GO:BP	regulation of hormone levels	GO:0010817	0.0412901	1.38415	370	1022	13	60612	ENSG00000072042,ENSG00000085662,ENSG00000099139,ENSG00000110801,ENSG00000120451,ENSG00000120738,ENSG00000121039,ENSG00000126368,ENSG00000137714,ENSG00000138796,ENSG00000171316,ENSG00000185950,ENSG00000204228
GO:BP	epithelium migration	GO:0090132	0.0416185	1.38071	330	1022	12	60612	ENSG00000034152,ENSG00000096717,ENSG00000100034,ENSG00000118257,ENSG00000119185,ENSG00000124181,ENSG00000125266,ENSG00000125398,ENSG00000125968,ENSG00000143878,ENSG00000159346,ENSG00000196405
GO:BP	regulation of proteasomal ubiquitin-dependent protein catabolic process	GO:0032434	0.0416364	1.38053	110	1022	6	60612	ENSG00000033800,ENSG00000104969,ENSG00000163602,ENSG00000166963,ENSG00000173846,ENSG00000187555
GO:BP	cellular response to oxygen levels	GO:0071453	0.0417812	1.37902	178	1022	8	60612	ENSG00000096717,ENSG00000106638,ENSG00000108344,ENSG00000110801,ENSG00000129084,ENSG00000139644,ENSG00000173846,ENSG00000176171
GO:BP	response to molecule of bacterial origin	GO:0002237	0.0425246	1.37136	215	1022	9	60612	ENSG00000096968,ENSG00000107643,ENSG00000114738,ENSG00000126368,ENSG00000131871,ENSG00000134371,ENSG00000137834,ENSG00000177606,ENSG00000181104
GO:BP	regulation of fibroblast proliferation	GO:0048145	0.0429072	1.36747	52	1022	4	60612	ENSG00000115414,ENSG00000119401,ENSG00000134371,ENSG00000240972
GO:BP	sister chromatid cohesion	GO:0007062	0.0429072	1.36747	52	1022	4	60612	ENSG00000066923,ENSG00000168646,ENSG00000198887,ENSG00000244588
GO:BP	inner ear development	GO:0048839	0.0429072	1.36747	52	1022	4	60612	ENSG00000095397,ENSG00000125398,ENSG00000126778,ENSG00000171316
GO:BP	negative regulation of plasma membrane bounded cell projection assembly	GO:0120033	0.0429072	1.36747	28	1022	3	60612	ENSG00000138639,ENSG00000142459,ENSG00000196405
GO:BP	RNA phosphodiester bond hydrolysis, endonucleolytic	GO:0090502	0.0429072	1.36747	28	1022	3	60612	ENSG00000087269,ENSG00000129347,ENSG00000147592
GO:BP	sodium ion transport	GO:0006814	0.0429072	1.36747	144	1022	7	60612	ENSG00000075711,ENSG00000101400,ENSG00000143630,ENSG00000152642,ENSG00000153721,ENSG00000164588,ENSG00000187446
GO:BP	antigen processing and presentation of exogenous peptide antigen via MHC class I	GO:0042590	0.0429072	1.36747	80	1022	5	60612	ENSG00000108344,ENSG00000110801,ENSG00000113441,ENSG00000129084,ENSG00000138448
GO:BP	cellular response to epidermal growth factor stimulus	GO:0071364	0.0429072	1.36747	28	1022	3	60612	ENSG00000124181,ENSG00000125398,ENSG00000141441
GO:BP	regulation of intracellular pH	GO:0051453	0.0429072	1.36747	80	1022	5	60612	ENSG00000128524,ENSG00000134851,ENSG00000164889,ENSG00000171130,ENSG00000187446
GO:BP	inositol phosphate-mediated signaling	GO:0048016	0.0429072	1.36747	52	1022	4	60612	ENSG00000068383,ENSG00000157837,ENSG00000187446,ENSG00000213533
GO:BP	positive regulation of protein polymerization	GO:0032273	0.0429804	1.36673	111	1022	6	60612	ENSG00000136717,ENSG00000137478,ENSG00000149798,ENSG00000162704,ENSG00000179604,ENSG00000196405
GO:BP	insulin receptor signaling pathway	GO:0008286	0.0429804	1.36673	111	1022	6	60612	ENSG00000096717,ENSG00000128524,ENSG00000145675,ENSG00000170145,ENSG00000171130,ENSG00000185950
GO:BP	regulation of vesicle-mediated transport	GO:0060627	0.0431416	1.3651	414	1022	14	60612	ENSG00000006283,ENSG00000104142,ENSG00000115561,ENSG00000116266,ENSG00000125875,ENSG00000127946,ENSG00000138448,ENSG00000147257,ENSG00000153208,ENSG00000164885,ENSG00000180447,ENSG00000185896,ENSG00000196776,ENSG00000198825
GO:BP	actin-mediated cell contraction	GO:0070252	0.0443132	1.35347	112	1022	6	60612	ENSG00000006283,ENSG00000075711,ENSG00000101400,ENSG00000136717,ENSG00000152642,ENSG00000174437
GO:BP	negative regulation of hydrolase activity	GO:0051346	0.0443132	1.35347	294	1022	11	60612	ENSG00000092871,ENSG00000096717,ENSG00000100234,ENSG00000116741,ENSG00000119383,ENSG00000121671,ENSG00000129355,ENSG00000136717,ENSG00000139644,ENSG00000169515,ENSG00000187446
GO:BP	tissue migration	GO:0090130	0.0444126	1.35249	334	1022	12	60612	ENSG00000034152,ENSG00000096717,ENSG00000100034,ENSG00000118257,ENSG00000119185,ENSG00000124181,ENSG00000125266,ENSG00000125398,ENSG00000125968,ENSG00000143878,ENSG00000159346,ENSG00000196405
GO:BP	cell-substrate junction assembly	GO:0007044	0.0444885	1.35175	81	1022	5	60612	ENSG00000072110,ENSG00000100034,ENSG00000115414,ENSG00000119185,ENSG00000149930
GO:BP	regulation of muscle system process	GO:0090257	0.044847	1.34827	181	1022	8	60612	ENSG00000068305,ENSG00000070961,ENSG00000075711,ENSG00000116741,ENSG00000136717,ENSG00000143933,ENSG00000174437,ENSG00000181104
GO:BP	fibroblast proliferation	GO:0048144	0.0448952	1.3478	53	1022	4	60612	ENSG00000115414,ENSG00000119401,ENSG00000134371,ENSG00000240972
GO:BP	positive regulation of fat cell differentiation	GO:0045600	0.0448952	1.3478	53	1022	4	60612	ENSG00000112033,ENSG00000126778,ENSG00000137193,ENSG00000143970
GO:BP	regulation of postsynapse organization	GO:0099175	0.0448952	1.3478	53	1022	4	60612	ENSG00000088899,ENSG00000116106,ENSG00000163110,ENSG00000164885
GO:BP	hormone biosynthetic process	GO:0042446	0.0448952	1.3478	53	1022	4	60612	ENSG00000085662,ENSG00000120738,ENSG00000137714,ENSG00000204228
GO:BP	regulation of sodium ion transmembrane transport	GO:1902305	0.0448952	1.3478	53	1022	4	60612	ENSG00000075711,ENSG00000101400,ENSG00000152642,ENSG00000187446
GO:BP	positive regulation of calcium ion transmembrane transport	GO:1904427	0.0448952	1.3478	53	1022	4	60612	ENSG00000124181,ENSG00000143933,ENSG00000181104,ENSG00000213533
GO:BP	cellular aldehyde metabolic process	GO:0006081	0.0448952	1.3478	53	1022	4	60612	ENSG00000072042,ENSG00000072210,ENSG00000121039,ENSG00000138030
GO:BP	stress-activated protein kinase signaling cascade	GO:0031098	0.0450313	1.34649	256	1022	10	60612	ENSG00000034152,ENSG00000075711,ENSG00000101349,ENSG00000107643,ENSG00000115694,ENSG00000120129,ENSG00000149930,ENSG00000169967,ENSG00000178607,ENSG00000181826
GO:BP	regulation of gluconeogenesis	GO:0006111	0.0458421	1.33874	29	1022	3	60612	ENSG00000096717,ENSG00000131871,ENSG00000187555
GO:BP	cell cycle G2/M phase transition	GO:0044839	0.0458421	1.33874	257	1022	10	60612	ENSG00000108344,ENSG00000110801,ENSG00000129084,ENSG00000136811,ENSG00000141577,ENSG00000143479,ENSG00000149930,ENSG00000163491,ENSG00000173846,ENSG00000249115
GO:BP	endocardial cushion morphogenesis	GO:0003203	0.0458421	1.33874	29	1022	3	60612	ENSG00000106799,ENSG00000124216,ENSG00000125398
GO:BP	regulation of heart morphogenesis	GO:2000826	0.0458421	1.33874	29	1022	3	60612	ENSG00000106799,ENSG00000128602,ENSG00000137193
GO:BP	response to zinc ion	GO:0010043	0.0458421	1.33874	29	1022	3	60612	ENSG00000138030,ENSG00000180902,ENSG00000186919
GO:BP	protein-lipid complex assembly	GO:0065005	0.0458421	1.33874	29	1022	3	60612	ENSG00000057252,ENSG00000136717,ENSG00000185000
GO:BP	nucleotide-excision repair, preincision complex assembly	GO:0006294	0.0458421	1.33874	29	1022	3	60612	ENSG00000117748,ENSG00000136936,ENSG00000272047
GO:BP	transcription elongation from RNA polymerase I promoter	GO:0006362	0.0458421	1.33874	29	1022	3	60612	ENSG00000100142,ENSG00000105849,ENSG00000272047
GO:BP	activation of MAPKK activity	GO:0000186	0.0458421	1.33874	29	1022	3	60612	ENSG00000106799,ENSG00000149930,ENSG00000181104
GO:BP	positive regulation of B cell proliferation	GO:0030890	0.0458421	1.33874	29	1022	3	60612	ENSG00000072274,ENSG00000185950,ENSG00000240972
GO:BP	T cell receptor signaling pathway	GO:0050852	0.0470114	1.3278	183	1022	8	60612	ENSG00000070785,ENSG00000108344,ENSG00000110801,ENSG00000124181,ENSG00000129084,ENSG00000145191,ENSG00000145675,ENSG00000157837
GO:BP	cholesterol metabolic process	GO:0008203	0.0471739	1.3263	114	1022	6	60612	ENSG00000057252,ENSG00000112033,ENSG00000120837,ENSG00000137714,ENSG00000155158,ENSG00000160285
GO:BP	interstrand cross-link repair	GO:0036297	0.0471739	1.3263	54	1022	4	60612	ENSG00000112130,ENSG00000117748,ENSG00000136936,ENSG00000168411
GO:BP	glycosaminoglycan catabolic process	GO:0006027	0.0471739	1.3263	54	1022	4	60612	ENSG00000147257,ENSG00000179399,ENSG00000187446,ENSG00000213420
GO:BP	axo-dendritic transport	GO:0008088	0.0471739	1.3263	54	1022	4	60612	ENSG00000070718,ENSG00000129250,ENSG00000166963,ENSG00000198836
GO:BP	regulation of leukocyte apoptotic process	GO:2000106	0.0471739	1.3263	54	1022	4	60612	ENSG00000096717,ENSG00000131871,ENSG00000153208,ENSG00000185950
GO:BP	positive regulation of neuron death	GO:1901216	0.0471739	1.3263	54	1022	4	60612	ENSG00000120738,ENSG00000125266,ENSG00000135333,ENSG00000164885
GO:BP	regulation of glucose transmembrane transport	GO:0010827	0.0471739	1.3263	54	1022	4	60612	ENSG00000070371,ENSG00000131871,ENSG00000145675,ENSG00000185950
GO:BP	interferon-gamma-mediated signaling pathway	GO:0060333	0.0480182	1.31859	83	1022	5	60612	ENSG00000033800,ENSG00000096968,ENSG00000162434,ENSG00000184557,ENSG00000234127
GO:BP	regulation of calcium ion transport into cytosol	GO:0010522	0.0480182	1.31859	83	1022	5	60612	ENSG00000124181,ENSG00000139644,ENSG00000143933,ENSG00000154127,ENSG00000181104
GO:BP	regulation of cellular protein catabolic process	GO:1903362	0.0480182	1.31859	221	1022	9	60612	ENSG00000033800,ENSG00000104969,ENSG00000105875,ENSG00000116106,ENSG00000126583,ENSG00000163602,ENSG00000166963,ENSG00000173846,ENSG00000187555
GO:BP	response to nutrient levels	GO:0031667	0.0480182	1.31859	221	1022	9	60612	ENSG00000070669,ENSG00000096717,ENSG00000106638,ENSG00000107643,ENSG00000126583,ENSG00000129355,ENSG00000137193,ENSG00000149212,ENSG00000159267
GO:BP	neutral lipid metabolic process	GO:0006638	0.0486088	1.31329	115	1022	6	60612	ENSG00000096717,ENSG00000103066,ENSG00000132793,ENSG00000153933,ENSG00000185000,ENSG00000197296
GO:BP	homeostasis of number of cells	GO:0048872	0.0486088	1.31329	115	1022	6	60612	ENSG00000096968,ENSG00000125398,ENSG00000135503,ENSG00000143479,ENSG00000153879,ENSG00000181104
GO:BP	regulation of axonogenesis	GO:0050770	0.0486088	1.31329	115	1022	6	60612	ENSG00000103260,ENSG00000116106,ENSG00000130449,ENSG00000143434,ENSG00000155256,ENSG00000182580
GO:BP	acylglycerol metabolic process	GO:0006639	0.0486088	1.31329	115	1022	6	60612	ENSG00000096717,ENSG00000103066,ENSG00000132793,ENSG00000153933,ENSG00000185000,ENSG00000197296
GO:BP	regulation of calcium ion transmembrane transport	GO:1903169	0.0486088	1.31329	115	1022	6	60612	ENSG00000124181,ENSG00000136717,ENSG00000143933,ENSG00000154127,ENSG00000181104,ENSG00000213533
GO:BP	vacuole organization	GO:0007033	0.0487966	1.31161	149	1022	7	60612	ENSG00000104142,ENSG00000108239,ENSG00000132405,ENSG00000134851,ENSG00000164938,ENSG00000171298,ENSG00000179364
GO:BP	cellular amino acid catabolic process	GO:0009063	0.0491262	1.30869	116	1022	6	60612	ENSG00000075239,ENSG00000100116,ENSG00000100348,ENSG00000139631,ENSG00000163644,ENSG00000196177
GO:BP	positive regulation of autophagy	GO:0010508	0.0491262	1.30869	116	1022	6	60612	ENSG00000096717,ENSG00000149212,ENSG00000159399,ENSG00000164938,ENSG00000173846,ENSG00000176171
GO:BP	vesicle organization	GO:0016050	0.0491262	1.30869	301	1022	11	60612	ENSG00000074695,ENSG00000104142,ENSG00000111450,ENSG00000115145,ENSG00000115561,ENSG00000120451,ENSG00000125875,ENSG00000139190,ENSG00000181104,ENSG00000198324,ENSG00000242247
GO:BP	negative regulation of receptor signaling pathway via STAT	GO:1904893	0.0491262	1.30869	30	1022	3	60612	ENSG00000159346,ENSG00000184557,ENSG00000198825
GO:BP	memory	GO:0007613	0.0491262	1.30869	55	1022	4	60612	ENSG00000079432,ENSG00000152495,ENSG00000166963,ENSG00000181856
GO:BP	photoreceptor cell differentiation	GO:0046530	0.0491262	1.30869	30	1022	3	60612	ENSG00000115844,ENSG00000125398,ENSG00000144355
GO:BP	interleukin-7-mediated signaling pathway	GO:0038111	0.0491262	1.30869	30	1022	3	60612	ENSG00000114737,ENSG00000162434,ENSG00000185950
GO:BP	aortic valve development	GO:0003176	0.0491262	1.30869	30	1022	3	60612	ENSG00000124216,ENSG00000125398,ENSG00000137834
GO:BP	chondrocyte differentiation	GO:0002062	0.0491262	1.30869	55	1022	4	60612	ENSG00000106799,ENSG00000120451,ENSG00000125398,ENSG00000178882
GO:BP	centrosome cycle	GO:0007098	0.0491262	1.30869	116	1022	6	60612	ENSG00000074935,ENSG00000115561,ENSG00000126756,ENSG00000136811,ENSG00000141577,ENSG00000249115
GO:BP	regulation of glycogen metabolic process	GO:0070873	0.0491262	1.30869	30	1022	3	60612	ENSG00000131871,ENSG00000138030,ENSG00000185950
GO:BP	cellular response to interleukin-7	GO:0098761	0.0491262	1.30869	30	1022	3	60612	ENSG00000114737,ENSG00000162434,ENSG00000185950
GO:BP	epiboly involved in wound healing	GO:0090505	0.0491262	1.30869	30	1022	3	60612	ENSG00000130635,ENSG00000138639,ENSG00000142871
GO:BP	negative regulation of lipid metabolic process	GO:0045833	0.0491262	1.30869	84	1022	5	60612	ENSG00000096717,ENSG00000124216,ENSG00000125398,ENSG00000142784,ENSG00000152270
GO:BP	regulation of cellular pH	GO:0030641	0.0491262	1.30869	84	1022	5	60612	ENSG00000128524,ENSG00000134851,ENSG00000164889,ENSG00000171130,ENSG00000187446
GO:BP	sphingolipid catabolic process	GO:0030149	0.0491262	1.30869	30	1022	3	60612	ENSG00000135587,ENSG00000166311,ENSG00000177076
GO:BP	negative regulation of fatty acid metabolic process	GO:0045922	0.0491262	1.30869	30	1022	3	60612	ENSG00000096717,ENSG00000125398,ENSG00000142784
GO:BP	response to interleukin-7	GO:0098760	0.0491262	1.30869	30	1022	3	60612	ENSG00000114737,ENSG00000162434,ENSG00000185950
GO:BP	morphogenesis of a polarized epithelium	GO:0001738	0.0491262	1.30869	116	1022	6	60612	ENSG00000108344,ENSG00000110801,ENSG00000129084,ENSG00000157240,ENSG00000180340,ENSG00000186193
GO:BP	wound healing, spreading of cells	GO:0044319	0.0491262	1.30869	30	1022	3	60612	ENSG00000130635,ENSG00000138639,ENSG00000142871
GO:BP	carboxylic acid transport	GO:0046942	0.0495104	1.3053	262	1022	10	60612	ENSG00000105281,ENSG00000112033,ENSG00000113396,ENSG00000134294,ENSG00000139514,ENSG00000157184,ENSG00000167703,ENSG00000171492,ENSG00000178537,ENSG00000185950
KEGG	Endocytosis	KEGG:04144	2.87826e-05	4.54087	248	1022	18	60612	ENSG00000004059,ENSG00000013016,ENSG00000070371,ENSG00000072274,ENSG00000088280,ENSG00000106799,ENSG00000111237,ENSG00000115145,ENSG00000115561,ENSG00000125388,ENSG00000133612,ENSG00000136717,ENSG00000155256,ENSG00000157985,ENSG00000162704,ENSG00000172803,ENSG00000198873,ENSG00000242247
KEGG	Type II diabetes mellitus	KEGG:04930	3.89144e-05	4.40989	45	1022	8	60612	ENSG00000006283,ENSG00000067225,ENSG00000107643,ENSG00000145675,ENSG00000159399,ENSG00000181856,ENSG00000184557,ENSG00000185950
KEGG	Fatty acid degradation	KEGG:00071	3.89144e-05	4.40989	44	1022	8	60612	ENSG00000060971,ENSG00000072210,ENSG00000075239,ENSG00000111275,ENSG00000122971,ENSG00000138796,ENSG00000157184,ENSG00000196177
KEGG	Signaling pathways regulating pluripotency of stem cells	KEGG:04550	4.45093e-05	4.35155	143	1022	13	60612	ENSG00000096968,ENSG00000113658,ENSG00000115289,ENSG00000115738,ENSG00000125968,ENSG00000135503,ENSG00000145675,ENSG00000157240,ENSG00000162434,ENSG00000168646,ENSG00000172201,ENSG00000180340,ENSG00000185619
KEGG	Glycosaminoglycan biosynthesis - heparan sulfate / heparin	KEGG:00534	8.69864e-05	4.06055	24	1022	6	60612	ENSG00000015532,ENSG00000125430,ENSG00000138604,ENSG00000153976,ENSG00000166507,ENSG00000182197
KEGG	Axon guidance	KEGG:04360	8.73622e-05	4.05868	180	1022	14	60612	ENSG00000090776,ENSG00000101349,ENSG00000101608,ENSG00000116106,ENSG00000124181,ENSG00000125266,ENSG00000128602,ENSG00000135333,ENSG00000143434,ENSG00000145675,ENSG00000145715,ENSG00000164885,ENSG00000182580,ENSG00000196935
KEGG	Insulin signaling pathway	KEGG:04910	0.000109897	3.95901	136	1022	12	60612	ENSG00000068383,ENSG00000100994,ENSG00000106615,ENSG00000107643,ENSG00000143933,ENSG00000145675,ENSG00000152270,ENSG00000159399,ENSG00000172531,ENSG00000181856,ENSG00000184557,ENSG00000185950
KEGG	Human T-cell leukemia virus 1 infection	KEGG:05166	0.000124787	3.90383	216	1022	15	60612	ENSG00000006062,ENSG00000028839,ENSG00000031823,ENSG00000075711,ENSG00000103043,ENSG00000106799,ENSG00000107643,ENSG00000120738,ENSG00000120837,ENSG00000145675,ENSG00000157557,ENSG00000158711,ENSG00000162434,ENSG00000175305,ENSG00000177606
KEGG	Fatty acid metabolism	KEGG:01212	0.000124787	3.90383	57	1022	8	60612	ENSG00000060971,ENSG00000075239,ENSG00000116353,ENSG00000122971,ENSG00000138796,ENSG00000157184,ENSG00000196177,ENSG00000204228
KEGG	Hippo signaling pathway	KEGG:04390	0.000294122	3.53147	157	1022	12	60612	ENSG00000007866,ENSG00000075711,ENSG00000106799,ENSG00000115738,ENSG00000125968,ENSG00000126016,ENSG00000134308,ENSG00000157240,ENSG00000168646,ENSG00000172531,ENSG00000180340,ENSG00000187079
KEGG	Human papillomavirus infection	KEGG:05165	0.000294122	3.53147	331	1022	18	60612	ENSG00000028839,ENSG00000067225,ENSG00000075711,ENSG00000106615,ENSG00000115414,ENSG00000128524,ENSG00000138448,ENSG00000144485,ENSG00000145675,ENSG00000157240,ENSG00000162434,ENSG00000168646,ENSG00000169231,ENSG00000170581,ENSG00000171130,ENSG00000175305,ENSG00000180340,ENSG00000184384
KEGG	Valine, leucine and isoleucine degradation	KEGG:00280	0.000294122	3.53147	48	1022	7	60612	ENSG00000060971,ENSG00000072210,ENSG00000075239,ENSG00000111275,ENSG00000122971,ENSG00000138796,ENSG00000196177
KEGG	Cellular senescence	KEGG:04218	0.000294122	3.53147	156	1022	12	60612	ENSG00000034152,ENSG00000096717,ENSG00000106615,ENSG00000106799,ENSG00000143933,ENSG00000145675,ENSG00000151164,ENSG00000163349,ENSG00000172531,ENSG00000172613,ENSG00000175305,ENSG00000189308
KEGG	MAPK signaling pathway	KEGG:04010	0.000294122	3.53147	294	1022	17	60612	ENSG00000006062,ENSG00000006283,ENSG00000034152,ENSG00000100784,ENSG00000106799,ENSG00000107643,ENSG00000114738,ENSG00000117632,ENSG00000120129,ENSG00000120875,ENSG00000125952,ENSG00000126583,ENSG00000145715,ENSG00000149930,ENSG00000158711,ENSG00000169967,ENSG00000177606
KEGG	Amphetamine addiction	KEGG:05031	0.000352332	3.45305	69	1022	8	60612	ENSG00000096717,ENSG00000125740,ENSG00000126583,ENSG00000143933,ENSG00000152495,ENSG00000172531,ENSG00000177606,ENSG00000189221
KEGG	Spinocerebellar ataxia	KEGG:05017	0.000496599	3.30399	142	1022	11	60612	ENSG00000028839,ENSG00000079432,ENSG00000107643,ENSG00000108344,ENSG00000110801,ENSG00000126583,ENSG00000129084,ENSG00000145675,ENSG00000174437,ENSG00000178607,ENSG00000198836
KEGG	AGE-RAGE signaling pathway in diabetic complications	KEGG:04933	0.00076121	3.1185	100	1022	9	60612	ENSG00000096968,ENSG00000106799,ENSG00000107643,ENSG00000115414,ENSG00000120738,ENSG00000124181,ENSG00000137193,ENSG00000145675,ENSG00000177606
KEGG	Osteoclast differentiation	KEGG:04380	0.000775311	3.11052	125	1022	10	60612	ENSG00000006062,ENSG00000106799,ENSG00000107643,ENSG00000125740,ENSG00000145675,ENSG00000152495,ENSG00000162434,ENSG00000170581,ENSG00000177606,ENSG00000184557
KEGG	FoxO signaling pathway	KEGG:04068	0.000986116	3.00607	130	1022	10	60612	ENSG00000096717,ENSG00000106799,ENSG00000107643,ENSG00000129355,ENSG00000145675,ENSG00000173846,ENSG00000176171,ENSG00000181856,ENSG00000185950,ENSG00000187555
KEGG	Glycerolipid metabolism	KEGG:00561	0.000986116	3.00607	61	1022	7	60612	ENSG00000072210,ENSG00000085662,ENSG00000111275,ENSG00000132793,ENSG00000143797,ENSG00000153933,ENSG00000185000
KEGG	Wnt signaling pathway	KEGG:04310	0.00111746	2.95177	160	1022	11	60612	ENSG00000095739,ENSG00000107643,ENSG00000112033,ENSG00000126583,ENSG00000157240,ENSG00000168646,ENSG00000177606,ENSG00000180340,ENSG00000183579,ENSG00000205213,ENSG00000278224
KEGG	Insulin resistance	KEGG:04931	0.00111746	2.95177	108	1022	9	60612	ENSG00000100994,ENSG00000107643,ENSG00000113396,ENSG00000119383,ENSG00000145675,ENSG00000172531,ENSG00000181856,ENSG00000184557,ENSG00000185950
KEGG	Parkinson disease	KEGG:05012	0.00113472	2.94511	249	1022	14	60612	ENSG00000100348,ENSG00000107643,ENSG00000108344,ENSG00000110801,ENSG00000120129,ENSG00000124172,ENSG00000124181,ENSG00000129084,ENSG00000143933,ENSG00000160087,ENSG00000178607,ENSG00000184983,ENSG00000185633,ENSG00000189221
KEGG	Hepatitis B	KEGG:05161	0.00115591	2.93708	162	1022	11	60612	ENSG00000034152,ENSG00000096968,ENSG00000106799,ENSG00000107643,ENSG00000126583,ENSG00000134308,ENSG00000145675,ENSG00000162434,ENSG00000170581,ENSG00000175305,ENSG00000177606
KEGG	Apelin signaling pathway	KEGG:04371	0.00118089	2.92779	136	1022	10	60612	ENSG00000065534,ENSG00000068305,ENSG00000106799,ENSG00000120738,ENSG00000143933,ENSG00000152270,ENSG00000152495,ENSG00000167414,ENSG00000172354,ENSG00000176533
KEGG	Epstein-Barr virus infection	KEGG:05169	0.00156338	2.80594	198	1022	12	60612	ENSG00000006062,ENSG00000034152,ENSG00000107643,ENSG00000108344,ENSG00000116815,ENSG00000145675,ENSG00000162434,ENSG00000164576,ENSG00000170581,ENSG00000175305,ENSG00000177606,ENSG00000187555
KEGG	Galactose metabolism	KEGG:00052	0.00157203	2.80354	31	1022	5	60612	ENSG00000085662,ENSG00000086062,ENSG00000159399,ENSG00000171298,ENSG00000213930
KEGG	Focal adhesion	KEGG:04510	0.00160607	2.79423	200	1022	12	60612	ENSG00000065534,ENSG00000072110,ENSG00000101349,ENSG00000101608,ENSG00000107643,ENSG00000115414,ENSG00000126583,ENSG00000138448,ENSG00000145675,ENSG00000169231,ENSG00000172531,ENSG00000177606
KEGG	TGF-beta signaling pathway	KEGG:04350	0.00165474	2.78127	93	1022	8	60612	ENSG00000095739,ENSG00000106799,ENSG00000113658,ENSG00000115738,ENSG00000125968,ENSG00000135503,ENSG00000137834,ENSG00000172201
KEGG	Viral carcinogenesis	KEGG:05203	0.00165474	2.78127	202	1022	12	60612	ENSG00000028839,ENSG00000067225,ENSG00000072110,ENSG00000075711,ENSG00000103043,ENSG00000134308,ENSG00000145675,ENSG00000162434,ENSG00000163517,ENSG00000175305,ENSG00000177606,ENSG00000187555
KEGG	Phosphatidylinositol signaling system	KEGG:04070	0.00207121	2.68378	97	1022	8	60612	ENSG00000068383,ENSG00000124181,ENSG00000126583,ENSG00000143933,ENSG00000145675,ENSG00000153933,ENSG00000176095,ENSG00000198825
KEGG	Circadian entrainment	KEGG:04713	0.00207121	2.68378	97	1022	8	60612	ENSG00000006283,ENSG00000049246,ENSG00000100784,ENSG00000126583,ENSG00000143933,ENSG00000167414,ENSG00000172354,ENSG00000176533
KEGG	Human immunodeficiency virus 1 infection	KEGG:05170	0.0021098	2.67576	210	1022	12	60612	ENSG00000034152,ENSG00000101349,ENSG00000106367,ENSG00000107643,ENSG00000124181,ENSG00000126583,ENSG00000143933,ENSG00000145675,ENSG00000167414,ENSG00000172354,ENSG00000176533,ENSG00000177606
KEGG	Choline metabolism in cancer	KEGG:05231	0.0021098	2.67576	98	1022	8	60612	ENSG00000106615,ENSG00000107643,ENSG00000111666,ENSG00000124181,ENSG00000126583,ENSG00000145675,ENSG00000153933,ENSG00000177606
KEGG	cAMP signaling pathway	KEGG:04024	0.00258546	2.58746	216	1022	12	60612	ENSG00000070961,ENSG00000106571,ENSG00000107643,ENSG00000125398,ENSG00000143933,ENSG00000145675,ENSG00000152270,ENSG00000152495,ENSG00000172531,ENSG00000174437,ENSG00000177606,ENSG00000181104
KEGG	Lysosome	KEGG:04142	0.00258546	2.58746	128	1022	9	60612	ENSG00000070371,ENSG00000070718,ENSG00000100299,ENSG00000103066,ENSG00000106367,ENSG00000166311,ENSG00000171298,ENSG00000185896,ENSG00000197217
KEGG	Pyruvate metabolism	KEGG:00620	0.00348724	2.45752	39	1022	5	60612	ENSG00000067225,ENSG00000072210,ENSG00000075239,ENSG00000111275,ENSG00000173599
KEGG	Kaposi sarcoma-associated herpesvirus infection	KEGG:05167	0.00348724	2.45752	193	1022	11	60612	ENSG00000096968,ENSG00000107643,ENSG00000124181,ENSG00000143933,ENSG00000145675,ENSG00000162434,ENSG00000167414,ENSG00000170581,ENSG00000172354,ENSG00000176533,ENSG00000177606
KEGG	Apoptosis	KEGG:04210	0.00373124	2.42815	136	1022	9	60612	ENSG00000006062,ENSG00000041880,ENSG00000106144,ENSG00000107643,ENSG00000145675,ENSG00000167136,ENSG00000169598,ENSG00000177606,ENSG00000178607
KEGG	Tryptophan metabolism	KEGG:00380	0.00390386	2.40851	41	1022	5	60612	ENSG00000072210,ENSG00000075239,ENSG00000111275,ENSG00000138796,ENSG00000189221
KEGG	Lysine degradation	KEGG:00310	0.00390386	2.40851	61	1022	6	60612	ENSG00000072210,ENSG00000075239,ENSG00000108799,ENSG00000111275,ENSG00000138796,ENSG00000185420
KEGG	Fluid shear stress and atherosclerosis	KEGG:05418	0.00390386	2.40851	138	1022	9	60612	ENSG00000068305,ENSG00000100348,ENSG00000107643,ENSG00000120129,ENSG00000138448,ENSG00000143933,ENSG00000145675,ENSG00000177606,ENSG00000184900
KEGG	Alzheimer disease	KEGG:05010	0.00390386	2.40851	368	1022	16	60612	ENSG00000107643,ENSG00000108344,ENSG00000110801,ENSG00000124172,ENSG00000129084,ENSG00000143933,ENSG00000145675,ENSG00000157240,ENSG00000164885,ENSG00000168646,ENSG00000174437,ENSG00000178607,ENSG00000180340,ENSG00000184983,ENSG00000185633,ENSG00000185950
KEGG	Ras signaling pathway	KEGG:04014	0.00390386	2.40851	231	1022	12	60612	ENSG00000101349,ENSG00000107643,ENSG00000124181,ENSG00000126583,ENSG00000143344,ENSG00000143933,ENSG00000145675,ENSG00000145715,ENSG00000157557,ENSG00000167414,ENSG00000172354,ENSG00000176533
KEGG	Protein processing in endoplasmic reticulum	KEGG:04141	0.00410328	2.38687	170	1022	10	60612	ENSG00000074695,ENSG00000101251,ENSG00000107643,ENSG00000111885,ENSG00000116406,ENSG00000117643,ENSG00000131871,ENSG00000160087,ENSG00000177239,ENSG00000178607
KEGG	Basal cell carcinoma	KEGG:05217	0.00410328	2.38687	63	1022	6	60612	ENSG00000106571,ENSG00000117425,ENSG00000128602,ENSG00000157240,ENSG00000168646,ENSG00000180340
KEGG	Longevity regulating pathway	KEGG:04211	0.00428881	2.36766	88	1022	7	60612	ENSG00000096717,ENSG00000106615,ENSG00000145675,ENSG00000149212,ENSG00000152495,ENSG00000159346,ENSG00000185950
KEGG	GnRH secretion	KEGG:04929	0.00428881	2.36766	64	1022	6	60612	ENSG00000006283,ENSG00000126583,ENSG00000143603,ENSG00000143630,ENSG00000145675,ENSG00000164588
KEGG	Proteoglycans in cancer	KEGG:05205	0.00433211	2.3633	205	1022	11	60612	ENSG00000100234,ENSG00000115414,ENSG00000124181,ENSG00000126583,ENSG00000128602,ENSG00000138448,ENSG00000145675,ENSG00000147257,ENSG00000157240,ENSG00000172531,ENSG00000180340
KEGG	Morphine addiction	KEGG:05032	0.00433211	2.3633	89	1022	7	60612	ENSG00000125388,ENSG00000126583,ENSG00000152270,ENSG00000167414,ENSG00000172354,ENSG00000176533,ENSG00000198873
KEGG	Growth hormone synthesis, secretion and action	KEGG:04935	0.00490097	2.30972	118	1022	8	60612	ENSG00000034152,ENSG00000096968,ENSG00000107643,ENSG00000124181,ENSG00000126583,ENSG00000145675,ENSG00000184557,ENSG00000185950
KEGG	Nucleotide excision repair	KEGG:03420	0.00498523	2.30231	45	1022	5	60612	ENSG00000117748,ENSG00000136936,ENSG00000225830,ENSG00000270181,ENSG00000272047
KEGG	Adipocytokine signaling pathway	KEGG:04920	0.00529273	2.27632	68	1022	6	60612	ENSG00000096968,ENSG00000107643,ENSG00000159346,ENSG00000181856,ENSG00000184557,ENSG00000185950
KEGG	Non-alcoholic fatty liver disease	KEGG:04932	0.00544151	2.26428	150	1022	9	60612	ENSG00000107643,ENSG00000145675,ENSG00000159346,ENSG00000177606,ENSG00000178607,ENSG00000184557,ENSG00000184983,ENSG00000185633,ENSG00000185950
KEGG	Epithelial cell signaling in Helicobacter pylori infection	KEGG:05120	0.00585476	2.23249	70	1022	6	60612	ENSG00000006062,ENSG00000107643,ENSG00000124181,ENSG00000128524,ENSG00000171130,ENSG00000177606
KEGG	Prolactin signaling pathway	KEGG:04917	0.00585476	2.23249	70	1022	6	60612	ENSG00000096968,ENSG00000107643,ENSG00000114737,ENSG00000145675,ENSG00000184557,ENSG00000213930
KEGG	mTOR signaling pathway	KEGG:04150	0.00622013	2.2062	154	1022	9	60612	ENSG00000052795,ENSG00000106615,ENSG00000126583,ENSG00000128524,ENSG00000132793,ENSG00000145675,ENSG00000157240,ENSG00000180340,ENSG00000239282
KEGG	Cocaine addiction	KEGG:05030	0.00654384	2.18417	49	1022	5	60612	ENSG00000125740,ENSG00000164082,ENSG00000164885,ENSG00000177606,ENSG00000189221
KEGG	Alcoholism	KEGG:05034	0.00654384	2.18417	187	1022	10	60612	ENSG00000099284,ENSG00000125740,ENSG00000143933,ENSG00000152495,ENSG00000163517,ENSG00000167414,ENSG00000172354,ENSG00000172531,ENSG00000176533,ENSG00000189221
KEGG	Hedgehog signaling pathway	KEGG:04340	0.00695048	2.15799	50	1022	5	60612	ENSG00000106571,ENSG00000117425,ENSG00000121067,ENSG00000128602,ENSG00000180447
KEGG	N-Glycan biosynthesis	KEGG:00510	0.00695048	2.15799	50	1022	5	60612	ENSG00000086062,ENSG00000088035,ENSG00000111885,ENSG00000117643,ENSG00000177239
KEGG	Inflammatory mediator regulation of TRP channels	KEGG:04750	0.00701354	2.15406	100	1022	7	60612	ENSG00000034152,ENSG00000107643,ENSG00000124181,ENSG00000126583,ENSG00000143933,ENSG00000145675,ENSG00000172531
KEGG	Dopaminergic synapse	KEGG:04728	0.0077504	2.11068	131	1022	8	60612	ENSG00000107643,ENSG00000126583,ENSG00000143933,ENSG00000167414,ENSG00000172354,ENSG00000172531,ENSG00000176533,ENSG00000189221
KEGG	RNA polymerase	KEGG:03020	0.0077504	2.11068	31	1022	4	60612	ENSG00000100142,ENSG00000100413,ENSG00000105849,ENSG00000121851
KEGG	JAK-STAT signaling pathway	KEGG:04630	0.00780014	2.1079	162	1022	9	60612	ENSG00000033800,ENSG00000096968,ENSG00000114737,ENSG00000115145,ENSG00000137193,ENSG00000145675,ENSG00000162434,ENSG00000170581,ENSG00000184557
KEGG	T cell receptor signaling pathway	KEGG:04660	0.00783872	2.10575	103	1022	7	60612	ENSG00000006062,ENSG00000075711,ENSG00000101349,ENSG00000107643,ENSG00000124181,ENSG00000145675,ENSG00000177606
KEGG	C-type lectin receptor signaling pathway	KEGG:04625	0.00816756	2.08791	104	1022	7	60612	ENSG00000006062,ENSG00000107643,ENSG00000143933,ENSG00000145675,ENSG00000170581,ENSG00000173846,ENSG00000177606
KEGG	Thermogenesis	KEGG:04714	0.00835491	2.07806	231	1022	11	60612	ENSG00000011332,ENSG00000034152,ENSG00000106615,ENSG00000117713,ENSG00000124172,ENSG00000156170,ENSG00000157184,ENSG00000178537,ENSG00000183978,ENSG00000184983,ENSG00000185633
KEGG	cGMP-PKG signaling pathway	KEGG:04022	0.00835491	2.07806	165	1022	9	60612	ENSG00000065534,ENSG00000068305,ENSG00000070961,ENSG00000116741,ENSG00000143933,ENSG00000152270,ENSG00000172531,ENSG00000174437,ENSG00000185950
KEGG	Hepatocellular carcinoma	KEGG:05225	0.00858688	2.06616	166	1022	9	60612	ENSG00000011332,ENSG00000106799,ENSG00000117713,ENSG00000124181,ENSG00000126583,ENSG00000145675,ENSG00000157240,ENSG00000168646,ENSG00000180340
KEGG	MicroRNAs in cancer	KEGG:05206	0.0102528	1.98916	310	1022	13	60612	ENSG00000096717,ENSG00000100234,ENSG00000100784,ENSG00000104081,ENSG00000117632,ENSG00000119772,ENSG00000124181,ENSG00000126583,ENSG00000137193,ENSG00000139514,ENSG00000145675,ENSG00000175305,ENSG00000185950
KEGG	Shigellosis	KEGG:05131	0.0114338	1.94181	242	1022	11	60612	ENSG00000072110,ENSG00000100784,ENSG00000101608,ENSG00000107643,ENSG00000124181,ENSG00000138758,ENSG00000145675,ENSG00000159399,ENSG00000162704,ENSG00000176171,ENSG00000177606
KEGG	TNF signaling pathway	KEGG:04668	0.0114476	1.94129	112	1022	7	60612	ENSG00000006062,ENSG00000034152,ENSG00000100784,ENSG00000107643,ENSG00000145675,ENSG00000177606,ENSG00000184557
KEGG	ErbB signaling pathway	KEGG:04012	0.0114539	1.94105	84	1022	6	60612	ENSG00000101349,ENSG00000107643,ENSG00000124181,ENSG00000126583,ENSG00000145675,ENSG00000177606
KEGG	Cholinergic synapse	KEGG:04725	0.011725	1.93089	113	1022	7	60612	ENSG00000096968,ENSG00000126583,ENSG00000145675,ENSG00000152495,ENSG00000167414,ENSG00000172354,ENSG00000176533
KEGG	Regulation of actin cytoskeleton	KEGG:04810	0.0127236	1.89539	212	1022	10	60612	ENSG00000065534,ENSG00000072110,ENSG00000101349,ENSG00000101608,ENSG00000115414,ENSG00000138448,ENSG00000145675,ENSG00000162704,ENSG00000172531,ENSG00000181104
KEGG	GABAergic synapse	KEGG:04727	0.014341	1.84342	89	1022	6	60612	ENSG00000124140,ENSG00000126583,ENSG00000134294,ENSG00000167414,ENSG00000172354,ENSG00000176533
KEGG	Th1 and Th2 cell differentiation	KEGG:04658	0.014341	1.84342	89	1022	6	60612	ENSG00000096968,ENSG00000107643,ENSG00000124181,ENSG00000162434,ENSG00000177606,ENSG00000184384
KEGG	PD-L1 expression and PD-1 checkpoint pathway in cancer	KEGG:05235	0.014341	1.84342	89	1022	6	60612	ENSG00000034152,ENSG00000096968,ENSG00000124181,ENSG00000145675,ENSG00000162434,ENSG00000177606
KEGG	Neurotrophin signaling pathway	KEGG:04722	0.0145026	1.83855	119	1022	7	60612	ENSG00000100784,ENSG00000107643,ENSG00000124181,ENSG00000143933,ENSG00000145675,ENSG00000152495,ENSG00000177606
KEGG	Various types of N-glycan biosynthesis	KEGG:00513	0.0145026	1.83855	39	1022	4	60612	ENSG00000086062,ENSG00000111885,ENSG00000117643,ENSG00000177239
KEGG	Steroid biosynthesis	KEGG:00100	0.0151382	1.81993	20	1022	3	60612	ENSG00000057252,ENSG00000160285,ENSG00000186104
KEGG	Thyroid hormone signaling pathway	KEGG:04919	0.0155197	1.80912	121	1022	7	60612	ENSG00000106615,ENSG00000123066,ENSG00000124181,ENSG00000126583,ENSG00000138448,ENSG00000145675,ENSG00000174437
KEGG	Fc gamma R-mediated phagocytosis	KEGG:04666	0.0159116	1.79829	92	1022	6	60612	ENSG00000088280,ENSG00000124181,ENSG00000126583,ENSG00000136717,ENSG00000145675,ENSG00000162704
KEGG	GnRH signaling pathway	KEGG:04912	0.016583	1.78034	93	1022	6	60612	ENSG00000034152,ENSG00000107643,ENSG00000120738,ENSG00000143933,ENSG00000169967,ENSG00000177606
KEGG	Chemokine signaling pathway	KEGG:04062	0.0172034	1.76439	190	1022	9	60612	ENSG00000096968,ENSG00000124181,ENSG00000125388,ENSG00000145675,ENSG00000167414,ENSG00000170581,ENSG00000172354,ENSG00000176533,ENSG00000198873
KEGG	Necroptosis	KEGG:04217	0.0186654	1.72896	159	1022	8	60612	ENSG00000096968,ENSG00000099284,ENSG00000100994,ENSG00000107643,ENSG00000115561,ENSG00000162434,ENSG00000166311,ENSG00000170581
KEGG	Histidine metabolism	KEGG:00340	0.0186654	1.72896	22	1022	3	60612	ENSG00000072210,ENSG00000111275,ENSG00000189221
KEGG	Relaxin signaling pathway	KEGG:04926	0.0196637	1.70634	128	1022	7	60612	ENSG00000106799,ENSG00000107643,ENSG00000145675,ENSG00000167414,ENSG00000172354,ENSG00000176533,ENSG00000177606
KEGG	Huntington disease	KEGG:05016	0.0197736	1.70391	306	1022	12	60612	ENSG00000028839,ENSG00000070371,ENSG00000100142,ENSG00000107643,ENSG00000108344,ENSG00000110801,ENSG00000124172,ENSG00000127946,ENSG00000129084,ENSG00000178607,ENSG00000184983,ENSG00000185633
KEGG	Glycerophospholipid metabolism	KEGG:00564	0.0199988	1.699	98	1022	6	60612	ENSG00000103066,ENSG00000111666,ENSG00000132793,ENSG00000143797,ENSG00000152642,ENSG00000153933
KEGG	Central carbon metabolism in cancer	KEGG:05230	0.0204174	1.69	70	1022	5	60612	ENSG00000067225,ENSG00000105281,ENSG00000145675,ENSG00000159399,ENSG00000284194
KEGG	Calcium signaling pathway	KEGG:04020	0.022089	1.65582	200	1022	9	60612	ENSG00000006283,ENSG00000065534,ENSG00000070961,ENSG00000124181,ENSG00000126583,ENSG00000143933,ENSG00000152495,ENSG00000174437,ENSG00000181104
KEGG	PI3K-Akt signaling pathway	KEGG:04151	0.0228949	1.64026	353	1022	13	60612	ENSG00000096968,ENSG00000106615,ENSG00000115414,ENSG00000134308,ENSG00000138448,ENSG00000145675,ENSG00000162434,ENSG00000167414,ENSG00000169231,ENSG00000172354,ENSG00000175305,ENSG00000176533,ENSG00000181104
KEGG	Bacterial invasion of epithelial cells	KEGG:05100	0.0235831	1.6274	73	1022	5	60612	ENSG00000070371,ENSG00000115414,ENSG00000138758,ENSG00000145675,ENSG00000162704
KEGG	Glycosylphosphatidylinositol (GPI)-anchor biosynthesis	KEGG:00563	0.0246771	1.60771	25	1022	3	60612	ENSG00000100564,ENSG00000185808,ENSG00000197121
KEGG	Th17 cell differentiation	KEGG:04659	0.024694	1.60741	104	1022	6	60612	ENSG00000096968,ENSG00000106799,ENSG00000107643,ENSG00000124181,ENSG00000162434,ENSG00000177606
KEGG	Autophagy - animal	KEGG:04140	0.024694	1.60741	136	1022	7	60612	ENSG00000106615,ENSG00000107643,ENSG00000145675,ENSG00000176171,ENSG00000178607,ENSG00000185896,ENSG00000185950
KEGG	Amino sugar and nucleotide sugar metabolism	KEGG:00520	0.0249652	1.60267	48	1022	4	60612	ENSG00000159399,ENSG00000170191,ENSG00000213930,ENSG00000215883
KEGG	Glioma	KEGG:05214	0.0251004	1.60032	75	1022	5	60612	ENSG00000124181,ENSG00000126583,ENSG00000143933,ENSG00000145675,ENSG00000152495
KEGG	Arginine and proline metabolism	KEGG:00330	0.0258256	1.58795	49	1022	4	60612	ENSG00000072210,ENSG00000111275,ENSG00000115758,ENSG00000189221
KEGG	Glucagon signaling pathway	KEGG:04922	0.0258256	1.58795	106	1022	6	60612	ENSG00000067225,ENSG00000096717,ENSG00000100994,ENSG00000143933,ENSG00000152270,ENSG00000170145
KEGG	Sphingolipid metabolism	KEGG:00600	0.0258256	1.58795	49	1022	4	60612	ENSG00000100299,ENSG00000135587,ENSG00000166311,ENSG00000177076
KEGG	Rap1 signaling pathway	KEGG:04015	0.0268272	1.57142	210	1022	9	60612	ENSG00000034152,ENSG00000081026,ENSG00000124181,ENSG00000125968,ENSG00000126583,ENSG00000143933,ENSG00000145675,ENSG00000181104,ENSG00000196405
KEGG	Tuberculosis	KEGG:05152	0.027366	1.56279	175	1022	8	60612	ENSG00000096968,ENSG00000107643,ENSG00000120837,ENSG00000143933,ENSG00000153879,ENSG00000162434,ENSG00000173846,ENSG00000185896
KEGG	Salmonella infection	KEGG:05132	0.0287152	1.54189	213	1022	9	60612	ENSG00000034152,ENSG00000100348,ENSG00000101608,ENSG00000104142,ENSG00000107643,ENSG00000135723,ENSG00000143878,ENSG00000162704,ENSG00000177606
KEGG	EGFR tyrosine kinase inhibitor resistance	KEGG:01521	0.0290787	1.53643	79	1022	5	60612	ENSG00000096968,ENSG00000124181,ENSG00000126583,ENSG00000145675,ENSG00000162434
KEGG	Butanoate metabolism	KEGG:00650	0.0302336	1.51951	28	1022	3	60612	ENSG00000075239,ENSG00000122971,ENSG00000138796
KEGG	Serotonergic synapse	KEGG:04726	0.0327163	1.48524	113	1022	6	60612	ENSG00000120129,ENSG00000126583,ENSG00000167414,ENSG00000172354,ENSG00000176533,ENSG00000189221
KEGG	Hippo signaling pathway - multiple species	KEGG:04392	0.0327217	1.48516	29	1022	3	60612	ENSG00000007866,ENSG00000107551,ENSG00000187079
KEGG	Glutamatergic synapse	KEGG:04724	0.0334633	1.47543	114	1022	6	60612	ENSG00000126583,ENSG00000134294,ENSG00000164082,ENSG00000167414,ENSG00000172354,ENSG00000176533
KEGG	Retrograde endocannabinoid signaling	KEGG:04723	0.0335166	1.47474	148	1022	7	60612	ENSG00000107643,ENSG00000126583,ENSG00000167414,ENSG00000172354,ENSG00000176533,ENSG00000184983,ENSG00000185633
KEGG	beta-Alanine metabolism	KEGG:00410	0.0349886	1.45607	30	1022	3	60612	ENSG00000072210,ENSG00000111275,ENSG00000122971
KEGG	Human cytomegalovirus infection	KEGG:05163	0.0352412	1.45295	223	1022	9	60612	ENSG00000106615,ENSG00000126583,ENSG00000138448,ENSG00000143933,ENSG00000145675,ENSG00000162434,ENSG00000167414,ENSG00000172354,ENSG00000176533
KEGG	Circadian rhythm	KEGG:04710	0.0376174	1.42461	31	1022	3	60612	ENSG00000049246,ENSG00000121671,ENSG00000126368
KEGG	Colorectal cancer	KEGG:05210	0.0377887	1.42264	86	1022	5	60612	ENSG00000106799,ENSG00000107643,ENSG00000145675,ENSG00000168646,ENSG00000177606
KEGG	Ribosome	KEGG:03010	0.0379498	1.42079	153	1022	7	60612	ENSG00000037241,ENSG00000116898,ENSG00000122140,ENSG00000130312,ENSG00000180992,ENSG00000198755,ENSG00000243927
KEGG	AMPK signaling pathway	KEGG:04152	0.0379706	1.42055	119	1022	6	60612	ENSG00000096717,ENSG00000106615,ENSG00000145675,ENSG00000159346,ENSG00000181856,ENSG00000185950
KEGG	Sphingolipid signaling pathway	KEGG:04071	0.0379706	1.42055	119	1022	6	60612	ENSG00000107643,ENSG00000126583,ENSG00000135587,ENSG00000145675,ENSG00000166311,ENSG00000177076
KEGG	Oxytocin signaling pathway	KEGG:04921	0.0382492	1.41738	154	1022	7	60612	ENSG00000065534,ENSG00000116741,ENSG00000126583,ENSG00000143933,ENSG00000152495,ENSG00000172531,ENSG00000177606
KEGG	VEGF signaling pathway	KEGG:04370	0.0416453	1.38043	59	1022	4	60612	ENSG00000114738,ENSG00000124181,ENSG00000126583,ENSG00000145675
KEGG	Fructose and mannose metabolism	KEGG:00051	0.0420691	1.37604	33	1022	3	60612	ENSG00000085662,ENSG00000138030,ENSG00000159399
KEGG	Small cell lung cancer	KEGG:05222	0.0461168	1.33614	92	1022	5	60612	ENSG00000115414,ENSG00000125952,ENSG00000138448,ENSG00000145675,ENSG00000175305
KEGG	Salivary secretion	KEGG:04970	0.0461168	1.33614	92	1022	5	60612	ENSG00000070961,ENSG00000126583,ENSG00000143933,ENSG00000164889,ENSG00000167419
REAC	Transcriptional Regulation by TP53	REAC:R-HSA-3700989	4.35154e-09	8.36136	360	1022	28	60612	ENSG00000025293,ENSG00000036672,ENSG00000080802,ENSG00000090097,ENSG00000092871,ENSG00000100142,ENSG00000106144,ENSG00000106615,ENSG00000113300,ENSG00000114126,ENSG00000117748,ENSG00000134308,ENSG00000138376,ENSG00000141391,ENSG00000149212,ENSG00000149480,ENSG00000151164,ENSG00000163349,ENSG00000164885,ENSG00000164938,ENSG00000167491,ENSG00000172613,ENSG00000173846,ENSG00000175305,ENSG00000177606…
REAC	Metabolism of carbohydrates	REAC:R-HSA-71387	1.00414e-07	6.99821	284	1022	23	60612	ENSG00000015532,ENSG00000085662,ENSG00000086062,ENSG00000093217,ENSG00000100994,ENSG00000123989,ENSG00000125430,ENSG00000138030,ENSG00000138604,ENSG00000147257,ENSG00000153976,ENSG00000155850,ENSG00000159399,ENSG00000160190,ENSG00000166507,ENSG00000171298,ENSG00000173599,ENSG00000175040,ENSG00000179399,ENSG00000182197,ENSG00000187446,ENSG00000213420,ENSG00000213930
REAC	Signaling by NTRK1 (TRKA)	REAC:R-HSA-187037	5.67612e-07	6.24595	112	1022	14	60612	ENSG00000068305,ENSG00000100784,ENSG00000114738,ENSG00000115738,ENSG00000120738,ENSG00000120875,ENSG00000124181,ENSG00000125740,ENSG00000125968,ENSG00000140262,ENSG00000145675,ENSG00000164885,ENSG00000172201,ENSG00000185950
REAC	Signaling by NTRKs	REAC:R-HSA-166520	5.67612e-07	6.24595	130	1022	15	60612	ENSG00000068305,ENSG00000099139,ENSG00000100784,ENSG00000114738,ENSG00000115738,ENSG00000120738,ENSG00000120875,ENSG00000124181,ENSG00000125740,ENSG00000125968,ENSG00000140262,ENSG00000145675,ENSG00000164885,ENSG00000172201,ENSG00000185950
REAC	Glycosaminoglycan metabolism	REAC:R-HSA-1630316	1.51687e-06	5.81905	123	1022	14	60612	ENSG00000015532,ENSG00000086062,ENSG00000123989,ENSG00000125430,ENSG00000138604,ENSG00000147257,ENSG00000153976,ENSG00000155850,ENSG00000166507,ENSG00000175040,ENSG00000179399,ENSG00000182197,ENSG00000187446,ENSG00000213420
REAC	HS-GAG biosynthesis	REAC:R-HSA-2022928	2.11441e-06	5.67481	31	1022	8	60612	ENSG00000125430,ENSG00000138604,ENSG00000147257,ENSG00000153976,ENSG00000166507,ENSG00000179399,ENSG00000182197,ENSG00000213420
REAC	Nuclear Events (kinase and transcription factor activation)	REAC:R-HSA-198725	4.17165e-06	5.37969	61	1022	10	60612	ENSG00000068305,ENSG00000100784,ENSG00000115738,ENSG00000120738,ENSG00000120875,ENSG00000125740,ENSG00000125968,ENSG00000140262,ENSG00000164885,ENSG00000172201
REAC	Heparan sulfate/heparin (HS-GAG) metabolism	REAC:R-HSA-1638091	1.60328e-05	4.79499	55	1022	9	60612	ENSG00000015532,ENSG00000125430,ENSG00000138604,ENSG00000147257,ENSG00000153976,ENSG00000166507,ENSG00000179399,ENSG00000182197,ENSG00000213420
REAC	Regulation of TP53 Activity	REAC:R-HSA-5633007	2.86723e-05	4.54254	160	1022	14	60612	ENSG00000025293,ENSG00000036672,ENSG00000092871,ENSG00000117748,ENSG00000138376,ENSG00000149480,ENSG00000151164,ENSG00000163349,ENSG00000164885,ENSG00000164938,ENSG00000167491,ENSG00000172613,ENSG00000173846,ENSG00000187555
REAC	Platelet activation, signaling and aggregation	REAC:R-HSA-76002	9.29183e-05	4.0319	258	1022	17	60612	ENSG00000072110,ENSG00000084234,ENSG00000100234,ENSG00000115414,ENSG00000116266,ENSG00000126583,ENSG00000128595,ENSG00000130956,ENSG00000143878,ENSG00000145675,ENSG00000149218,ENSG00000153933,ENSG00000164111,ENSG00000167414,ENSG00000172354,ENSG00000176533,ENSG00000181104
REAC	NGF-stimulated transcription	REAC:R-HSA-9031628	0.000131422	3.88133	39	1022	7	60612	ENSG00000115738,ENSG00000120738,ENSG00000125740,ENSG00000125968,ENSG00000140262,ENSG00000164885,ENSG00000172201
REAC	Diseases of metabolism	REAC:R-HSA-5668914	0.000153623	3.81354	242	1022	16	60612	ENSG00000086062,ENSG00000088035,ENSG00000137714,ENSG00000138030,ENSG00000147257,ENSG00000155850,ENSG00000159267,ENSG00000171298,ENSG00000173599,ENSG00000177239,ENSG00000179399,ENSG00000182197,ENSG00000186104,ENSG00000189221,ENSG00000213420,ENSG00000213930
REAC	UCH proteinases	REAC:R-HSA-5689603	0.000275051	3.56059	101	1022	10	60612	ENSG00000101442,ENSG00000106799,ENSG00000108344,ENSG00000110801,ENSG00000118939,ENSG00000129084,ENSG00000138376,ENSG00000143970,ENSG00000163930,ENSG00000171456
REAC	Intracellular signaling by second messengers	REAC:R-HSA-9006925	0.00032875	3.48313	289	1022	17	60612	ENSG00000106615,ENSG00000108344,ENSG00000110801,ENSG00000115808,ENSG00000120738,ENSG00000121481,ENSG00000124181,ENSG00000124216,ENSG00000126583,ENSG00000129084,ENSG00000145675,ENSG00000149480,ENSG00000152495,ENSG00000167491,ENSG00000177606,ENSG00000185950,ENSG00000187555
REAC	DNA Repair	REAC:R-HSA-73894	0.000456109	3.34093	328	1022	18	60612	ENSG00000033800,ENSG00000067369,ENSG00000092330,ENSG00000100142,ENSG00000101442,ENSG00000107643,ENSG00000112130,ENSG00000117748,ENSG00000119048,ENSG00000136936,ENSG00000138376,ENSG00000151164,ENSG00000163930,ENSG00000172613,ENSG00000184900,ENSG00000187555,ENSG00000225830,ENSG00000272047
REAC	Transcriptional Regulation by E2F6	REAC:R-HSA-8953750	0.000590031	3.22913	34	1022	6	60612	ENSG00000015153,ENSG00000114126,ENSG00000121481,ENSG00000125952,ENSG00000126756,ENSG00000163602
REAC	EPH-Ephrin signaling	REAC:R-HSA-2682334	0.000627797	3.20218	90	1022	9	60612	ENSG00000070371,ENSG00000090776,ENSG00000101608,ENSG00000116106,ENSG00000125266,ENSG00000135333,ENSG00000145715,ENSG00000162704,ENSG00000182580
REAC	PTEN Regulation	REAC:R-HSA-6807070	0.000675985	3.17006	138	1022	11	60612	ENSG00000106615,ENSG00000108344,ENSG00000110801,ENSG00000120738,ENSG00000121481,ENSG00000124216,ENSG00000129084,ENSG00000149480,ENSG00000167491,ENSG00000177606,ENSG00000187555
REAC	Mitotic G1 phase and G1/S transition	REAC:R-HSA-453279	0.0012324	2.90925	148	1022	11	60612	ENSG00000096968,ENSG00000108344,ENSG00000110801,ENSG00000114126,ENSG00000117748,ENSG00000125952,ENSG00000129084,ENSG00000129355,ENSG00000129757,ENSG00000175305,ENSG00000189308
REAC	Signaling by Hedgehog	REAC:R-HSA-5358351	0.0012821	2.89208	149	1022	11	60612	ENSG00000011143,ENSG00000106571,ENSG00000108344,ENSG00000110801,ENSG00000121067,ENSG00000128602,ENSG00000129084,ENSG00000134371,ENSG00000179399,ENSG00000180447,ENSG00000187535
REAC	Protein ubiquitination	REAC:R-HSA-8852135	0.00133039	2.87602	78	1022	8	60612	ENSG00000071794,ENSG00000118939,ENSG00000119048,ENSG00000131871,ENSG00000134371,ENSG00000154124,ENSG00000160087,ENSG00000187555
REAC	Deubiquitination	REAC:R-HSA-5688426	0.00134958	2.8698	297	1022	16	60612	ENSG00000036672,ENSG00000101442,ENSG00000106799,ENSG00000108344,ENSG00000110801,ENSG00000115145,ENSG00000118939,ENSG00000129084,ENSG00000138376,ENSG00000140455,ENSG00000143970,ENSG00000161677,ENSG00000163930,ENSG00000168646,ENSG00000171456,ENSG00000187555
REAC	Regulation of PTEN gene transcription	REAC:R-HSA-8943724	0.00146311	2.83472	59	1022	7	60612	ENSG00000106615,ENSG00000120738,ENSG00000121481,ENSG00000124216,ENSG00000149480,ENSG00000167491,ENSG00000177606
REAC	Diseases associated with glycosaminoglycan metabolism	REAC:R-HSA-3560782	0.00146311	2.83472	41	1022	6	60612	ENSG00000086062,ENSG00000147257,ENSG00000155850,ENSG00000179399,ENSG00000182197,ENSG00000213420
REAC	Response to elevated platelet cytosolic Ca2+	REAC:R-HSA-76005	0.00168714	2.77285	130	1022	10	60612	ENSG00000072110,ENSG00000084234,ENSG00000100234,ENSG00000115414,ENSG00000116266,ENSG00000126583,ENSG00000128595,ENSG00000130956,ENSG00000149218,ENSG00000164111
REAC	MAP kinase activation	REAC:R-HSA-450294	0.00199752	2.69951	63	1022	7	60612	ENSG00000034152,ENSG00000068305,ENSG00000100784,ENSG00000107643,ENSG00000114738,ENSG00000120875,ENSG00000177606
REAC	Hedgehog 'on' state	REAC:R-HSA-5632684	0.00206604	2.68486	85	1022	8	60612	ENSG00000106571,ENSG00000108344,ENSG00000110801,ENSG00000121067,ENSG00000128602,ENSG00000129084,ENSG00000134371,ENSG00000180447
REAC	Nucleotide Excision Repair	REAC:R-HSA-5696398	0.00206604	2.68486	109	1022	9	60612	ENSG00000033800,ENSG00000100142,ENSG00000101442,ENSG00000117748,ENSG00000136936,ENSG00000184900,ENSG00000187555,ENSG00000225830,ENSG00000272047
REAC	PIP3 activates AKT signaling	REAC:R-HSA-1257604	0.00206604	2.68486	249	1022	14	60612	ENSG00000106615,ENSG00000108344,ENSG00000110801,ENSG00000115808,ENSG00000120738,ENSG00000121481,ENSG00000124216,ENSG00000129084,ENSG00000145675,ENSG00000149480,ENSG00000167491,ENSG00000177606,ENSG00000185950,ENSG00000187555
REAC	FLT3 Signaling	REAC:R-HSA-9607240	0.00209532	2.67875	250	1022	14	60612	ENSG00000075413,ENSG00000075711,ENSG00000096968,ENSG00000108344,ENSG00000110801,ENSG00000115414,ENSG00000120129,ENSG00000120875,ENSG00000129084,ENSG00000145675,ENSG00000145715,ENSG00000152270,ENSG00000162434,ENSG00000185950
REAC	RNA Polymerase I Transcription Initiation	REAC:R-HSA-73762	0.00267213	2.57314	47	1022	6	60612	ENSG00000100142,ENSG00000105849,ENSG00000149480,ENSG00000167491,ENSG00000225830,ENSG00000272047
REAC	Cell Cycle Checkpoints	REAC:R-HSA-69620	0.0027041	2.56798	289	1022	15	60612	ENSG00000025293,ENSG00000067369,ENSG00000068796,ENSG00000090097,ENSG00000108344,ENSG00000110801,ENSG00000112130,ENSG00000117748,ENSG00000129084,ENSG00000134308,ENSG00000134690,ENSG00000138376,ENSG00000151164,ENSG00000172613,ENSG00000175305
REAC	MAPK targets/ Nuclear events mediated by MAP kinases	REAC:R-HSA-450282	0.00294732	2.53057	31	1022	5	60612	ENSG00000068305,ENSG00000100784,ENSG00000107643,ENSG00000120875,ENSG00000177606
REAC	Organelle biogenesis and maintenance	REAC:R-HSA-1852241	0.00294732	2.53057	293	1022	15	60612	ENSG00000011143,ENSG00000100360,ENSG00000103351,ENSG00000124172,ENSG00000126368,ENSG00000128602,ENSG00000128881,ENSG00000131697,ENSG00000136811,ENSG00000141577,ENSG00000152495,ENSG00000159685,ENSG00000173171,ENSG00000187535,ENSG00000249115
REAC	TP53 Regulates Transcription of Cell Cycle Genes	REAC:R-HSA-6791312	0.00298408	2.52519	49	1022	6	60612	ENSG00000080802,ENSG00000090097,ENSG00000113300,ENSG00000114126,ENSG00000173846,ENSG00000175305
REAC	Regulation of TP53 Activity through Phosphorylation	REAC:R-HSA-6804756	0.00298408	2.52519	92	1022	8	60612	ENSG00000117748,ENSG00000138376,ENSG00000151164,ENSG00000163349,ENSG00000164885,ENSG00000164938,ENSG00000172613,ENSG00000173846
REAC	EPH-ephrin mediated repulsion of cells	REAC:R-HSA-3928665	0.00298408	2.52519	49	1022	6	60612	ENSG00000070371,ENSG00000090776,ENSG00000116106,ENSG00000125266,ENSG00000135333,ENSG00000182580
REAC	Fatty acid metabolism	REAC:R-HSA-8978868	0.00324078	2.48935	173	1022	11	60612	ENSG00000005469,ENSG00000060971,ENSG00000095321,ENSG00000112033,ENSG00000116353,ENSG00000122971,ENSG00000138796,ENSG00000157184,ENSG00000178537,ENSG00000204228,ENSG00000230124
REAC	Interleukin-17 signaling	REAC:R-HSA-448424	0.00335801	2.47392	71	1022	7	60612	ENSG00000034152,ENSG00000068305,ENSG00000100784,ENSG00000107643,ENSG00000114738,ENSG00000120875,ENSG00000177606
REAC	MAPK family signaling cascades	REAC:R-HSA-5683057	0.00476826	2.32164	276	1022	14	60612	ENSG00000075413,ENSG00000075711,ENSG00000096968,ENSG00000108344,ENSG00000110801,ENSG00000115414,ENSG00000120129,ENSG00000120875,ENSG00000129084,ENSG00000145715,ENSG00000149798,ENSG00000162434,ENSG00000177606,ENSG00000185950
REAC	Negative regulation of NMDA receptor-mediated neuronal transmission	REAC:R-HSA-9617324	0.00511219	2.29139	20	1022	4	60612	ENSG00000075711,ENSG00000100034,ENSG00000152495,ENSG00000175175
REAC	RUNX1 interacts with co-factors whose precise effect on RUNX1 targets is not known	REAC:R-HSA-8939243	0.00529812	2.27588	36	1022	5	60612	ENSG00000015153,ENSG00000117713,ENSG00000121481,ENSG00000158321,ENSG00000163602
REAC	Diseases of signal transduction by growth factor receptors and second messengers	REAC:R-HSA-5663202	0.0071988	2.14274	359	1022	16	60612	ENSG00000006459,ENSG00000075413,ENSG00000096968,ENSG00000100142,ENSG00000106799,ENSG00000108344,ENSG00000110801,ENSG00000115414,ENSG00000115808,ENSG00000124181,ENSG00000129084,ENSG00000133030,ENSG00000145675,ENSG00000163517,ENSG00000184384,ENSG00000185950
REAC	RAF-independent MAPK1/3 activation	REAC:R-HSA-112409	0.0071988	2.14274	22	1022	4	60612	ENSG00000096968,ENSG00000120129,ENSG00000120875,ENSG00000162434
REAC	Cellular Senescence	REAC:R-HSA-2559583	0.00753365	2.12299	194	1022	11	60612	ENSG00000034152,ENSG00000092330,ENSG00000107643,ENSG00000114126,ENSG00000114738,ENSG00000121481,ENSG00000125968,ENSG00000129355,ENSG00000157557,ENSG00000175305,ENSG00000177606
REAC	Translation	REAC:R-HSA-72766	0.00753365	2.12299	292	1022	14	60612	ENSG00000037241,ENSG00000070785,ENSG00000100883,ENSG00000116898,ENSG00000122033,ENSG00000122140,ENSG00000130312,ENSG00000138777,ENSG00000145191,ENSG00000154719,ENSG00000167881,ENSG00000180992,ENSG00000198755,ENSG00000243927
REAC	Toll Like Receptor 5 (TLR5) Cascade	REAC:R-HSA-168176	0.00753365	2.12299	84	1022	7	60612	ENSG00000034152,ENSG00000068305,ENSG00000100784,ENSG00000107643,ENSG00000114738,ENSG00000120875,ENSG00000177606
REAC	EPHB-mediated forward signaling	REAC:R-HSA-3928662	0.00753365	2.12299	40	1022	5	60612	ENSG00000090776,ENSG00000125266,ENSG00000145715,ENSG00000162704,ENSG00000182580
REAC	MyD88 cascade initiated on plasma membrane	REAC:R-HSA-975871	0.00753365	2.12299	84	1022	7	60612	ENSG00000034152,ENSG00000068305,ENSG00000100784,ENSG00000107643,ENSG00000114738,ENSG00000120875,ENSG00000177606
REAC	Cyclin E associated events during G1/S transition	REAC:R-HSA-69202	0.00753365	2.12299	83	1022	7	60612	ENSG00000108344,ENSG00000110801,ENSG00000114126,ENSG00000125952,ENSG00000129084,ENSG00000175305,ENSG00000189308
REAC	Growth hormone receptor signaling	REAC:R-HSA-982772	0.00753365	2.12299	23	1022	4	60612	ENSG00000096968,ENSG00000114737,ENSG00000184557,ENSG00000185950
REAC	Signaling by WNT	REAC:R-HSA-195721	0.00753365	2.12299	328	1022	15	60612	ENSG00000108344,ENSG00000110801,ENSG00000111237,ENSG00000125398,ENSG00000126583,ENSG00000129084,ENSG00000134371,ENSG00000157240,ENSG00000167414,ENSG00000168646,ENSG00000172354,ENSG00000176533,ENSG00000180340,ENSG00000183579,ENSG00000205213
REAC	Signaling by Erythropoietin	REAC:R-HSA-9006335	0.00753365	2.12299	23	1022	4	60612	ENSG00000096968,ENSG00000124181,ENSG00000145675,ENSG00000185950
REAC	Neuronal System	REAC:R-HSA-112316	0.00753365	2.12299	399	1022	17	60612	ENSG00000069424,ENSG00000075711,ENSG00000079819,ENSG00000100034,ENSG00000111275,ENSG00000126583,ENSG00000134294,ENSG00000143603,ENSG00000143630,ENSG00000152495,ENSG00000163110,ENSG00000164588,ENSG00000167414,ENSG00000172354,ENSG00000175175,ENSG00000176533,ENSG00000189221
REAC	Toll Like Receptor 10 (TLR10) Cascade	REAC:R-HSA-168142	0.00753365	2.12299	84	1022	7	60612	ENSG00000034152,ENSG00000068305,ENSG00000100784,ENSG00000107643,ENSG00000114738,ENSG00000120875,ENSG00000177606
REAC	Cyclin A:Cdk2-associated events at S phase entry	REAC:R-HSA-69656	0.00800081	2.09687	85	1022	7	60612	ENSG00000108344,ENSG00000110801,ENSG00000114126,ENSG00000125952,ENSG00000129084,ENSG00000175305,ENSG00000189308
REAC	G2/M Checkpoints	REAC:R-HSA-69481	0.00806923	2.09317	168	1022	10	60612	ENSG00000067369,ENSG00000108344,ENSG00000110801,ENSG00000112130,ENSG00000117748,ENSG00000129084,ENSG00000134308,ENSG00000138376,ENSG00000151164,ENSG00000172613
REAC	RAF/MAP kinase cascade	REAC:R-HSA-5673001	0.00841249	2.07508	232	1022	12	60612	ENSG00000075413,ENSG00000075711,ENSG00000096968,ENSG00000108344,ENSG00000110801,ENSG00000115414,ENSG00000120129,ENSG00000120875,ENSG00000129084,ENSG00000145715,ENSG00000162434,ENSG00000185950
REAC	Diseases of glycosylation	REAC:R-HSA-3781865	0.00843653	2.07384	140	1022	9	60612	ENSG00000086062,ENSG00000088035,ENSG00000147257,ENSG00000155850,ENSG00000177239,ENSG00000179399,ENSG00000182197,ENSG00000213420,ENSG00000213930
REAC	Mitochondrial translation initiation	REAC:R-HSA-5368286	0.00880581	2.05523	87	1022	7	60612	ENSG00000116898,ENSG00000122033,ENSG00000122140,ENSG00000130312,ENSG00000154719,ENSG00000180992,ENSG00000243927
REAC	Intra-Golgi and retrograde Golgi-to-ER traffic	REAC:R-HSA-6811442	0.00903157	2.04424	203	1022	11	60612	ENSG00000004059,ENSG00000066455,ENSG00000068796,ENSG00000079462,ENSG00000100228,ENSG00000111885,ENSG00000117643,ENSG00000129250,ENSG00000139116,ENSG00000148248,ENSG00000242247
REAC	Dual incision in TC-NER	REAC:R-HSA-6782135	0.00905785	2.04298	64	1022	6	60612	ENSG00000100142,ENSG00000117748,ENSG00000136936,ENSG00000187555,ENSG00000225830,ENSG00000272047
REAC	Beta-catenin independent WNT signaling	REAC:R-HSA-3858494	0.00917536	2.03738	143	1022	9	60612	ENSG00000108344,ENSG00000110801,ENSG00000126583,ENSG00000129084,ENSG00000157240,ENSG00000167414,ENSG00000172354,ENSG00000176533,ENSG00000180340
REAC	Formation of Incision Complex in GG-NER	REAC:R-HSA-5696395	0.00917536	2.03738	43	1022	5	60612	ENSG00000033800,ENSG00000117748,ENSG00000136936,ENSG00000184900,ENSG00000272047
REAC	MAPK1/MAPK3 signaling	REAC:R-HSA-5684996	0.00922336	2.03511	237	1022	12	60612	ENSG00000075413,ENSG00000075711,ENSG00000096968,ENSG00000108344,ENSG00000110801,ENSG00000115414,ENSG00000120129,ENSG00000120875,ENSG00000129084,ENSG00000145715,ENSG00000162434,ENSG00000185950
REAC	TRAF6 mediated induction of NFkB and MAP kinases upon TLR7/8 or 9 activation	REAC:R-HSA-975138	0.00954897	2.02004	90	1022	7	60612	ENSG00000034152,ENSG00000068305,ENSG00000100784,ENSG00000107643,ENSG00000114738,ENSG00000120875,ENSG00000177606
REAC	Opioid Signalling	REAC:R-HSA-111885	0.00954897	2.02004	90	1022	7	60612	ENSG00000126583,ENSG00000152495,ENSG00000164885,ENSG00000167414,ENSG00000172354,ENSG00000172531,ENSG00000176533
REAC	Unfolded Protein Response (UPR)	REAC:R-HSA-381119	0.00955898	2.01959	91	1022	7	60612	ENSG00000070669,ENSG00000088247,ENSG00000120837,ENSG00000153879,ENSG00000157014,ENSG00000174851,ENSG00000178607
REAC	Toll Like Receptor 7/8 (TLR7/8) Cascade	REAC:R-HSA-168181	0.00955898	2.01959	91	1022	7	60612	ENSG00000034152,ENSG00000068305,ENSG00000100784,ENSG00000107643,ENSG00000114738,ENSG00000120875,ENSG00000177606
REAC	MyD88 dependent cascade initiated on endosome	REAC:R-HSA-975155	0.00955898	2.01959	91	1022	7	60612	ENSG00000034152,ENSG00000068305,ENSG00000100784,ENSG00000107643,ENSG00000114738,ENSG00000120875,ENSG00000177606
REAC	A tetrasaccharide linker sequence is required for GAG synthesis	REAC:R-HSA-1971475	0.00955898	2.01959	26	1022	4	60612	ENSG00000015532,ENSG00000147257,ENSG00000179399,ENSG00000213420
REAC	p53-Dependent G1 DNA Damage Response	REAC:R-HSA-69563	0.00955898	2.01959	66	1022	6	60612	ENSG00000025293,ENSG00000090097,ENSG00000108344,ENSG00000110801,ENSG00000129084,ENSG00000175305
REAC	p53-Dependent G1/S DNA damage checkpoint	REAC:R-HSA-69580	0.00955898	2.01959	66	1022	6	60612	ENSG00000025293,ENSG00000090097,ENSG00000108344,ENSG00000110801,ENSG00000129084,ENSG00000175305
REAC	Syndecan interactions	REAC:R-HSA-3000170	0.00955898	2.01959	26	1022	4	60612	ENSG00000072110,ENSG00000115414,ENSG00000130635,ENSG00000138448
REAC	Epigenetic regulation of gene expression	REAC:R-HSA-212165	0.00972899	2.01193	147	1022	9	60612	ENSG00000096717,ENSG00000100142,ENSG00000105849,ENSG00000119772,ENSG00000149480,ENSG00000164576,ENSG00000167491,ENSG00000225830,ENSG00000272047
REAC	Toll Like Receptor 3 (TLR3) Cascade	REAC:R-HSA-168164	0.00993172	2.00298	92	1022	7	60612	ENSG00000034152,ENSG00000068305,ENSG00000100784,ENSG00000107643,ENSG00000114738,ENSG00000120875,ENSG00000177606
REAC	Class B/2 (Secretin family receptors)	REAC:R-HSA-373080	0.0102578	1.98895	93	1022	7	60612	ENSG00000117425,ENSG00000128602,ENSG00000157240,ENSG00000167414,ENSG00000172354,ENSG00000176533,ENSG00000180340
REAC	Mitochondrial translation	REAC:R-HSA-5368287	0.0102578	1.98895	93	1022	7	60612	ENSG00000116898,ENSG00000122033,ENSG00000122140,ENSG00000130312,ENSG00000154719,ENSG00000180992,ENSG00000243927
REAC	G1/S DNA Damage Checkpoints	REAC:R-HSA-69615	0.0102578	1.98895	68	1022	6	60612	ENSG00000025293,ENSG00000090097,ENSG00000108344,ENSG00000110801,ENSG00000129084,ENSG00000175305
REAC	G0 and Early G1	REAC:R-HSA-1538133	0.0102578	1.98895	27	1022	4	60612	ENSG00000114126,ENSG00000125952,ENSG00000175305,ENSG00000189308
REAC	ATF4 activates genes in response to endoplasmic reticulum stress	REAC:R-HSA-380994	0.0102578	1.98895	27	1022	4	60612	ENSG00000070669,ENSG00000088247,ENSG00000120837,ENSG00000153879
REAC	Toll Like Receptor TLR6:TLR2 Cascade	REAC:R-HSA-168188	0.0106269	1.97359	94	1022	7	60612	ENSG00000034152,ENSG00000068305,ENSG00000100784,ENSG00000107643,ENSG00000114738,ENSG00000120875,ENSG00000177606
REAC	MyD88:MAL(TIRAP) cascade initiated on plasma membrane	REAC:R-HSA-166058	0.0106269	1.97359	94	1022	7	60612	ENSG00000034152,ENSG00000068305,ENSG00000100784,ENSG00000107643,ENSG00000114738,ENSG00000120875,ENSG00000177606
REAC	Toll Like Receptor 9 (TLR9) Cascade	REAC:R-HSA-168138	0.0110364	1.95717	95	1022	7	60612	ENSG00000034152,ENSG00000068305,ENSG00000100784,ENSG00000107643,ENSG00000114738,ENSG00000120875,ENSG00000177606
REAC	SLC-mediated transmembrane transport	REAC:R-HSA-425407	0.0110364	1.95717	248	1022	12	60612	ENSG00000105281,ENSG00000113396,ENSG00000124140,ENSG00000134294,ENSG00000136856,ENSG00000139514,ENSG00000155850,ENSG00000160326,ENSG00000164889,ENSG00000167703,ENSG00000181856,ENSG00000198743
REAC	G2/M DNA damage checkpoint	REAC:R-HSA-69473	0.0110364	1.95717	95	1022	7	60612	ENSG00000067369,ENSG00000112130,ENSG00000117748,ENSG00000134308,ENSG00000138376,ENSG00000151164,ENSG00000172613
REAC	RNA Polymerase III Transcription Initiation From Type 3 Promoter	REAC:R-HSA-76071	0.0112464	1.94899	28	1022	4	60612	ENSG00000100142,ENSG00000100413,ENSG00000104976,ENSG00000121851
REAC	TRIF(TICAM1)-mediated TLR4 signaling	REAC:R-HSA-937061	0.01137	1.94424	96	1022	7	60612	ENSG00000034152,ENSG00000068305,ENSG00000100784,ENSG00000107643,ENSG00000114738,ENSG00000120875,ENSG00000177606
REAC	MyD88-independent TLR4 cascade	REAC:R-HSA-166166	0.01137	1.94424	96	1022	7	60612	ENSG00000034152,ENSG00000068305,ENSG00000100784,ENSG00000107643,ENSG00000114738,ENSG00000120875,ENSG00000177606
REAC	Toll Like Receptor TLR1:TLR2 Cascade	REAC:R-HSA-168179	0.0118944	1.92466	97	1022	7	60612	ENSG00000034152,ENSG00000068305,ENSG00000100784,ENSG00000107643,ENSG00000114738,ENSG00000120875,ENSG00000177606
REAC	Toll Like Receptor 2 (TLR2) Cascade	REAC:R-HSA-181438	0.0118944	1.92466	97	1022	7	60612	ENSG00000034152,ENSG00000068305,ENSG00000100784,ENSG00000107643,ENSG00000114738,ENSG00000120875,ENSG00000177606
REAC	Platelet degranulation	REAC:R-HSA-114608	0.0119043	1.9243	125	1022	8	60612	ENSG00000072110,ENSG00000084234,ENSG00000100234,ENSG00000115414,ENSG00000128595,ENSG00000130956,ENSG00000149218,ENSG00000164111
REAC	Chondroitin sulfate/dermatan sulfate metabolism	REAC:R-HSA-1793185	0.0124512	1.90479	49	1022	5	60612	ENSG00000015532,ENSG00000123989,ENSG00000147257,ENSG00000179399,ENSG00000213420
REAC	Signaling by TGFB family members	REAC:R-HSA-9006936	0.0133769	1.87364	100	1022	7	60612	ENSG00000095739,ENSG00000106799,ENSG00000113658,ENSG00000114126,ENSG00000135503,ENSG00000137834,ENSG00000172531
REAC	Activation of kainate receptors upon glutamate binding	REAC:R-HSA-451326	0.0133769	1.87364	30	1022	4	60612	ENSG00000075711,ENSG00000167414,ENSG00000172354,ENSG00000176533
REAC	Activation of BH3-only proteins	REAC:R-HSA-114452	0.0133769	1.87364	30	1022	4	60612	ENSG00000104081,ENSG00000107643,ENSG00000114126,ENSG00000134308
REAC	Synthesis of active ubiquitin: roles of E1 and E2 enzymes	REAC:R-HSA-8866652	0.0133769	1.87364	30	1022	4	60612	ENSG00000118939,ENSG00000119048,ENSG00000154124,ENSG00000187555
REAC	S Phase	REAC:R-HSA-69242	0.0146964	1.83279	161	1022	9	60612	ENSG00000108344,ENSG00000110801,ENSG00000114126,ENSG00000117748,ENSG00000125952,ENSG00000129084,ENSG00000131153,ENSG00000175305,ENSG00000189308
REAC	Thrombin signalling through proteinase activated receptors (PARs)	REAC:R-HSA-456926	0.0147343	1.83167	31	1022	4	60612	ENSG00000167414,ENSG00000172354,ENSG00000176533,ENSG00000181104
REAC	G1/S Transition	REAC:R-HSA-69206	0.0148043	1.82961	131	1022	8	60612	ENSG00000108344,ENSG00000110801,ENSG00000114126,ENSG00000117748,ENSG00000125952,ENSG00000129084,ENSG00000175305,ENSG00000189308
REAC	Formation of TC-NER Pre-Incision Complex	REAC:R-HSA-6781823	0.0150375	1.82282	52	1022	5	60612	ENSG00000100142,ENSG00000136936,ENSG00000187555,ENSG00000225830,ENSG00000272047
REAC	Potassium Channels	REAC:R-HSA-1296071	0.0152008	1.81813	103	1022	7	60612	ENSG00000069424,ENSG00000143603,ENSG00000143630,ENSG00000164588,ENSG00000167414,ENSG00000172354,ENSG00000176533
REAC	Transcription-Coupled Nucleotide Excision Repair (TC-NER)	REAC:R-HSA-6781827	0.0158274	1.80059	77	1022	6	60612	ENSG00000100142,ENSG00000117748,ENSG00000136936,ENSG00000187555,ENSG00000225830,ENSG00000272047
REAC	PERK regulates gene expression	REAC:R-HSA-381042	0.0159428	1.79744	32	1022	4	60612	ENSG00000070669,ENSG00000088247,ENSG00000120837,ENSG00000153879
REAC	Amino acid transport across the plasma membrane	REAC:R-HSA-352230	0.0159428	1.79744	32	1022	4	60612	ENSG00000105281,ENSG00000134294,ENSG00000139514,ENSG00000167703
REAC	Transport of inorganic cations/anions and amino acids/oligopeptides	REAC:R-HSA-425393	0.0165107	1.78223	105	1022	7	60612	ENSG00000105281,ENSG00000124140,ENSG00000134294,ENSG00000139514,ENSG00000155850,ENSG00000164889,ENSG00000167703
REAC	Signaling by PDGF	REAC:R-HSA-186797	0.0170881	1.76731	54	1022	5	60612	ENSG00000124181,ENSG00000130635,ENSG00000145675,ENSG00000145715,ENSG00000169231
REAC	Neddylation	REAC:R-HSA-8951664	0.0172767	1.76254	233	1022	11	60612	ENSG00000108344,ENSG00000109184,ENSG00000110801,ENSG00000114737,ENSG00000118939,ENSG00000119599,ENSG00000129084,ENSG00000142784,ENSG00000169515,ENSG00000184557,ENSG00000188243
REAC	Oncogene Induced Senescence	REAC:R-HSA-2559585	0.0174308	1.75868	33	1022	4	60612	ENSG00000114126,ENSG00000125968,ENSG00000129355,ENSG00000157557
REAC	Asparagine N-linked glycosylation	REAC:R-HSA-446203	0.0175532	1.75564	305	1022	13	60612	ENSG00000004059,ENSG00000074695,ENSG00000086062,ENSG00000088035,ENSG00000111885,ENSG00000116406,ENSG00000117643,ENSG00000125875,ENSG00000136840,ENSG00000170191,ENSG00000177239,ENSG00000184005,ENSG00000242247
REAC	Amino acids regulate mTORC1	REAC:R-HSA-9639288	0.01788	1.74763	55	1022	5	60612	ENSG00000052795,ENSG00000106615,ENSG00000128524,ENSG00000171130,ENSG00000239282
REAC	Ion transport by P-type ATPases	REAC:R-HSA-936837	0.01788	1.74763	55	1022	5	60612	ENSG00000070961,ENSG00000127249,ENSG00000130270,ENSG00000166377,ENSG00000174437
REAC	Cilium Assembly	REAC:R-HSA-5617833	0.01788	1.74763	201	1022	10	60612	ENSG00000011143,ENSG00000100360,ENSG00000103351,ENSG00000128602,ENSG00000128881,ENSG00000131697,ENSG00000136811,ENSG00000141577,ENSG00000187535,ENSG00000249115
REAC	G alpha (12/13) signalling events	REAC:R-HSA-416482	0.01788	1.74763	80	1022	6	60612	ENSG00000110237,ENSG00000143878,ENSG00000165801,ENSG00000167414,ENSG00000172354,ENSG00000176533
REAC	Factors involved in megakaryocyte development and platelet production	REAC:R-HSA-983231	0.0182318	1.73917	169	1022	9	60612	ENSG00000013016,ENSG00000068796,ENSG00000096968,ENSG00000129250,ENSG00000139116,ENSG00000147853,ENSG00000149679,ENSG00000164885,ENSG00000197063
REAC	Interleukin-4 and Interleukin-13 signaling	REAC:R-HSA-6785807	0.0199079	1.70097	110	1022	7	60612	ENSG00000096968,ENSG00000115414,ENSG00000137193,ENSG00000145675,ENSG00000162434,ENSG00000184557,ENSG00000189221
REAC	RNA Polymerase III Transcription Initiation	REAC:R-HSA-76046	0.0200075	1.69881	35	1022	4	60612	ENSG00000100142,ENSG00000100413,ENSG00000104976,ENSG00000121851
REAC	Apoptosis	REAC:R-HSA-109581	0.0210457	1.67684	174	1022	9	60612	ENSG00000104081,ENSG00000107643,ENSG00000108344,ENSG00000110801,ENSG00000114126,ENSG00000129084,ENSG00000134308,ENSG00000169598,ENSG00000198836
REAC	E3 ubiquitin ligases ubiquitinate target proteins	REAC:R-HSA-8866654	0.0210457	1.67684	58	1022	5	60612	ENSG00000071794,ENSG00000119048,ENSG00000131871,ENSG00000134371,ENSG00000160087
REAC	Global Genome Nucleotide Excision Repair (GG-NER)	REAC:R-HSA-5696399	0.0213614	1.67037	84	1022	6	60612	ENSG00000033800,ENSG00000101442,ENSG00000117748,ENSG00000136936,ENSG00000184900,ENSG00000272047
REAC	Interleukin-7 signaling	REAC:R-HSA-1266695	0.0215581	1.66639	36	1022	4	60612	ENSG00000114737,ENSG00000145675,ENSG00000162434,ENSG00000185950
REAC	Regulation of TP53 Degradation	REAC:R-HSA-6804757	0.0215581	1.66639	36	1022	4	60612	ENSG00000025293,ENSG00000036672,ENSG00000092871,ENSG00000187555
REAC	Hedgehog 'off' state	REAC:R-HSA-5610787	0.0217587	1.66237	113	1022	7	60612	ENSG00000011143,ENSG00000106571,ENSG00000108344,ENSG00000110801,ENSG00000128602,ENSG00000129084,ENSG00000187535
REAC	Phospholipid metabolism	REAC:R-HSA-1483257	0.0219323	1.65892	210	1022	10	60612	ENSG00000103043,ENSG00000103066,ENSG00000111666,ENSG00000116095,ENSG00000132793,ENSG00000143797,ENSG00000145675,ENSG00000152642,ENSG00000185000,ENSG00000198825
REAC	Programmed Cell Death	REAC:R-HSA-5357801	0.02228	1.65208	177	1022	9	60612	ENSG00000104081,ENSG00000107643,ENSG00000108344,ENSG00000110801,ENSG00000114126,ENSG00000129084,ENSG00000134308,ENSG00000169598,ENSG00000198836
REAC	Mitochondrial Fatty Acid Beta-Oxidation	REAC:R-HSA-77289	0.0226532	1.64487	37	1022	4	60612	ENSG00000116353,ENSG00000122971,ENSG00000138796,ENSG00000230124
REAC	Regulation of TP53 Expression and Degradation	REAC:R-HSA-6806003	0.0226532	1.64487	37	1022	4	60612	ENSG00000025293,ENSG00000036672,ENSG00000092871,ENSG00000187555
REAC	HDR through Single Strand Annealing (SSA)	REAC:R-HSA-5685938	0.0226532	1.64487	37	1022	4	60612	ENSG00000117748,ENSG00000138376,ENSG00000151164,ENSG00000172613
REAC	Mitochondrial translation termination	REAC:R-HSA-5419276	0.0236115	1.62688	87	1022	6	60612	ENSG00000116898,ENSG00000122140,ENSG00000130312,ENSG00000154719,ENSG00000180992,ENSG00000243927
REAC	Mitochondrial translation elongation	REAC:R-HSA-5389840	0.0236115	1.62688	87	1022	6	60612	ENSG00000116898,ENSG00000122140,ENSG00000130312,ENSG00000154719,ENSG00000180992,ENSG00000243927
REAC	RET signaling	REAC:R-HSA-8853659	0.0244624	1.6115	38	1022	4	60612	ENSG00000124181,ENSG00000145675,ENSG00000185950,ENSG00000196923
REAC	Presynaptic phase of homologous DNA pairing and strand exchange	REAC:R-HSA-5693616	0.0264394	1.57775	39	1022	4	60612	ENSG00000117748,ENSG00000138376,ENSG00000151164,ENSG00000172613
REAC	Signaling by Nuclear Receptors	REAC:R-HSA-9006931	0.0269035	1.57019	291	1022	12	60612	ENSG00000072042,ENSG00000100142,ENSG00000112033,ENSG00000115808,ENSG00000121039,ENSG00000125740,ENSG00000143320,ENSG00000145675,ENSG00000167414,ENSG00000172354,ENSG00000176533,ENSG00000177606
REAC	Gap-filling DNA repair synthesis and ligation in TC-NER	REAC:R-HSA-6782210	0.0269035	1.57019	63	1022	5	60612	ENSG00000100142,ENSG00000117748,ENSG00000187555,ENSG00000225830,ENSG00000272047
REAC	G beta:gamma signalling through CDC42	REAC:R-HSA-8964616	0.027096	1.56709	20	1022	3	60612	ENSG00000167414,ENSG00000172354,ENSG00000176533
REAC	Defective B3GALT6 causes EDSP2 and SEMDJL1	REAC:R-HSA-4420332	0.027096	1.56709	20	1022	3	60612	ENSG00000147257,ENSG00000179399,ENSG00000213420
REAC	G beta:gamma signalling through PLC beta	REAC:R-HSA-418217	0.027096	1.56709	20	1022	3	60612	ENSG00000167414,ENSG00000172354,ENSG00000176533
REAC	Defective B3GAT3 causes JDSSDHD	REAC:R-HSA-3560801	0.027096	1.56709	20	1022	3	60612	ENSG00000147257,ENSG00000179399,ENSG00000213420
REAC	Defective B4GALT7 causes EDS, progeroid type	REAC:R-HSA-3560783	0.027096	1.56709	20	1022	3	60612	ENSG00000147257,ENSG00000179399,ENSG00000213420
REAC	RNA Polymerase III Transcription	REAC:R-HSA-74158	0.0272739	1.56425	40	1022	4	60612	ENSG00000100142,ENSG00000100413,ENSG00000104976,ENSG00000121851
REAC	Asymmetric localization of PCP proteins	REAC:R-HSA-4608870	0.0272739	1.56425	64	1022	5	60612	ENSG00000108344,ENSG00000110801,ENSG00000129084,ENSG00000157240,ENSG00000180340
REAC	Metabolism of amino acids and derivatives	REAC:R-HSA-71291	0.0272739	1.56425	370	1022	14	60612	ENSG00000037241,ENSG00000070669,ENSG00000075239,ENSG00000100116,ENSG00000100348,ENSG00000108344,ENSG00000110801,ENSG00000115758,ENSG00000129084,ENSG00000139631,ENSG00000163644,ENSG00000179988,ENSG00000196177,ENSG00000198755
REAC	RNA Polymerase III Abortive And Retractive Initiation	REAC:R-HSA-749476	0.0272739	1.56425	40	1022	4	60612	ENSG00000100142,ENSG00000100413,ENSG00000104976,ENSG00000121851
REAC	Signaling by BRAF and RAF fusions	REAC:R-HSA-6802952	0.0272739	1.56425	64	1022	5	60612	ENSG00000006459,ENSG00000075413,ENSG00000096968,ENSG00000115414,ENSG00000133030
REAC	Transmission across Chemical Synapses	REAC:R-HSA-112315	0.0281959	1.54981	258	1022	11	60612	ENSG00000075711,ENSG00000100034,ENSG00000111275,ENSG00000126583,ENSG00000134294,ENSG00000152495,ENSG00000167414,ENSG00000172354,ENSG00000175175,ENSG00000176533,ENSG00000189221
REAC	PCP/CE pathway	REAC:R-HSA-4086400	0.0281959	1.54981	92	1022	6	60612	ENSG00000108344,ENSG00000110801,ENSG00000126583,ENSG00000129084,ENSG00000157240,ENSG00000180340
REAC	TP53 regulates transcription of additional cell cycle genes whose exact role in the p53 pathway remain uncertain	REAC:R-HSA-6804115	0.0292491	1.53389	21	1022	3	60612	ENSG00000080802,ENSG00000113300,ENSG00000173846
REAC	Signaling by NTRK2 (TRKB)	REAC:R-HSA-9006115	0.0292491	1.53389	21	1022	3	60612	ENSG00000124181,ENSG00000145675,ENSG00000164885
REAC	Cellular hexose transport	REAC:R-HSA-189200	0.0292491	1.53389	21	1022	3	60612	ENSG00000136856,ENSG00000160326,ENSG00000181856
REAC	Presynaptic function of Kainate receptors	REAC:R-HSA-500657	0.0292491	1.53389	21	1022	3	60612	ENSG00000167414,ENSG00000172354,ENSG00000176533
REAC	Branched-chain amino acid catabolism	REAC:R-HSA-70895	0.0292491	1.53389	21	1022	3	60612	ENSG00000075239,ENSG00000163644,ENSG00000196177
REAC	Oxidative Stress Induced Senescence	REAC:R-HSA-2559580	0.0292491	1.53389	123	1022	7	60612	ENSG00000034152,ENSG00000107643,ENSG00000114126,ENSG00000114738,ENSG00000121481,ENSG00000129355,ENSG00000177606
REAC	Transcriptional regulation by RUNX3	REAC:R-HSA-8878159	0.0301657	1.52049	94	1022	6	60612	ENSG00000007866,ENSG00000108344,ENSG00000110801,ENSG00000129084,ENSG00000184384,ENSG00000187079
REAC	Homologous DNA Pairing and Strand Exchange	REAC:R-HSA-5693579	0.030773	1.51183	42	1022	4	60612	ENSG00000117748,ENSG00000138376,ENSG00000151164,ENSG00000172613
REAC	Cooperation of PDCL (PhLP1) and TRiC/CCT in G-protein beta folding	REAC:R-HSA-6814122	0.030773	1.51183	42	1022	4	60612	ENSG00000135624,ENSG00000167414,ENSG00000172354,ENSG00000176533
REAC	Circadian Clock	REAC:R-HSA-400253	0.0311722	1.50623	67	1022	5	60612	ENSG00000096717,ENSG00000121671,ENSG00000126368,ENSG00000163884,ENSG00000172531
REAC	Interferon Signaling	REAC:R-HSA-913531	0.0311816	1.5061	192	1022	9	60612	ENSG00000033800,ENSG00000075151,ENSG00000096968,ENSG00000120738,ENSG00000124181,ENSG00000162434,ENSG00000170581,ENSG00000184557,ENSG00000234127
REAC	Toll Like Receptor 4 (TLR4) Cascade	REAC:R-HSA-166016	0.0312576	1.50505	126	1022	7	60612	ENSG00000034152,ENSG00000068305,ENSG00000100784,ENSG00000107643,ENSG00000114738,ENSG00000120875,ENSG00000177606
REAC	Anchoring of the basal body to the plasma membrane	REAC:R-HSA-5620912	0.0313814	1.50333	96	1022	6	60612	ENSG00000011143,ENSG00000128881,ENSG00000131697,ENSG00000136811,ENSG00000141577,ENSG00000249115
REAC	HS-GAG degradation	REAC:R-HSA-2024096	0.0313814	1.50333	22	1022	3	60612	ENSG00000147257,ENSG00000179399,ENSG00000213420
REAC	ERK/MAPK targets	REAC:R-HSA-198753	0.0313814	1.50333	22	1022	3	60612	ENSG00000068305,ENSG00000100784,ENSG00000120875
REAC	ADP signalling through P2Y purinoceptor 12	REAC:R-HSA-392170	0.0313814	1.50333	22	1022	3	60612	ENSG00000167414,ENSG00000172354,ENSG00000176533
REAC	Cyclin D associated events in G1	REAC:R-HSA-69231	0.0313814	1.50333	43	1022	4	60612	ENSG00000096968,ENSG00000114126,ENSG00000129355,ENSG00000129757
REAC	G1 Phase	REAC:R-HSA-69236	0.0313814	1.50333	43	1022	4	60612	ENSG00000096968,ENSG00000114126,ENSG00000129355,ENSG00000129757
REAC	Signaling by Retinoic Acid	REAC:R-HSA-5362517	0.0313814	1.50333	43	1022	4	60612	ENSG00000072042,ENSG00000112033,ENSG00000121039,ENSG00000143320
REAC	Signaling by Insulin receptor	REAC:R-HSA-74752	0.0330883	1.48033	69	1022	5	60612	ENSG00000128524,ENSG00000145675,ENSG00000152270,ENSG00000171130,ENSG00000185950
REAC	Retinoid metabolism and transport	REAC:R-HSA-975634	0.0334748	1.47528	44	1022	4	60612	ENSG00000072042,ENSG00000147257,ENSG00000179399,ENSG00000213420
REAC	Intra-Golgi traffic	REAC:R-HSA-6811438	0.0334748	1.47528	44	1022	4	60612	ENSG00000066455,ENSG00000100228,ENSG00000111885,ENSG00000117643
REAC	Processing of DNA double-strand break ends	REAC:R-HSA-5693607	0.0334748	1.47528	98	1022	6	60612	ENSG00000067369,ENSG00000112130,ENSG00000117748,ENSG00000138376,ENSG00000151164,ENSG00000172613
REAC	TCF dependent signaling in response to WNT	REAC:R-HSA-201681	0.0334748	1.47528	232	1022	10	60612	ENSG00000108344,ENSG00000110801,ENSG00000125398,ENSG00000129084,ENSG00000134371,ENSG00000157240,ENSG00000168646,ENSG00000180340,ENSG00000183579,ENSG00000205213
REAC	RNA Polymerase III Transcription Termination	REAC:R-HSA-73980	0.0341716	1.46634	23	1022	3	60612	ENSG00000100142,ENSG00000100413,ENSG00000121851
REAC	Thromboxane signalling through TP receptor	REAC:R-HSA-428930	0.0360381	1.44324	24	1022	3	60612	ENSG00000167414,ENSG00000172354,ENSG00000176533
REAC	Transcriptional regulation by RUNX1	REAC:R-HSA-8878171	0.0360381	1.44324	236	1022	10	60612	ENSG00000015153,ENSG00000108344,ENSG00000110801,ENSG00000117713,ENSG00000121481,ENSG00000129084,ENSG00000140262,ENSG00000158321,ENSG00000163602,ENSG00000184557
REAC	Translocation of SLC2A4 (GLUT4) to the plasma membrane	REAC:R-HSA-1445148	0.0360381	1.44324	72	1022	5	60612	ENSG00000113441,ENSG00000116266,ENSG00000134308,ENSG00000169696,ENSG00000181856
REAC	Regulation of IFNA signaling	REAC:R-HSA-912694	0.0360381	1.44324	24	1022	3	60612	ENSG00000162434,ENSG00000170581,ENSG00000184557
REAC	Peroxisomal lipid metabolism	REAC:R-HSA-390918	0.0360381	1.44324	24	1022	3	60612	ENSG00000005469,ENSG00000060971,ENSG00000095321
REAC	ADP signalling through P2Y purinoceptor 1	REAC:R-HSA-418592	0.0360381	1.44324	24	1022	3	60612	ENSG00000167414,ENSG00000172354,ENSG00000176533
REAC	COPI-dependent Golgi-to-ER retrograde traffic	REAC:R-HSA-6811434	0.0360381	1.44324	100	1022	6	60612	ENSG00000004059,ENSG00000068796,ENSG00000129250,ENSG00000139116,ENSG00000148248,ENSG00000242247
REAC	Interleukin-6 family signaling	REAC:R-HSA-6783589	0.0360381	1.44324	24	1022	3	60612	ENSG00000096968,ENSG00000162434,ENSG00000184557
REAC	DNA Double-Strand Break Repair	REAC:R-HSA-5693532	0.0360381	1.44324	166	1022	8	60612	ENSG00000067369,ENSG00000107643,ENSG00000112130,ENSG00000117748,ENSG00000138376,ENSG00000151164,ENSG00000163930,ENSG00000172613
REAC	Oncogenic MAPK signaling	REAC:R-HSA-6802957	0.0360381	1.44324	72	1022	5	60612	ENSG00000006459,ENSG00000075413,ENSG00000096968,ENSG00000115414,ENSG00000133030
REAC	Downregulation of TGF-beta receptor signaling	REAC:R-HSA-2173788	0.0360381	1.44324	24	1022	3	60612	ENSG00000095739,ENSG00000106799,ENSG00000172531
REAC	Extra-nuclear estrogen signaling	REAC:R-HSA-9009391	0.0378158	1.42233	73	1022	5	60612	ENSG00000115808,ENSG00000145675,ENSG00000167414,ENSG00000172354,ENSG00000176533
REAC	Golgi-to-ER retrograde transport	REAC:R-HSA-8856688	0.0378158	1.42233	134	1022	7	60612	ENSG00000004059,ENSG00000068796,ENSG00000079462,ENSG00000129250,ENSG00000139116,ENSG00000148248,ENSG00000242247
REAC	Interleukin-12 signaling	REAC:R-HSA-9020591	0.03853	1.4142	47	1022	4	60612	ENSG00000096968,ENSG00000110711,ENSG00000162434,ENSG00000240972
REAC	Interleukin-20 family signaling	REAC:R-HSA-8854691	0.0394921	1.40349	25	1022	3	60612	ENSG00000096968,ENSG00000162434,ENSG00000170581
REAC	G beta:gamma signalling through PI3Kgamma	REAC:R-HSA-392451	0.0394921	1.40349	25	1022	3	60612	ENSG00000167414,ENSG00000172354,ENSG00000176533
REAC	Signaling by VEGF	REAC:R-HSA-194138	0.0401345	1.39648	104	1022	6	60612	ENSG00000114738,ENSG00000118257,ENSG00000124181,ENSG00000138448,ENSG00000145675,ENSG00000145715
REAC	Metabolism of fat-soluble vitamins	REAC:R-HSA-6806667	0.0406657	1.39077	48	1022	4	60612	ENSG00000072042,ENSG00000147257,ENSG00000179399,ENSG00000213420
REAC	G alpha (z) signalling events	REAC:R-HSA-418597	0.0406657	1.39077	48	1022	4	60612	ENSG00000126583,ENSG00000167414,ENSG00000172354,ENSG00000176533
REAC	G alpha (i) signalling events	REAC:R-HSA-418594	0.0408161	1.38917	400	1022	14	60612	ENSG00000072042,ENSG00000121039,ENSG00000126583,ENSG00000147257,ENSG00000152495,ENSG00000159788,ENSG00000164082,ENSG00000164885,ENSG00000167414,ENSG00000172354,ENSG00000172531,ENSG00000176533,ENSG00000179399,ENSG00000213420
REAC	Phase I - Functionalization of compounds	REAC:R-HSA-211945	0.0413194	1.38385	105	1022	6	60612	ENSG00000110711,ENSG00000111275,ENSG00000137714,ENSG00000146233,ENSG00000186104,ENSG00000189221
REAC	Interleukin receptor SHC signaling	REAC:R-HSA-912526	0.0427308	1.36926	26	1022	3	60612	ENSG00000096968,ENSG00000145675,ENSG00000162434
REAC	Downstream signal transduction	REAC:R-HSA-186763	0.0427308	1.36926	26	1022	3	60612	ENSG00000124181,ENSG00000145675,ENSG00000145715
REAC	Recruitment and ATM-mediated phosphorylation of repair and signaling proteins at DNA double strand breaks	REAC:R-HSA-5693565	0.0427308	1.36926	76	1022	5	60612	ENSG00000067369,ENSG00000107643,ENSG00000112130,ENSG00000138376,ENSG00000163930
REAC	Post-translational protein phosphorylation	REAC:R-HSA-8957275	0.043753	1.35899	107	1022	6	60612	ENSG00000049449,ENSG00000084234,ENSG00000115414,ENSG00000128595,ENSG00000142871,ENSG00000147257
REAC	DNA Double Strand Break Response	REAC:R-HSA-5693606	0.044048	1.35607	77	1022	5	60612	ENSG00000067369,ENSG00000107643,ENSG00000112130,ENSG00000138376,ENSG00000163930
REAC	Death Receptor Signalling	REAC:R-HSA-73887	0.044048	1.35607	140	1022	7	60612	ENSG00000036672,ENSG00000106144,ENSG00000107643,ENSG00000110237,ENSG00000135587,ENSG00000154124,ENSG00000165801
REAC	Rho GTPase cycle	REAC:R-HSA-194840	0.044048	1.35607	140	1022	7	60612	ENSG00000004777,ENSG00000107863,ENSG00000110237,ENSG00000138639,ENSG00000143878,ENSG00000165801,ENSG00000196935
REAC	Signaling by Rho GTPases	REAC:R-HSA-194315	0.0451051	1.34577	449	1022	15	60612	ENSG00000004777,ENSG00000065534,ENSG00000068796,ENSG00000107863,ENSG00000110237,ENSG00000134308,ENSG00000134690,ENSG00000138639,ENSG00000143878,ENSG00000158106,ENSG00000161791,ENSG00000162704,ENSG00000165801,ENSG00000196405,ENSG00000196935
REAC	RNA Polymerase III Transcription Initiation From Type 1 Promoter	REAC:R-HSA-76061	0.0455419	1.34159	27	1022	3	60612	ENSG00000100142,ENSG00000100413,ENSG00000121851
REAC	RNA Polymerase III Transcription Initiation From Type 2 Promoter	REAC:R-HSA-76066	0.0455419	1.34159	27	1022	3	60612	ENSG00000100142,ENSG00000100413,ENSG00000121851
REAC	Regulation of ornithine decarboxylase (ODC)	REAC:R-HSA-350562	0.0470552	1.32739	51	1022	4	60612	ENSG00000108344,ENSG00000110801,ENSG00000115758,ENSG00000129084
REAC	RNA Polymerase I Promoter Clearance	REAC:R-HSA-73854	0.0482623	1.31639	110	1022	6	60612	ENSG00000100142,ENSG00000105849,ENSG00000149480,ENSG00000167491,ENSG00000225830,ENSG00000272047
REAC	Clathrin-mediated endocytosis	REAC:R-HSA-8856828	0.0493991	1.30628	144	1022	7	60612	ENSG00000070371,ENSG00000072274,ENSG00000115145,ENSG00000127946,ENSG00000136717,ENSG00000136856,ENSG00000162704
REAC	Intrinsic Pathway for Apoptosis	REAC:R-HSA-109606	0.0493991	1.30628	52	1022	4	60612	ENSG00000104081,ENSG00000107643,ENSG00000114126,ENSG00000134308
REAC	Adrenaline,noradrenaline inhibits insulin secretion	REAC:R-HSA-400042	0.0493991	1.30628	28	1022	3	60612	ENSG00000167414,ENSG00000172354,ENSG00000176533
REAC	G-protein activation	REAC:R-HSA-202040	0.0493991	1.30628	28	1022	3	60612	ENSG00000167414,ENSG00000172354,ENSG00000176533
REAC	RNA Polymerase I Transcription	REAC:R-HSA-73864	0.0494045	1.30623	111	1022	6	60612	ENSG00000100142,ENSG00000105849,ENSG00000149480,ENSG00000167491,ENSG00000225830,ENSG00000272047
WP	VEGFA-VEGFR2 Signaling Pathway	WP:WP3888	1.26721e-07	6.89715	436	1022	29	60612	ENSG00000034152,ENSG00000049449,ENSG00000074695,ENSG00000100784,ENSG00000100883,ENSG00000107643,ENSG00000115414,ENSG00000118257,ENSG00000120738,ENSG00000124181,ENSG00000126016,ENSG00000128595,ENSG00000135624,ENSG00000135723,ENSG00000136717,ENSG00000138448,ENSG00000139514,ENSG00000142871,ENSG00000145675,ENSG00000149930,ENSG00000161791,ENSG00000162783,ENSG00000172531,ENSG00000177606,ENSG00000178607…
WP	IL-18 signaling pathway	WP:WP4754	2.33247e-06	5.63218	279	1022	21	60612	ENSG00000025293,ENSG00000068305,ENSG00000100234,ENSG00000100994,ENSG00000115414,ENSG00000117632,ENSG00000122971,ENSG00000124181,ENSG00000125898,ENSG00000134851,ENSG00000136717,ENSG00000138796,ENSG00000140350,ENSG00000143434,ENSG00000145675,ENSG00000146834,ENSG00000165802,ENSG00000177606,ENSG00000184557,ENSG00000204574,ENSG00000283938
WP	EGF/EGFR Signaling Pathway	WP:WP437	1.44607e-05	4.83981	163	1022	15	60612	ENSG00000068305,ENSG00000096968,ENSG00000100784,ENSG00000107643,ENSG00000115145,ENSG00000117632,ENSG00000124181,ENSG00000125740,ENSG00000145675,ENSG00000145715,ENSG00000158711,ENSG00000162434,ENSG00000169967,ENSG00000177606,ENSG00000283938
WP	MAPK Signaling Pathway	WP:WP382	2.64359e-05	4.57781	249	1022	18	60612	ENSG00000006062,ENSG00000006283,ENSG00000034152,ENSG00000100784,ENSG00000106799,ENSG00000107643,ENSG00000114738,ENSG00000117632,ENSG00000120129,ENSG00000120875,ENSG00000125952,ENSG00000126583,ENSG00000145715,ENSG00000149930,ENSG00000158711,ENSG00000169967,ENSG00000177606,ENSG00000283938
WP	PDGFR-beta pathway	WP:WP3972	3.05041e-05	4.51564	29	1022	7	60612	ENSG00000096968,ENSG00000107643,ENSG00000124181,ENSG00000145675,ENSG00000145715,ENSG00000162434,ENSG00000177606
WP	Insulin Signaling	WP:WP481	3.97169e-05	4.40103	160	1022	14	60612	ENSG00000004777,ENSG00000006062,ENSG00000034152,ENSG00000100784,ENSG00000106615,ENSG00000107643,ENSG00000116266,ENSG00000120738,ENSG00000145675,ENSG00000169967,ENSG00000177606,ENSG00000181856,ENSG00000184557,ENSG00000185950
WP	Brain-Derived Neurotrophic Factor (BDNF) signaling pathway	WP:WP2380	6.08116e-05	4.21601	144	1022	13	60612	ENSG00000068305,ENSG00000075711,ENSG00000096968,ENSG00000100784,ENSG00000107643,ENSG00000120738,ENSG00000124181,ENSG00000145675,ENSG00000152495,ENSG00000164885,ENSG00000169967,ENSG00000177606,ENSG00000185950
WP	Myometrial Relaxation and Contraction Pathways	WP:WP289	0.000115111	3.93888	154	1022	13	60612	ENSG00000116741,ENSG00000124181,ENSG00000125388,ENSG00000126583,ENSG00000134308,ENSG00000143933,ENSG00000157557,ENSG00000167414,ENSG00000172354,ENSG00000174437,ENSG00000176533,ENSG00000177606,ENSG00000198873
WP	Nuclear Receptors Meta-Pathway	WP:WP2882	0.000126764	3.897	321	1022	19	60612	ENSG00000060971,ENSG00000110711,ENSG00000112033,ENSG00000116741,ENSG00000119383,ENSG00000120738,ENSG00000129757,ENSG00000136856,ENSG00000155850,ENSG00000157184,ENSG00000160326,ENSG00000171617,ENSG00000177606,ENSG00000179833,ENSG00000181856,ENSG00000185950,ENSG00000197063,ENSG00000198743,ENSG00000284268
WP	Interferon type I signaling pathways	WP:WP585	0.000149062	3.82663	55	1022	8	60612	ENSG00000033800,ENSG00000034152,ENSG00000100784,ENSG00000145675,ENSG00000162434,ENSG00000170581,ENSG00000184557,ENSG00000185950
WP	IL-1 signaling pathway	WP:WP195	0.000180013	3.7447	57	1022	8	60612	ENSG00000006062,ENSG00000034152,ENSG00000078902,ENSG00000107643,ENSG00000124181,ENSG00000145675,ENSG00000169967,ENSG00000177606
WP	MicroRNAs in cardiomyocyte hypertrophy	WP:WP1544	0.000281137	3.55108	101	1022	10	60612	ENSG00000006062,ENSG00000034152,ENSG00000065534,ENSG00000107643,ENSG00000114737,ENSG00000143933,ENSG00000145191,ENSG00000145675,ENSG00000157240,ENSG00000180340
WP	Calcium Regulation in the Cardiac Cell	WP:WP536	0.000310193	3.50837	151	1022	12	60612	ENSG00000070961,ENSG00000116741,ENSG00000125388,ENSG00000126583,ENSG00000134308,ENSG00000143933,ENSG00000152495,ENSG00000167414,ENSG00000172354,ENSG00000174437,ENSG00000176533,ENSG00000198873
WP	Circadian rhythm related genes	WP:WP3594	0.00035034	3.45551	207	1022	14	60612	ENSG00000036672,ENSG00000049246,ENSG00000096717,ENSG00000107643,ENSG00000115738,ENSG00000120738,ENSG00000121671,ENSG00000126368,ENSG00000126583,ENSG00000172201,ENSG00000172531,ENSG00000174738,ENSG00000177606,ENSG00000205213
WP	Adipogenesis	WP:WP236	0.00035034	3.45551	130	1022	11	60612	ENSG00000068305,ENSG00000112033,ENSG00000132793,ENSG00000157240,ENSG00000163884,ENSG00000164330,ENSG00000170581,ENSG00000181856,ENSG00000184557,ENSG00000185950,ENSG00000240972
WP	Oncostatin M Signaling Pathway	WP:WP2374	0.000365	3.43771	66	1022	8	60612	ENSG00000096968,ENSG00000100234,ENSG00000107643,ENSG00000120738,ENSG00000142871,ENSG00000145675,ENSG00000162434,ENSG00000184557
WP	Androgen receptor signaling pathway	WP:WP138	0.000434385	3.36213	89	1022	9	60612	ENSG00000033800,ENSG00000096717,ENSG00000104081,ENSG00000143878,ENSG00000145675,ENSG00000171467,ENSG00000172613,ENSG00000177606,ENSG00000244405
WP	Fatty Acid Beta Oxidation	WP:WP143	0.000434385	3.36213	34	1022	6	60612	ENSG00000075239,ENSG00000095321,ENSG00000122971,ENSG00000138796,ENSG00000157184,ENSG00000178537
WP	Epithelial to mesenchymal transition in colorectal cancer	WP:WP4239	0.000507437	3.29462	164	1022	12	60612	ENSG00000034152,ENSG00000106799,ENSG00000107643,ENSG00000115414,ENSG00000115738,ENSG00000118257,ENSG00000124216,ENSG00000125968,ENSG00000145675,ENSG00000157240,ENSG00000163577,ENSG00000180340
WP	Apoptosis Modulation and Signaling	WP:WP1772	0.00056045	3.25146	93	1022	9	60612	ENSG00000006062,ENSG00000078902,ENSG00000104081,ENSG00000106144,ENSG00000107643,ENSG00000167136,ENSG00000169598,ENSG00000176171,ENSG00000177606
WP	Osteoblast differentiation	WP:WP4787	0.000670551	3.17357	119	1022	10	60612	ENSG00000106571,ENSG00000107643,ENSG00000113658,ENSG00000125398,ENSG00000126583,ENSG00000128602,ENSG00000144485,ENSG00000145675,ENSG00000157240,ENSG00000180340
WP	Leptin signaling pathway	WP:WP2034	0.000744028	3.12841	76	1022	8	60612	ENSG00000096968,ENSG00000107643,ENSG00000114737,ENSG00000124181,ENSG00000145675,ENSG00000152270,ENSG00000162434,ENSG00000184557
WP	Prolactin Signaling Pathway	WP:WP2037	0.000744028	3.12841	76	1022	8	60612	ENSG00000096968,ENSG00000107643,ENSG00000114737,ENSG00000145675,ENSG00000162434,ENSG00000177606,ENSG00000184557,ENSG00000185950
WP	PDGF Pathway	WP:WP2526	0.000875032	3.05798	40	1022	6	60612	ENSG00000107643,ENSG00000124181,ENSG00000145675,ENSG00000145715,ENSG00000162434,ENSG00000177606
WP	Integrated Breast Cancer Pathway	WP:WP1984	0.00105867	2.97524	154	1022	11	60612	ENSG00000033800,ENSG00000096717,ENSG00000106615,ENSG00000106799,ENSG00000115758,ENSG00000125952,ENSG00000137834,ENSG00000138376,ENSG00000162434,ENSG00000173846,ENSG00000177606
WP	Ciliopathies	WP:WP4803	0.00112767	2.94782	184	1022	12	60612	ENSG00000011143,ENSG00000100360,ENSG00000103351,ENSG00000106571,ENSG00000111834,ENSG00000116198,ENSG00000119401,ENSG00000128602,ENSG00000128881,ENSG00000131697,ENSG00000160188,ENSG00000187535
WP	Ras Signaling	WP:WP4223	0.00112767	2.94782	184	1022	12	60612	ENSG00000101349,ENSG00000107643,ENSG00000124181,ENSG00000126583,ENSG00000143344,ENSG00000143933,ENSG00000145675,ENSG00000145715,ENSG00000157557,ENSG00000167414,ENSG00000172354,ENSG00000176533
WP	Angiopoietin Like Protein 8 Regulatory Pathway	WP:WP3915	0.00116311	2.93438	131	1022	10	60612	ENSG00000006062,ENSG00000034152,ENSG00000100784,ENSG00000106615,ENSG00000107643,ENSG00000145675,ENSG00000149212,ENSG00000169967,ENSG00000181856,ENSG00000185950
WP	TGF-beta Signaling Pathway	WP:WP366	0.00123788	2.90732	133	1022	10	60612	ENSG00000033800,ENSG00000034152,ENSG00000068305,ENSG00000106799,ENSG00000107643,ENSG00000115414,ENSG00000125740,ENSG00000145675,ENSG00000172059,ENSG00000177606
WP	Interleukin-11 Signaling Pathway	WP:WP2332	0.00123788	2.90732	44	1022	6	60612	ENSG00000033800,ENSG00000096968,ENSG00000119383,ENSG00000145675,ENSG00000162434,ENSG00000184557
WP	Amino Acid metabolism	WP:WP3925	0.00190389	2.72036	91	1022	8	60612	ENSG00000060971,ENSG00000067225,ENSG00000070669,ENSG00000115758,ENSG00000138796,ENSG00000163590,ENSG00000173599,ENSG00000189221
WP	Translation inhibitors in chronically activated PDGFRA cells	WP:WP4566	0.00190389	2.72036	48	1022	6	60612	ENSG00000034152,ENSG00000075151,ENSG00000100784,ENSG00000107643,ENSG00000137193,ENSG00000145675
WP	Association Between Physico-Chemical Features and Toxicity Associated Pathways	WP:WP3680	0.00190389	2.72036	68	1022	7	60612	ENSG00000065534,ENSG00000107643,ENSG00000115414,ENSG00000124181,ENSG00000157240,ENSG00000177606,ENSG00000180340
WP	IL-3 Signaling Pathway	WP:WP286	0.00196953	2.70564	49	1022	6	60612	ENSG00000096968,ENSG00000107643,ENSG00000134308,ENSG00000145675,ENSG00000162434,ENSG00000177606
WP	Focal Adhesion-PI3K-Akt-mTOR-signaling pathway	WP:WP3932	0.00293927	2.53176	308	1022	15	60612	ENSG00000096968,ENSG00000106615,ENSG00000115414,ENSG00000130635,ENSG00000138448,ENSG00000145675,ENSG00000162434,ENSG00000167414,ENSG00000169231,ENSG00000172354,ENSG00000176533,ENSG00000181104,ENSG00000181856,ENSG00000185950,ENSG00000284268
WP	Signal transduction through IL1R	WP:WP4496	0.00299858	2.52308	35	1022	5	60612	ENSG00000006062,ENSG00000034152,ENSG00000078902,ENSG00000107643,ENSG00000177606
WP	Hepatitis B infection	WP:WP4666	0.00312783	2.50476	154	1022	10	60612	ENSG00000034152,ENSG00000096968,ENSG00000106799,ENSG00000107643,ENSG00000126583,ENSG00000134308,ENSG00000145675,ENSG00000162434,ENSG00000170581,ENSG00000177606
WP	3q29 copy number variation syndrome	WP:WP4906	0.0035614	2.44838	79	1022	7	60612	ENSG00000072274,ENSG00000075711,ENSG00000096717,ENSG00000112130,ENSG00000177606,ENSG00000186153,ENSG00000227375
WP	Genes related to primary cilium development (based on CRISPR)	WP:WP4536	0.0035614	2.44838	103	1022	8	60612	ENSG00000011143,ENSG00000074935,ENSG00000100360,ENSG00000103351,ENSG00000116198,ENSG00000128881,ENSG00000185347,ENSG00000187535
WP	Regulatory circuits of the STAT3 signaling pathway	WP:WP4538	0.0035614	2.44838	79	1022	7	60612	ENSG00000096968,ENSG00000107643,ENSG00000117632,ENSG00000162434,ENSG00000181104,ENSG00000184557,ENSG00000283938
WP	Simplified Interaction Map Between LOXL4 and Oxidative Stress Pathway	WP:WP3670	0.0035614	2.44838	21	1022	4	60612	ENSG00000096717,ENSG00000115414,ENSG00000164111,ENSG00000284268
WP	Cardiac Hypertrophic Response	WP:WP2795	0.00358963	2.44495	57	1022	6	60612	ENSG00000006062,ENSG00000034152,ENSG00000068305,ENSG00000106799,ENSG00000107643,ENSG00000143933
WP	MET in type 1 papillary renal cell carcinoma	WP:WP4205	0.00378609	2.42181	58	1022	6	60612	ENSG00000101349,ENSG00000107643,ENSG00000115808,ENSG00000124181,ENSG00000145675,ENSG00000177606
WP	TGF-beta Receptor Signaling	WP:WP560	0.00378609	2.42181	58	1022	6	60612	ENSG00000095739,ENSG00000106799,ENSG00000113658,ENSG00000137834,ENSG00000162434,ENSG00000177606
WP	Hippo-Yap signaling pathway	WP:WP4537	0.00461366	2.33595	23	1022	4	60612	ENSG00000007866,ENSG00000134308,ENSG00000187079,ENSG00000211455
WP	The human immune response to tuberculosis	WP:WP4197	0.00461366	2.33595	23	1022	4	60612	ENSG00000033800,ENSG00000096968,ENSG00000162434,ENSG00000170581
WP	TGF-beta Receptor Signalling in Skeletal Dysplasias	WP:WP4816	0.00502222	2.2991	62	1022	6	60612	ENSG00000095739,ENSG00000106799,ENSG00000113658,ENSG00000137834,ENSG00000162434,ENSG00000177606
WP	T-Cell antigen Receptor (TCR) pathway during Staphylococcus aureus infection	WP:WP3863	0.00502222	2.2991	62	1022	6	60612	ENSG00000006062,ENSG00000075711,ENSG00000124181,ENSG00000143933,ENSG00000177606,ENSG00000187446
WP	Focal Adhesion	WP:WP306	0.00512821	2.29003	201	1022	11	60612	ENSG00000065534,ENSG00000072110,ENSG00000101608,ENSG00000107643,ENSG00000115414,ENSG00000126583,ENSG00000138448,ENSG00000145675,ENSG00000169231,ENSG00000172531,ENSG00000177606
WP	Melatonin metabolism and effects	WP:WP3298	0.00512821	2.29003	42	1022	5	60612	ENSG00000049246,ENSG00000096717,ENSG00000121671,ENSG00000143933,ENSG00000189221
WP	Splicing factor NOVA regulated synaptic proteins	WP:WP4148	0.00512821	2.29003	42	1022	5	60612	ENSG00000070961,ENSG00000079819,ENSG00000084234,ENSG00000111450,ENSG00000182985
WP	IL-2 Signaling Pathway	WP:WP49	0.00512821	2.29003	42	1022	5	60612	ENSG00000114737,ENSG00000145675,ENSG00000162434,ENSG00000177606,ENSG00000184557
WP	Retinoblastoma Gene in Cancer	WP:WP2446	0.00542981	2.26522	88	1022	7	60612	ENSG00000071794,ENSG00000114126,ENSG00000117632,ENSG00000117748,ENSG00000138376,ENSG00000175305,ENSG00000283938
WP	Physiological and Pathological Hypertrophy of the Heart	WP:WP1528	0.00554686	2.25595	25	1022	4	60612	ENSG00000034152,ENSG00000107643,ENSG00000143933,ENSG00000177606
WP	Endochondral Ossification with Skeletal Dysplasias	WP:WP4808	0.00561829	2.2504	65	1022	6	60612	ENSG00000100234,ENSG00000106571,ENSG00000125398,ENSG00000129757,ENSG00000134294,ENSG00000143933
WP	Endochondral Ossification	WP:WP474	0.00561829	2.2504	65	1022	6	60612	ENSG00000100234,ENSG00000106571,ENSG00000125398,ENSG00000129757,ENSG00000134294,ENSG00000143933
WP	Hedgehog Signaling Pathway	WP:WP4249	0.00585439	2.23252	44	1022	5	60612	ENSG00000106571,ENSG00000117425,ENSG00000121067,ENSG00000128602,ENSG00000180447
WP	EPO Receptor Signaling	WP:WP581	0.00605766	2.2177	26	1022	4	60612	ENSG00000096968,ENSG00000114737,ENSG00000145715,ENSG00000185950
WP	Human Thyroid Stimulating Hormone (TSH) signaling pathway	WP:WP2032	0.00680003	2.16749	68	1022	6	60612	ENSG00000034152,ENSG00000096968,ENSG00000120738,ENSG00000145675,ENSG00000162434,ENSG00000177606
WP	TNF alpha Signaling Pathway	WP:WP231	0.00712023	2.14751	94	1022	7	60612	ENSG00000006062,ENSG00000034152,ENSG00000092871,ENSG00000107643,ENSG00000135587,ENSG00000177606,ENSG00000284268
WP	RAC1/PAK1/p38/MMP2 Pathway	WP:WP3303	0.00712023	2.14751	69	1022	6	60612	ENSG00000107643,ENSG00000115414,ENSG00000117632,ENSG00000145675,ENSG00000145715,ENSG00000283938
WP	Fragile X Syndrome	WP:WP4549	0.00720472	2.14238	122	1022	8	60612	ENSG00000070371,ENSG00000072210,ENSG00000106615,ENSG00000116106,ENSG00000124181,ENSG00000152495,ENSG00000164588,ENSG00000172531
WP	Mechanoregulation and pathology of YAP/TAZ via Hippo and non-Hippo mechanisms	WP:WP4534	0.00723266	2.1407	47	1022	5	60612	ENSG00000007866,ENSG00000101349,ENSG00000107643,ENSG00000134308,ENSG00000187079
WP	Mesodermal Commitment Pathway	WP:WP2857	0.00770916	2.11299	154	1022	9	60612	ENSG00000033800,ENSG00000096968,ENSG00000124216,ENSG00000128791,ENSG00000137834,ENSG00000158711,ENSG00000168646,ENSG00000182197,ENSG00000187079
WP	Glucocorticoid Receptor Pathway	WP:WP2880	0.00770916	2.11299	71	1022	6	60612	ENSG00000116741,ENSG00000129757,ENSG00000155850,ENSG00000171617,ENSG00000177606,ENSG00000179833
WP	Type I Interferon Induction and Signaling During SARS-CoV-2 Infection	WP:WP4868	0.00809024	2.09204	29	1022	4	60612	ENSG00000107643,ENSG00000162434,ENSG00000170581,ENSG00000177606
WP	Structural Pathway of Interleukin 1 (IL-1)	WP:WP2637	0.00892774	2.04926	50	1022	5	60612	ENSG00000006062,ENSG00000034152,ENSG00000078902,ENSG00000100784,ENSG00000107643
WP	Nonalcoholic fatty liver disease	WP:WP4396	0.00922879	2.03486	159	1022	9	60612	ENSG00000107643,ENSG00000145675,ENSG00000159346,ENSG00000177606,ENSG00000178607,ENSG00000184557,ENSG00000184983,ENSG00000185633,ENSG00000185950
WP	Ebola Virus Pathway on Host	WP:WP4217	0.00953087	2.02087	130	1022	8	60612	ENSG00000070371,ENSG00000072110,ENSG00000104142,ENSG00000138448,ENSG00000143878,ENSG00000145675,ENSG00000153208,ENSG00000184557
WP	Host-pathogen interaction of human corona viruses - Interferon induction	WP:WP4880	0.011829	1.92705	33	1022	4	60612	ENSG00000107643,ENSG00000162434,ENSG00000170581,ENSG00000177606
WP	Tumor suppressor activity of SMARCB1	WP:WP4204	0.011829	1.92705	33	1022	4	60612	ENSG00000011332,ENSG00000106571,ENSG00000117713,ENSG00000128602
WP	Wnt Signaling Pathway and Pluripotency	WP:WP399	0.011829	1.92705	106	1022	7	60612	ENSG00000112033,ENSG00000119383,ENSG00000126583,ENSG00000157240,ENSG00000168646,ENSG00000177606,ENSG00000180340
WP	IL-4 Signaling Pathway	WP:WP395	0.0120325	1.91964	55	1022	5	60612	ENSG00000096968,ENSG00000145675,ENSG00000162434,ENSG00000184557,ENSG00000185950
WP	DNA IR-damage and cellular response via ATR	WP:WP4016	0.0127798	1.89348	81	1022	6	60612	ENSG00000067369,ENSG00000117748,ENSG00000136936,ENSG00000138376,ENSG00000168411,ENSG00000172613
WP	Overview of leukocyte-intrinsic Hippo pathway functions	WP:WP4542	0.0153041	1.81519	36	1022	4	60612	ENSG00000007866,ENSG00000134308,ENSG00000187079,ENSG00000211455
WP	Kit receptor signaling pathway	WP:WP304	0.0155701	1.80771	60	1022	5	60612	ENSG00000096968,ENSG00000107643,ENSG00000124181,ENSG00000124216,ENSG00000145675
WP	Regulation of toll-like receptor signaling pathway	WP:WP1449	0.0155701	1.80771	145	1022	8	60612	ENSG00000034152,ENSG00000078902,ENSG00000107643,ENSG00000114737,ENSG00000137834,ENSG00000145675,ENSG00000177606,ENSG00000187555
WP	Gastrin Signaling Pathway	WP:WP4659	0.0155701	1.80771	114	1022	7	60612	ENSG00000096968,ENSG00000107643,ENSG00000120738,ENSG00000124181,ENSG00000143878,ENSG00000145675,ENSG00000177606
WP	Type II interferon signaling (IFNG)	WP:WP619	0.0155701	1.80771	37	1022	4	60612	ENSG00000096968,ENSG00000162434,ENSG00000170581,ENSG00000184557
WP	Preimplantation Embryo	WP:WP3527	0.0155701	1.80771	60	1022	5	60612	ENSG00000088247,ENSG00000099284,ENSG00000115844,ENSG00000120738,ENSG00000125740
WP	Overview of interferons-mediated signaling pathway	WP:WP4558	0.0155701	1.80771	37	1022	4	60612	ENSG00000096968,ENSG00000145675,ENSG00000162434,ENSG00000170581
WP	Viral Acute Myocarditis	WP:WP4298	0.0161557	1.79168	87	1022	6	60612	ENSG00000106144,ENSG00000145675,ENSG00000145715,ENSG00000162434,ENSG00000167136,ENSG00000169598
WP	Hair Follicle Development: Cytodifferentiation (Part 3 of 3)	WP:WP2840	0.0165719	1.78063	88	1022	6	60612	ENSG00000125398,ENSG00000125740,ENSG00000157240,ENSG00000167914,ENSG00000177606,ENSG00000180447
WP	ESC Pluripotency Pathways	WP:WP3931	0.0169784	1.7701	118	1022	7	60612	ENSG00000034152,ENSG00000113658,ENSG00000137834,ENSG00000157240,ENSG00000162434,ENSG00000177606,ENSG00000180340
WP	Spinal Cord Injury	WP:WP2431	0.0169784	1.7701	118	1022	7	60612	ENSG00000116106,ENSG00000120738,ENSG00000125266,ENSG00000125398,ENSG00000143878,ENSG00000196776,ENSG00000240972
WP	Ciliary landscape	WP:WP4352	0.0173449	1.76083	218	1022	10	60612	ENSG00000011143,ENSG00000013016,ENSG00000095397,ENSG00000099203,ENSG00000100360,ENSG00000103351,ENSG00000143933,ENSG00000153933,ENSG00000187535,ENSG00000242247
WP	ErbB Signaling Pathway	WP:WP673	0.0174425	1.75839	90	1022	6	60612	ENSG00000101349,ENSG00000107643,ENSG00000124181,ENSG00000126583,ENSG00000145675,ENSG00000177606
WP	ATM Signaling Pathway	WP:WP2516	0.0176044	1.75438	40	1022	4	60612	ENSG00000067369,ENSG00000106144,ENSG00000172613,ENSG00000177606
WP	Proteasome Degradation	WP:WP183	0.0176044	1.75438	64	1022	5	60612	ENSG00000108344,ENSG00000110801,ENSG00000118939,ENSG00000119048,ENSG00000129084
WP	G1 to S cell cycle control	WP:WP45	0.0176044	1.75438	64	1022	5	60612	ENSG00000114126,ENSG00000117748,ENSG00000129355,ENSG00000129757,ENSG00000175305
WP	IL-5 Signaling Pathway	WP:WP127	0.0176044	1.75438	40	1022	4	60612	ENSG00000096968,ENSG00000145675,ENSG00000162434,ENSG00000177606
WP	Glycogen Synthesis and Degradation	WP:WP500	0.0176044	1.75438	40	1022	4	60612	ENSG00000100994,ENSG00000119383,ENSG00000143933,ENSG00000159399
WP	mBDNF and proBDNF regulation of GABA neurotransmission	WP:WP4829	0.0176044	1.75438	40	1022	4	60612	ENSG00000096968,ENSG00000124140,ENSG00000124181,ENSG00000145675
WP	Tryptophan metabolism	WP:WP465	0.0206227	1.68566	42	1022	4	60612	ENSG00000072210,ENSG00000075239,ENSG00000111275,ENSG00000138796
WP	Common Pathways Underlying Drug Addiction	WP:WP2636	0.0206227	1.68566	42	1022	4	60612	ENSG00000126583,ENSG00000143933,ENSG00000152495,ENSG00000172531
WP	IL-6 signaling pathway	WP:WP364	0.0216653	1.66424	43	1022	4	60612	ENSG00000096968,ENSG00000145675,ENSG00000162434,ENSG00000184557
WP	Fatty Acid Biosynthesis	WP:WP357	0.0216653	1.66424	22	1022	3	60612	ENSG00000116353,ENSG00000138796,ENSG00000173599
WP	Nucleotide Excision Repair	WP:WP4753	0.0216653	1.66424	43	1022	4	60612	ENSG00000117748,ENSG00000136936,ENSG00000225830,ENSG00000272047
WP	Transcription factor regulation in adipogenesis	WP:WP3599	0.0216653	1.66424	22	1022	3	60612	ENSG00000107643,ENSG00000181856,ENSG00000185950
WP	Fas Ligand (FasL) pathway and Stress induction of Heat Shock Proteins (HSP) regulation	WP:WP314	0.0228393	1.64132	44	1022	4	60612	ENSG00000107643,ENSG00000114738,ENSG00000169598,ENSG00000177606
WP	PI3K-Akt Signaling Pathway	WP:WP4172	0.0228393	1.64132	345	1022	13	60612	ENSG00000096968,ENSG00000106615,ENSG00000115414,ENSG00000138448,ENSG00000145675,ENSG00000162434,ENSG00000167414,ENSG00000169231,ENSG00000172354,ENSG00000175305,ENSG00000176533,ENSG00000181104,ENSG00000284268
WP	B Cell Receptor Signaling Pathway	WP:WP23	0.0228393	1.64132	98	1022	6	60612	ENSG00000107643,ENSG00000124181,ENSG00000125952,ENSG00000145675,ENSG00000172059,ENSG00000177606
WP	Small cell lung cancer	WP:WP4658	0.0228393	1.64132	98	1022	6	60612	ENSG00000115414,ENSG00000125952,ENSG00000129757,ENSG00000138448,ENSG00000145675,ENSG00000175305
WP	Non-genomic actions of 1,25 dihydroxyvitamin D3	WP:WP4341	0.023368	1.63138	70	1022	5	60612	ENSG00000107643,ENSG00000126583,ENSG00000162434,ENSG00000170581,ENSG00000177606
WP	Glycolysis and Gluconeogenesis	WP:WP534	0.0242219	1.61579	45	1022	4	60612	ENSG00000067225,ENSG00000159399,ENSG00000173599,ENSG00000181856
WP	Chemokine signaling pathway	WP:WP3929	0.0249961	1.60213	165	1022	8	60612	ENSG00000096968,ENSG00000125388,ENSG00000145675,ENSG00000167414,ENSG00000170581,ENSG00000172354,ENSG00000176533,ENSG00000198873
WP	EBV LMP1 signaling	WP:WP262	0.0255525	1.59257	24	1022	3	60612	ENSG00000006062,ENSG00000107643,ENSG00000196923
WP	ATM Signaling Network in Development and Disease	WP:WP3878	0.0255525	1.59257	46	1022	4	60612	ENSG00000067369,ENSG00000112130,ENSG00000119383,ENSG00000164885
WP	Neural Crest Differentiation	WP:WP2064	0.0263079	1.57991	102	1022	6	60612	ENSG00000124216,ENSG00000125398,ENSG00000125968,ENSG00000143878,ENSG00000163517,ENSG00000168646
WP	Thymic Stromal LymphoPoietin (TSLP) Signaling Pathway	WP:WP2203	0.0271294	1.56656	47	1022	4	60612	ENSG00000096968,ENSG00000107643,ENSG00000114737,ENSG00000162434
WP	Energy Metabolism	WP:WP1541	0.02898	1.5379	48	1022	4	60612	ENSG00000068305,ENSG00000096717,ENSG00000112033,ENSG00000152495
WP	Hepatitis C and Hepatocellular Carcinoma	WP:WP3646	0.0328943	1.48288	50	1022	4	60612	ENSG00000106799,ENSG00000107643,ENSG00000162434,ENSG00000177606
WP	Thermogenesis	WP:WP4321	0.0330627	1.48066	108	1022	6	60612	ENSG00000011332,ENSG00000034152,ENSG00000106615,ENSG00000117713,ENSG00000157184,ENSG00000178537
WP	Photodynamic therapy-induced AP-1 survival signaling.	WP:WP3611	0.0346935	1.45975	51	1022	4	60612	ENSG00000034152,ENSG00000104081,ENSG00000107643,ENSG00000177606
WP	NRF2 pathway	WP:WP2884	0.0374505	1.42654	145	1022	7	60612	ENSG00000112033,ENSG00000120738,ENSG00000136856,ENSG00000160326,ENSG00000181856,ENSG00000197063,ENSG00000198743
WP	T-Cell Receptor and Co-stimulatory Signaling	WP:WP2583	0.0395675	1.40266	29	1022	3	60612	ENSG00000124181,ENSG00000143933,ENSG00000145715
WP	Apoptosis-related network due to altered Notch3 in ovarian cancer	WP:WP2864	0.0406676	1.39075	54	1022	4	60612	ENSG00000164111,ENSG00000178607,ENSG00000181104,ENSG00000184557
WP	EGFR Tyrosine Kinase Inhibitor Resistance	WP:WP4806	0.0416679	1.3802	84	1022	5	60612	ENSG00000096968,ENSG00000124181,ENSG00000126583,ENSG00000145675,ENSG00000162434
WP	Eicosanoid metabolism via Cyclo Oxygenases (COX)	WP:WP4719	0.0416679	1.3802	30	1022	3	60612	ENSG00000060971,ENSG00000085662,ENSG00000112033
WP	Regulation of Actin Cytoskeleton	WP:WP51	0.0416679	1.3802	149	1022	7	60612	ENSG00000065534,ENSG00000072110,ENSG00000101349,ENSG00000115414,ENSG00000145675,ENSG00000162704,ENSG00000181104
WP	DNA IR-Double Strand Breaks (DSBs) and cellular response via ATM	WP:WP3959	0.0416679	1.3802	55	1022	4	60612	ENSG00000067369,ENSG00000112130,ENSG00000164885,ENSG00000172613
WP	Metapathway biotransformation Phase I and II	WP:WP702	0.0416679	1.3802	185	1022	8	60612	ENSG00000069424,ENSG00000085662,ENSG00000125430,ENSG00000146233,ENSG00000153976,ENSG00000166507,ENSG00000175040,ENSG00000186104
WP	RANKL/RANK (Receptor activator of NFKB (ligand)) Signaling Pathway	WP:WP2018	0.0416679	1.3802	55	1022	4	60612	ENSG00000107643,ENSG00000124181,ENSG00000145675,ENSG00000177606
WP	Cell migration and invasion through p75NTR	WP:WP4561	0.0448445	1.34829	31	1022	3	60612	ENSG00000090776,ENSG00000125266,ENSG00000177606
WP	IL17 signaling pathway	WP:WP2112	0.0485378	1.31392	32	1022	3	60612	ENSG00000006062,ENSG00000096968,ENSG00000162434
WP	Pancreatic adenocarcinoma pathway	WP:WP4263	0.0487173	1.31232	88	1022	5	60612	ENSG00000101349,ENSG00000106799,ENSG00000107643,ENSG00000145675,ENSG00000162434

## Sheet: ESC_CNCC_G4posG4neg
source	term_name	term_id	adjusted_p_value	negative_log10_of_adjusted_p_value	term_size	query_size	intersection_size	effective_domain_size	intersections
GO:BP	glycoprotein metabolic process	GO:0009100	8.83583e-09	8.05375	364	681	22	60612	ENSG00000063660,ENSG00000073849,ENSG00000107331,ENSG00000110328,ENSG00000125967,ENSG00000135047,ENSG00000136720,ENSG00000140557,ENSG00000141458,ENSG00000144647,ENSG00000152127,ENSG00000163638,ENSG00000163661,ENSG00000169105,ENSG00000172269,ENSG00000172986,ENSG00000174684,ENSG00000185900,ENSG00000197093,ENSG00000198108,ENSG00000204977,ENSG00000214960
GO:BP	extracellular matrix organization	GO:0030198	1.53357e-07	6.8143	320	681	19	60612	ENSG00000028137,ENSG00000075618,ENSG00000084636,ENSG00000101680,ENSG00000108821,ENSG00000115232,ENSG00000116962,ENSG00000120708,ENSG00000135047,ENSG00000135074,ENSG00000136378,ENSG00000137801,ENSG00000142156,ENSG00000143382,ENSG00000154721,ENSG00000161270,ENSG00000163638,ENSG00000198598,ENSG00000213949
GO:BP	extracellular structure organization	GO:0043062	1.59838e-07	6.79632	321	681	19	60612	ENSG00000028137,ENSG00000075618,ENSG00000084636,ENSG00000101680,ENSG00000108821,ENSG00000115232,ENSG00000116962,ENSG00000120708,ENSG00000135047,ENSG00000135074,ENSG00000136378,ENSG00000137801,ENSG00000142156,ENSG00000143382,ENSG00000154721,ENSG00000161270,ENSG00000163638,ENSG00000198598,ENSG00000213949
GO:BP	cellular response to organonitrogen compound	GO:0071417	3.11462e-07	6.5066	449	681	22	60612	ENSG00000084112,ENSG00000099910,ENSG00000106100,ENSG00000106538,ENSG00000108819,ENSG00000111077,ENSG00000112964,ENSG00000115232,ENSG00000118507,ENSG00000118762,ENSG00000123358,ENSG00000130147,ENSG00000132334,ENSG00000137642,ENSG00000141404,ENSG00000162104,ENSG00000165806,ENSG00000171105,ENSG00000171867,ENSG00000173757,ENSG00000175866,ENSG00000185338
GO:BP	regulation of growth	GO:0040008	3.76967e-07	6.4237	415	681	21	60612	ENSG00000049759,ENSG00000066735,ENSG00000078018,ENSG00000090432,ENSG00000099910,ENSG00000108819,ENSG00000112964,ENSG00000122641,ENSG00000130147,ENSG00000138623,ENSG00000141576,ENSG00000147650,ENSG00000153993,ENSG00000163697,ENSG00000166313,ENSG00000168389,ENSG00000171105,ENSG00000173757,ENSG00000177189,ENSG00000183691,ENSG00000185043
GO:BP	regulation of cellular protein localization	GO:1903827	1.1543e-06	5.93768	445	681	21	60612	ENSG00000049759,ENSG00000063660,ENSG00000076716,ENSG00000078018,ENSG00000102981,ENSG00000107331,ENSG00000120910,ENSG00000127955,ENSG00000134072,ENSG00000135926,ENSG00000137642,ENSG00000142627,ENSG00000157978,ENSG00000158828,ENSG00000159023,ENSG00000162878,ENSG00000171867,ENSG00000173210,ENSG00000173548,ENSG00000179841,ENSG00000185043
GO:BP	glycoprotein biosynthetic process	GO:0009101	1.38199e-06	5.8595	297	681	17	60612	ENSG00000073849,ENSG00000107331,ENSG00000110328,ENSG00000125967,ENSG00000136720,ENSG00000140557,ENSG00000141458,ENSG00000144647,ENSG00000152127,ENSG00000169105,ENSG00000172269,ENSG00000172986,ENSG00000174684,ENSG00000185900,ENSG00000197093,ENSG00000198108,ENSG00000214960
GO:BP	regulation of neuron projection development	GO:0010975	1.40906e-06	5.85107	334	681	18	60612	ENSG00000004399,ENSG00000006740,ENSG00000049759,ENSG00000078018,ENSG00000099365,ENSG00000134072,ENSG00000138623,ENSG00000141576,ENSG00000148660,ENSG00000151208,ENSG00000153993,ENSG00000155974,ENSG00000163291,ENSG00000168389,ENSG00000174804,ENSG00000176749,ENSG00000185043,ENSG00000187391
GO:BP	actin filament organization	GO:0007015	1.81344e-06	5.7415	378	681	19	60612	ENSG00000071051,ENSG00000075618,ENSG00000084112,ENSG00000102879,ENSG00000108819,ENSG00000119699,ENSG00000124126,ENSG00000126878,ENSG00000128641,ENSG00000134775,ENSG00000139354,ENSG00000140416,ENSG00000152409,ENSG00000152527,ENSG00000155366,ENSG00000155849,ENSG00000167549,ENSG00000175866,ENSG00000186994
GO:BP	protein localization to cell periphery	GO:1990778	2.95198e-06	5.52989	278	681	16	60612	ENSG00000006740,ENSG00000024422,ENSG00000076716,ENSG00000099282,ENSG00000099365,ENSG00000107331,ENSG00000127955,ENSG00000135926,ENSG00000142627,ENSG00000155974,ENSG00000157978,ENSG00000159023,ENSG00000162878,ENSG00000179841,ENSG00000182674,ENSG00000185043
GO:BP	regulation of protein localization to cell periphery	GO:1904375	5.54197e-06	5.25634	103	681	10	60612	ENSG00000076716,ENSG00000107331,ENSG00000127955,ENSG00000135926,ENSG00000142627,ENSG00000157978,ENSG00000159023,ENSG00000162878,ENSG00000179841,ENSG00000185043
GO:BP	regulation of neuron differentiation	GO:0045664	7.11544e-06	5.1478	416	681	19	60612	ENSG00000004399,ENSG00000006740,ENSG00000049759,ENSG00000078018,ENSG00000099365,ENSG00000134072,ENSG00000138623,ENSG00000141576,ENSG00000148660,ENSG00000151208,ENSG00000153993,ENSG00000155974,ENSG00000163291,ENSG00000168389,ENSG00000174804,ENSG00000176749,ENSG00000185043,ENSG00000187391,ENSG00000274286
GO:BP	regulation of cell growth	GO:0001558	9.23467e-06	5.03458	304	681	16	60612	ENSG00000049759,ENSG00000066735,ENSG00000078018,ENSG00000090432,ENSG00000099910,ENSG00000108819,ENSG00000122641,ENSG00000130147,ENSG00000138623,ENSG00000141576,ENSG00000153993,ENSG00000163697,ENSG00000166313,ENSG00000168389,ENSG00000177189,ENSG00000185043
GO:BP	cell growth	GO:0016049	1.05155e-05	4.97817	346	681	17	60612	ENSG00000049759,ENSG00000066735,ENSG00000078018,ENSG00000083290,ENSG00000090432,ENSG00000099910,ENSG00000108819,ENSG00000122641,ENSG00000130147,ENSG00000138623,ENSG00000141576,ENSG00000153993,ENSG00000163697,ENSG00000166313,ENSG00000168389,ENSG00000177189,ENSG00000185043
GO:BP	carbohydrate metabolic process	GO:0005975	1.56928e-05	4.8043	440	681	19	60612	ENSG00000013288,ENSG00000115840,ENSG00000119938,ENSG00000132182,ENSG00000132326,ENSG00000137124,ENSG00000140557,ENSG00000144057,ENSG00000162688,ENSG00000169299,ENSG00000171105,ENSG00000173085,ENSG00000173281,ENSG00000182054,ENSG00000183048,ENSG00000183208,ENSG00000185900,ENSG00000188316,ENSG00000197093
GO:BP	regulation of system process	GO:0044057	1.66514e-05	4.77855	442	681	19	60612	ENSG00000007402,ENSG00000028137,ENSG00000099365,ENSG00000122641,ENSG00000124920,ENSG00000130529,ENSG00000132326,ENSG00000137726,ENSG00000140416,ENSG00000148660,ENSG00000149582,ENSG00000154721,ENSG00000159023,ENSG00000173020,ENSG00000177098,ENSG00000180914,ENSG00000182674,ENSG00000197043,ENSG00000207647
GO:BP	ameboidal-type cell migration	GO:0001667	1.91848e-05	4.71704	404	681	18	60612	ENSG00000004399,ENSG00000071246,ENSG00000101311,ENSG00000115232,ENSG00000117020,ENSG00000123358,ENSG00000137801,ENSG00000138623,ENSG00000142627,ENSG00000148204,ENSG00000153993,ENSG00000163638,ENSG00000166582,ENSG00000169554,ENSG00000184489,ENSG00000185043,ENSG00000197043,ENSG00000197256
GO:BP	regulation of cell morphogenesis	GO:0022604	1.92381e-05	4.71584	363	681	17	60612	ENSG00000004399,ENSG00000006740,ENSG00000049759,ENSG00000078018,ENSG00000138623,ENSG00000140416,ENSG00000141576,ENSG00000142279,ENSG00000153993,ENSG00000155366,ENSG00000155974,ENSG00000159023,ENSG00000168389,ENSG00000174804,ENSG00000175866,ENSG00000176749,ENSG00000185043
GO:BP	synapse organization	GO:0050808	2.31303e-05	4.63582	252	681	14	60612	ENSG00000004399,ENSG00000006740,ENSG00000069188,ENSG00000076716,ENSG00000121440,ENSG00000134072,ENSG00000139182,ENSG00000143847,ENSG00000150471,ENSG00000151208,ENSG00000166387,ENSG00000171105,ENSG00000171867,ENSG00000176749
GO:BP	cell morphogenesis involved in neuron differentiation	GO:0048667	2.70984e-05	4.56706	415	681	18	60612	ENSG00000004399,ENSG00000006740,ENSG00000033327,ENSG00000049759,ENSG00000063660,ENSG00000078018,ENSG00000083290,ENSG00000101680,ENSG00000115325,ENSG00000125170,ENSG00000138623,ENSG00000142627,ENSG00000143126,ENSG00000153993,ENSG00000166313,ENSG00000168389,ENSG00000175866,ENSG00000176749
GO:BP	organic anion transport	GO:0015711	6.57257e-05	4.18226	401	681	17	60612	ENSG00000003989,ENSG00000101166,ENSG00000103064,ENSG00000106089,ENSG00000115840,ENSG00000117620,ENSG00000122490,ENSG00000132326,ENSG00000137801,ENSG00000143847,ENSG00000159348,ENSG00000164687,ENSG00000167114,ENSG00000168389,ENSG00000173930,ENSG00000174032,ENSG00000183048
GO:BP	positive regulation of nervous system development	GO:0051962	7.49575e-05	4.12519	321	681	15	60612	ENSG00000004399,ENSG00000028137,ENSG00000049759,ENSG00000124920,ENSG00000134072,ENSG00000138623,ENSG00000139182,ENSG00000141576,ENSG00000151208,ENSG00000155974,ENSG00000158234,ENSG00000174804,ENSG00000175505,ENSG00000187391,ENSG00000274286
GO:BP	cellular response to peptide	GO:1901653	8.74832e-05	4.05808	285	681	14	60612	ENSG00000106100,ENSG00000106538,ENSG00000111077,ENSG00000112964,ENSG00000115232,ENSG00000123358,ENSG00000132334,ENSG00000137642,ENSG00000162104,ENSG00000171105,ENSG00000171867,ENSG00000173757,ENSG00000175866,ENSG00000185338
GO:BP	protein glycosylation	GO:0006486	9.7925e-05	4.00911	212	681	12	60612	ENSG00000073849,ENSG00000107331,ENSG00000110328,ENSG00000140557,ENSG00000141458,ENSG00000144647,ENSG00000152127,ENSG00000172269,ENSG00000172986,ENSG00000174684,ENSG00000185900,ENSG00000214960
GO:BP	regulation of vesicle-mediated transport	GO:0060627	9.82481e-05	4.00768	414	681	17	60612	ENSG00000024422,ENSG00000033327,ENSG00000049759,ENSG00000099365,ENSG00000106089,ENSG00000107331,ENSG00000137642,ENSG00000145016,ENSG00000157978,ENSG00000162878,ENSG00000165912,ENSG00000171105,ENSG00000173548,ENSG00000179841,ENSG00000181085,ENSG00000187391,ENSG00000196535
GO:BP	macromolecule glycosylation	GO:0043413	0.000102019	3.99132	213	681	12	60612	ENSG00000073849,ENSG00000107331,ENSG00000110328,ENSG00000140557,ENSG00000141458,ENSG00000144647,ENSG00000152127,ENSG00000172269,ENSG00000172986,ENSG00000174684,ENSG00000185900,ENSG00000214960
GO:BP	response to peptide	GO:1901652	0.00011397	3.94321	333	681	15	60612	ENSG00000106100,ENSG00000106538,ENSG00000111077,ENSG00000112964,ENSG00000115232,ENSG00000123358,ENSG00000127955,ENSG00000132334,ENSG00000137642,ENSG00000162104,ENSG00000171105,ENSG00000171867,ENSG00000173757,ENSG00000175866,ENSG00000185338
GO:BP	second-messenger-mediated signaling	GO:0019932	0.000134958	3.8698	381	681	16	60612	ENSG00000061918,ENSG00000108819,ENSG00000118762,ENSG00000120910,ENSG00000127955,ENSG00000128655,ENSG00000130529,ENSG00000137801,ENSG00000141404,ENSG00000141576,ENSG00000150471,ENSG00000162104,ENSG00000162430,ENSG00000171867,ENSG00000185043,ENSG00000274286
GO:BP	regulation of actin filament-based process	GO:0032970	0.00014705	3.83254	341	681	15	60612	ENSG00000006740,ENSG00000071051,ENSG00000075618,ENSG00000084112,ENSG00000102879,ENSG00000119699,ENSG00000130529,ENSG00000140416,ENSG00000152409,ENSG00000152527,ENSG00000155366,ENSG00000175866,ENSG00000183856,ENSG00000186994,ENSG00000213927
GO:BP	regulation of actin cytoskeleton organization	GO:0032956	0.000153886	3.8128	301	681	14	60612	ENSG00000006740,ENSG00000071051,ENSG00000075618,ENSG00000084112,ENSG00000102879,ENSG00000119699,ENSG00000140416,ENSG00000152409,ENSG00000152527,ENSG00000155366,ENSG00000175866,ENSG00000183856,ENSG00000186994,ENSG00000213927
GO:BP	negative regulation of phosphorylation	GO:0042326	0.000154514	3.81103	386	681	16	60612	ENSG00000003249,ENSG00000071051,ENSG00000122641,ENSG00000137642,ENSG00000145016,ENSG00000156463,ENSG00000158828,ENSG00000162545,ENSG00000163291,ENSG00000167103,ENSG00000171867,ENSG00000173706,ENSG00000183691,ENSG00000185043,ENSG00000185338,ENSG00000197381
GO:BP	glycosylation	GO:0070085	0.000160297	3.79507	224	681	12	60612	ENSG00000073849,ENSG00000107331,ENSG00000110328,ENSG00000140557,ENSG00000141458,ENSG00000144647,ENSG00000152127,ENSG00000172269,ENSG00000172986,ENSG00000174684,ENSG00000185900,ENSG00000214960
GO:BP	regulation of metal ion transport	GO:0010959	0.000162034	3.79039	303	681	14	60612	ENSG00000049759,ENSG00000084628,ENSG00000118507,ENSG00000118762,ENSG00000137726,ENSG00000148660,ENSG00000159023,ENSG00000162430,ENSG00000165912,ENSG00000170049,ENSG00000171867,ENSG00000177098,ENSG00000185942,ENSG00000207647
GO:BP	regulation of supramolecular fiber organization	GO:1902903	0.000172217	3.76393	305	681	14	60612	ENSG00000071051,ENSG00000078018,ENSG00000084112,ENSG00000102879,ENSG00000119699,ENSG00000140416,ENSG00000152409,ENSG00000152527,ENSG00000155366,ENSG00000166503,ENSG00000175866,ENSG00000176749,ENSG00000185043,ENSG00000186994
GO:BP	vascular process in circulatory system	GO:0003018	0.000175772	3.75505	190	681	11	60612	ENSG00000003989,ENSG00000107331,ENSG00000130529,ENSG00000132326,ENSG00000151229,ENSG00000164687,ENSG00000167114,ENSG00000168389,ENSG00000171105,ENSG00000180914,ENSG00000207647
GO:BP	cell-cell signaling by wnt	GO:0198738	0.000175772	3.75505	436	681	17	60612	ENSG00000076716,ENSG00000102981,ENSG00000103035,ENSG00000108821,ENSG00000116962,ENSG00000118762,ENSG00000121210,ENSG00000130529,ENSG00000135299,ENSG00000143126,ENSG00000173821,ENSG00000174804,ENSG00000180730,ENSG00000183691,ENSG00000185627,ENSG00000187391,ENSG00000189319
GO:BP	positive regulation of intracellular transport	GO:0032388	0.000183016	3.73751	191	681	11	60612	ENSG00000024422,ENSG00000078018,ENSG00000120910,ENSG00000134072,ENSG00000137642,ENSG00000157978,ENSG00000158828,ENSG00000171867,ENSG00000173210,ENSG00000179841,ENSG00000185043
GO:BP	positive regulation of establishment of protein localization	GO:1904951	0.000183016	3.73751	307	681	14	60612	ENSG00000064115,ENSG00000119699,ENSG00000120910,ENSG00000130529,ENSG00000134072,ENSG00000137642,ENSG00000158828,ENSG00000171867,ENSG00000172247,ENSG00000173210,ENSG00000179841,ENSG00000184489,ENSG00000185043,ENSG00000196535
GO:BP	protein autoubiquitination	GO:0051865	0.00019064	3.71979	69	681	7	60612	ENSG00000063978,ENSG00000141576,ENSG00000156463,ENSG00000173821,ENSG00000189050,ENSG00000204977,ENSG00000212864
GO:BP	positive regulation of catabolic process	GO:0009896	0.000195531	3.70878	395	681	16	60612	ENSG00000028137,ENSG00000049759,ENSG00000083290,ENSG00000107331,ENSG00000112561,ENSG00000130147,ENSG00000137642,ENSG00000152137,ENSG00000156463,ENSG00000158828,ENSG00000163820,ENSG00000165912,ENSG00000171105,ENSG00000173548,ENSG00000189050,ENSG00000204977
GO:BP	positive regulation of secretion by cell	GO:1903532	0.000226535	3.64487	233	681	12	60612	ENSG00000033327,ENSG00000064115,ENSG00000099365,ENSG00000106089,ENSG00000119699,ENSG00000122641,ENSG00000130529,ENSG00000137642,ENSG00000172247,ENSG00000173020,ENSG00000196535,ENSG00000197696
GO:BP	regulation of protein localization to membrane	GO:1905475	0.000268947	3.57033	164	681	10	60612	ENSG00000063660,ENSG00000076716,ENSG00000120910,ENSG00000135926,ENSG00000142627,ENSG00000157978,ENSG00000162878,ENSG00000171867,ENSG00000179841,ENSG00000185043
GO:BP	cell-substrate adhesion	GO:0031589	0.000293801	3.53195	280	681	13	60612	ENSG00000084636,ENSG00000101311,ENSG00000102879,ENSG00000105810,ENSG00000115232,ENSG00000137801,ENSG00000163520,ENSG00000163638,ENSG00000174804,ENSG00000185043,ENSG00000187244,ENSG00000197702,ENSG00000213949
GO:BP	Golgi vesicle transport	GO:0048193	0.000293801	3.53195	365	681	15	60612	ENSG00000008256,ENSG00000054116,ENSG00000066735,ENSG00000101160,ENSG00000111481,ENSG00000128641,ENSG00000135720,ENSG00000137642,ENSG00000144043,ENSG00000154889,ENSG00000162878,ENSG00000167645,ENSG00000181029,ENSG00000181085,ENSG00000196535
GO:BP	glycosaminoglycan biosynthetic process	GO:0006024	0.00029776	3.52613	102	681	8	60612	ENSG00000063660,ENSG00000076716,ENSG00000130958,ENSG00000136720,ENSG00000169105,ENSG00000174684,ENSG00000183196,ENSG00000198108
GO:BP	positive regulation of cellular protein localization	GO:1903829	0.000303125	3.51838	281	681	13	60612	ENSG00000102981,ENSG00000120910,ENSG00000127955,ENSG00000134072,ENSG00000137642,ENSG00000142627,ENSG00000158828,ENSG00000159023,ENSG00000171867,ENSG00000173210,ENSG00000173548,ENSG00000179841,ENSG00000185043
GO:BP	developmental growth	GO:0048589	0.000333614	3.47676	284	681	13	60612	ENSG00000049759,ENSG00000078018,ENSG00000083290,ENSG00000112964,ENSG00000138623,ENSG00000141576,ENSG00000153993,ENSG00000168389,ENSG00000171105,ENSG00000173757,ENSG00000183691,ENSG00000187391,ENSG00000197043
GO:BP	regulation of protein-containing complex assembly	GO:0043254	0.000355834	3.44875	372	681	15	60612	ENSG00000063978,ENSG00000071051,ENSG00000075618,ENSG00000078018,ENSG00000084112,ENSG00000099365,ENSG00000102879,ENSG00000137642,ENSG00000152409,ENSG00000155366,ENSG00000158828,ENSG00000175866,ENSG00000176749,ENSG00000181085,ENSG00000186994
GO:BP	cell cycle arrest	GO:0007050	0.000358228	3.44584	207	681	11	60612	ENSG00000105810,ENSG00000108819,ENSG00000116017,ENSG00000118762,ENSG00000122641,ENSG00000137801,ENSG00000152409,ENSG00000161642,ENSG00000163697,ENSG00000166313,ENSG00000187391
GO:BP	positive regulation of secretion	GO:0051047	0.000362328	3.4409	246	681	12	60612	ENSG00000033327,ENSG00000064115,ENSG00000099365,ENSG00000106089,ENSG00000119699,ENSG00000122641,ENSG00000130529,ENSG00000137642,ENSG00000172247,ENSG00000173020,ENSG00000196535,ENSG00000197696
GO:BP	sulfur compound metabolic process	GO:0006790	0.000362483	3.44071	329	681	14	60612	ENSG00000104687,ENSG00000105755,ENSG00000112964,ENSG00000124275,ENSG00000130958,ENSG00000131067,ENSG00000169105,ENSG00000173757,ENSG00000174684,ENSG00000183048,ENSG00000183196,ENSG00000197093,ENSG00000198108,ENSG00000198682
GO:BP	regulation of protein serine/threonine kinase activity	GO:0071900	0.000387161	3.41211	421	681	16	60612	ENSG00000090432,ENSG00000106100,ENSG00000107443,ENSG00000112576,ENSG00000112964,ENSG00000118762,ENSG00000130758,ENSG00000134072,ENSG00000137642,ENSG00000137801,ENSG00000145431,ENSG00000163291,ENSG00000171105,ENSG00000173706,ENSG00000176749,ENSG00000185043
GO:BP	positive regulation of neurogenesis	GO:0050769	0.00038732	3.41193	289	681	13	60612	ENSG00000004399,ENSG00000028137,ENSG00000049759,ENSG00000134072,ENSG00000138623,ENSG00000141576,ENSG00000151208,ENSG00000155974,ENSG00000158234,ENSG00000174804,ENSG00000175505,ENSG00000187391,ENSG00000274286
GO:BP	positive regulation of protein transport	GO:0051222	0.00041467	3.3823	291	681	13	60612	ENSG00000064115,ENSG00000119699,ENSG00000120910,ENSG00000130529,ENSG00000134072,ENSG00000137642,ENSG00000158828,ENSG00000171867,ENSG00000172247,ENSG00000173210,ENSG00000179841,ENSG00000185043,ENSG00000196535
GO:BP	regulation of intracellular transport	GO:0032386	0.000426072	3.37052	292	681	13	60612	ENSG00000024422,ENSG00000078018,ENSG00000107331,ENSG00000120910,ENSG00000134072,ENSG00000137642,ENSG00000157978,ENSG00000158828,ENSG00000171867,ENSG00000173210,ENSG00000179841,ENSG00000181085,ENSG00000185043
GO:BP	aminoglycan biosynthetic process	GO:0006023	0.000450687	3.34613	109	681	8	60612	ENSG00000063660,ENSG00000076716,ENSG00000130958,ENSG00000136720,ENSG00000169105,ENSG00000174684,ENSG00000183196,ENSG00000198108
GO:BP	positive regulation of protein kinase activity	GO:0045860	0.000460893	3.3364	428	681	16	60612	ENSG00000090432,ENSG00000106100,ENSG00000112576,ENSG00000112964,ENSG00000118762,ENSG00000130758,ENSG00000134072,ENSG00000137801,ENSG00000145431,ENSG00000158828,ENSG00000162104,ENSG00000171105,ENSG00000171867,ENSG00000185043,ENSG00000186654,ENSG00000274286
GO:BP	axonogenesis	GO:0007409	0.000467321	3.33038	338	681	14	60612	ENSG00000004399,ENSG00000033327,ENSG00000063660,ENSG00000078018,ENSG00000083290,ENSG00000101680,ENSG00000115325,ENSG00000125170,ENSG00000138623,ENSG00000142627,ENSG00000153993,ENSG00000166313,ENSG00000175866,ENSG00000176749
GO:BP	regulation of small GTPase mediated signal transduction	GO:0051056	0.000473022	3.32512	254	681	12	60612	ENSG00000006740,ENSG00000038382,ENSG00000076928,ENSG00000104140,ENSG00000114790,ENSG00000121690,ENSG00000124126,ENSG00000137727,ENSG00000155366,ENSG00000173706,ENSG00000197256,ENSG00000240720
GO:BP	glial cell differentiation	GO:0010001	0.000507946	3.29418	111	681	8	60612	ENSG00000028137,ENSG00000063660,ENSG00000105810,ENSG00000107331,ENSG00000124920,ENSG00000175505,ENSG00000180758,ENSG00000183691
GO:BP	Wnt signaling pathway	GO:0016055	0.00050907	3.29322	432	681	16	60612	ENSG00000076716,ENSG00000102981,ENSG00000103035,ENSG00000108821,ENSG00000116962,ENSG00000121210,ENSG00000130529,ENSG00000135299,ENSG00000143126,ENSG00000173821,ENSG00000174804,ENSG00000180730,ENSG00000183691,ENSG00000185627,ENSG00000187391,ENSG00000189319
GO:BP	regulation of developmental growth	GO:0048638	0.000535991	3.27084	180	681	10	60612	ENSG00000049759,ENSG00000078018,ENSG00000112964,ENSG00000138623,ENSG00000141576,ENSG00000153993,ENSG00000168389,ENSG00000171105,ENSG00000173757,ENSG00000183691
GO:BP	positive regulation of cellular catabolic process	GO:0031331	0.000538709	3.26865	343	681	14	60612	ENSG00000028137,ENSG00000083290,ENSG00000107331,ENSG00000112561,ENSG00000130147,ENSG00000152137,ENSG00000156463,ENSG00000158828,ENSG00000163820,ENSG00000165912,ENSG00000171105,ENSG00000173548,ENSG00000189050,ENSG00000204977
GO:BP	glycogen metabolic process	GO:0005977	0.000562599	3.2498	57	681	6	60612	ENSG00000119938,ENSG00000132326,ENSG00000162688,ENSG00000169299,ENSG00000171105,ENSG00000173281
GO:BP	aminoglycan metabolic process	GO:0006022	0.000569173	3.24476	146	681	9	60612	ENSG00000063660,ENSG00000076716,ENSG00000117151,ENSG00000130958,ENSG00000136720,ENSG00000169105,ENSG00000174684,ENSG00000183196,ENSG00000198108
GO:BP	negative regulation of cell growth	GO:0030308	0.000569173	3.24476	146	681	9	60612	ENSG00000078018,ENSG00000090432,ENSG00000108819,ENSG00000122641,ENSG00000130147,ENSG00000138623,ENSG00000153993,ENSG00000163697,ENSG00000166313
GO:BP	negative regulation of transport	GO:0051051	0.000580026	3.23655	391	681	15	60612	ENSG00000028137,ENSG00000049759,ENSG00000099365,ENSG00000107331,ENSG00000118762,ENSG00000122641,ENSG00000129158,ENSG00000131507,ENSG00000137801,ENSG00000145016,ENSG00000162878,ENSG00000165912,ENSG00000173548,ENSG00000207647,ENSG00000274286
GO:BP	regulation of anatomical structure size	GO:0090066	0.000582102	3.235	346	681	14	60612	ENSG00000071051,ENSG00000078018,ENSG00000084112,ENSG00000102879,ENSG00000130529,ENSG00000132326,ENSG00000138623,ENSG00000152409,ENSG00000152527,ENSG00000153993,ENSG00000175866,ENSG00000180914,ENSG00000186994,ENSG00000207647
GO:BP	cellular glucan metabolic process	GO:0006073	0.000609947	3.21471	58	681	6	60612	ENSG00000119938,ENSG00000132326,ENSG00000162688,ENSG00000169299,ENSG00000171105,ENSG00000173281
GO:BP	glucan metabolic process	GO:0044042	0.000609947	3.21471	58	681	6	60612	ENSG00000119938,ENSG00000132326,ENSG00000162688,ENSG00000169299,ENSG00000171105,ENSG00000173281
GO:BP	carboxylic acid transport	GO:0046942	0.000611122	3.21387	262	681	12	60612	ENSG00000003989,ENSG00000103064,ENSG00000106089,ENSG00000115840,ENSG00000132326,ENSG00000137801,ENSG00000143847,ENSG00000164687,ENSG00000167114,ENSG00000168389,ENSG00000174032,ENSG00000183048
GO:BP	organic acid transport	GO:0015849	0.000671012	3.17327	265	681	12	60612	ENSG00000003989,ENSG00000103064,ENSG00000106089,ENSG00000115840,ENSG00000132326,ENSG00000137801,ENSG00000143847,ENSG00000164687,ENSG00000167114,ENSG00000168389,ENSG00000174032,ENSG00000183048
GO:BP	negative regulation of growth	GO:0045926	0.000698488	3.15584	187	681	10	60612	ENSG00000078018,ENSG00000090432,ENSG00000108819,ENSG00000122641,ENSG00000130147,ENSG00000138623,ENSG00000153993,ENSG00000163697,ENSG00000166313,ENSG00000183691
GO:BP	transport across blood-brain barrier	GO:0150104	0.000708167	3.14986	87	681	7	60612	ENSG00000003989,ENSG00000107331,ENSG00000151229,ENSG00000164687,ENSG00000167114,ENSG00000168389,ENSG00000171105
GO:BP	response to peptide hormone	GO:0043434	0.000708167	3.14986	267	681	12	60612	ENSG00000106538,ENSG00000111077,ENSG00000112964,ENSG00000123358,ENSG00000127955,ENSG00000132334,ENSG00000137642,ENSG00000162104,ENSG00000171105,ENSG00000173757,ENSG00000175866,ENSG00000185338
GO:BP	negative regulation of protein phosphorylation	GO:0001933	0.000708167	3.14986	354	681	14	60612	ENSG00000003249,ENSG00000071051,ENSG00000137642,ENSG00000156463,ENSG00000158828,ENSG00000162545,ENSG00000163291,ENSG00000167103,ENSG00000171867,ENSG00000173706,ENSG00000183691,ENSG00000185043,ENSG00000185338,ENSG00000197381
GO:BP	vascular transport	GO:0010232	0.000708167	3.14986	87	681	7	60612	ENSG00000003989,ENSG00000107331,ENSG00000151229,ENSG00000164687,ENSG00000167114,ENSG00000168389,ENSG00000171105
GO:BP	positive regulation of cell development	GO:0010720	0.000762126	3.11797	357	681	14	60612	ENSG00000004399,ENSG00000028137,ENSG00000049759,ENSG00000134072,ENSG00000138623,ENSG00000141576,ENSG00000151208,ENSG00000155974,ENSG00000158234,ENSG00000174804,ENSG00000175505,ENSG00000185043,ENSG00000187391,ENSG00000274286
GO:BP	dicarboxylic acid transport	GO:0006835	0.000836188	3.0777	62	681	6	60612	ENSG00000106089,ENSG00000115840,ENSG00000132326,ENSG00000143847,ENSG00000174032,ENSG00000183048
GO:BP	peptidyl-lysine modification	GO:0018205	0.000845478	3.0729	316	681	13	60612	ENSG00000083168,ENSG00000090432,ENSG00000100429,ENSG00000101189,ENSG00000103254,ENSG00000106089,ENSG00000110066,ENSG00000130529,ENSG00000132182,ENSG00000142082,ENSG00000159692,ENSG00000166313,ENSG00000185787
GO:BP	glucan biosynthetic process	GO:0009250	0.000864669	3.06315	39	681	5	60612	ENSG00000119938,ENSG00000132326,ENSG00000169299,ENSG00000171105,ENSG00000173281
GO:BP	glycogen biosynthetic process	GO:0005978	0.000864669	3.06315	39	681	5	60612	ENSG00000119938,ENSG00000132326,ENSG00000169299,ENSG00000171105,ENSG00000173281
GO:BP	axon development	GO:0061564	0.000865771	3.0626	362	681	14	60612	ENSG00000004399,ENSG00000033327,ENSG00000063660,ENSG00000078018,ENSG00000083290,ENSG00000101680,ENSG00000115325,ENSG00000125170,ENSG00000138623,ENSG00000142627,ENSG00000153993,ENSG00000166313,ENSG00000175866,ENSG00000176749
GO:BP	regulation of endocytosis	GO:0030100	0.00086707	3.06195	156	681	9	60612	ENSG00000049759,ENSG00000099365,ENSG00000107331,ENSG00000145016,ENSG00000157978,ENSG00000165912,ENSG00000171105,ENSG00000173548,ENSG00000187391
GO:BP	cellular response to peptide hormone stimulus	GO:0071375	0.000918006	3.03715	234	681	11	60612	ENSG00000106538,ENSG00000111077,ENSG00000112964,ENSG00000123358,ENSG00000132334,ENSG00000137642,ENSG00000162104,ENSG00000171105,ENSG00000173757,ENSG00000175866,ENSG00000185338
GO:BP	generation of precursor metabolites and energy	GO:0006091	0.000921002	3.03574	411	681	15	60612	ENSG00000083720,ENSG00000115840,ENSG00000119938,ENSG00000131069,ENSG00000132182,ENSG00000132326,ENSG00000137124,ENSG00000142082,ENSG00000158828,ENSG00000162688,ENSG00000169299,ENSG00000171105,ENSG00000173281,ENSG00000182054,ENSG00000188316
GO:BP	amyloid precursor protein metabolic process	GO:0042982	0.000978633	3.00938	64	681	6	60612	ENSG00000107331,ENSG00000125967,ENSG00000137642,ENSG00000151229,ENSG00000157978,ENSG00000171867
GO:BP	response to extracellular stimulus	GO:0009991	0.000982868	3.0075	236	681	11	60612	ENSG00000066735,ENSG00000083290,ENSG00000103091,ENSG00000108819,ENSG00000112561,ENSG00000114353,ENSG00000115232,ENSG00000137642,ENSG00000167114,ENSG00000168389,ENSG00000197256
GO:BP	negative regulation of cell projection organization	GO:0031345	0.00103415	2.98542	125	681	8	60612	ENSG00000006740,ENSG00000078018,ENSG00000099365,ENSG00000138623,ENSG00000153993,ENSG00000163291,ENSG00000171867,ENSG00000185043
GO:BP	protein localization to postsynaptic membrane	GO:1903539	0.00112071	2.95051	22	681	4	60612	ENSG00000006740,ENSG00000076716,ENSG00000099365,ENSG00000155974
GO:BP	adenylate cyclase-inhibiting G protein-coupled receptor signaling pathway	GO:0007193	0.00114137	2.94257	66	681	6	60612	ENSG00000114353,ENSG00000125510,ENSG00000127955,ENSG00000141404,ENSG00000162104,ENSG00000179841
GO:BP	energy reserve metabolic process	GO:0006112	0.00114137	2.94257	66	681	6	60612	ENSG00000119938,ENSG00000132326,ENSG00000162688,ENSG00000169299,ENSG00000171105,ENSG00000173281
GO:BP	protein localization to plasma membrane	GO:0072659	0.00115775	2.93639	241	681	11	60612	ENSG00000006740,ENSG00000024422,ENSG00000099282,ENSG00000135926,ENSG00000142627,ENSG00000155974,ENSG00000157978,ENSG00000162878,ENSG00000179841,ENSG00000182674,ENSG00000185043
GO:BP	endoplasmic reticulum to Golgi vesicle-mediated transport	GO:0006888	0.00117025	2.93172	201	681	10	60612	ENSG00000054116,ENSG00000101160,ENSG00000111481,ENSG00000135720,ENSG00000137642,ENSG00000144043,ENSG00000154889,ENSG00000167645,ENSG00000181029,ENSG00000181085
GO:BP	regulation of synapse structure or activity	GO:0050803	0.00119187	2.92377	128	681	8	60612	ENSG00000006740,ENSG00000076716,ENSG00000099365,ENSG00000134072,ENSG00000139182,ENSG00000151208,ENSG00000171867,ENSG00000176749
GO:BP	organic hydroxy compound metabolic process	GO:1901615	0.00129571	2.88749	426	681	15	60612	ENSG00000107331,ENSG00000107798,ENSG00000131069,ENSG00000132326,ENSG00000137124,ENSG00000138744,ENSG00000140465,ENSG00000141458,ENSG00000151552,ENSG00000157978,ENSG00000160209,ENSG00000169554,ENSG00000173085,ENSG00000182054,ENSG00000187091
GO:BP	positive regulation of growth	GO:0045927	0.00131316	2.88168	166	681	9	60612	ENSG00000049759,ENSG00000099910,ENSG00000112964,ENSG00000138623,ENSG00000141576,ENSG00000168389,ENSG00000171105,ENSG00000177189,ENSG00000185043
GO:BP	regulation of cellular amide metabolic process	GO:0034248	0.00132311	2.8784	427	681	15	60612	ENSG00000020577,ENSG00000071051,ENSG00000107331,ENSG00000125457,ENSG00000132326,ENSG00000137642,ENSG00000137801,ENSG00000138382,ENSG00000142082,ENSG00000151229,ENSG00000161642,ENSG00000168228,ENSG00000171867,ENSG00000177189,ENSG00000253250
GO:BP	negative regulation of organelle organization	GO:0010639	0.00142246	2.84696	336	681	13	60612	ENSG00000078018,ENSG00000084112,ENSG00000090432,ENSG00000099910,ENSG00000102879,ENSG00000102977,ENSG00000152527,ENSG00000156509,ENSG00000158828,ENSG00000159692,ENSG00000166503,ENSG00000185043,ENSG00000186994
GO:BP	glycosaminoglycan metabolic process	GO:0030203	0.00142246	2.84696	132	681	8	60612	ENSG00000063660,ENSG00000076716,ENSG00000130958,ENSG00000136720,ENSG00000169105,ENSG00000174684,ENSG00000183196,ENSG00000198108
GO:BP	negative regulation of endocytosis	GO:0045806	0.0014266	2.8457	44	681	5	60612	ENSG00000099365,ENSG00000107331,ENSG00000145016,ENSG00000165912,ENSG00000173548
GO:BP	small GTPase mediated signal transduction	GO:0007264	0.0014969	2.82481	385	681	14	60612	ENSG00000006740,ENSG00000038382,ENSG00000076928,ENSG00000104140,ENSG00000114790,ENSG00000121690,ENSG00000124126,ENSG00000137727,ENSG00000155366,ENSG00000155849,ENSG00000171700,ENSG00000173706,ENSG00000197256,ENSG00000240720
GO:BP	negative regulation of nervous system development	GO:0051961	0.00158099	2.80107	171	681	9	60612	ENSG00000078018,ENSG00000099365,ENSG00000137642,ENSG00000138623,ENSG00000153993,ENSG00000154721,ENSG00000163291,ENSG00000183691,ENSG00000185043
GO:BP	protein O-linked glycosylation	GO:0006493	0.0015899	2.79863	101	681	7	60612	ENSG00000073849,ENSG00000110328,ENSG00000144647,ENSG00000172986,ENSG00000174684,ENSG00000185900,ENSG00000214960
GO:BP	protein polymerization	GO:0051258	0.00159378	2.79757	252	681	11	60612	ENSG00000071051,ENSG00000078018,ENSG00000084112,ENSG00000102879,ENSG00000124126,ENSG00000152409,ENSG00000158828,ENSG00000166503,ENSG00000175866,ENSG00000176749,ENSG00000186994
GO:BP	cell junction assembly	GO:0034329	0.00159985	2.79592	341	681	13	60612	ENSG00000004399,ENSG00000069188,ENSG00000075618,ENSG00000076716,ENSG00000084636,ENSG00000102981,ENSG00000137801,ENSG00000139182,ENSG00000142627,ENSG00000150471,ENSG00000151208,ENSG00000155366,ENSG00000171914
GO:BP	positive regulation of I-kappaB kinase/NF-kappaB signaling	GO:0043123	0.00169565	2.77066	173	681	9	60612	ENSG00000090432,ENSG00000106100,ENSG00000121060,ENSG00000131507,ENSG00000132024,ENSG00000152778,ENSG00000155366,ENSG00000158828,ENSG00000204977
GO:BP	protein localization to cell junction	GO:1902414	0.00169565	2.77066	72	681	6	60612	ENSG00000006740,ENSG00000076716,ENSG00000099365,ENSG00000155974,ENSG00000161270,ENSG00000173706
GO:BP	neuron projection guidance	GO:0097485	0.00172304	2.76371	213	681	10	60612	ENSG00000004399,ENSG00000033327,ENSG00000063660,ENSG00000101680,ENSG00000115325,ENSG00000125170,ENSG00000138623,ENSG00000142627,ENSG00000153993,ENSG00000176749
GO:BP	axon guidance	GO:0007411	0.00172304	2.76371	213	681	10	60612	ENSG00000004399,ENSG00000033327,ENSG00000063660,ENSG00000101680,ENSG00000115325,ENSG00000125170,ENSG00000138623,ENSG00000142627,ENSG00000153993,ENSG00000176749
GO:BP	myeloid cell differentiation	GO:0030099	0.00179243	2.74656	300	681	12	60612	ENSG00000033327,ENSG00000083168,ENSG00000105810,ENSG00000122641,ENSG00000123405,ENSG00000137801,ENSG00000142627,ENSG00000161642,ENSG00000163788,ENSG00000173757,ENSG00000180354,ENSG00000185043
GO:BP	vesicle organization	GO:0016050	0.00184016	2.73514	301	681	12	60612	ENSG00000038210,ENSG00000054116,ENSG00000099365,ENSG00000101160,ENSG00000102879,ENSG00000106089,ENSG00000169554,ENSG00000171045,ENSG00000173548,ENSG00000181029,ENSG00000181085,ENSG00000196535
GO:BP	response to organic cyclic compound	GO:0014070	0.00192851	2.71478	445	681	15	60612	ENSG00000084112,ENSG00000090432,ENSG00000107331,ENSG00000108819,ENSG00000118507,ENSG00000118762,ENSG00000119699,ENSG00000127955,ENSG00000131067,ENSG00000137801,ENSG00000140465,ENSG00000141404,ENSG00000165806,ENSG00000173757,ENSG00000197256
GO:BP	positive regulation of protein serine/threonine kinase activity	GO:0071902	0.00195983	2.70778	259	681	11	60612	ENSG00000090432,ENSG00000106100,ENSG00000112576,ENSG00000112964,ENSG00000118762,ENSG00000130758,ENSG00000134072,ENSG00000137801,ENSG00000145431,ENSG00000171105,ENSG00000185043
GO:BP	carboxylic acid transmembrane transport	GO:1905039	0.00207293	2.68341	106	681	7	60612	ENSG00000003989,ENSG00000103064,ENSG00000115840,ENSG00000132326,ENSG00000137801,ENSG00000174032,ENSG00000183048
GO:BP	interaction with host	GO:0051701	0.00210522	2.6767	141	681	8	60612	ENSG00000083290,ENSG00000121060,ENSG00000135047,ENSG00000141458,ENSG00000163661,ENSG00000171105,ENSG00000173020,ENSG00000204977
GO:BP	positive regulation of neuron projection development	GO:0010976	0.00213127	2.67136	179	681	9	60612	ENSG00000004399,ENSG00000049759,ENSG00000134072,ENSG00000138623,ENSG00000141576,ENSG00000151208,ENSG00000155974,ENSG00000174804,ENSG00000187391
GO:BP	organic acid transmembrane transport	GO:1903825	0.00217805	2.66193	107	681	7	60612	ENSG00000003989,ENSG00000103064,ENSG00000115840,ENSG00000132326,ENSG00000137801,ENSG00000174032,ENSG00000183048
GO:BP	establishment of protein localization to membrane	GO:0090150	0.00222802	2.65208	308	681	12	60612	ENSG00000006740,ENSG00000065308,ENSG00000099365,ENSG00000120910,ENSG00000141458,ENSG00000155974,ENSG00000162878,ENSG00000167645,ENSG00000171867,ENSG00000175048,ENSG00000179841,ENSG00000185043
GO:BP	protein localization to postsynapse	GO:0062237	0.00224611	2.64857	27	681	4	60612	ENSG00000006740,ENSG00000076716,ENSG00000099365,ENSG00000155974
GO:BP	regulation of postsynaptic membrane neurotransmitter receptor levels	GO:0099072	0.00224611	2.64857	27	681	4	60612	ENSG00000006740,ENSG00000076716,ENSG00000099365,ENSG00000155974
GO:BP	regulation of actin filament organization	GO:0110053	0.0023135	2.63573	222	681	10	60612	ENSG00000071051,ENSG00000084112,ENSG00000102879,ENSG00000119699,ENSG00000140416,ENSG00000152409,ENSG00000152527,ENSG00000155366,ENSG00000175866,ENSG00000186994
GO:BP	I-kappaB kinase/NF-kappaB signaling	GO:0007249	0.00232114	2.6343	265	681	11	60612	ENSG00000090432,ENSG00000106100,ENSG00000121060,ENSG00000131507,ENSG00000132024,ENSG00000152778,ENSG00000155366,ENSG00000158234,ENSG00000158828,ENSG00000198933,ENSG00000204977
GO:BP	regulation of protein polymerization	GO:0032271	0.00236086	2.62693	182	681	9	60612	ENSG00000071051,ENSG00000078018,ENSG00000084112,ENSG00000102879,ENSG00000152409,ENSG00000158828,ENSG00000175866,ENSG00000176749,ENSG00000186994
GO:BP	energy derivation by oxidation of organic compounds	GO:0015980	0.00238315	2.62285	223	681	10	60612	ENSG00000115840,ENSG00000119938,ENSG00000132326,ENSG00000142082,ENSG00000158828,ENSG00000162688,ENSG00000169299,ENSG00000171105,ENSG00000173281,ENSG00000182054
GO:BP	regulation of autophagy	GO:0010506	0.00238798	2.62197	311	681	12	60612	ENSG00000083290,ENSG00000099910,ENSG00000112561,ENSG00000130147,ENSG00000141452,ENSG00000145016,ENSG00000152137,ENSG00000158828,ENSG00000163820,ENSG00000176749,ENSG00000181085,ENSG00000204977
GO:BP	cyclic-nucleotide-mediated signaling	GO:0019935	0.00243823	2.61293	183	681	9	60612	ENSG00000061918,ENSG00000127955,ENSG00000128655,ENSG00000137801,ENSG00000141404,ENSG00000141576,ENSG00000150471,ENSG00000162104,ENSG00000274286
GO:BP	positive regulation of cell projection organization	GO:0031346	0.00244455	2.6118	267	681	11	60612	ENSG00000004399,ENSG00000049759,ENSG00000075618,ENSG00000119699,ENSG00000134072,ENSG00000138623,ENSG00000141576,ENSG00000151208,ENSG00000155974,ENSG00000174804,ENSG00000187391
GO:BP	protein localization to synapse	GO:0035418	0.00261939	2.5818	51	681	5	60612	ENSG00000006740,ENSG00000076716,ENSG00000099365,ENSG00000155974,ENSG00000161270
GO:BP	insulin receptor signaling pathway	GO:0008286	0.00262348	2.58112	111	681	7	60612	ENSG00000106538,ENSG00000111077,ENSG00000132334,ENSG00000137642,ENSG00000171105,ENSG00000175866,ENSG00000185338
GO:BP	dendrite development	GO:0016358	0.00278832	2.55466	148	681	8	60612	ENSG00000006740,ENSG00000049759,ENSG00000078018,ENSG00000134072,ENSG00000143126,ENSG00000151208,ENSG00000168389,ENSG00000176749
GO:BP	cell-matrix adhesion	GO:0007160	0.00280757	2.55167	187	681	9	60612	ENSG00000084636,ENSG00000101311,ENSG00000105810,ENSG00000115232,ENSG00000137801,ENSG00000163638,ENSG00000185043,ENSG00000187244,ENSG00000213949
GO:BP	viral life cycle	GO:0019058	0.00281056	2.55121	272	681	11	60612	ENSG00000049759,ENSG00000121060,ENSG00000132182,ENSG00000135047,ENSG00000141458,ENSG00000152778,ENSG00000159692,ENSG00000163661,ENSG00000173020,ENSG00000197381,ENSG00000204977
GO:BP	signal release	GO:0023061	0.00283634	2.54724	414	681	14	60612	ENSG00000007402,ENSG00000064115,ENSG00000099365,ENSG00000106089,ENSG00000122641,ENSG00000130529,ENSG00000132326,ENSG00000137642,ENSG00000138744,ENSG00000143847,ENSG00000148660,ENSG00000172247,ENSG00000197696,ENSG00000274286
GO:BP	positive regulation of neuron differentiation	GO:0045666	0.00284888	2.54533	229	681	10	60612	ENSG00000004399,ENSG00000049759,ENSG00000134072,ENSG00000138623,ENSG00000141576,ENSG00000151208,ENSG00000155974,ENSG00000174804,ENSG00000187391,ENSG00000274286
GO:BP	positive regulation of cell growth	GO:0030307	0.00287914	2.54074	113	681	7	60612	ENSG00000049759,ENSG00000099910,ENSG00000138623,ENSG00000141576,ENSG00000168389,ENSG00000177189,ENSG00000185043
GO:BP	anion transmembrane transport	GO:0098656	0.00288459	2.53992	188	681	9	60612	ENSG00000003989,ENSG00000103064,ENSG00000115840,ENSG00000117620,ENSG00000132326,ENSG00000137801,ENSG00000171867,ENSG00000174032,ENSG00000183048
GO:BP	positive regulation of cytoskeleton organization	GO:0051495	0.00299313	2.52387	189	681	9	60612	ENSG00000071051,ENSG00000102879,ENSG00000119699,ENSG00000140416,ENSG00000152409,ENSG00000155366,ENSG00000175866,ENSG00000176749,ENSG00000213927
GO:BP	establishment or maintenance of cell polarity	GO:0007163	0.0029974	2.52326	150	681	8	60612	ENSG00000008256,ENSG00000075618,ENSG00000101311,ENSG00000102981,ENSG00000148204,ENSG00000151208,ENSG00000196535,ENSG00000197702
GO:BP	gliogenesis	GO:0042063	0.00311567	2.50645	151	681	8	60612	ENSG00000028137,ENSG00000063660,ENSG00000105810,ENSG00000107331,ENSG00000124920,ENSG00000175505,ENSG00000180758,ENSG00000183691
GO:BP	fat cell differentiation	GO:0045444	0.00324396	2.48892	152	681	8	60612	ENSG00000038382,ENSG00000106538,ENSG00000123358,ENSG00000130529,ENSG00000132326,ENSG00000137413,ENSG00000159692,ENSG00000161642
GO:BP	regulation of protein binding	GO:0043393	0.00324396	2.48892	152	681	8	60612	ENSG00000078018,ENSG00000101160,ENSG00000115232,ENSG00000134072,ENSG00000137642,ENSG00000157978,ENSG00000159023,ENSG00000183691
GO:BP	positive regulation of autophagy	GO:0010508	0.00331707	2.47925	116	681	7	60612	ENSG00000083290,ENSG00000112561,ENSG00000130147,ENSG00000152137,ENSG00000158828,ENSG00000163820,ENSG00000204977
GO:BP	positive regulation of intracellular protein transport	GO:0090316	0.00337636	2.47155	153	681	8	60612	ENSG00000120910,ENSG00000134072,ENSG00000137642,ENSG00000158828,ENSG00000171867,ENSG00000173210,ENSG00000179841,ENSG00000185043
GO:BP	cellular polysaccharide metabolic process	GO:0044264	0.00352136	2.45329	84	681	6	60612	ENSG00000119938,ENSG00000132326,ENSG00000162688,ENSG00000169299,ENSG00000171105,ENSG00000173281
GO:BP	epithelial cell migration	GO:0010631	0.00362164	2.44109	328	681	12	60612	ENSG00000004399,ENSG00000071246,ENSG00000101311,ENSG00000117020,ENSG00000123358,ENSG00000137801,ENSG00000142627,ENSG00000163638,ENSG00000169554,ENSG00000184489,ENSG00000185043,ENSG00000197256
GO:BP	regulation of synapse organization	GO:0050807	0.00362895	2.44022	118	681	7	60612	ENSG00000006740,ENSG00000076716,ENSG00000134072,ENSG00000139182,ENSG00000151208,ENSG00000171867,ENSG00000176749
GO:BP	embryonic organ development	GO:0048568	0.00365068	2.43763	195	681	9	60612	ENSG00000049130,ENSG00000106538,ENSG00000112561,ENSG00000118762,ENSG00000148204,ENSG00000162878,ENSG00000181585,ENSG00000183691,ENSG00000197905
GO:BP	epithelium migration	GO:0090132	0.00379332	2.42098	330	681	12	60612	ENSG00000004399,ENSG00000071246,ENSG00000101311,ENSG00000117020,ENSG00000123358,ENSG00000137801,ENSG00000142627,ENSG00000163638,ENSG00000169554,ENSG00000184489,ENSG00000185043,ENSG00000197256
GO:BP	negative regulation of protein binding	GO:0032091	0.00394267	2.40421	86	681	6	60612	ENSG00000078018,ENSG00000101160,ENSG00000115232,ENSG00000134072,ENSG00000137642,ENSG00000183691
GO:BP	regulation of fibroblast growth factor receptor signaling pathway	GO:0040036	0.00402044	2.39573	32	681	4	60612	ENSG00000063660,ENSG00000137801,ENSG00000180730,ENSG00000183691
GO:BP	regulation of amyloid-beta formation	GO:1902003	0.00402044	2.39573	32	681	4	60612	ENSG00000107331,ENSG00000137642,ENSG00000151229,ENSG00000171867
GO:BP	negative regulation of neurogenesis	GO:0050768	0.00407175	2.39022	158	681	8	60612	ENSG00000078018,ENSG00000099365,ENSG00000137642,ENSG00000138623,ENSG00000153993,ENSG00000163291,ENSG00000183691,ENSG00000185043
GO:BP	tissue migration	GO:0090130	0.00416457	2.38043	334	681	12	60612	ENSG00000004399,ENSG00000071246,ENSG00000101311,ENSG00000117020,ENSG00000123358,ENSG00000137801,ENSG00000142627,ENSG00000163638,ENSG00000169554,ENSG00000184489,ENSG00000185043,ENSG00000197256
GO:BP	regulation of protein localization to plasma membrane	GO:1903076	0.00438332	2.3582	88	681	6	60612	ENSG00000135926,ENSG00000142627,ENSG00000157978,ENSG00000162878,ENSG00000179841,ENSG00000185043
GO:BP	activation of protein kinase B activity	GO:0032148	0.0044657	2.35011	33	681	4	60612	ENSG00000158828,ENSG00000171105,ENSG00000186654,ENSG00000274286
GO:BP	cellular response to fibroblast growth factor stimulus	GO:0044344	0.0045184	2.34501	123	681	7	60612	ENSG00000063660,ENSG00000070388,ENSG00000123358,ENSG00000137218,ENSG00000137801,ENSG00000180730,ENSG00000183691
GO:BP	negative regulation of locomotion	GO:0040013	0.00468517	2.32927	339	681	12	60612	ENSG00000071246,ENSG00000137801,ENSG00000138623,ENSG00000140416,ENSG00000151208,ENSG00000153993,ENSG00000163638,ENSG00000167103,ENSG00000181085,ENSG00000183691,ENSG00000187391,ENSG00000197381
GO:BP	positive regulation of protein localization to cell periphery	GO:1904377	0.00476508	2.32193	59	681	5	60612	ENSG00000127955,ENSG00000142627,ENSG00000159023,ENSG00000179841,ENSG00000185043
GO:BP	response to fibroblast growth factor	GO:0071774	0.00493895	2.30637	125	681	7	60612	ENSG00000063660,ENSG00000070388,ENSG00000123358,ENSG00000137218,ENSG00000137801,ENSG00000180730,ENSG00000183691
GO:BP	receptor localization to synapse	GO:0097120	0.00495991	2.30453	34	681	4	60612	ENSG00000006740,ENSG00000076716,ENSG00000099365,ENSG00000155974
GO:BP	negative regulation of cellular component movement	GO:0051271	0.00512409	2.29038	343	681	12	60612	ENSG00000071246,ENSG00000137801,ENSG00000138623,ENSG00000140416,ENSG00000151208,ENSG00000153993,ENSG00000163638,ENSG00000167103,ENSG00000181085,ENSG00000183691,ENSG00000187391,ENSG00000197381
GO:BP	negative regulation of supramolecular fiber organization	GO:1902904	0.00512409	2.29038	126	681	7	60612	ENSG00000078018,ENSG00000084112,ENSG00000102879,ENSG00000152527,ENSG00000166503,ENSG00000185043,ENSG00000186994
GO:BP	polysaccharide metabolic process	GO:0005976	0.00512409	2.29038	91	681	6	60612	ENSG00000119938,ENSG00000132326,ENSG00000162688,ENSG00000169299,ENSG00000171105,ENSG00000173281
GO:BP	adenylate cyclase-modulating G protein-coupled receptor signaling pathway	GO:0007188	0.0053343	2.27292	207	681	9	60612	ENSG00000114353,ENSG00000125510,ENSG00000127955,ENSG00000128266,ENSG00000141404,ENSG00000150471,ENSG00000162104,ENSG00000179841,ENSG00000274286
GO:BP	sensory organ development	GO:0007423	0.00533838	2.27259	251	681	10	60612	ENSG00000069188,ENSG00000101680,ENSG00000122641,ENSG00000142627,ENSG00000150893,ENSG00000168389,ENSG00000174804,ENSG00000181585,ENSG00000183691,ENSG00000188158
GO:BP	positive regulation of cellular component biogenesis	GO:0044089	0.00537651	2.2695	446	681	14	60612	ENSG00000071051,ENSG00000075618,ENSG00000084636,ENSG00000102879,ENSG00000119699,ENSG00000139182,ENSG00000140416,ENSG00000142627,ENSG00000151208,ENSG00000152409,ENSG00000155366,ENSG00000158828,ENSG00000175866,ENSG00000176749
GO:BP	regulation of dendrite development	GO:0050773	0.00569726	2.24433	93	681	6	60612	ENSG00000006740,ENSG00000049759,ENSG00000134072,ENSG00000151208,ENSG00000168389,ENSG00000176749
GO:BP	regulation of mitotic cell cycle phase transition	GO:1901990	0.00587718	2.23083	399	681	13	60612	ENSG00000099910,ENSG00000101004,ENSG00000103035,ENSG00000105810,ENSG00000108819,ENSG00000112576,ENSG00000116017,ENSG00000118762,ENSG00000161642,ENSG00000169857,ENSG00000182247,ENSG00000185627,ENSG00000197256
GO:BP	negative regulation of neuron projection development	GO:0010977	0.00596275	2.22455	94	681	6	60612	ENSG00000078018,ENSG00000099365,ENSG00000138623,ENSG00000153993,ENSG00000163291,ENSG00000185043
GO:BP	Wnt signaling pathway, planar cell polarity pathway	GO:0060071	0.00596275	2.22455	94	681	6	60612	ENSG00000102981,ENSG00000103035,ENSG00000143126,ENSG00000174804,ENSG00000185627,ENSG00000187391
GO:BP	regulation of protein-containing complex disassembly	GO:0043244	0.00596275	2.22455	94	681	6	60612	ENSG00000145016,ENSG00000152527,ENSG00000163820,ENSG00000166503,ENSG00000171105,ENSG00000185043
GO:BP	developmental growth involved in morphogenesis	GO:0060560	0.00603247	2.2195	130	681	7	60612	ENSG00000049759,ENSG00000078018,ENSG00000083290,ENSG00000138623,ENSG00000141576,ENSG00000153993,ENSG00000187391
GO:BP	cellular polysaccharide biosynthetic process	GO:0033692	0.00620261	2.20743	63	681	5	60612	ENSG00000119938,ENSG00000132326,ENSG00000169299,ENSG00000171105,ENSG00000173281
GO:BP	positive regulation of supramolecular fiber organization	GO:1902905	0.00621034	2.20688	170	681	8	60612	ENSG00000071051,ENSG00000102879,ENSG00000119699,ENSG00000140416,ENSG00000152409,ENSG00000155366,ENSG00000175866,ENSG00000176749
GO:BP	regulation of establishment of planar polarity	GO:0090175	0.00625946	2.20346	95	681	6	60612	ENSG00000102981,ENSG00000103035,ENSG00000143126,ENSG00000174804,ENSG00000185627,ENSG00000187391
GO:BP	sulfur compound biosynthetic process	GO:0044272	0.00634453	2.1976	171	681	8	60612	ENSG00000124275,ENSG00000130958,ENSG00000131067,ENSG00000169105,ENSG00000174684,ENSG00000183196,ENSG00000198108,ENSG00000198682
GO:BP	hexose metabolic process	GO:0019318	0.00634453	2.1976	171	681	8	60612	ENSG00000115840,ENSG00000119938,ENSG00000132326,ENSG00000169299,ENSG00000171105,ENSG00000173281,ENSG00000183048,ENSG00000183208
GO:BP	activation of protein kinase activity	GO:0032147	0.00634453	2.1976	258	681	10	60612	ENSG00000090432,ENSG00000106100,ENSG00000112964,ENSG00000130758,ENSG00000137801,ENSG00000158828,ENSG00000162104,ENSG00000171105,ENSG00000186654,ENSG00000274286
GO:BP	actin filament bundle assembly	GO:0051017	0.00641548	2.19277	132	681	7	60612	ENSG00000075618,ENSG00000119699,ENSG00000126878,ENSG00000128641,ENSG00000140416,ENSG00000155366,ENSG00000175866
GO:BP	negative regulation of cytoskeleton organization	GO:0051494	0.00641548	2.19277	132	681	7	60612	ENSG00000078018,ENSG00000084112,ENSG00000102879,ENSG00000152527,ENSG00000166503,ENSG00000185043,ENSG00000186994
GO:BP	amyloid-beta formation	GO:0034205	0.00646556	2.18939	37	681	4	60612	ENSG00000107331,ENSG00000137642,ENSG00000151229,ENSG00000171867
GO:BP	viral entry into host cell	GO:0046718	0.00646716	2.18929	64	681	5	60612	ENSG00000121060,ENSG00000135047,ENSG00000141458,ENSG00000163661,ENSG00000173020
GO:BP	negative regulation of binding	GO:0051100	0.006936	2.15889	134	681	7	60612	ENSG00000078018,ENSG00000101160,ENSG00000115232,ENSG00000132326,ENSG00000134072,ENSG00000137642,ENSG00000183691
GO:BP	amino sugar metabolic process	GO:0006040	0.00706278	2.15102	38	681	4	60612	ENSG00000073849,ENSG00000117151,ENSG00000117620,ENSG00000183196
GO:BP	regulation of amyloid precursor protein catabolic process	GO:1902991	0.00706278	2.15102	38	681	4	60612	ENSG00000107331,ENSG00000137642,ENSG00000151229,ENSG00000171867
GO:BP	actin filament bundle organization	GO:0061572	0.00719526	2.14295	135	681	7	60612	ENSG00000075618,ENSG00000119699,ENSG00000126878,ENSG00000128641,ENSG00000140416,ENSG00000155366,ENSG00000175866
GO:BP	establishment of tissue polarity	GO:0007164	0.00743582	2.12867	99	681	6	60612	ENSG00000102981,ENSG00000103035,ENSG00000143126,ENSG00000174804,ENSG00000185627,ENSG00000187391
GO:BP	establishment of planar polarity	GO:0001736	0.00743582	2.12867	99	681	6	60612	ENSG00000102981,ENSG00000103035,ENSG00000143126,ENSG00000174804,ENSG00000185627,ENSG00000187391
GO:BP	non-canonical Wnt signaling pathway	GO:0035567	0.00747447	2.12642	136	681	7	60612	ENSG00000102981,ENSG00000103035,ENSG00000143126,ENSG00000173821,ENSG00000174804,ENSG00000185627,ENSG00000187391
GO:BP	regulation of morphogenesis of an epithelium	GO:1905330	0.00776916	2.10963	137	681	7	60612	ENSG00000102981,ENSG00000103035,ENSG00000143126,ENSG00000174804,ENSG00000183691,ENSG00000185627,ENSG00000187391
GO:BP	regulation of production of molecular mediator of immune response	GO:0002700	0.00776916	2.10963	100	681	6	60612	ENSG00000028137,ENSG00000110066,ENSG00000119699,ENSG00000130529,ENSG00000138623,ENSG00000175505
GO:BP	movement in host environment	GO:0052126	0.00776916	2.10963	100	681	6	60612	ENSG00000121060,ENSG00000135047,ENSG00000141458,ENSG00000163661,ENSG00000173020,ENSG00000204977
GO:BP	mesenchyme development	GO:0060485	0.00783623	2.10589	221	681	9	60612	ENSG00000108821,ENSG00000118762,ENSG00000119699,ENSG00000138623,ENSG00000148204,ENSG00000151208,ENSG00000153993,ENSG00000183691,ENSG00000197043
GO:BP	protein secretion	GO:0009306	0.0078515	2.10505	364	681	12	60612	ENSG00000007402,ENSG00000064115,ENSG00000106089,ENSG00000119699,ENSG00000125967,ENSG00000129158,ENSG00000130529,ENSG00000132326,ENSG00000137642,ENSG00000148660,ENSG00000172247,ENSG00000196535
GO:BP	establishment of protein localization to extracellular region	GO:0035592	0.00801014	2.09636	365	681	12	60612	ENSG00000007402,ENSG00000064115,ENSG00000106089,ENSG00000119699,ENSG00000125967,ENSG00000129158,ENSG00000130529,ENSG00000132326,ENSG00000137642,ENSG00000148660,ENSG00000172247,ENSG00000196535
GO:BP	actin polymerization or depolymerization	GO:0008154	0.00808168	2.0925	179	681	8	60612	ENSG00000071051,ENSG00000084112,ENSG00000102879,ENSG00000124126,ENSG00000152409,ENSG00000152527,ENSG00000175866,ENSG00000186994
GO:BP	polysaccharide biosynthetic process	GO:0000271	0.00814981	2.08885	68	681	5	60612	ENSG00000119938,ENSG00000132326,ENSG00000169299,ENSG00000171105,ENSG00000173281
GO:BP	regulation of binding	GO:0051098	0.0082062	2.08586	269	681	10	60612	ENSG00000078018,ENSG00000101160,ENSG00000102977,ENSG00000115232,ENSG00000132326,ENSG00000134072,ENSG00000137642,ENSG00000157978,ENSG00000159023,ENSG00000183691
GO:BP	regulation of cellular component size	GO:0032535	0.0082062	2.08586	269	681	10	60612	ENSG00000071051,ENSG00000078018,ENSG00000084112,ENSG00000102879,ENSG00000138623,ENSG00000152409,ENSG00000152527,ENSG00000153993,ENSG00000175866,ENSG00000186994
GO:BP	positive regulation of cellular amide metabolic process	GO:0034250	0.00858533	2.06624	140	681	7	60612	ENSG00000020577,ENSG00000107331,ENSG00000137801,ENSG00000138382,ENSG00000142082,ENSG00000151229,ENSG00000168228
GO:BP	regulation of sodium ion transport	GO:0002028	0.00863356	2.06381	69	681	5	60612	ENSG00000049759,ENSG00000084628,ENSG00000137726,ENSG00000177098,ENSG00000185942
GO:BP	regulation of hormone levels	GO:0010817	0.00879794	2.05562	370	681	12	60612	ENSG00000007402,ENSG00000064115,ENSG00000101160,ENSG00000106089,ENSG00000112964,ENSG00000122641,ENSG00000130529,ENSG00000132326,ENSG00000135047,ENSG00000140465,ENSG00000148660,ENSG00000197696
GO:BP	regulation of ion transmembrane transport	GO:0034765	0.00900943	2.0453	321	681	11	60612	ENSG00000049759,ENSG00000118507,ENSG00000118762,ENSG00000132326,ENSG00000137726,ENSG00000137801,ENSG00000162430,ENSG00000170049,ENSG00000171867,ENSG00000177098,ENSG00000207647
GO:BP	regulation of protein kinase B signaling	GO:0051896	0.00916237	2.03799	227	681	9	60612	ENSG00000049130,ENSG00000070388,ENSG00000090432,ENSG00000137801,ENSG00000142627,ENSG00000158828,ENSG00000171105,ENSG00000185043,ENSG00000187391
GO:BP	protein localization to extracellular region	GO:0071692	0.00916311	2.03796	372	681	12	60612	ENSG00000007402,ENSG00000064115,ENSG00000106089,ENSG00000119699,ENSG00000125967,ENSG00000129158,ENSG00000130529,ENSG00000132326,ENSG00000137642,ENSG00000148660,ENSG00000172247,ENSG00000196535
GO:BP	fibroblast growth factor receptor signaling pathway	GO:0008543	0.00919326	2.03653	104	681	6	60612	ENSG00000063660,ENSG00000070388,ENSG00000137218,ENSG00000137801,ENSG00000180730,ENSG00000183691
GO:BP	glucose metabolic process	GO:0006006	0.00919888	2.03627	142	681	7	60612	ENSG00000115840,ENSG00000119938,ENSG00000132326,ENSG00000171105,ENSG00000173281,ENSG00000183048,ENSG00000183208
GO:BP	kidney epithelium development	GO:0072073	0.00951828	2.02144	71	681	5	60612	ENSG00000118762,ENSG00000161270,ENSG00000183691,ENSG00000187391,ENSG00000197256
GO:BP	oligosaccharide metabolic process	GO:0009311	0.00960218	2.01763	42	681	4	60612	ENSG00000013288,ENSG00000140557,ENSG00000144057,ENSG00000197093
GO:BP	sodium ion transport	GO:0006814	0.00973263	2.01177	144	681	7	60612	ENSG00000049759,ENSG00000084628,ENSG00000118762,ENSG00000130529,ENSG00000137726,ENSG00000177098,ENSG00000185942
GO:BP	monovalent inorganic cation transport	GO:0015672	0.00973791	2.01153	376	681	12	60612	ENSG00000049759,ENSG00000075399,ENSG00000084628,ENSG00000118507,ENSG00000118762,ENSG00000130529,ENSG00000137726,ENSG00000170049,ENSG00000177098,ENSG00000182674,ENSG00000185942,ENSG00000207647
GO:BP	regulation of Wnt signaling pathway	GO:0030111	0.00983368	2.00728	326	681	11	60612	ENSG00000103035,ENSG00000108821,ENSG00000121210,ENSG00000130529,ENSG00000135299,ENSG00000173821,ENSG00000174804,ENSG00000180730,ENSG00000183691,ENSG00000185627,ENSG00000189319
GO:BP	neuron projection extension	GO:1990138	0.00983368	2.00728	106	681	6	60612	ENSG00000049759,ENSG00000078018,ENSG00000083290,ENSG00000138623,ENSG00000141576,ENSG00000153993
GO:BP	sprouting angiogenesis	GO:0002040	0.0101247	1.99462	187	681	8	60612	ENSG00000117020,ENSG00000119630,ENSG00000123358,ENSG00000137801,ENSG00000163638,ENSG00000173821,ENSG00000185043,ENSG00000197702
GO:BP	mesenchymal cell differentiation	GO:0048762	0.0101247	1.99462	187	681	8	60612	ENSG00000108821,ENSG00000119699,ENSG00000138623,ENSG00000148204,ENSG00000151208,ENSG00000153993,ENSG00000183691,ENSG00000197043
GO:BP	negative regulation of mitotic cell cycle phase transition	GO:1901991	0.0102434	1.98955	232	681	9	60612	ENSG00000099910,ENSG00000103035,ENSG00000105810,ENSG00000116017,ENSG00000118762,ENSG00000161642,ENSG00000169857,ENSG00000185627,ENSG00000197256
GO:BP	negative regulation of lymphocyte activation	GO:0051250	0.0102519	1.9892	107	681	6	60612	ENSG00000076641,ENSG00000121210,ENSG00000122641,ENSG00000151208,ENSG00000171867,ENSG00000185338
GO:BP	camera-type eye development	GO:0043010	0.0103706	1.9842	146	681	7	60612	ENSG00000069188,ENSG00000101680,ENSG00000122641,ENSG00000142627,ENSG00000168389,ENSG00000174804,ENSG00000188158
GO:BP	regulation of actin polymerization or depolymerization	GO:0008064	0.0103706	1.9842	146	681	7	60612	ENSG00000071051,ENSG00000084112,ENSG00000102879,ENSG00000152409,ENSG00000152527,ENSG00000175866,ENSG00000186994
GO:BP	cellular polysaccharide catabolic process	GO:0044247	0.0104019	1.98289	20	681	3	60612	ENSG00000162688,ENSG00000169299,ENSG00000173281
GO:BP	polysaccharide catabolic process	GO:0000272	0.0104019	1.98289	20	681	3	60612	ENSG00000162688,ENSG00000169299,ENSG00000173281
GO:BP	regulation of I-kappaB kinase/NF-kappaB signaling	GO:0043122	0.0104153	1.98233	233	681	9	60612	ENSG00000090432,ENSG00000106100,ENSG00000121060,ENSG00000131507,ENSG00000132024,ENSG00000152778,ENSG00000155366,ENSG00000158828,ENSG00000204977
GO:BP	regulation of nervous system process	GO:0031644	0.0104761	1.9798	73	681	5	60612	ENSG00000028137,ENSG00000099365,ENSG00000124920,ENSG00000149582,ENSG00000154721
GO:BP	regulation of transmembrane transport	GO:0034762	0.0105461	1.97691	381	681	12	60612	ENSG00000049759,ENSG00000118507,ENSG00000118762,ENSG00000132326,ENSG00000137726,ENSG00000137801,ENSG00000162430,ENSG00000170049,ENSG00000171105,ENSG00000171867,ENSG00000177098,ENSG00000207647
GO:BP	negative regulation of cell development	GO:0010721	0.0105461	1.97691	189	681	8	60612	ENSG00000078018,ENSG00000099365,ENSG00000137642,ENSG00000138623,ENSG00000153993,ENSG00000163291,ENSG00000183691,ENSG00000185043
GO:BP	skeletal system development	GO:0001501	0.0105461	1.97691	281	681	10	60612	ENSG00000090932,ENSG00000108821,ENSG00000136378,ENSG00000161642,ENSG00000162878,ENSG00000177189,ENSG00000183691,ENSG00000197043,ENSG00000197905,ENSG00000198682
GO:BP	establishment of vesicle localization	GO:0051650	0.0105461	1.97691	189	681	8	60612	ENSG00000054116,ENSG00000078018,ENSG00000101160,ENSG00000128641,ENSG00000158828,ENSG00000163820,ENSG00000181029,ENSG00000181085
GO:BP	regulation of neuron death	GO:1901214	0.0105461	1.97691	189	681	8	60612	ENSG00000028137,ENSG00000101160,ENSG00000119699,ENSG00000137642,ENSG00000158828,ENSG00000171867,ENSG00000175505,ENSG00000176749
GO:BP	cell division	GO:0051301	0.0105627	1.97623	234	681	9	60612	ENSG00000099910,ENSG00000114353,ENSG00000122359,ENSG00000127955,ENSG00000155366,ENSG00000166582,ENSG00000173548,ENSG00000178996,ENSG00000185043
GO:BP	regulation of actin filament length	GO:0030832	0.0105627	1.97623	147	681	7	60612	ENSG00000071051,ENSG00000084112,ENSG00000102879,ENSG00000152409,ENSG00000152527,ENSG00000175866,ENSG00000186994
GO:BP	regulation of cell cycle phase transition	GO:1901987	0.0108042	1.96641	435	681	13	60612	ENSG00000099910,ENSG00000101004,ENSG00000103035,ENSG00000105810,ENSG00000108819,ENSG00000112576,ENSG00000116017,ENSG00000118762,ENSG00000161642,ENSG00000169857,ENSG00000182247,ENSG00000185627,ENSG00000197256
GO:BP	cellular carbohydrate biosynthetic process	GO:0034637	0.0109604	1.96018	74	681	5	60612	ENSG00000119938,ENSG00000132326,ENSG00000169299,ENSG00000171105,ENSG00000173281
GO:BP	eye development	GO:0001654	0.0111634	1.9522	191	681	8	60612	ENSG00000069188,ENSG00000101680,ENSG00000122641,ENSG00000142627,ENSG00000150893,ENSG00000168389,ENSG00000174804,ENSG00000188158
GO:BP	peptidyl-serine modification	GO:0018209	0.0112507	1.94882	284	681	10	60612	ENSG00000056050,ENSG00000071051,ENSG00000117020,ENSG00000130758,ENSG00000134072,ENSG00000158828,ENSG00000163291,ENSG00000173020,ENSG00000176749,ENSG00000177189
GO:BP	positive regulation of protein catabolic process	GO:0045732	0.0114658	1.9406	192	681	8	60612	ENSG00000028137,ENSG00000049759,ENSG00000107331,ENSG00000137642,ENSG00000156463,ENSG00000165912,ENSG00000173548,ENSG00000189050
GO:BP	proteoglycan metabolic process	GO:0006029	0.0114938	1.93954	75	681	5	60612	ENSG00000063660,ENSG00000136720,ENSG00000169105,ENSG00000197093,ENSG00000198108
GO:BP	myelination	GO:0042552	0.0114938	1.93954	75	681	5	60612	ENSG00000028137,ENSG00000063660,ENSG00000107331,ENSG00000124920,ENSG00000154721
GO:BP	multicellular organism growth	GO:0035264	0.0116305	1.9344	21	681	3	60612	ENSG00000112964,ENSG00000168389,ENSG00000173757
GO:BP	G protein-coupled receptor signaling pathway, coupled to cyclic nucleotide second messenger	GO:0007187	0.0116455	1.93384	238	681	9	60612	ENSG00000114353,ENSG00000125510,ENSG00000127955,ENSG00000128266,ENSG00000141404,ENSG00000150471,ENSG00000162104,ENSG00000179841,ENSG00000274286
GO:BP	muscle contraction	GO:0006936	0.011717	1.93118	286	681	10	60612	ENSG00000049759,ENSG00000130529,ENSG00000140416,ENSG00000173020,ENSG00000177098,ENSG00000180914,ENSG00000182674,ENSG00000197043,ENSG00000207647,ENSG00000213949
GO:BP	regulation of insulin receptor signaling pathway	GO:0046626	0.011717	1.93118	45	681	4	60612	ENSG00000111077,ENSG00000132334,ENSG00000137642,ENSG00000185338
GO:BP	positive regulation of protein polymerization	GO:0032273	0.0117717	1.92916	111	681	6	60612	ENSG00000071051,ENSG00000102879,ENSG00000152409,ENSG00000158828,ENSG00000175866,ENSG00000176749
GO:BP	lipid localization	GO:0010876	0.0117717	1.92916	336	681	11	60612	ENSG00000011638,ENSG00000101166,ENSG00000107331,ENSG00000122490,ENSG00000122641,ENSG00000137801,ENSG00000141458,ENSG00000157978,ENSG00000164687,ENSG00000167114,ENSG00000168389
GO:BP	visual system development	GO:0150063	0.0120703	1.91828	194	681	8	60612	ENSG00000069188,ENSG00000101680,ENSG00000122641,ENSG00000142627,ENSG00000150893,ENSG00000168389,ENSG00000174804,ENSG00000188158
GO:BP	amino acid transport	GO:0006865	0.0122677	1.91124	112	681	6	60612	ENSG00000003989,ENSG00000103064,ENSG00000106089,ENSG00000115840,ENSG00000132326,ENSG00000143847
GO:BP	regulation of dendritic spine development	GO:0060998	0.0125651	1.90083	46	681	4	60612	ENSG00000006740,ENSG00000134072,ENSG00000151208,ENSG00000176749
GO:BP	acidic amino acid transport	GO:0015800	0.0125651	1.90083	46	681	4	60612	ENSG00000106089,ENSG00000115840,ENSG00000132326,ENSG00000143847
GO:BP	regulation of hemopoiesis	GO:1903706	0.0125651	1.90083	391	681	12	60612	ENSG00000049130,ENSG00000103035,ENSG00000105810,ENSG00000121210,ENSG00000122641,ENSG00000123405,ENSG00000137801,ENSG00000173757,ENSG00000180354,ENSG00000185043,ENSG00000185338,ENSG00000185627
GO:BP	peptide secretion	GO:0002790	0.0125651	1.90083	391	681	12	60612	ENSG00000007402,ENSG00000064115,ENSG00000106089,ENSG00000119699,ENSG00000125967,ENSG00000129158,ENSG00000130529,ENSG00000132326,ENSG00000137642,ENSG00000148660,ENSG00000172247,ENSG00000196535
GO:BP	amyloid-beta metabolic process	GO:0050435	0.0125651	1.90083	46	681	4	60612	ENSG00000107331,ENSG00000137642,ENSG00000151229,ENSG00000171867
GO:BP	entry into host	GO:0044409	0.0126103	1.89927	77	681	5	60612	ENSG00000121060,ENSG00000135047,ENSG00000141458,ENSG00000163661,ENSG00000173020
GO:BP	axon ensheathment	GO:0008366	0.0126103	1.89927	77	681	5	60612	ENSG00000028137,ENSG00000063660,ENSG00000107331,ENSG00000124920,ENSG00000154721
GO:BP	ensheathment of neurons	GO:0007272	0.0126103	1.89927	77	681	5	60612	ENSG00000028137,ENSG00000063660,ENSG00000107331,ENSG00000124920,ENSG00000154721
GO:BP	vesicle localization	GO:0051648	0.0126789	1.89692	196	681	8	60612	ENSG00000054116,ENSG00000078018,ENSG00000101160,ENSG00000128641,ENSG00000158828,ENSG00000163820,ENSG00000181029,ENSG00000181085
GO:BP	protein kinase B signaling	GO:0043491	0.0126915	1.89649	242	681	9	60612	ENSG00000049130,ENSG00000070388,ENSG00000090432,ENSG00000137801,ENSG00000142627,ENSG00000158828,ENSG00000171105,ENSG00000185043,ENSG00000187391
GO:BP	regulation of membrane protein ectodomain proteolysis	GO:0051043	0.0127392	1.89486	22	681	3	60612	ENSG00000028137,ENSG00000165912,ENSG00000173548
GO:BP	regulation of protein secretion	GO:0050708	0.0127392	1.89486	291	681	10	60612	ENSG00000007402,ENSG00000064115,ENSG00000106089,ENSG00000119699,ENSG00000129158,ENSG00000130529,ENSG00000132326,ENSG00000137642,ENSG00000172247,ENSG00000196535
GO:BP	protein mannosylation	GO:0035268	0.0127392	1.89486	22	681	3	60612	ENSG00000144647,ENSG00000174684,ENSG00000214960
GO:BP	negative regulation of fibroblast growth factor receptor signaling pathway	GO:0040037	0.0127392	1.89486	22	681	3	60612	ENSG00000063660,ENSG00000137801,ENSG00000180730
GO:BP	negative regulation of Wnt signaling pathway	GO:0030178	0.012765	1.89398	197	681	8	60612	ENSG00000103035,ENSG00000121210,ENSG00000135299,ENSG00000173821,ENSG00000174804,ENSG00000180730,ENSG00000183691,ENSG00000185627
GO:BP	actin filament polymerization	GO:0030041	0.0128605	1.89074	154	681	7	60612	ENSG00000071051,ENSG00000084112,ENSG00000102879,ENSG00000124126,ENSG00000152409,ENSG00000175866,ENSG00000186994
GO:BP	protein deacetylation	GO:0006476	0.0129643	1.88725	78	681	5	60612	ENSG00000100429,ENSG00000132326,ENSG00000142082,ENSG00000159692,ENSG00000185787
GO:BP	amyloid precursor protein catabolic process	GO:0042987	0.0131144	1.88225	47	681	4	60612	ENSG00000107331,ENSG00000137642,ENSG00000151229,ENSG00000171867
GO:BP	receptor signaling pathway via STAT	GO:0097696	0.0132745	1.87698	155	681	7	60612	ENSG00000112964,ENSG00000118762,ENSG00000150281,ENSG00000152127,ENSG00000173757,ENSG00000175505,ENSG00000185338
GO:BP	lipid transport	GO:0006869	0.0132745	1.87698	293	681	10	60612	ENSG00000101166,ENSG00000107331,ENSG00000122490,ENSG00000122641,ENSG00000137801,ENSG00000141458,ENSG00000157978,ENSG00000164687,ENSG00000167114,ENSG00000168389
GO:BP	negative regulation of immune system process	GO:0002683	0.0134469	1.87138	344	681	11	60612	ENSG00000076641,ENSG00000090432,ENSG00000105810,ENSG00000119699,ENSG00000121210,ENSG00000122641,ENSG00000137801,ENSG00000151208,ENSG00000171867,ENSG00000185043,ENSG00000185338
GO:BP	Golgi vesicle budding	GO:0048194	0.0136155	1.86597	79	681	5	60612	ENSG00000054116,ENSG00000101160,ENSG00000181029,ENSG00000181085,ENSG00000196535
GO:BP	negative regulation of cell adhesion	GO:0007162	0.0137175	1.86273	246	681	9	60612	ENSG00000004399,ENSG00000076641,ENSG00000120708,ENSG00000121210,ENSG00000137801,ENSG00000151208,ENSG00000171867,ENSG00000174804,ENSG00000185338
GO:BP	sensory system development	GO:0048880	0.0138234	1.85939	200	681	8	60612	ENSG00000069188,ENSG00000101680,ENSG00000122641,ENSG00000142627,ENSG00000150893,ENSG00000168389,ENSG00000174804,ENSG00000188158
GO:BP	synapse assembly	GO:0007416	0.0138594	1.85825	116	681	6	60612	ENSG00000004399,ENSG00000069188,ENSG00000076716,ENSG00000139182,ENSG00000150471,ENSG00000151208
GO:BP	morphogenesis of a polarized epithelium	GO:0001738	0.0138594	1.85825	116	681	6	60612	ENSG00000102981,ENSG00000103035,ENSG00000143126,ENSG00000174804,ENSG00000185627,ENSG00000187391
GO:BP	ossification	GO:0001503	0.0139974	1.85395	247	681	9	60612	ENSG00000105810,ENSG00000108821,ENSG00000119699,ENSG00000130529,ENSG00000138623,ENSG00000142156,ENSG00000142627,ENSG00000162878,ENSG00000183691
GO:BP	regulation of transporter activity	GO:0032409	0.0139974	1.85395	247	681	9	60612	ENSG00000049759,ENSG00000118507,ENSG00000118762,ENSG00000131507,ENSG00000137726,ENSG00000162430,ENSG00000171867,ENSG00000177098,ENSG00000207647
GO:BP	phospholipid metabolic process	GO:0006644	0.0140687	1.85175	399	681	12	60612	ENSG00000038210,ENSG00000107331,ENSG00000123684,ENSG00000145016,ENSG00000154889,ENSG00000163686,ENSG00000168389,ENSG00000169692,ENSG00000172269,ENSG00000172954,ENSG00000185338,ENSG00000187091
GO:BP	regulation of mitochondrial fission	GO:0090140	0.0141306	1.84984	23	681	3	60612	ENSG00000090432,ENSG00000158828,ENSG00000203485
GO:BP	mannosylation	GO:0097502	0.0141306	1.84984	23	681	3	60612	ENSG00000144647,ENSG00000174684,ENSG00000214960
GO:BP	regulation of G1/S transition of mitotic cell cycle	GO:2000045	0.0144667	1.83963	158	681	7	60612	ENSG00000105810,ENSG00000112576,ENSG00000116017,ENSG00000118762,ENSG00000161642,ENSG00000182247,ENSG00000197256
GO:BP	tissue morphogenesis	GO:0048729	0.0148453	1.82841	402	681	12	60612	ENSG00000102981,ENSG00000103035,ENSG00000118762,ENSG00000140416,ENSG00000142627,ENSG00000143126,ENSG00000148204,ENSG00000155366,ENSG00000174804,ENSG00000183691,ENSG00000185627,ENSG00000187391
GO:BP	regulation of cellular response to insulin stimulus	GO:1900076	0.0148543	1.82815	49	681	4	60612	ENSG00000111077,ENSG00000132334,ENSG00000137642,ENSG00000185338
GO:BP	artery morphogenesis	GO:0048844	0.0148543	1.82815	49	681	4	60612	ENSG00000118762,ENSG00000163638,ENSG00000183691,ENSG00000207647
GO:BP	neuron migration	GO:0001764	0.0148543	1.82815	81	681	5	60612	ENSG00000144647,ENSG00000147650,ENSG00000150471,ENSG00000176749,ENSG00000185900
GO:BP	carbohydrate biosynthetic process	GO:0016051	0.0148633	1.82788	159	681	7	60612	ENSG00000115840,ENSG00000119938,ENSG00000132326,ENSG00000169299,ENSG00000171105,ENSG00000173281,ENSG00000183048
GO:BP	cellular response to extracellular stimulus	GO:0031668	0.0148633	1.82788	159	681	7	60612	ENSG00000066735,ENSG00000103091,ENSG00000108819,ENSG00000112561,ENSG00000115232,ENSG00000168389,ENSG00000197256
GO:BP	negative regulation of cell cycle phase transition	GO:1901988	0.0149045	1.82668	250	681	9	60612	ENSG00000099910,ENSG00000103035,ENSG00000105810,ENSG00000116017,ENSG00000118762,ENSG00000161642,ENSG00000169857,ENSG00000185627,ENSG00000197256
GO:BP	cellular carbohydrate metabolic process	GO:0044262	0.0151985	1.8182	204	681	8	60612	ENSG00000119938,ENSG00000132326,ENSG00000162688,ENSG00000169299,ENSG00000171105,ENSG00000173085,ENSG00000173281,ENSG00000185900
GO:BP	alcohol metabolic process	GO:0006066	0.0151985	1.8182	300	681	10	60612	ENSG00000107331,ENSG00000131069,ENSG00000137124,ENSG00000138744,ENSG00000140465,ENSG00000151552,ENSG00000157978,ENSG00000173085,ENSG00000182054,ENSG00000187091
GO:BP	cellular response to external stimulus	GO:0071496	0.0151985	1.8182	204	681	8	60612	ENSG00000066735,ENSG00000103091,ENSG00000108819,ENSG00000112561,ENSG00000115232,ENSG00000168389,ENSG00000187554,ENSG00000197256
GO:BP	muscle structure development	GO:0061061	0.0152428	1.81694	404	681	12	60612	ENSG00000024422,ENSG00000063660,ENSG00000131435,ENSG00000134072,ENSG00000134775,ENSG00000140416,ENSG00000150281,ENSG00000154721,ENSG00000162430,ENSG00000163069,ENSG00000183691,ENSG00000197905
GO:BP	negative regulation of neuron differentiation	GO:0045665	0.0153214	1.8147	119	681	6	60612	ENSG00000078018,ENSG00000099365,ENSG00000138623,ENSG00000153993,ENSG00000163291,ENSG00000185043
GO:BP	collagen metabolic process	GO:0032963	0.0154593	1.81081	82	681	5	60612	ENSG00000065308,ENSG00000108821,ENSG00000119699,ENSG00000135047,ENSG00000198598
GO:BP	regulation of transmembrane receptor protein serine/threonine kinase signaling pathway	GO:0090092	0.0155259	1.80894	205	681	8	60612	ENSG00000119699,ENSG00000122641,ENSG00000130283,ENSG00000137642,ENSG00000137801,ENSG00000148204,ENSG00000183691,ENSG00000187391
GO:BP	hormone secretion	GO:0046879	0.0155259	1.80894	205	681	8	60612	ENSG00000007402,ENSG00000064115,ENSG00000106089,ENSG00000122641,ENSG00000130529,ENSG00000132326,ENSG00000148660,ENSG00000197696
GO:BP	G1/S transition of mitotic cell cycle	GO:0000082	0.0155259	1.80894	252	681	9	60612	ENSG00000100479,ENSG00000105810,ENSG00000112576,ENSG00000116017,ENSG00000118762,ENSG00000122641,ENSG00000161642,ENSG00000182247,ENSG00000197256
GO:BP	neuron projection arborization	GO:0140058	0.0155955	1.807	24	681	3	60612	ENSG00000155974,ENSG00000168389,ENSG00000174804
GO:BP	catecholamine transport	GO:0051937	0.0156707	1.80491	50	681	4	60612	ENSG00000106089,ENSG00000173020,ENSG00000181085,ENSG00000274286
GO:BP	blood circulation	GO:0008015	0.0156707	1.80491	406	681	12	60612	ENSG00000007402,ENSG00000049759,ENSG00000061918,ENSG00000101160,ENSG00000130529,ENSG00000132326,ENSG00000137726,ENSG00000140416,ENSG00000173020,ENSG00000177098,ENSG00000180914,ENSG00000207647
GO:BP	muscle system process	GO:0003012	0.0156707	1.80491	353	681	11	60612	ENSG00000049759,ENSG00000130529,ENSG00000140416,ENSG00000148660,ENSG00000173020,ENSG00000177098,ENSG00000180914,ENSG00000182674,ENSG00000197043,ENSG00000207647,ENSG00000213949
GO:BP	neuron death	GO:0070997	0.0158882	1.79893	206	681	8	60612	ENSG00000028137,ENSG00000101160,ENSG00000119699,ENSG00000137642,ENSG00000158828,ENSG00000171867,ENSG00000175505,ENSG00000176749
GO:BP	negative regulation of cell migration	GO:0030336	0.0160344	1.79495	303	681	10	60612	ENSG00000071246,ENSG00000137801,ENSG00000140416,ENSG00000151208,ENSG00000163638,ENSG00000167103,ENSG00000181085,ENSG00000183691,ENSG00000187391,ENSG00000197381
GO:BP	canonical Wnt signaling pathway	GO:0060070	0.0160344	1.79495	303	681	10	60612	ENSG00000103035,ENSG00000108821,ENSG00000116962,ENSG00000121210,ENSG00000130529,ENSG00000135299,ENSG00000174804,ENSG00000183691,ENSG00000185627,ENSG00000189319
GO:BP	long-chain fatty acid transport	GO:0015909	0.0165177	1.78205	51	681	4	60612	ENSG00000137801,ENSG00000164687,ENSG00000167114,ENSG00000168389
GO:BP	vesicle-mediated transport to the plasma membrane	GO:0098876	0.0166661	1.77817	84	681	5	60612	ENSG00000006740,ENSG00000099365,ENSG00000155974,ENSG00000162878,ENSG00000179841
GO:BP	intracellular sterol transport	GO:0032366	0.0170805	1.7675	25	681	3	60612	ENSG00000107331,ENSG00000141458,ENSG00000157978
GO:BP	glycoprotein catabolic process	GO:0006516	0.0170805	1.7675	25	681	3	60612	ENSG00000063660,ENSG00000135047,ENSG00000163638
GO:BP	intracellular cholesterol transport	GO:0032367	0.0170805	1.7675	25	681	3	60612	ENSG00000107331,ENSG00000141458,ENSG00000157978
GO:BP	monosaccharide metabolic process	GO:0005996	0.0174452	1.75832	210	681	8	60612	ENSG00000115840,ENSG00000119938,ENSG00000132326,ENSG00000169299,ENSG00000171105,ENSG00000173281,ENSG00000183048,ENSG00000183208
GO:BP	regulation of cell morphogenesis involved in differentiation	GO:0010769	0.0179345	1.74631	211	681	8	60612	ENSG00000004399,ENSG00000006740,ENSG00000049759,ENSG00000078018,ENSG00000138623,ENSG00000153993,ENSG00000176749,ENSG00000185043
GO:BP	actomyosin structure organization	GO:0031032	0.017999	1.74475	166	681	7	60612	ENSG00000119699,ENSG00000134775,ENSG00000140416,ENSG00000155366,ENSG00000159023,ENSG00000172159,ENSG00000196535
GO:BP	cellular response to insulin stimulus	GO:0032869	0.017999	1.74475	166	681	7	60612	ENSG00000106538,ENSG00000111077,ENSG00000132334,ENSG00000137642,ENSG00000171105,ENSG00000175866,ENSG00000185338
GO:BP	protein deacylation	GO:0035601	0.0182396	1.73898	86	681	5	60612	ENSG00000100429,ENSG00000132326,ENSG00000142082,ENSG00000159692,ENSG00000185787
GO:BP	macromolecule deacylation	GO:0098732	0.0182396	1.73898	86	681	5	60612	ENSG00000100429,ENSG00000132326,ENSG00000142082,ENSG00000159692,ENSG00000185787
GO:BP	cAMP-mediated signaling	GO:0019933	0.0185343	1.73202	167	681	7	60612	ENSG00000127955,ENSG00000128655,ENSG00000141404,ENSG00000141576,ENSG00000150471,ENSG00000162104,ENSG00000274286
GO:BP	platelet degranulation	GO:0002576	0.0186695	1.72887	125	681	6	60612	ENSG00000106538,ENSG00000112419,ENSG00000119699,ENSG00000137801,ENSG00000158710,ENSG00000159348
GO:BP	zymogen activation	GO:0031638	0.0186695	1.72887	53	681	4	60612	ENSG00000055163,ENSG00000101160,ENSG00000135047,ENSG00000137801
GO:BP	negative regulation of mitotic cell cycle	GO:0045930	0.0186695	1.72887	311	681	10	60612	ENSG00000099910,ENSG00000103035,ENSG00000105810,ENSG00000116017,ENSG00000118762,ENSG00000161642,ENSG00000169857,ENSG00000185627,ENSG00000187391,ENSG00000197256
GO:BP	regulation of glucan biosynthetic process	GO:0010962	0.0186729	1.72879	26	681	3	60612	ENSG00000119938,ENSG00000171105,ENSG00000173281
GO:BP	negative regulation of protein processing	GO:0010955	0.0186729	1.72879	26	681	3	60612	ENSG00000101160,ENSG00000137801,ENSG00000171867
GO:BP	organic hydroxy compound transport	GO:0015850	0.0186729	1.72879	213	681	8	60612	ENSG00000106089,ENSG00000107331,ENSG00000141458,ENSG00000151229,ENSG00000157978,ENSG00000173020,ENSG00000181085,ENSG00000274286
GO:BP	regulation of anion transmembrane transport	GO:1903959	0.0186729	1.72879	26	681	3	60612	ENSG00000132326,ENSG00000137801,ENSG00000171867
GO:BP	hormone transport	GO:0009914	0.0186729	1.72879	213	681	8	60612	ENSG00000007402,ENSG00000064115,ENSG00000106089,ENSG00000122641,ENSG00000130529,ENSG00000132326,ENSG00000148660,ENSG00000197696
GO:BP	regulation of myelination	GO:0031641	0.0186729	1.72879	26	681	3	60612	ENSG00000028137,ENSG00000124920,ENSG00000154721
GO:BP	regulation of glycogen biosynthetic process	GO:0005979	0.0186729	1.72879	26	681	3	60612	ENSG00000119938,ENSG00000171105,ENSG00000173281
GO:BP	regulation of intracellular protein transport	GO:0033157	0.0186729	1.72879	213	681	8	60612	ENSG00000120910,ENSG00000134072,ENSG00000137642,ENSG00000158828,ENSG00000171867,ENSG00000173210,ENSG00000179841,ENSG00000185043
GO:BP	negative regulation of protein maturation	GO:1903318	0.0186729	1.72879	26	681	3	60612	ENSG00000101160,ENSG00000137801,ENSG00000171867
GO:BP	carbohydrate catabolic process	GO:0016052	0.0187761	1.7264	168	681	7	60612	ENSG00000013288,ENSG00000132182,ENSG00000162688,ENSG00000169299,ENSG00000171105,ENSG00000173281,ENSG00000188316
GO:BP	response to toxic substance	GO:0009636	0.0187761	1.7264	87	681	5	60612	ENSG00000117791,ENSG00000142082,ENSG00000158828,ENSG00000186205,ENSG00000223802
GO:BP	regulation of peptide secretion	GO:0002791	0.0187761	1.7264	312	681	10	60612	ENSG00000007402,ENSG00000064115,ENSG00000106089,ENSG00000119699,ENSG00000129158,ENSG00000130529,ENSG00000132326,ENSG00000137642,ENSG00000172247,ENSG00000196535
GO:BP	endothelial cell migration	GO:0043542	0.0189	1.72354	262	681	9	60612	ENSG00000004399,ENSG00000071246,ENSG00000117020,ENSG00000123358,ENSG00000137801,ENSG00000142627,ENSG00000163638,ENSG00000184489,ENSG00000185043
GO:BP	regulation of muscle contraction	GO:0006937	0.0189951	1.72136	126	681	6	60612	ENSG00000130529,ENSG00000140416,ENSG00000173020,ENSG00000182674,ENSG00000197043,ENSG00000207647
GO:BP	activation of MAPK activity	GO:0000187	0.0189951	1.72136	126	681	6	60612	ENSG00000090432,ENSG00000106100,ENSG00000112964,ENSG00000130758,ENSG00000137801,ENSG00000171105
GO:BP	regulation of canonical Wnt signaling pathway	GO:0060828	0.0192797	1.7149	263	681	9	60612	ENSG00000103035,ENSG00000108821,ENSG00000121210,ENSG00000130529,ENSG00000135299,ENSG00000174804,ENSG00000183691,ENSG00000185627,ENSG00000189319
GO:BP	establishment of protein localization to plasma membrane	GO:0061951	0.0194911	1.71016	54	681	4	60612	ENSG00000006740,ENSG00000155974,ENSG00000162878,ENSG00000179841
GO:BP	megakaryocyte differentiation	GO:0030219	0.0195233	1.70945	88	681	5	60612	ENSG00000123405,ENSG00000137801,ENSG00000161642,ENSG00000180354,ENSG00000185043
GO:BP	negative regulation of cell motility	GO:2000146	0.0198824	1.70153	315	681	10	60612	ENSG00000071246,ENSG00000137801,ENSG00000140416,ENSG00000151208,ENSG00000163638,ENSG00000167103,ENSG00000181085,ENSG00000183691,ENSG00000187391,ENSG00000197381
GO:BP	plasma membrane organization	GO:0007009	0.0200721	1.69741	89	681	5	60612	ENSG00000024422,ENSG00000124920,ENSG00000165912,ENSG00000173548,ENSG00000197043
GO:BP	regulation of animal organ morphogenesis	GO:2000027	0.0200721	1.69741	171	681	7	60612	ENSG00000102981,ENSG00000103035,ENSG00000143126,ENSG00000174804,ENSG00000183691,ENSG00000185627,ENSG00000187391
GO:BP	mucopolysaccharide metabolic process	GO:1903510	0.0200721	1.69741	89	681	5	60612	ENSG00000130958,ENSG00000169105,ENSG00000174684,ENSG00000183196,ENSG00000198108
GO:BP	negative regulation of T cell activation	GO:0050868	0.0200721	1.69741	89	681	5	60612	ENSG00000076641,ENSG00000121210,ENSG00000151208,ENSG00000171867,ENSG00000185338
GO:BP	cyclic nucleotide metabolic process	GO:0009187	0.0200721	1.69741	27	681	3	60612	ENSG00000061918,ENSG00000142627,ENSG00000162104
GO:BP	positive regulation of transmembrane receptor protein serine/threonine kinase signaling pathway	GO:0090100	0.0200721	1.69741	89	681	5	60612	ENSG00000119699,ENSG00000122641,ENSG00000130283,ENSG00000137801,ENSG00000148204
GO:BP	negative regulation of insulin receptor signaling pathway	GO:0046627	0.0200721	1.69741	27	681	3	60612	ENSG00000111077,ENSG00000132334,ENSG00000185338
GO:BP	neurotransmitter receptor transport	GO:0099637	0.0200721	1.69741	27	681	3	60612	ENSG00000006740,ENSG00000099365,ENSG00000155974
[truncated: 391 more rows]

## Sheet: ESC_CNCC_G4negG4pos
source	term_name	term_id	adjusted_p_value	negative_log10_of_adjusted_p_value	term_size	query_size	intersection_size	effective_domain_size	intersections
[truncated: 260 more rows]

[truncated: 7 more sheets: ESC_CNCC_G4negG4neg, All_ESC_to_CNCC_bivtoK4, ESC_NSC_G4posG4pos, ESC_NSC_G4posG4neg, ESC_NSC_G4negG4pos, ESC_NSC_G4negG4neg, All_ESC_to_NSC_bivtoK4]
