# Supplementary material for: G-quadruplex DNA structures in human stem cells and differentiation
Source: Nat Commun. 2022 Jan 10;13:142. doi: 10.1038/s41467-021-27719-1 (PMC8748810; doi:10.1038/s41467-021-27719-1)
Supplement: Supplementary file 5 — Supplementary Data 2 [file 41467_2021_27719_MOESM5_ESM.xlsx]

## Sheet: README
Supplementary Data 2: g.profiler results related to Figure 4d; Fig. 5a and e; Supplementary 16f .
Conditions used for running g.profiler "g:GOSt Functional Profiling":
Organism: Homo sapiens
Run as mutliquery (fo"ALL" tabs)
Statistical domain scope: All known Genes
Significance threshold: Benjamini-Hochberg FDR
User threshold: 0.05
Data sources: GO biological processes, KEGG, Reactome, Wikipathways
GO term size limit: 20 -450 genes per term
Differential Gene analysis:
LogFC cutoff used: abs(logFC 1), FDR<0.05
Datasets:
"NODE" - Not differentilly expressed
"CNCC DE" - Differentially expressed in CNCC
"ESCDE" - Differentially expressed in ESC
Gene G4 promoter signature:
G4posG4neg: positive for G4 in ESC, negative for G4 in daughter cell ( CNCC)
G4posG4pos: positive for G4 in ESC, positive for G4 in daughter cell (CNCC)
G4negG4neg: negative for G4 in ESC and daughter cell (CNCC)
G4negG4pos: positive for G4 in ESC, positive for G4 in daughter cell (CNCC)

## Sheet: ESC_CNCC_NODE_ALL
source	term_name	term_id	term_size	effective_domain_size	adjusted_p_value__G4posG4pos	query_size__G4posG4pos	intersection_size__G4posG4pos	adjusted_p_value__G4posG4neg	query_size__G4posG4neg	intersection_size__G4posG4neg	adjusted_p_value__G4negG4pos	query_size__G4negG4pos	intersection_size__G4negG4pos	adjusted_p_value__G4negG4neg	query_size__G4negG4neg	intersection_size__G4negG4neg
GO:BP	mRNA processing	GO:0006397	443	60616	1.80539e-106	4675	206	0.000112576	1374	26	5.82001e-21	575	36	1.91897e-15	3425	74
GO:BP	ribonucleoprotein complex biogenesis	GO:0022613	380	60616	1.07934e-95	4675	181	9.21723e-06	1374	26	4.3948e-33	575	45	1.07434e-25	3425	84
GO:BP	RNA splicing	GO:0008380	412	60616	2.62382e-95	4675	188	9.5483e-05	1374	25	2.12121e-14	575	28	1.20691e-16	3425	73
GO:BP	RNA catabolic process	GO:0006401	403	60616	2.56131e-93	4675	184	8.59392e-06	1374	27	1.47883e-15	575	29	1.27255e-16	3425	72
GO:BP	proteasome-mediated ubiquitin-dependent protein catabolic process	GO:0043161	406	60616	1.25929e-90	4675	182	1.37967e-14	1374	42	5.06969e-08	575	20	5.32352e-17	3425	73
GO:BP	mRNA catabolic process	GO:0006402	367	60616	2.16181e-86	4675	169	0.000122739	1374	23	1.1498e-15	575	28	2.05336e-15	3425	66
GO:BP	ncRNA metabolic process	GO:0034660	443	60616	7.70554e-84	4675	183	1.28336e-09	1374	36	4.63024e-28	575	43	2.28488e-25	3425	91
GO:BP	RNA splicing, via transesterification reactions	GO:0000375	348	60616	1.07375e-83	4675	162	0.00271034	1374	19	3.01647e-16	575	28	9.00111e-14	3425	61
GO:BP	RNA splicing, via transesterification reactions with bulged adenosine as nucleophile	GO:0000377	345	60616	2.20189e-83	4675	161	0.00556881	1374	18	2.42128e-16	575	28	6.03756e-14	3425	61
GO:BP	mRNA splicing, via spliceosome	GO:0000398	345	60616	2.20189e-83	4675	161	0.00556881	1374	18	2.42128e-16	575	28	6.03756e-14	3425	61
GO:BP	regulation of mRNA metabolic process	GO:1903311	329	60616	6.09075e-79	4675	153	0.00146337	1374	19	1.80492e-06	575	16	9.87595e-05	3425	39
GO:BP	regulation of cell cycle phase transition	GO:1901987	442	60616	6.27782e-67	4675	164	1.21256e-09	1374	36	2.03155e-07	575	20	2.40772e-09	3425	61
GO:BP	ncRNA processing	GO:0034470	352	60616	3.19238e-65	4675	144	6.94087e-07	1374	27	2.72515e-24	575	36	8.41613e-32	3425	89
GO:BP	protein targeting	GO:0006605	401	60616	2.3348e-64	4675	153	1.98562e-11	1374	37	2.03595e-18	575	32	1.44879e-14	3425	68
GO:BP	regulation of mitotic cell cycle phase transition	GO:1901990	404	60616	7.7202e-64	4675	153	8.14115e-08	1374	31	4.67982e-08	575	20	3.94616e-09	3425	57
GO:BP	nuclear transport	GO:0051169	301	60616	3.18407e-63	4675	131	0.0166644	1374	15	6.9852e-14	575	24	1.42032e-08	3425	46
GO:BP	nucleocytoplasmic transport	GO:0006913	298	60616	6.77498e-63	4675	130	0.0154205	1374	15	5.64667e-14	575	24	1.04653e-08	3425	46
GO:BP	covalent chromatin modification	GO:0016569	387	60616	2.04013e-62	4675	148	8.46999e-09	1374	32	0.000755706	575	13	2.40353e-15	3425	68
GO:BP	macroautophagy	GO:0016236	287	60616	2.3251e-61	4675	126	1.9266e-07	1374	25	0.0261812	575	8	6.06545e-13	3425	53
GO:BP	ribosome biogenesis	GO:0042254	259	60616	1.20177e-60	4675	119	0.00203458	1374	16	3.9565e-24	575	32	7.36569e-24	3425	66
GO:BP	histone modification	GO:0016570	374	60616	2.70563e-60	4675	143	3.71376e-09	1374	32	0.000564844	575	13	1.83658e-14	3425	65
GO:BP	mitotic nuclear division	GO:0140014	275	60616	4.07682e-57	4675	119	0.000503461	1374	18	7.9003e-12	575	21	1.03357e-05	3425	37
GO:BP	organelle fission	GO:0048285	428	60616	1.28978e-56	4675	149	6.54633e-05	1374	26	9.09225e-16	575	30	1.84332e-09	3425	60
GO:BP	response to endoplasmic reticulum stress	GO:0034976	272	60616	7.38935e-55	4675	116	1.46799e-05	1374	21	0.00198691	575	10	4.30057e-07	3425	40
GO:BP	mitochondrial transport	GO:0006839	259	60616	1.01388e-53	4675	112	2.68323e-08	1374	25	1.59745e-05	575	13	0.00052011	3425	31
GO:BP	negative regulation of cell cycle process	GO:0010948	342	60616	1.00196e-52	4675	128	3.95104e-07	1374	27	0.000908299	575	12	2.60257e-07	3425	47
GO:BP	nuclear division	GO:0000280	385	60616	1.56714e-52	4675	136	0.00152282	1374	21	3.85464e-15	575	28	3.48936e-08	3425	53
GO:BP	protein modification by small protein removal	GO:0070646	300	60616	3.46777e-52	4675	119	1.90348e-05	1374	22	2.96056e-06	575	15	4.2398e-11	3425	51
GO:BP	protein polyubiquitination	GO:0000209	330	60616	2.66929e-51	4675	124	3.5999e-11	1374	33	3.22352e-11	575	22	7.51569e-15	3425	61
GO:BP	protein-containing complex disassembly	GO:0032984	300	60616	2.75107e-51	4675	118	4.43692e-07	1374	25	9.67192e-08	575	17	1.91562e-14	3425	57
GO:BP	signal transduction by p53 class mediator	GO:0072331	249	60616	5.3493e-51	4675	107	0.00363476	1374	15	0.000261653	575	11	3.8169e-08	3425	40
GO:BP	response to topologically incorrect protein	GO:0035966	180	60616	6.56029e-51	4675	91	0.0612061	1374	9	0.00049268	575	9	0.00681906	3425	21
GO:BP	RNA localization	GO:0006403	201	60616	8.4046e-50	4675	95	0.0244885	1374	11	1.13526e-16	575	23	4.61148e-07	3425	33
GO:BP	nuclear-transcribed mRNA catabolic process	GO:0000956	210	60616	1.0255e-49	4675	97	0.00589762	1374	13	2.27203e-17	575	24	1.60042e-11	3425	42
GO:BP	nuclear export	GO:0051168	190	60616	2.20841e-49	4675	92	0.0177296	1374	11	9.10879e-09	575	15	3.23963e-05	3425	28
GO:BP	endomembrane system organization	GO:0010256	413	60616	3.23532e-49	4675	137	7.63143e-10	1374	35	0.0108256	575	11	1.5819e-10	3425	61
GO:BP	protein deubiquitination	GO:0016579	282	60616	3.41804e-49	4675	112	7.50627e-06	1374	22	3.79773e-05	575	13	5.48021e-10	3425	47
GO:BP	cell cycle G2/M phase transition	GO:0044839	259	60616	5.5225e-49	4675	107	7.19698e-06	1374	21	1.59745e-05	575	13	2.82811e-11	3425	47
GO:BP	positive regulation of catabolic process	GO:0009896	404	60616	6.37829e-49	4675	135	5.77022e-12	1374	38	0.00110664	575	13	1.03507e-08	3425	56
GO:BP	ribonucleoprotein complex subunit organization	GO:0071826	184	60616	8.57196e-49	4675	90	0.000644013	1374	14	3.99067e-14	575	20	1.5114e-08	3425	34
GO:BP	regulation of RNA stability	GO:0043487	185	60616	1.5391e-48	4675	90	0.000198167	1374	15	0.0329874	575	6	1.96717e-05	3425	28
GO:BP	cell cycle checkpoint	GO:0000075	204	60616	4.4933e-48	4675	94	0.00168557	1374	14	2.35635e-08	575	15	0.00148504	3425	25
GO:BP	regulation of chromosome organization	GO:0033044	245	60616	5.08445e-48	4675	103	3.91611e-05	1374	19	6.25636e-10	575	18	1.92247e-10	3425	44
GO:BP	regulation of autophagy	GO:0010506	309	60616	5.84372e-48	4675	116	1.27618e-08	1374	28	0.245626	575	5	4.02012e-10	3425	50
GO:BP	regulation of intracellular transport	GO:0032386	300	60616	9.16393e-48	4675	114	5.96031e-05	1374	21	0.0323493	575	8	0.000154038	3425	36
GO:BP	Golgi vesicle transport	GO:0048193	370	60616	1.73341e-47	4675	127	5.31777e-16	1374	42	1.68022e-06	575	17	9.07146e-09	3425	53
GO:BP	ribonucleoprotein complex assembly	GO:0022618	177	60616	2.11578e-47	4675	87	0.00433904	1374	12	1.92315e-14	575	20	2.04876e-08	3425	33
GO:BP	negative regulation of mitotic cell cycle	GO:0045930	309	60616	4.1996e-47	4675	115	0.000257574	1374	20	2.08211e-05	575	14	4.30759e-06	3425	41
GO:BP	chromosome segregation	GO:0007059	284	60616	4.69901e-47	4675	110	0.010908	1374	15	1.73367e-12	575	22	6.9957e-10	3425	47
GO:BP	establishment of protein localization to membrane	GO:0090150	312	60616	1.31594e-46	4675	115	0.00079882	1374	19	1.87046e-16	575	27	1.10541e-13	3425	57
GO:BP	peptidyl-lysine modification	GO:0018205	323	60616	1.64328e-46	4675	117	1.94992e-09	1374	30	2.72697e-07	575	17	5.10006e-13	3425	57
GO:BP	regulation of mRNA catabolic process	GO:0061013	198	60616	1.9482e-46	4675	91	0.000400511	1374	15	0.00379944	575	8	0.000172957	3425	27
GO:BP	generation of precursor metabolites and energy	GO:0006091	416	60616	9.68351e-46	4675	133	6.55901e-15	1374	43	3.40449e-15	575	29	9.42002e-13	3425	66
GO:BP	protein-containing complex localization	GO:0031503	248	60616	1.40881e-45	4675	101	0.0189789	1374	13	6.07256e-09	575	17	0.00010541	3425	32
GO:BP	regulation of DNA metabolic process	GO:0051052	314	60616	1.93016e-45	4675	114	1.20047e-05	1374	23	4.73324e-09	575	19	1.04515e-14	3425	59
GO:BP	regulation of mRNA stability	GO:0043488	177	60616	2.7003e-45	4675	85	0.000438538	1374	14	0.0282746	575	6	7.01635e-05	3425	26
GO:BP	cellular response to topologically incorrect protein	GO:0035967	157	60616	3.86223e-45	4675	80	0.0715614	1374	8	0.00451997	575	7	0.00137608	3425	21
GO:BP	protein export from nucleus	GO:0006611	174	60616	5.3476e-45	4675	84	0.0103901	1374	11	2.82713e-09	575	15	0.000373979	3425	24
GO:BP	DNA replication	GO:0006260	228	60616	7.40713e-45	4675	96	0.0043933	1374	14	1.94367e-10	575	18	1.01416e-08	3425	39
GO:BP	cilium assembly	GO:0060271	356	60616	9.36389e-45	4675	121	2.79135e-05	1374	24	0.00126804	575	12	2.70586e-10	3425	55
GO:BP	regulation of cellular amide metabolic process	GO:0034248	447	60616	9.39918e-45	4675	137	4.32943e-10	1374	37	1.90733e-05	575	17	0.000968513	3425	45
GO:BP	negative regulation of cell cycle phase transition	GO:1901988	254	60616	1.84377e-44	4675	101	6.24855e-05	1374	19	0.00450746	575	9	0.000164998	3425	32
GO:BP	cilium organization	GO:0044782	375	60616	2.04314e-44	4675	124	7.39216e-06	1374	26	0.000577218	575	13	2.30426e-10	3425	57
GO:BP	regulation of protein catabolic process	GO:0042176	329	60616	6.15456e-44	4675	115	7.01898e-10	1374	31	0.0195668	575	9	6.52291e-15	3425	61
GO:BP	response to unfolded protein	GO:0006986	158	60616	8.53903e-44	4675	79	0.0735026	1374	8	0.0181253	575	6	0.00772372	3425	19
GO:BP	establishment of organelle localization	GO:0051656	374	60616	8.7748e-44	4675	123	2.63636e-12	1374	37	2.23795e-09	575	21	3.47938e-08	3425	52
GO:BP	G2/M transition of mitotic cell cycle	GO:0000086	240	60616	1.88183e-43	4675	97	2.98483e-05	1374	19	7.3113e-06	575	13	6.88722e-12	3425	46
GO:BP	positive regulation of cellular catabolic process	GO:0031331	349	60616	2.13963e-43	4675	118	3.49484e-11	1374	34	0.0033716	575	11	1.15673e-09	3425	53
GO:BP	nuclear chromosome segregation	GO:0098813	236	60616	2.67151e-43	4675	96	0.0292007	1374	12	3.96226e-11	575	19	4.11556e-05	3425	32
GO:BP	dephosphorylation	GO:0016311	331	60616	7.74701e-43	4675	114	2.66224e-06	1374	25	0.165444	575	6	0.000963071	3425	36
GO:BP	rRNA processing	GO:0006364	192	60616	8.05781e-43	4675	86	0.00782767	1374	12	1.12435e-20	575	26	4.58961e-17	3425	48
GO:BP	rRNA metabolic process	GO:0016072	201	60616	8.05781e-43	4675	88	0.000468825	1374	15	3.6566e-20	575	26	3.21616e-16	3425	48
GO:BP	establishment of RNA localization	GO:0051236	167	60616	1.43778e-42	4675	80	0.046133	1374	9	1.33915e-11	575	17	7.3704e-05	3425	25
GO:BP	double-strand break repair	GO:0006302	256	60616	2.50274e-42	4675	99	1.58088e-06	1374	22	6.7696e-08	575	16	6.76469e-11	3425	46
GO:BP	regulation of protein stability	GO:0031647	277	60616	3.37414e-42	4675	103	5.33119e-09	1374	27	3.20074e-05	575	13	3.18768e-09	3425	45
GO:BP	nucleobase-containing compound transport	GO:0015931	197	60616	9.86513e-42	4675	86	0.000380856	1374	15	1.80291e-10	575	17	6.19745e-05	3425	28
GO:BP	negative regulation of mitotic cell cycle phase transition	GO:1901991	236	60616	1.75467e-41	4675	94	0.000260433	1374	17	0.00285129	575	9	0.000100286	3425	31
GO:BP	regulation of cell cycle G2/M phase transition	GO:1902749	203	60616	1.95501e-41	4675	87	4.39465e-05	1374	17	0.00441832	575	8	1.58237e-08	3425	36
GO:BP	mitotic sister chromatid segregation	GO:0000070	151	60616	2.43856e-41	4675	75	0.0114209	1374	10	4.23714e-08	575	13	0.00483406	3425	19
GO:BP	translational initiation	GO:0006413	181	60616	2.62306e-41	4675	82	0.0309104	1374	10	1.1033e-17	575	23	4.3613e-07	3425	31
GO:BP	RNA transport	GO:0050658	164	60616	3.16041e-41	4675	78	0.0424826	1374	9	1.00382e-11	575	17	5.52161e-05	3425	25
GO:BP	nucleic acid transport	GO:0050657	164	60616	3.16041e-41	4675	78	0.0424826	1374	9	1.00382e-11	575	17	5.52161e-05	3425	25
GO:BP	sister chromatid segregation	GO:0000819	177	60616	3.21905e-41	4675	81	0.0271327	1374	10	3.04702e-12	575	18	0.00260852	3425	22
GO:BP	post-translational protein modification	GO:0043687	359	60616	1.86096e-40	4675	116	8.01473e-08	1374	29	0.0625171	575	8	4.10042e-11	3425	57
GO:BP	RNA export from nucleus	GO:0006405	143	60616	3.21075e-40	4675	72	0.100309	1374	7	1.80878e-10	575	15	0.000151266	3425	22
GO:BP	viral gene expression	GO:0019080	196	60616	5.0702e-40	4675	84	0.00342705	1374	13	1.18571e-21	575	27	7.65519e-08	3425	34
GO:BP	regulation of small molecule metabolic process	GO:0062012	371	60616	1.26176e-39	4675	117	5.28132e-05	1374	24	0.00517822	575	11	9.93046e-09	3425	53
GO:BP	cell cycle G1/S phase transition	GO:0044843	283	60616	1.50296e-39	4675	101	0.00070727	1374	18	0.00262173	575	10	0.000519501	3425	33
GO:BP	DNA integrity checkpoint	GO:0031570	151	60616	3.21431e-39	4675	73	0.00396775	1374	11	2.19111e-05	575	10	0.000333535	3425	22
GO:BP	mitochondrial membrane organization	GO:0007006	139	60616	4.03723e-39	4675	70	0.0186018	1374	9	0.0108221	575	6	0.00465584	3425	18
GO:BP	mitochondrial gene expression	GO:0140053	160	60616	4.2257e-39	4675	75	4.06039e-05	1374	15	5.45551e-13	575	18	4.83946e-15	3425	41
GO:BP	regulation of protein modification by small protein conjugation or removal	GO:1903320	211	60616	6.54208e-39	4675	86	2.27962e-09	1374	24	0.00142665	575	9	1.32598e-08	3425	37
GO:BP	regulation of translation	GO:0006417	383	60616	7.66734e-39	4675	118	8.83561e-08	1374	30	2.6191e-06	575	17	0.00338433	3425	38
GO:BP	G1/S transition of mitotic cell cycle	GO:0000082	258	60616	1.56267e-38	4675	95	0.00494023	1374	15	0.00487557	575	9	0.00102625	3425	30
GO:BP	endosomal transport	GO:0016197	228	60616	1.80279e-38	4675	89	1.04843e-08	1374	24	0.000577218	575	10	0.000130827	3425	30
GO:BP	response to radiation	GO:0009314	321	60616	5.88581e-38	4675	106	0.00275846	1374	18	3.16738e-05	575	14	2.5835e-05	3425	40
GO:BP	cellular amino acid metabolic process	GO:0006520	299	60616	6.04144e-38	4675	102	0.000479521	1374	19	0.0117041	575	9	2.69595e-07	3425	43
GO:BP	DNA damage checkpoint	GO:0000077	141	60616	1.58481e-37	4675	69	0.0198525	1374	9	0.00262173	575	7	0.00012354	3425	22
GO:BP	cellular response to unfolded protein	GO:0034620	137	60616	1.7118e-37	4675	68	0.0916403	1374	7	0.094905	575	4	0.00164566	3425	19
GO:BP	regulation of cellular protein catabolic process	GO:1903362	215	60616	2.96808e-37	4675	85	8.01473e-08	1374	22	0.0543501	575	6	1.11664e-13	3425	46
GO:BP	regulation of ubiquitin-dependent protein catabolic process	GO:2000058	138	60616	3.10578e-37	4675	68	0.000574295	1374	12	0.215239	575	3	2.71878e-09	3425	30
GO:BP	mitotic cell cycle checkpoint	GO:0007093	160	60616	4.48997e-37	4675	73	0.0769396	1374	8	7.09908e-07	575	12	0.00866738	3425	19
GO:BP	protein localization to nucleus	GO:0034504	227	60616	6.93462e-37	4675	87	0.326687	1374	7	1.81391e-10	575	18	2.06468e-10	3425	42
GO:BP	tRNA metabolic process	GO:0006399	162	60616	1.27296e-36	4675	73	0.000181514	1374	14	7.98874e-07	575	12	1.13314e-12	3425	38
GO:BP	regulation of proteolysis involved in cellular protein catabolic process	GO:1903050	185	60616	1.40851e-36	4675	78	1.48218e-07	1374	20	0.0329874	575	6	4.14794e-12	3425	40
GO:BP	positive regulation of cell cycle	GO:0045787	344	60616	2.09943e-36	4675	108	0.000135408	1374	22	6.4965e-07	575	17	1.57683e-08	3425	50
GO:BP	regulation of G2/M transition of mitotic cell cycle	GO:0010389	186	60616	2.23264e-36	4675	78	0.000208807	1374	15	0.00269431	575	8	5.53551e-09	3425	35
GO:BP	ribonucleoprotein complex export from nucleus	GO:0071426	130	60616	4.14211e-36	4675	65	0.0748913	1374	7	4.7758e-11	575	15	0.000900355	3425	19
GO:BP	viral transcription	GO:0019083	179	60616	6.59738e-36	4675	76	0.0125045	1374	11	1.88331e-21	575	26	2.73472e-08	3425	33
GO:BP	ribonucleoprotein complex localization	GO:0071166	131	60616	7.54896e-36	4675	65	0.0769507	1374	7	5.29655e-11	575	15	0.000366078	3425	20
GO:BP	methylation	GO:0032259	265	60616	9.04913e-36	4675	93	2.79233e-06	1374	22	6.84765e-07	575	15	7.30938e-08	3425	41
GO:BP	positive regulation of intracellular transport	GO:0032388	195	60616	1.48483e-35	4675	79	9.89012e-05	1374	16	0.187009	575	4	0.0154228	3425	21
GO:BP	nucleoside phosphate metabolic process	GO:0006753	443	60616	1.9785e-35	4675	123	3.38283e-10	1374	37	6.52147e-05	575	16	6.28913e-15	3425	73
GO:BP	macromolecule methylation	GO:0043414	247	60616	2.83356e-35	4675	89	8.73638e-07	1374	22	1.70981e-06	575	14	2.82853e-07	3425	38
GO:BP	purine-containing compound metabolic process	GO:0072521	390	60616	3.84642e-35	4675	114	2.65322e-09	1374	33	1.48016e-05	575	16	1.29576e-10	3425	59
GO:BP	regulation of intracellular protein transport	GO:0033157	212	60616	3.88806e-35	4675	82	0.000252301	1374	16	0.110304	575	5	0.0024993	3425	25
GO:BP	regulation of signal transduction by p53 class mediator	GO:1901796	170	60616	6.57962e-35	4675	73	0.0219658	1374	10	0.00161622	575	8	2.78903e-08	3425	32
GO:BP	regulation of protein transport	GO:0051223	443	60616	9.09028e-35	4675	122	1.59296e-05	1374	28	0.203436	575	7	1.39545e-05	3425	51
GO:BP	RNA 3'-end processing	GO:0031123	153	60616	1.12802e-34	4675	69	0.0123193	1374	10	5.12618e-09	575	14	1.66489e-05	3425	25
GO:BP	nucleotide metabolic process	GO:0009117	438	60616	1.24676e-34	4675	121	2.46585e-10	1374	37	5.80231e-05	575	16	3.42703e-15	3425	73
GO:BP	regulation of response to DNA damage stimulus	GO:2001020	210	60616	1.29445e-34	4675	81	1.12025e-06	1374	20	0.00139512	575	9	3.95422e-08	3425	36
GO:BP	DNA biosynthetic process	GO:0071897	154	60616	1.87708e-34	4675	69	0.0127215	1374	10	4.78428e-07	575	12	1.78383e-06	3425	27
GO:BP	regulation of macroautophagy	GO:0016241	150	60616	2.35158e-34	4675	68	4.30378e-06	1374	16	0.467486	575	2	0.000303374	3425	22
GO:BP	nucleic acid phosphodiester bond hydrolysis	GO:0090305	160	60616	3.96856e-34	4675	70	0.530846	1374	4	5.22458e-06	575	11	9.2072e-08	3425	30
GO:BP	protein folding	GO:0006457	198	60616	4.20003e-34	4675	78	3.26886e-05	1374	17	3.64207e-05	575	11	0.000172957	3425	27
GO:BP	regulation of mRNA processing	GO:0050684	147	60616	4.88585e-34	4675	67	0.197749	1374	6	1.75271e-05	575	10	0.108448	3425	14
GO:BP	phospholipid metabolic process	GO:0006644	376	60616	5.78554e-34	4675	110	1.61832e-08	1374	31	0.0158165	575	10	3.81444e-06	3425	47
GO:BP	regulation of protein ubiquitination	GO:0031396	181	60616	1.1764e-33	4675	74	5.22903e-07	1374	19	0.000513214	575	9	1.39317e-06	3425	30
GO:BP	establishment of protein localization to mitochondrion	GO:0072655	132	60616	1.68082e-33	4675	63	0.000387125	1374	12	0.00185236	575	7	0.0301559	3425	15
GO:BP	protein localization to mitochondrion	GO:0070585	135	60616	8.76453e-33	4675	63	0.000472065	1374	12	0.00207609	575	7	0.034811	3425	15
GO:BP	cellular protein complex disassembly	GO:0043624	196	60616	1.07288e-32	4675	76	0.000360666	1374	15	8.24708e-07	575	13	2.73242e-11	3425	40
GO:BP	response to heat	GO:0009408	119	60616	1.42935e-32	4675	59	0.000645893	1374	11	0.00107161	575	7	0.0569474	3425	13
GO:BP	purine nucleotide metabolic process	GO:0006163	371	60616	1.85407e-32	4675	107	3.04591e-09	1374	32	3.52371e-05	575	15	5.0223e-11	3425	58
GO:BP	cell cycle arrest	GO:0007050	213	60616	2.18763e-32	4675	79	0.000838022	1374	15	0.00152513	575	9	0.00266722	3425	25
GO:BP	ATP metabolic process	GO:0046034	268	60616	3.64763e-32	4675	89	0.000123213	1374	19	4.88279e-12	575	21	2.07272e-12	3425	50
GO:BP	membrane docking	GO:0022406	165	60616	3.70076e-32	4675	69	0.000218061	1374	14	0.135103	575	4	0.0434035	3425	17
GO:BP	carbohydrate metabolic process	GO:0005975	427	60616	7.8367e-32	4675	115	6.69589e-09	1374	34	0.0049571	575	12	2.71434e-11	3425	64
GO:BP	DNA conformation change	GO:0071103	277	60616	1.0725e-31	4675	90	0.0190258	1374	14	3.02092e-08	575	17	2.96347e-10	3425	47
GO:BP	positive regulation of DNA metabolic process	GO:0051054	178	60616	1.68361e-31	4675	71	0.00152941	1374	13	1.39445e-05	575	11	6.44615e-09	3425	34
GO:BP	mRNA 3'-end processing	GO:0031124	103	60616	1.86747e-31	4675	54	0.00337525	1374	9	7.98557e-07	575	10	0.00940705	3425	14
GO:BP	protein import	GO:0017038	160	60616	2.78182e-31	4675	67	0.142231	1374	7	8.79586e-10	575	15	0.000284389	3425	23
GO:BP	mitochondrial translation	GO:0032543	133	60616	3.13622e-31	4675	61	0.000100967	1374	13	6.52735e-11	575	15	1.62299e-12	3425	34
GO:BP	mRNA export from nucleus	GO:0006406	112	60616	3.44203e-31	4675	56	0.045279	1374	7	1.4603e-08	575	12	0.00791086	3425	15
GO:BP	mRNA-containing ribonucleoprotein complex export from nucleus	GO:0071427	112	60616	3.44203e-31	4675	56	0.045279	1374	7	1.4603e-08	575	12	0.00791086	3425	15
GO:BP	protein dephosphorylation	GO:0006470	210	60616	3.44589e-31	4675	77	0.000226916	1374	16	0.21221	575	4	0.086336	3425	19
GO:BP	ribose phosphate metabolic process	GO:0019693	353	60616	4.86918e-31	4675	102	1.47621e-08	1374	30	8.38971e-05	575	14	2.03578e-12	3425	59
GO:BP	positive regulation of establishment of protein localization	GO:1904951	261	60616	8.09366e-31	4675	86	0.000801318	1374	17	0.173328	575	5	0.000272668	3425	32
GO:BP	mRNA transport	GO:0051028	118	60616	1.0211e-30	4675	57	0.0216645	1374	8	2.6188e-08	575	12	0.00530205	3425	16
GO:BP	ribonucleotide metabolic process	GO:0009259	344	60616	1.11971e-30	4675	100	3.21046e-08	1374	29	6.4398e-05	575	14	7.33146e-11	3425	55
GO:BP	regulation of proteasomal ubiquitin-dependent protein catabolic process	GO:0032434	114	60616	1.12605e-30	4675	56	0.000451394	1374	11	0.162222	575	3	1.09319e-06	3425	23
GO:BP	organelle localization by membrane tethering	GO:0140056	156	60616	3.25976e-30	4675	65	0.000122225	1374	14	0.124458	575	4	0.0529019	3425	16
GO:BP	purine ribonucleotide metabolic process	GO:0009150	336	60616	3.3584e-30	4675	98	7.45312e-08	1374	28	5.13487e-05	575	14	2.81728e-10	3425	53
GO:BP	negative regulation of phosphorus metabolic process	GO:0010563	432	60616	4.63586e-30	4675	113	7.5598e-05	1374	26	0.0144962	575	11	3.15069e-06	3425	52
GO:BP	regulation of proteasomal protein catabolic process	GO:0061136	157	60616	5.1137e-30	4675	65	5.65172e-08	1374	19	0.0177557	575	6	1.51183e-08	3425	31
GO:BP	response to temperature stimulus	GO:0009266	148	60616	6.0694e-30	4675	63	7.08516e-05	1374	14	0.00330185	575	7	0.109723	3425	14
GO:BP	signal transduction in response to DNA damage	GO:0042770	130	60616	6.41697e-30	4675	59	0.00444092	1374	10	0.197597	575	3	0.0267012	3425	15
GO:BP	regulation of microtubule-based process	GO:0032886	208	60616	7.67447e-30	4675	75	0.000668826	1374	15	0.00130347	575	9	0.00407712	3425	24
GO:BP	cytosolic transport	GO:0016482	158	60616	7.93723e-30	4675	65	0.00013925	1374	14	0.00465465	575	7	2.97789e-06	3425	27
GO:BP	cellular response to heat	GO:0034605	102	60616	1.55239e-29	4675	52	0.000176555	1374	11	0.00272098	575	6	0.0436915	3425	12
GO:BP	negative regulation of phosphate metabolic process	GO:0045936	431	60616	1.56763e-29	4675	112	7.26946e-05	1374	26	0.0143704	575	11	2.95624e-06	3425	52
GO:BP	positive regulation of cellular component biogenesis	GO:0044089	439	60616	2.14074e-29	4675	113	9.80311e-05	1374	26	0.000719709	575	14	1.17785e-15	3425	74
GO:BP	telomere maintenance	GO:0000723	156	60616	2.71362e-29	4675	64	0.00498275	1374	11	0.000178615	575	9	3.27432e-09	3425	32
GO:BP	intrinsic apoptotic signaling pathway	GO:0097193	239	60616	3.08977e-29	4675	80	7.96428e-06	1374	20	0.0107114	575	8	2.91696e-06	3425	35
GO:BP	nuclear-transcribed mRNA catabolic process, nonsense-mediated decay	GO:0000184	116	60616	3.88219e-29	4675	55	0.339282	1374	4	9.86064e-17	575	19	1.92541e-08	3425	26
GO:BP	regulation of protein-containing complex assembly	GO:0043254	378	60616	5.07144e-29	4675	103	2.70709e-06	1374	27	0.0370578	575	9	1.184e-11	3425	60
GO:BP	regulation of RNA splicing	GO:0043484	153	60616	5.92175e-29	4675	63	0.214321	1374	6	0.000858191	575	8	0.00554728	3425	19
GO:BP	endoplasmic reticulum unfolded protein response	GO:0030968	117	60616	6.72313e-29	4675	55	0.110781	1374	6	0.0703825	575	4	0.000245295	3425	19
GO:BP	positive regulation of chromosome organization	GO:2001252	144	60616	7.14021e-29	4675	61	0.00284206	1374	11	0.0125231	575	6	4.66384e-07	3425	27
GO:BP	positive regulation of protein modification by small protein conjugation or removal	GO:1903322	126	60616	7.75157e-29	4675	57	1.26355e-05	1374	14	0.081502	575	4	0.000616107	3425	19
GO:BP	telomere organization	GO:0032200	169	60616	1.08945e-28	4675	66	0.00859658	1374	11	5.57424e-05	575	10	6.3942e-09	3425	33
GO:BP	vesicle organization	GO:0016050	301	60616	1.14477e-28	4675	90	1.83072e-14	1374	36	0.000309053	575	12	1.36602e-05	3425	39
GO:BP	negative regulation of catabolic process	GO:0009895	266	60616	1.21004e-28	4675	84	3.56428e-05	1374	20	0.17988	575	5	5.73321e-12	3425	49
GO:BP	positive regulation of proteolysis	GO:0045862	320	60616	1.45264e-28	4675	93	1.5709e-09	1374	30	0.261896	575	5	1.20415e-08	3425	48
GO:BP	protein-DNA complex subunit organization	GO:0071824	261	60616	1.50524e-28	4675	83	0.221924	1374	9	8.41928e-05	575	12	4.92617e-09	3425	43
GO:BP	spindle organization	GO:0007051	165	60616	1.5903e-28	4675	65	5.74032e-05	1374	15	9.50855e-07	575	12	6.0807e-05	3425	25
GO:BP	positive regulation of protein transport	GO:0051222	245	60616	2.0627e-28	4675	80	0.000397998	1374	17	0.150497	575	5	0.00407462	3425	27
GO:BP	cell growth	GO:0016049	360	60616	2.90508e-28	4675	99	1.1148e-05	1374	25	0.327157	575	5	3.3041e-05	3425	43
GO:BP	positive regulation of cell cycle process	GO:0090068	269	60616	2.9189e-28	4675	84	0.00293572	1374	16	2.36745e-05	575	13	6.23879e-06	3425	37
GO:BP	protein localization to endoplasmic reticulum	GO:0070972	139	60616	5.27607e-28	4675	59	0.173413	1374	6	1.74037e-16	575	20	1.53564e-10	3425	32
GO:BP	glycerophospholipid metabolic process	GO:0006650	319	60616	5.48284e-28	4675	92	2.51577e-08	1374	28	0.04001	575	8	3.88974e-06	3425	42
GO:BP	positive regulation of cellular protein localization	GO:1903829	256	60616	1.04418e-27	4675	81	6.87456e-05	1374	19	0.485175	575	3	2.36051e-10	3425	45
GO:BP	positive regulation of intracellular protein transport	GO:0090316	155	60616	1.13233e-27	4675	62	0.000114738	1374	14	0.255743	575	3	0.0864658	3425	15
GO:BP	ERAD pathway	GO:0036503	101	60616	1.17384e-27	4675	50	0.00016212	1374	11	0.0134084	575	5	0.00797608	3425	14
GO:BP	glycerolipid metabolic process	GO:0046486	392	60616	1.25264e-27	4675	103	4.18988e-08	1374	31	0.0440184	575	9	1.63311e-07	3425	52
GO:BP	positive regulation of protein catabolic process	GO:0045732	196	60616	1.3143e-27	4675	70	3.78546e-07	1374	20	0.187901	575	4	0.000146985	3425	27
GO:BP	mitotic DNA integrity checkpoint	GO:0044774	106	60616	1.90061e-27	4675	51	0.168358	1374	5	0.000565396	575	7	0.00486536	3425	15
GO:BP	phospholipid biosynthetic process	GO:0008654	248	60616	2.94782e-27	4675	79	9.28206e-07	1374	22	0.0802451	575	6	4.40262e-05	3425	33
GO:BP	protein targeting to membrane	GO:0006612	189	60616	4.72683e-27	4675	68	0.000824746	1374	14	3.91186e-16	575	22	2.32446e-09	3425	36
GO:BP	establishment of protein localization to endoplasmic reticulum	GO:0072599	112	60616	4.92938e-27	4675	52	0.509807	1374	3	9.67329e-16	575	18	9.07146e-09	3425	26
GO:BP	translational elongation	GO:0006414	121	60616	5.42361e-27	4675	54	0.00275846	1374	10	3.22593e-06	575	10	1.71379e-11	3425	31
GO:BP	protein targeting to ER	GO:0045047	108	60616	5.82335e-27	4675	51	0.49065	1374	3	5.00538e-16	575	18	1.93954e-08	3425	25
GO:BP	sulfur compound metabolic process	GO:0006790	335	60616	6.38675e-27	4675	93	1.81381e-08	1374	29	0.00768278	575	10	2.52845e-10	3425	53
GO:BP	ncRNA transcription	GO:0098781	104	60616	6.68465e-27	4675	50	0.000208709	1374	11	0.0148676	575	5	0.00407712	3425	15
GO:BP	negative regulation of organelle organization	GO:0010639	293	60616	8.5704e-27	4675	86	3.9553e-06	1374	23	0.0104671	575	9	5.0487e-12	3425	52
GO:BP	chromatin remodeling	GO:0006338	207	60616	9.35561e-27	4675	71	0.708208	1374	4	0.0170471	575	7	2.93677e-07	3425	34
GO:BP	negative regulation of cellular catabolic process	GO:0031330	225	60616	1.50376e-26	4675	74	1.24892e-05	1374	19	0.124587	575	5	2.06185e-09	3425	40
GO:BP	DNA-dependent DNA replication	GO:0006261	147	60616	1.8672e-26	4675	59	0.00969543	1374	10	2.328e-06	575	11	1.9561e-07	3425	28
GO:BP	transport along microtubule	GO:0010970	133	60616	2.1288e-26	4675	56	0.000412702	1374	12	0.0882104	575	4	0.533807	3425	8
GO:BP	microtubule-based transport	GO:0099111	153	60616	2.97456e-26	4675	60	0.000387129	1374	13	0.118216	575	4	0.550306	3425	9
GO:BP	regulation of response to biotic stimulus	GO:0002831	361	60616	3.23847e-26	4675	96	0.0318455	1374	16	0.0640986	575	8	2.85726e-08	3425	51
GO:BP	DNA-templated transcription, elongation	GO:0006354	107	60616	3.51235e-26	4675	50	0.0135044	1374	8	1.10409e-06	575	10	5.62507e-06	3425	21
GO:BP	cell-cell signaling by wnt	GO:0198738	442	60616	4.21478e-26	4675	108	1.53544e-05	1374	28	6.4117e-05	575	16	1.44508e-16	3425	76
GO:BP	mitotic DNA damage checkpoint	GO:0044773	99	60616	4.66684e-26	4675	48	0.262529	1374	4	0.0480388	575	4	0.00257773	3425	15
GO:BP	microtubule organizing center organization	GO:0031023	135	60616	5.27091e-26	4675	56	2.70548e-05	1374	14	6.13546e-05	575	9	0.00346404	3425	18
GO:BP	protein acylation	GO:0043543	202	60616	6.72941e-26	4675	69	5.17772e-09	1374	23	4.36774e-05	575	11	1.39675e-08	3425	36
GO:BP	Wnt signaling pathway	GO:0016055	438	60616	7.39908e-26	4675	107	3.58758e-05	1374	27	5.80231e-05	575	16	8.67136e-17	3425	76
GO:BP	translational termination	GO:0006415	100	60616	8.2436e-26	4675	48	0.00281192	1374	9	5.26975e-08	575	11	3.77729e-09	3425	25
GO:BP	regulation of Wnt signaling pathway	GO:0030111	334	60616	1.04136e-25	4675	91	9.01379e-05	1374	22	0.0211444	575	9	2.1249e-12	3425	57
GO:BP	protein targeting to mitochondrion	GO:0006626	93	60616	1.8097e-25	4675	46	0.00174074	1374	9	0.00177406	575	6	0.103857	3425	10
GO:BP	DNA damage response, signal transduction by p53 class mediator	GO:0030330	106	60616	2.11257e-25	4675	49	0.0853294	1374	6	0.334323	575	2	0.0554109	3425	12
GO:BP	microtubule cytoskeleton organization involved in mitosis	GO:1902850	134	60616	2.82273e-25	4675	55	0.0152246	1374	9	1.02118e-08	575	13	5.31795e-06	3425	24
GO:BP	signal transduction involved in DNA integrity checkpoint	GO:0072401	74	60616	2.86389e-25	4675	41	0.0697612	1374	5	0.229302	575	2	0.218146	3425	7
GO:BP	signal transduction involved in DNA damage checkpoint	GO:0072422	74	60616	2.86389e-25	4675	41	0.0697612	1374	5	0.229302	575	2	0.218146	3425	7
GO:BP	protein methylation	GO:0006479	139	60616	3.05657e-25	4675	56	0.000612023	1374	12	0.0370567	575	5	0.000771721	3425	20
GO:BP	protein alkylation	GO:0008213	139	60616	3.05657e-25	4675	56	0.000612023	1374	12	0.0370567	575	5	0.000771721	3425	20
GO:BP	regulation of binding	GO:0051098	271	60616	3.7707e-25	4675	80	1.39124e-05	1374	21	0.0994072	575	6	1.07033e-06	3425	39
GO:BP	ciliary basal body-plasma membrane docking	GO:0097711	95	60616	5.76832e-25	4675	46	0.0228712	1374	7	0.0428369	575	4	0.059369	3425	11
GO:BP	signal transduction involved in cell cycle checkpoint	GO:0072395	75	60616	5.77395e-25	4675	41	0.0726409	1374	5	0.231132	575	2	0.227382	3425	7
GO:BP	positive regulation of protein ubiquitination	GO:0031398	108	60616	5.97815e-25	4675	49	0.000288026	1374	11	0.0569499	575	4	0.0139045	3425	14
GO:BP	viral life cycle	GO:0019058	279	60616	6.29572e-25	4675	81	6.74474e-05	1374	20	2.21427e-07	575	16	1.43032e-05	3425	37
GO:BP	positive regulation of anion transport	GO:1903793	368	60616	6.51071e-25	4675	95	4.80238e-07	1374	28	0.0696511	575	8	5.56231e-05	3425	43
GO:BP	alcohol metabolic process	GO:0006066	298	60616	7.2117e-25	4675	84	5.211e-06	1374	23	0.0312836	575	8	0.00819442	3425	30
GO:BP	regulation of cell growth	GO:0001558	317	60616	7.54729e-25	4675	87	4.28705e-05	1374	22	0.412698	575	4	0.000213488	3425	37
GO:BP	anatomical structure homeostasis	GO:0060249	356	60616	8.28818e-25	4675	93	7.90659e-05	1374	23	4.86219e-06	575	16	2.70586e-10	3425	55
GO:BP	response to oxidative stress	GO:0006979	320	60616	1.54479e-24	4675	87	2.68385e-08	1374	28	0.00183811	575	11	0.00378875	3425	33
GO:BP	negative regulation of transferase activity	GO:0051348	248	60616	2.47297e-24	4675	75	0.000457058	1374	17	0.034642	575	7	0.000248766	3425	31
GO:BP	G1 DNA damage checkpoint	GO:0044783	66	60616	2.74765e-24	4675	38	0.262895	1374	3	0.201696	575	2	0.401795	3425	5
GO:BP	purine-containing compound biosynthetic process	GO:0072522	171	60616	4.18309e-24	4675	61	0.0227381	1374	10	0.00678909	575	7	1.188e-07	3425	31
GO:BP	response to peptide hormone	GO:0043434	269	60616	5.49287e-24	4675	78	4.13929e-05	1374	20	0.0994072	575	6	0.00193862	3425	30
GO:BP	Golgi organization	GO:0007030	141	60616	5.52144e-24	4675	55	9.53675e-06	1374	15	0.222166	575	3	0.00035219	3425	21
GO:BP	IRE1-mediated unfolded protein response	GO:0036498	67	60616	5.81464e-24	4675	38	0.131326	1374	4	0.203503	575	2	0.000591661	3425	13
GO:BP	import into nucleus	GO:0051170	132	60616	7.73622e-24	4675	53	0.260166	1374	5	8.42068e-07	575	11	0.00040171	3425	20
GO:BP	regulation of cellular response to heat	GO:1900034	79	60616	8.35418e-24	4675	41	0.0005646	1374	9	0.00517822	575	5	0.095682	3425	9
GO:BP	DNA recombination	GO:0006310	241	60616	9.52025e-24	4675	73	0.000992222	1374	16	5.60572e-11	575	19	2.87135e-14	3425	50
GO:BP	nucleotide-excision repair	GO:0006289	105	60616	1.21439e-23	4675	47	0.475338	1374	3	7.12591e-09	575	12	4.14032e-06	3425	21
GO:BP	response to oxygen levels	GO:0070482	242	60616	1.25464e-23	4675	73	0.00284325	1374	15	0.0329874	575	7	3.4719e-11	3425	45
GO:BP	organic hydroxy compound metabolic process	GO:1901615	430	60616	1.26738e-23	4675	102	8.01542e-09	1374	34	0.112668	575	8	0.00146012	3425	43
GO:BP	response to peptide	GO:1901652	336	60616	1.37583e-23	4675	88	9.99549e-07	1374	26	0.0960177	575	7	0.00124577	3425	36
GO:BP	regulation of cell cycle arrest	GO:0071156	110	60616	1.53913e-23	4675	48	0.0154268	1374	8	0.153918	575	3	0.123095	3425	11
GO:BP	energy derivation by oxidation of organic compounds	GO:0015980	226	60616	1.99224e-23	4675	70	3.46061e-06	1374	20	1.94085e-12	575	20	7.8713e-07	3425	35
GO:BP	mitotic G1 DNA damage checkpoint	GO:0031571	65	60616	2.00283e-23	4675	37	0.261879	1374	3	0.197597	575	2	0.390766	3425	5
GO:BP	microtubule-based movement	GO:0007018	300	60616	2.49165e-23	4675	82	0.000176513	1374	20	0.0119271	575	9	0.0977686	3425	25
GO:BP	vacuole organization	GO:0007033	155	60616	2.49165e-23	4675	57	0.00479955	1374	11	0.255743	575	3	2.77982e-09	3425	32
GO:BP	cytoskeleton-dependent intracellular transport	GO:0030705	172	60616	3.8103e-23	4675	60	0.000331052	1374	14	0.145522	575	4	0.273228	3425	13
GO:BP	mitotic G1/S transition checkpoint	GO:0044819	66	60616	4.16981e-23	4675	37	0.262895	1374	3	0.201696	575	2	0.401795	3425	5
GO:BP	response to ionizing radiation	GO:0010212	90	60616	4.36953e-23	4675	43	0.117112	1374	5	0.112668	575	3	0.0197222	3425	12
GO:BP	regulation of organelle assembly	GO:1902115	157	60616	5.21389e-23	4675	57	0.0140697	1374	10	0.00451997	575	7	5.90579e-08	3425	30
GO:BP	nucleus organization	GO:0006997	108	60616	5.295e-23	4675	47	0.176529	1374	5	0.0170471	575	5	6.53566e-06	3425	21
GO:BP	glycerolipid biosynthetic process	GO:0045017	254	60616	6.2442e-23	4675	74	5.3099e-06	1374	21	0.294759	575	4	5.72656e-07	3425	38
GO:BP	mitotic spindle organization	GO:0007052	113	60616	6.37398e-23	4675	48	0.046857	1374	7	1.88126e-07	575	11	4.75154e-05	3425	20
GO:BP	centrosome cycle	GO:0007098	123	60616	8.15284e-23	4675	50	4.64092e-05	1374	13	3.07079e-05	575	9	0.00327283	3425	17
GO:BP	response to light stimulus	GO:0009416	237	60616	8.29314e-23	4675	71	0.0139122	1374	13	0.00290648	575	9	0.000108642	3425	31
GO:BP	mitochondrial translational elongation	GO:0070125	87	60616	8.71058e-23	4675	42	0.0154579	1374	7	1.96098e-06	575	9	9.83016e-10	3425	24
GO:BP	mitochondrial respiratory chain complex assembly	GO:0033108	100	60616	8.73334e-23	4675	45	0.267485	1374	4	4.13584e-09	575	12	7.44031e-06	3425	20
GO:BP	anaphase-promoting complex-dependent catabolic process	GO:0031145	83	60616	9.59979e-23	4675	41	0.00349977	1374	8	1.3349e-06	575	9	0.000431759	3425	15
GO:BP	regulation of DNA repair	GO:0006282	129	60616	1.32313e-22	4675	51	0.000316298	1374	12	0.00165513	575	7	2.7023e-06	3425	24
GO:BP	protein polymerization	GO:0051258	257	60616	1.35323e-22	4675	74	0.000683769	1374	17	0.0863065	575	6	5.66034e-06	3425	36
GO:BP	mitochondrial translational termination	GO:0070126	88	60616	1.52213e-22	4675	42	0.00482711	1374	8	2.13474e-06	575	9	1.27369e-09	3425	24
GO:BP	positive regulation of ubiquitin-dependent protein catabolic process	GO:2000060	88	60616	1.52213e-22	4675	42	0.00120222	1374	9	1	-1	-1	0.000794132	3425	15
GO:BP	protein autophosphorylation	GO:0046777	210	60616	1.601e-22	4675	66	1.83445e-05	1374	18	0.383681	575	3	0.0315026	3425	21
GO:BP	DNA packaging	GO:0006323	210	60616	1.601e-22	4675	66	0.277026	1374	7	0.0181253	575	7	3.68147e-06	3425	32
GO:BP	positive regulation of proteolysis involved in cellular protein catabolic process	GO:1903052	106	60616	1.81259e-22	4675	46	0.000245352	1374	11	0.334323	575	2	6.46452e-05	3425	19
GO:BP	transcription elongation from RNA polymerase II promoter	GO:0006368	80	60616	1.8487e-22	4675	40	0.0107506	1374	7	0.000105976	575	7	0.00837401	3425	12
GO:BP	regulation of innate immune response	GO:0045088	277	60616	1.90797e-22	4675	77	0.0190258	1374	14	0.105602	575	6	4.82792e-06	3425	38
GO:BP	RNA modification	GO:0009451	145	60616	1.90797e-22	4675	54	1.32199e-05	1374	15	2.04933e-06	575	11	4.69421e-10	3425	32
GO:BP	regulation of apoptotic signaling pathway	GO:2001233	277	60616	1.90797e-22	4675	77	6.17023e-05	1374	20	0.105602	575	6	9.79958e-09	3425	44
GO:BP	regulation of growth	GO:0040008	431	60616	2.03329e-22	4675	100	0.000189967	1374	25	0.112668	575	8	0.00152425	3425	43
GO:BP	signal transduction involved in mitotic cell cycle checkpoint	GO:0072413	61	60616	2.33925e-22	4675	35	0.240236	1374	3	0.487039	575	1	0.514083	3425	4
GO:BP	signal transduction involved in mitotic DNA damage checkpoint	GO:1902402	61	60616	2.33925e-22	4675	35	0.240236	1374	3	0.487039	575	1	0.514083	3425	4
GO:BP	signal transduction involved in mitotic DNA integrity checkpoint	GO:1902403	61	60616	2.33925e-22	4675	35	0.240236	1374	3	0.487039	575	1	0.514083	3425	4
GO:BP	cell division	GO:0051301	241	60616	2.3924e-22	4675	71	0.000104446	1374	18	0.0328136	575	7	1.25758e-06	3425	36
GO:BP	small molecule catabolic process	GO:0044282	370	60616	2.59703e-22	4675	91	4.20827e-08	1374	30	0.342697	575	5	2.4239e-08	3425	52
GO:BP	regulation of mitochondrion organization	GO:0010821	146	60616	2.76598e-22	4675	54	3.0173e-06	1374	16	0.763116	575	1	0.000551189	3425	21
GO:BP	negative regulation of phosphorylation	GO:0042326	337	60616	2.91339e-22	4675	86	3.54756e-05	1374	23	0.172169	575	6	7.62921e-05	3425	40
GO:BP	cotranslational protein targeting to membrane	GO:0006613	98	60616	2.97419e-22	4675	44	0.67442	1374	2	8.89899e-17	575	18	1.25815e-08	3425	24
GO:BP	DNA-templated transcription, initiation	GO:0006352	230	60616	3.11399e-22	4675	69	0.00177113	1374	15	7.68255e-07	575	14	8.07486e-14	3425	48
GO:BP	protein stabilization	GO:0050821	184	60616	3.23436e-22	4675	61	1.36027e-07	1374	20	2.86455e-06	575	12	5.5061e-08	3425	33
GO:BP	regulation of canonical Wnt signaling pathway	GO:0060828	267	60616	3.47125e-22	4675	75	0.00274218	1374	16	0.00599984	575	9	8.41e-11	3425	47
GO:BP	cellular response to insulin stimulus	GO:0032869	168	60616	3.75584e-22	4675	58	1.73383e-05	1374	16	0.0629928	575	5	0.00684498	3425	20
GO:BP	regulation of lipid metabolic process	GO:0019216	354	60616	6.18612e-22	4675	88	8.45329e-06	1374	25	0.0110959	575	10	1.71955e-06	3425	46
GO:BP	organelle disassembly	GO:1903008	95	60616	6.18993e-22	4675	43	0.000461825	1374	10	0.124458	575	3	3.31792e-06	3425	20
GO:BP	nucleoside phosphate biosynthetic process	GO:1901293	215	60616	6.6605e-22	4675	66	0.00269773	1374	14	0.0543501	575	6	1.36898e-10	3425	41
GO:BP	response to insulin	GO:0032868	181	60616	7.30108e-22	4675	60	1.05672e-05	1374	17	0.0307137	575	6	0.00151529	3425	23
GO:BP	signal transduction involved in mitotic G1 DNA damage checkpoint	GO:0072431	59	60616	7.97308e-22	4675	34	0.226007	1374	3	0.477731	575	1	0.493909	3425	4
GO:BP	intracellular signal transduction involved in G1 DNA damage checkpoint	GO:1902400	59	60616	7.97308e-22	4675	34	0.226007	1374	3	0.477731	575	1	0.493909	3425	4
GO:BP	negative regulation of cell cycle G2/M phase transition	GO:1902750	105	60616	9.84758e-22	4675	45	0.000226255	1374	11	0.143572	575	3	2.39762e-07	3425	23
GO:BP	positive regulation of cell cycle arrest	GO:0071158	83	60616	1.04245e-21	4675	40	0.199699	1374	4	0.259851	575	2	0.194	3425	8
GO:BP	chromatin assembly or disassembly	GO:0006333	194	60616	1.24544e-21	4675	62	0.665552	1374	4	0.0881476	575	5	5.89836e-08	3425	34
GO:BP	protein acetylation	GO:0006473	161	60616	1.36412e-21	4675	56	8.32405e-08	1374	19	3.74148e-05	575	10	1.29e-06	3425	28
GO:BP	regulation of dephosphorylation	GO:0035303	151	60616	1.71783e-21	4675	54	0.207042	1374	6	0.0152905	575	6	0.0216708	3425	17
GO:BP	protein localization to chromosome	GO:0034502	84	60616	1.82224e-21	4675	40	0.0132885	1374	7	0.0994072	575	3	3.72129e-05	3425	17
GO:BP	glycerophospholipid biosynthetic process	GO:0046474	219	60616	2.02827e-21	4675	66	8.56787e-06	1374	19	0.229302	575	4	8.99515e-06	3425	32
GO:BP	ubiquitin-dependent ERAD pathway	GO:0030433	80	60616	2.05579e-21	4675	39	0.000117128	1374	10	0.0929455	575	3	0.021638	3425	11
GO:BP	positive regulation of cellular protein catabolic process	GO:1903364	126	60616	2.16383e-21	4675	49	0.000256085	1374	12	0.395765	575	2	6.37381e-06	3425	23
GO:BP	regulation of protein serine/threonine kinase activity	GO:0071900	409	60616	2.24494e-21	4675	95	3.07526e-08	1374	32	6.26521e-06	575	17	7.18027e-05	3425	46
GO:BP	cellular response to abiotic stimulus	GO:0071214	250	60616	2.41469e-21	4675	71	0.00916148	1374	14	0.156418	575	5	1.35498e-08	3425	41
GO:BP	cellular response to environmental stimulus	GO:0104004	250	60616	2.41469e-21	4675	71	0.00916148	1374	14	0.156418	575	5	1.35498e-08	3425	41
GO:BP	cytoplasmic translation	GO:0002181	89	60616	2.62437e-21	4675	41	0.01726	1374	7	0.00145902	575	6	0.000896806	3425	15
GO:BP	TOR signaling	GO:0031929	117	60616	3.03297e-21	4675	47	0.0536311	1374	7	0.167977	575	3	6.52722e-06	3425	22
GO:BP	cellular response to peptide	GO:1901653	289	60616	3.13985e-21	4675	77	2.20187e-07	1374	25	0.212647	575	5	0.00148504	3425	32
GO:BP	alcohol biosynthetic process	GO:0046165	138	60616	4.50879e-21	4675	51	0.00653795	1374	10	0.036113	575	5	0.0408569	3425	15
GO:BP	DNA damage response, signal transduction by p53 class mediator resulting in cell cycle arrest	GO:0006977	58	60616	5.80854e-21	4675	33	0.224498	1374	3	0.473876	575	1	0.480474	3425	4
GO:BP	snRNA transcription	GO:0009301	74	60616	7.85471e-21	4675	37	0.007418	1374	7	0.022785	575	4	0.0324374	3425	10
GO:BP	positive regulation of response to DNA damage stimulus	GO:2001022	105	60616	8.50714e-21	4675	44	0.0827633	1374	6	0.0153918	575	5	4.14032e-06	3425	21
GO:BP	tRNA aminoacylation	GO:0043039	48	60616	9.25043e-21	4675	30	0.169657	1374	3	0.00599119	575	4	0.776184	3425	2
GO:BP	amino acid activation	GO:0043038	48	60616	9.25043e-21	4675	30	0.169657	1374	3	0.00599119	575	4	0.776184	3425	2
GO:BP	endoplasmic reticulum to Golgi vesicle-mediated transport	GO:0006888	201	60616	9.67683e-21	4675	62	8.6911e-10	1374	24	7.08181e-06	575	12	0.000531627	3425	26
GO:BP	cellular response to peptide hormone stimulus	GO:0071375	237	60616	9.72377e-21	4675	68	2.53154e-05	1374	19	0.140066	575	5	0.00260963	3425	27
GO:BP	nucleotide biosynthetic process	GO:0009165	207	60616	1.00031e-20	4675	63	0.00191205	1374	14	0.0473644	575	6	1.57769e-10	3425	40
GO:BP	response to hypoxia	GO:0001666	225	60616	1.01912e-20	4675	66	0.00982946	1374	13	0.0244871	575	7	1.56811e-10	3425	42
GO:BP	regulation of DNA biosynthetic process	GO:2000278	97	60616	1.54789e-20	4675	42	0.0250126	1374	7	0.0116226	575	5	1.09857e-06	3425	21
GO:BP	protein-DNA complex assembly	GO:0065004	209	60616	1.75024e-20	4675	63	0.183508	1374	8	1.03387e-05	575	12	3.32918e-06	3425	32
GO:BP	cellular response to oxygen levels	GO:0071453	180	60616	1.7725e-20	4675	58	0.00168557	1374	13	0.0300103	575	6	3.85007e-07	3425	31
GO:BP	regulation of gene expression, epigenetic	GO:0040029	192	60616	2.07662e-20	4675	60	0.34067	1374	6	0.0121284	575	7	5.06008e-07	3425	32
GO:BP	organic hydroxy compound biosynthetic process	GO:1901617	210	60616	2.2996e-20	4675	63	0.000736283	1374	15	0.107113	575	5	0.0173538	3425	22
GO:BP	establishment of vesicle localization	GO:0051650	193	60616	2.77567e-20	4675	60	5.99501e-08	1374	21	0.000786086	575	9	0.000113271	3425	27
GO:BP	mitochondrial transmembrane transport	GO:1990542	103	60616	2.90003e-20	4675	43	0.0113712	1374	8	0.000482399	575	7	0.003761	3425	15
GO:BP	positive regulation of protein kinase activity	GO:0045860	431	60616	3.1282e-20	4675	96	1.01073e-07	1374	32	0.0143704	575	11	3.97887e-08	3425	57
GO:BP	canonical Wnt signaling pathway	GO:0060070	306	60616	3.14794e-20	4675	78	0.00403227	1374	17	0.0134084	575	9	2.30523e-12	3425	54
GO:BP	negative regulation of protein phosphorylation	GO:0001933	300	60616	3.59625e-20	4675	77	5.96031e-05	1374	21	0.229989	575	5	0.000336143	3425	35
GO:BP	purine nucleotide biosynthetic process	GO:0006164	160	60616	3.7153e-20	4675	54	0.015598	1374	10	0.0191369	575	6	9.2072e-08	3425	30
GO:BP	response to decreased oxygen levels	GO:0036293	230	60616	3.74162e-20	4675	66	0.011504	1374	13	0.0268347	575	7	2.28711e-11	3425	44
GO:BP	regulation of chromatin organization	GO:1902275	155	60616	4.33341e-20	4675	53	0.000114738	1374	14	0.480668	575	2	1.66528e-07	3425	29
GO:BP	nuclear-transcribed mRNA catabolic process, deadenylation-dependent decay	GO:0000288	77	60616	4.45256e-20	4675	37	0.00895982	1374	7	0.0863065	575	3	0.00629981	3425	12
GO:BP	positive regulation of proteasomal ubiquitin-dependent protein catabolic process	GO:0032436	77	60616	4.45256e-20	4675	37	0.00225698	1374	8	1	-1	-1	0.000664796	3425	14
GO:BP	snRNA transcription by RNA polymerase II	GO:0042795	73	60616	4.95368e-20	4675	36	0.00695338	1374	7	0.0218195	575	4	0.0302581	3425	10
GO:BP	apoptotic mitochondrial changes	GO:0008637	114	60616	5.21809e-20	4675	45	0.000101992	1374	12	0.68402	575	1	0.129359	3425	11
GO:BP	ribosomal small subunit biogenesis	GO:0042274	65	60616	5.22601e-20	4675	34	0.782088	1374	1	1.77886e-07	575	9	9.87637e-07	3425	17
GO:BP	peptidyl-serine modification	GO:0018209	284	60616	8.04678e-20	4675	74	1.77224e-11	1374	31	0.543769	575	3	5.10367e-05	3425	36
GO:BP	cellular respiration	GO:0045333	157	60616	8.38504e-20	4675	53	0.000491635	1374	13	2.76577e-14	575	19	2.20982e-07	3425	29
GO:BP	regulation of G1/S transition of mitotic cell cycle	GO:2000045	163	60616	9.76204e-20	4675	54	0.017504	1374	10	0.27556	575	3	0.115733	3425	15
GO:BP	tRNA aminoacylation for protein translation	GO:0006418	44	60616	1.00543e-19	4675	28	0.332234	1374	2	0.00452666	575	4	0.92494	3425	1
GO:BP	regulation of cell cycle G1/S phase transition	GO:1902806	186	60616	1.04947e-19	4675	58	0.00223096	1374	13	0.169933	575	4	0.0604609	3425	18
GO:BP	regulation of telomere maintenance	GO:0032204	79	60616	1.3419e-19	4675	37	0.183508	1374	4	9.79113e-05	575	7	7.72257e-07	3425	19
GO:BP	inner mitochondrial membrane organization	GO:0007007	55	60616	1.44197e-19	4675	31	0.411495	1374	2	0.00932774	575	4	0.0150993	3425	9
GO:BP	negative regulation of kinase activity	GO:0033673	217	60616	1.47384e-19	4675	63	0.00291452	1374	14	0.0544988	575	6	0.000732077	3425	27
GO:BP	regulation of microtubule cytoskeleton organization	GO:0070507	127	60616	1.65839e-19	4675	47	0.000274848	1374	12	0.0071787	575	6	0.00442552	3425	17
GO:BP	positive regulation of proteasomal protein catabolic process	GO:1901800	93	60616	1.81566e-19	4675	40	0.000390408	1374	10	0.292873	575	2	0.000137616	3425	17
GO:BP	positive regulation of protein-containing complex assembly	GO:0031334	224	60616	1.84461e-19	4675	64	0.00949833	1374	13	0.00743899	575	8	2.11703e-07	3425	36
GO:BP	vesicle localization	GO:0051648	200	60616	1.96179e-19	4675	60	1.09738e-07	1374	21	0.000213135	575	10	3.05278e-05	3425	29
GO:BP	spindle assembly	GO:0051225	103	60616	2.37152e-19	4675	42	0.000192588	1374	11	0.000482399	575	7	0.003761	3425	15
GO:BP	vesicle budding from membrane	GO:0006900	103	60616	2.37152e-19	4675	42	7.42755e-06	1374	13	0.0144562	575	5	0.0465517	3425	12
GO:BP	oxidative phosphorylation	GO:0006119	134	60616	3.20477e-19	4675	48	0.263342	1374	5	7.25303e-11	575	15	5.77705e-09	3425	29
GO:BP	response to UV	GO:0009411	129	60616	3.49577e-19	4675	47	0.0329755	1374	8	0.00165513	575	7	9.96767e-05	3425	21
GO:BP	tRNA processing	GO:0008033	109	60616	3.86835e-19	4675	43	0.000311	1374	11	0.000657836	575	7	1.30637e-13	3425	32
GO:BP	ATP-dependent chromatin remodeling	GO:0043044	90	60616	3.88621e-19	4675	39	0.875784	1374	1	0.112668	575	3	0.00791086	3425	13
GO:BP	antigen processing and presentation	GO:0019882	221	60616	4.11432e-19	4675	63	5.83096e-07	1374	21	0.00190088	575	9	0.00425668	3425	25
GO:BP	double-strand break repair via homologous recombination	GO:0000724	135	60616	4.56977e-19	4675	48	0.00174565	1374	11	6.13546e-05	575	9	6.89324e-09	3425	29
GO:BP	peptidyl-serine phosphorylation	GO:0018105	266	60616	4.78927e-19	4675	70	2.24424e-09	1374	27	0.506656	575	3	0.000377471	3425	32
GO:BP	regulation of DNA replication	GO:0006275	86	60616	5.06398e-19	4675	38	0.370977	1374	3	0.00718079	575	5	0.000626621	3425	15
GO:BP	regulation of mRNA splicing, via spliceosome	GO:0048024	110	60616	5.82093e-19	4675	43	0.500261	1374	3	0.000100048	575	8	0.0678254	3425	12
GO:BP	RNA-dependent DNA biosynthetic process	GO:0006278	69	60616	6.076e-19	4675	34	0.060506	1374	5	0.00305678	575	5	0.000213993	3425	14
GO:BP	SRP-dependent cotranslational protein targeting to membrane	GO:0006614	91	60616	6.22554e-19	4675	39	0.637718	1374	2	2.23353e-17	575	18	1.4168e-08	3425	23
GO:BP	recombinational repair	GO:0000725	136	60616	6.47242e-19	4675	48	0.00184716	1374	11	6.4398e-05	575	9	1.90029e-09	3425	30
GO:BP	ribose phosphate biosynthetic process	GO:0046390	158	60616	6.79836e-19	4675	52	0.00179275	1374	12	0.0181253	575	6	4.52213e-09	3425	32
GO:BP	small GTPase mediated signal transduction	GO:0007264	392	60616	7.71457e-19	4675	88	1.55091e-05	1374	26	0.145522	575	7	3.52193e-09	3425	56
GO:BP	cellular response to chemical stress	GO:0062197	275	60616	8.20899e-19	4675	71	8.4692e-08	1374	25	0.00709927	575	9	1.03357e-05	3425	37
GO:BP	cellular response to radiation	GO:0071478	159	60616	9.28377e-19	4675	52	0.0362375	1374	9	0.0544988	575	5	0.000260805	3425	23
GO:BP	cellular response to lipid	GO:0071396	394	60616	1.08775e-18	4675	88	0.262529	1374	12	0.147701	575	7	2.61595e-06	3425	49
GO:BP	peptidyl-lysine acetylation	GO:0018394	127	60616	1.12654e-18	4675	46	2.70709e-06	1374	15	0.00026524	575	8	5.32381e-07	3425	25
GO:BP	regulation of TOR signaling	GO:0032006	97	60616	1.12747e-18	4675	40	0.136716	1374	5	0.630321	575	1	1.09857e-06	3425	21
GO:BP	protein insertion into membrane	GO:0051205	66	60616	1.17398e-18	4675	33	0.262895	1374	3	0.0164579	575	4	0.401795	3425	5
GO:BP	protein insertion into mitochondrial membrane	GO:0051204	47	60616	1.2678e-18	4675	28	0.353877	1374	2	0.135103	575	2	0.362291	3425	4
GO:BP	protein import into nucleus	GO:0006606	112	60616	1.29423e-18	4675	43	0.509807	1374	3	1.66893e-06	575	10	0.00119411	3425	17
GO:BP	circadian rhythm	GO:0007623	166	60616	1.393e-18	4675	53	0.0193448	1374	10	0.136314	575	4	0.0804515	3425	16
GO:BP	regulation of viral process	GO:0050792	220	60616	1.49636e-18	4675	62	0.0756438	1374	10	0.00678909	575	8	3.54182e-06	3425	33
GO:BP	negative regulation of G1/S transition of mitotic cell cycle	GO:2000134	118	60616	1.85949e-18	4675	44	0.208645	1374	5	0.372049	575	2	0.31821	3425	9
GO:BP	histone acetylation	GO:0016573	118	60616	1.85949e-18	4675	44	6.07256e-06	1374	14	0.00517822	575	6	5.1309e-07	3425	24
GO:BP	metaphase plate congression	GO:0051310	59	60616	2.23905e-18	4675	31	0.0103605	1374	6	0.477731	575	1	0.0228571	3425	9
GO:BP	ribonucleotide biosynthetic process	GO:0009260	151	60616	2.53334e-18	4675	50	0.00396775	1374	11	0.0152905	575	6	9.25004e-08	3425	29
GO:BP	autophagosome organization	GO:1905037	90	60616	3.40034e-18	4675	38	0.00139931	1374	9	0.606735	575	1	2.42354e-05	3425	18
GO:BP	telomere maintenance via telomere lengthening	GO:0010833	81	60616	3.69755e-18	4675	36	0.0350852	1374	6	0.000923354	575	6	5.31575e-06	3425	18
GO:BP	regulation of biological process involved in symbiotic interaction	GO:0043903	230	60616	3.72033e-18	4675	63	0.011504	1374	13	0.00864711	575	8	9.27839e-06	3425	33
GO:BP	telomere maintenance via telomerase	GO:0007004	68	60616	3.79092e-18	4675	33	0.0579785	1374	5	0.00290156	575	5	0.000181816	3425	14
GO:BP	regulation of vesicle-mediated transport	GO:0060627	409	60616	3.98094e-18	4675	89	3.65864e-07	1374	30	0.165068	575	7	2.33214e-09	3425	58
GO:BP	regulation of intrinsic apoptotic signaling pathway	GO:2001242	136	60616	4.10216e-18	4675	47	0.00184716	1374	11	0.0344473	575	5	0.00151529	3425	19
GO:BP	cellular response to hypoxia	GO:0071456	164	60616	4.25306e-18	4675	52	0.00707648	1374	11	0.0210359	575	6	1.87888e-06	3425	28
GO:BP	regulation of translational initiation	GO:0006446	73	60616	5.68683e-18	4675	34	0.0237921	1374	6	0.0218195	575	4	0.467188	3425	5
GO:BP	internal peptidyl-lysine acetylation	GO:0018393	121	60616	5.71748e-18	4675	44	8.10135e-06	1374	14	0.00117857	575	7	8.27198e-07	3425	24
GO:BP	establishment of protein localization to mitochondrial membrane	GO:0090151	49	60616	5.95252e-18	4675	28	0.368409	1374	2	0.0384243	575	3	0.383538	3425	4
GO:BP	histone methylation	GO:0016571	106	60616	6.44282e-18	4675	41	0.0359649	1374	7	0.0544988	575	4	0.00184043	3425	16
GO:BP	regulation of establishment of protein localization to mitochondrion	GO:1903747	69	60616	6.65607e-18	4675	33	0.00115246	1374	8	1	-1	-1	0.189704	3425	7
GO:BP	protein maturation	GO:0051604	252	60616	6.92579e-18	4675	66	4.7165e-06	1374	21	0.0371342	575	7	0.0338446	3425	24
GO:BP	Fc receptor signaling pathway	GO:0038093	233	60616	7.51119e-18	4675	63	0.0268115	1374	12	0.135103	575	5	3.19138e-05	3425	32
GO:BP	vacuolar transport	GO:0007034	138	60616	8.01308e-18	4675	47	3.41901e-05	1374	14	0.036113	575	5	0.000262464	3425	21
GO:BP	negative regulation of G2/M transition of mitotic cell cycle	GO:0010972	92	60616	8.35459e-18	4675	38	0.00162319	1374	9	0.116283	575	3	4.40986e-07	3425	21
GO:BP	purine ribonucleotide biosynthetic process	GO:0009152	144	60616	9.41922e-18	4675	48	0.008513	1374	10	0.0125231	575	6	4.66384e-07	3425	27
GO:BP	regulation of carbohydrate metabolic process	GO:0006109	161	60616	9.59508e-18	4675	51	0.0791856	1374	8	0.00507633	575	7	0.0018752	3425	21
GO:BP	positive regulation of DNA repair	GO:0045739	74	60616	9.60009e-18	4675	34	0.0697612	1374	5	0.00407383	575	5	0.00149167	3425	13
GO:BP	antigen processing and presentation of exogenous peptide antigen	GO:0002478	173	60616	1.07026e-17	4675	53	1.27483e-06	1374	18	0.000376328	575	9	0.000344531	3425	24
GO:BP	internal protein amino acid acetylation	GO:0006475	123	60616	1.17081e-17	4675	44	3.0722e-07	1374	16	0.00128945	575	7	1.12135e-06	3425	24
GO:BP	negative regulation of cell cycle G1/S phase transition	GO:1902807	123	60616	1.17081e-17	4675	44	0.224498	1374	5	0.387039	575	2	0.347783	3425	9
GO:BP	organic acid catabolic process	GO:0016054	235	60616	1.1864e-17	4675	63	6.20583e-06	1374	20	0.438465	575	3	9.32906e-05	3425	31
GO:BP	positive regulation of viral process	GO:0048524	103	60616	1.42581e-17	4675	40	0.0322531	1374	7	0.00283795	575	6	1.17307e-05	3425	20
GO:BP	response to tumor necrosis factor	GO:0034612	269	60616	1.56811e-17	4675	68	4.13929e-05	1374	20	0.512803	575	3	3.97132e-09	3425	44
GO:BP	cytokinesis	GO:0000910	163	60616	1.72464e-17	4675	51	5.0066e-05	1374	15	0.0573768	575	5	5.41159e-06	3425	27
GO:BP	cellular response to decreased oxygen levels	GO:0036294	169	60616	1.81217e-17	4675	52	0.00859658	1374	11	0.0234753	575	6	3.17988e-07	3425	30
GO:BP	autophagosome assembly	GO:0000045	89	60616	1.81217e-17	4675	37	0.00129347	1374	9	0.603047	575	1	2.06351e-05	3425	18
GO:BP	rhythmic process	GO:0048511	187	60616	1.88578e-17	4675	55	0.0363393	1374	10	0.171961	575	4	0.0629636	3425	18
GO:BP	protein localization to cytoskeleton	GO:0044380	47	60616	2.04212e-17	4675	27	0.0171794	1374	5	0.416541	575	1	0.125554	3425	6
GO:BP	post-Golgi vesicle-mediated transport	GO:0006892	104	60616	2.1252e-17	4675	40	0.000208709	1374	11	0.0544988	575	4	0.000167056	3425	18
GO:BP	cholesterol biosynthetic process	GO:0006695	67	60616	2.31386e-17	4675	32	0.270242	1374	3	0.0710672	575	3	0.17348	3425	7
GO:BP	secondary alcohol biosynthetic process	GO:1902653	67	60616	2.31386e-17	4675	32	0.270242	1374	3	0.0710672	575	3	0.17348	3425	7
GO:BP	RNA polyadenylation	GO:0043631	51	60616	2.48759e-17	4675	28	0.022724	1374	5	0.00720964	575	4	0.252469	3425	5
GO:BP	nuclear envelope organization	GO:0006998	51	60616	2.48759e-17	4675	28	0.382497	1374	2	0.041937	575	3	0.0028537	3425	10
GO:BP	cellular ketone metabolic process	GO:0042180	232	60616	2.59229e-17	4675	62	1.27483e-06	1374	21	0.432146	575	3	4.10412e-06	3425	34
GO:BP	retrograde transport, endosome to Golgi	GO:0042147	90	60616	2.81588e-17	4675	37	0.00551628	1374	8	0.0015427	575	6	0.000997309	3425	15
GO:BP	non-recombinational repair	GO:0000726	100	60616	3.15347e-17	4675	39	0.0697797	1374	6	0.000406267	575	7	0.00284412	3425	15
GO:BP	anion transmembrane transport	GO:0098656	349	60616	3.2698e-17	4675	79	5.97632e-05	1374	23	0.0263194	575	9	6.9687e-08	3425	49
GO:BP	negative regulation of mRNA metabolic process	GO:1903312	81	60616	3.33287e-17	4675	35	0.0350852	1374	6	0.094905	575	3	0.108001	3425	9
GO:BP	antigen processing and presentation of peptide antigen	GO:0048002	190	60616	4.12755e-17	4675	55	2.2991e-07	1374	20	0.000706387	575	9	0.000546066	3425	25
GO:BP	mitochondrion disassembly	GO:0061726	64	60616	4.61722e-17	4675	31	0.0141509	1374	6	0.500717	575	1	0.00137461	3425	12
GO:BP	autophagy of mitochondrion	GO:0000422	64	60616	4.61722e-17	4675	31	0.0141509	1374	6	0.500717	575	1	0.00137461	3425	12
GO:BP	nucleosome organization	GO:0034728	161	60616	5.17254e-17	4675	50	0.723687	1374	3	0.269217	575	3	1.29e-06	3425	28
GO:BP	antigen processing and presentation of exogenous antigen	GO:0019884	179	60616	5.53648e-17	4675	53	2.10428e-06	1374	18	0.000479042	575	9	0.000556273	3425	24
GO:BP	retrograde vesicle-mediated transport, Golgi to endoplasmic reticulum	GO:0006890	87	60616	6.15425e-17	4675	36	4.35931e-05	1374	11	0.106088	575	3	0.0153719	3425	12
GO:BP	positive regulation of response to biotic stimulus	GO:0002833	223	60616	6.26792e-17	4675	60	0.215436	1374	8	0.057867	575	6	4.77849e-06	3425	33
GO:BP	negative regulation of Wnt signaling pathway	GO:0030178	198	60616	6.59551e-17	4675	56	8.45928e-06	1374	18	0.192342	575	4	3.24092e-07	3425	33
GO:BP	regulation of transcription from RNA polymerase II promoter in response to stress	GO:0043618	107	60616	6.82409e-17	4675	40	0.0135044	1374	8	0.00334209	575	6	0.000241986	3425	18
GO:BP	intracellular receptor signaling pathway	GO:0030522	217	60616	6.83806e-17	4675	59	0.0376201	1374	11	6.87623e-09	575	16	1.81986e-10	3425	41
GO:BP	monosaccharide metabolic process	GO:0005996	192	60616	6.86785e-17	4675	55	0.018855	1374	11	0.342394	575	3	0.00145597	3425	24
GO:BP	protein localization to microtubule cytoskeleton	GO:0072698	45	60616	6.99412e-17	4675	26	0.0146814	1374	5	0.407835	575	1	0.109723	3425	6
GO:BP	DNA-templated transcription, termination	GO:0006353	78	60616	7.08655e-17	4675	34	0.32912	1374	3	8.06486e-07	575	9	5.72748e-05	3425	16
GO:BP	regulation of DNA-templated transcription in response to stress	GO:0043620	113	60616	9.28739e-17	4675	41	0.00596475	1374	9	0.00435402	575	6	0.000153782	3425	19
GO:BP	phosphatidylinositol metabolic process	GO:0046488	169	60616	9.36691e-17	4675	51	9.12037e-07	1374	18	0.518892	575	2	0.00336377	3425	21
GO:BP	positive regulation of mitochondrion organization	GO:0010822	88	60616	9.52139e-17	4675	36	0.0163922	1374	7	0.59931	575	1	0.0382812	3425	11
GO:BP	positive regulation of establishment of protein localization to mitochondrion	GO:1903749	57	60616	9.63566e-17	4675	29	0.00889219	1374	6	1	-1	-1	0.197113	3425	6
GO:BP	respiratory electron transport chain	GO:0022904	103	60616	1.03258e-16	4675	39	0.158875	1374	5	7.98557e-07	575	10	3.01661e-06	3425	21
GO:BP	establishment of tissue polarity	GO:0007164	103	60616	1.03258e-16	4675	39	0.00337525	1374	9	0.137815	575	3	0.000147681	3425	18
GO:BP	establishment of planar polarity	GO:0001736	103	60616	1.03258e-16	4675	39	0.00337525	1374	9	0.137815	575	3	0.000147681	3425	18
GO:BP	sterol biosynthetic process	GO:0016126	70	60616	1.15052e-16	4675	32	0.285786	1374	3	0.0744701	575	3	0.197113	3425	7
GO:BP	glycoprotein metabolic process	GO:0009100	371	60616	1.16887e-16	4675	81	4.1089e-11	1374	35	0.214439	575	6	5.28654e-12	3425	60
GO:BP	positive regulation of chromatin organization	GO:1905269	84	60616	1.32876e-16	4675	35	0.00372301	1374	8	0.583726	575	1	0.0045024	3425	13
GO:BP	negative regulation of protein kinase activity	GO:0006469	201	60616	1.37212e-16	4675	56	0.0107506	1374	12	0.0975899	575	5	0.000531627	3425	26
GO:BP	electron transport chain	GO:0022900	104	60616	1.5198e-16	4675	39	0.159008	1374	5	8.59638e-07	575	10	3.54049e-06	3425	21
GO:BP	negative regulation of canonical Wnt signaling pathway	GO:0090090	171	60616	1.60864e-16	4675	51	0.000312517	1374	14	0.145522	575	4	4.35987e-06	3425	28
GO:BP	chromatin assembly	GO:0031497	171	60616	1.60864e-16	4675	51	0.756846	1374	3	0.0668721	575	5	4.13334e-07	3425	30
GO:BP	morphogenesis of a polarized epithelium	GO:0001738	120	60616	1.68734e-16	4675	42	0.000692498	1374	11	0.176199	575	3	3.43948e-05	3425	21
GO:BP	DNA synthesis involved in DNA repair	GO:0000731	50	60616	1.70596e-16	4675	27	0.375821	1374	2	0.000832984	575	5	0.0677018	3425	7
GO:BP	mRNA polyadenylation	GO:0006378	50	60616	1.70596e-16	4675	27	0.0210526	1374	5	0.00678909	575	4	0.252469	3425	5
GO:BP	cellular response to oxidative stress	GO:0034599	241	60616	1.88565e-16	4675	62	5.78101e-07	1374	22	0.0032012	575	9	0.00158859	3425	28
GO:BP	regulation of hematopoietic progenitor cell differentiation	GO:1901532	85	60616	2.06324e-16	4675	35	0.0424826	1374	6	0.0332491	575	4	0.000161867	3425	16
GO:BP	regulation of lipid biosynthetic process	GO:0046890	178	60616	2.07457e-16	4675	52	0.0120952	1374	11	0.156418	575	4	0.0123094	3425	20
GO:BP	tumor necrosis factor-mediated signaling pathway	GO:0033209	166	60616	2.07871e-16	4675	50	6.12245e-05	1374	15	0.510485	575	2	1.53527e-08	3425	32
GO:BP	RNA phosphodiester bond hydrolysis	GO:0090501	67	60616	2.35814e-16	4675	31	0.494419	1374	2	0.000358525	575	6	0.000154684	3425	14
GO:BP	negative regulation of chromosome organization	GO:2001251	81	60616	2.86243e-16	4675	34	0.0916403	1374	5	0.000114572	575	7	9.06554e-05	3425	16
GO:BP	protein transmembrane transport	GO:0071806	47	60616	2.98122e-16	4675	26	0.353877	1374	2	0.000638274	575	5	0.125554	3425	6
GO:BP	positive regulation of cellular amide metabolic process	GO:0034250	144	60616	3.03377e-16	4675	46	2.55009e-06	1374	16	9.79113e-05	575	9	0.000167102	3425	22
GO:BP	ribosome assembly	GO:0042255	59	60616	3.14129e-16	4675	29	0.441118	1374	2	0.000183166	575	6	7.31154e-06	3425	15
GO:BP	regulation of mitochondrial membrane permeability	GO:0046902	72	60616	3.14129e-16	4675	32	0.00647406	1374	7	1	-1	-1	0.127105	3425	8
GO:BP	positive regulation of innate immune response	GO:0045089	192	60616	3.184e-16	4675	54	0.224498	1374	7	0.0863065	575	5	1.5855e-06	3425	31
GO:BP	transcription initiation from RNA polymerase II promoter	GO:0006367	192	60616	3.184e-16	4675	54	0.018855	1374	11	4.42783e-06	575	12	1.40958e-11	3425	40
GO:BP	regulation of DNA-binding transcription factor activity	GO:0051090	416	60616	3.94238e-16	4675	86	1.55033e-07	1374	31	0.00412782	575	12	1.16837e-05	3425	49
GO:BP	establishment of chromosome localization	GO:0051303	68	60616	3.95082e-16	4675	31	0.00481592	1374	7	0.207741	575	2	0.00716453	3425	11
GO:BP	chromosome localization	GO:0050000	68	60616	3.95082e-16	4675	31	0.00481592	1374	7	0.207741	575	2	0.00716453	3425	11
GO:BP	response to starvation	GO:0042594	145	60616	4.06799e-16	4675	46	0.0231043	1374	9	0.452328	575	2	2.08363e-05	3425	24
GO:BP	phosphatidylinositol biosynthetic process	GO:0006661	112	60616	4.21741e-16	4675	40	0.00159224	1374	10	0.353601	575	2	0.00119411	3425	17
GO:BP	intracellular protein transmembrane transport	GO:0065002	44	60616	5.02015e-16	4675	25	0.332234	1374	2	0.000482399	575	5	0.101745	3425	6
GO:BP	double-strand break repair via nonhomologous end joining	GO:0006303	92	60616	5.07954e-16	4675	36	0.0561142	1374	6	0.000250647	575	7	0.00942162	3425	13
GO:BP	regulation of supramolecular fiber organization	GO:1902903	315	60616	5.34956e-16	4675	72	0.000329924	1374	20	0.145522	575	6	1.11513e-06	3425	43
GO:BP	maintenance of location	GO:0051235	280	60616	5.39833e-16	4675	67	0.000215646	1374	19	0.757449	575	2	0.0119459	3425	28
GO:BP	positive regulation of Wnt signaling pathway	GO:0030177	164	60616	6.09026e-16	4675	49	0.0855276	1374	8	0.0585013	575	5	1.62781e-07	3425	30
GO:BP	regulation of protein dephosphorylation	GO:0035304	78	60616	6.14313e-16	4675	33	0.179364	1374	4	0.0262736	575	4	0.675672	3425	4
GO:BP	regulation of telomere maintenance via telomerase	GO:0032210	52	60616	6.2552e-16	4675	27	0.0769507	1374	4	0.00767905	575	4	0.000874045	3425	11
GO:BP	regulation of establishment of planar polarity	GO:0090175	98	60616	7.50998e-16	4675	37	0.00246082	1374	9	0.128307	575	3	0.000263436	3425	17
GO:BP	membrane lipid metabolic process	GO:0006643	190	60616	9.03489e-16	4675	53	2.73991e-10	1374	24	0.336646	575	3	1.14126e-05	3425	29
GO:BP	regulation of telomere maintenance via telomere lengthening	GO:1904356	61	60616	9.72967e-16	4675	29	0.109308	1374	4	0.00189503	575	5	1.12805e-05	3425	15
GO:BP	cellular response to tumor necrosis factor	GO:0071356	250	60616	1.23006e-15	4675	62	0.000163569	1374	18	0.473372	575	3	4.27961e-09	3425	42
GO:BP	Ras protein signal transduction	GO:0007265	272	60616	1.65934e-15	4675	65	0.000445035	1374	18	0.0994072	575	6	0.00114788	3425	31
GO:BP	activation of protein kinase activity	GO:0032147	259	60616	1.92208e-15	4675	63	1.92087e-06	1374	22	0.0877221	575	6	1.71995e-05	3425	35
GO:BP	carboxylic acid catabolic process	GO:0046395	219	60616	1.98757e-15	4675	57	8.56787e-06	1374	19	0.881176	575	1	0.000155518	3425	29
GO:BP	secondary alcohol metabolic process	GO:1902652	122	60616	2.02532e-15	4675	41	0.126783	1374	6	0.0749898	575	4	0.0659775	3425	13
GO:BP	cellular response to organic cyclic compound	GO:0071407	360	60616	2.3255e-15	4675	77	0.0082541	1374	18	0.201696	575	6	4.66905e-12	3425	59
GO:BP	cellular response to starvation	GO:0009267	128	60616	2.3255e-15	4675	42	0.0121381	1374	9	0.401553	575	2	8.94867e-05	3425	21
GO:BP	Wnt signaling pathway, planar cell polarity pathway	GO:0060071	96	60616	2.48522e-15	4675	36	0.00215206	1374	9	0.124587	575	3	0.000203027	3425	17
GO:BP	mitochondrial ATP synthesis coupled electron transport	GO:0042775	91	60616	2.54282e-15	4675	35	0.398602	1374	3	2.61645e-07	575	10	1.64202e-06	3425	20
GO:BP	negative regulation of apoptotic signaling pathway	GO:2001234	182	60616	2.72422e-15	4675	51	0.000165299	1374	15	0.163977	575	4	4.88354e-06	3425	29
GO:BP	regulation of mRNA 3'-end processing	GO:0031440	26	60616	2.80428e-15	4675	19	0.060506	1374	3	0.0691049	575	2	1	-1	-1
GO:BP	transcription-coupled nucleotide-excision repair	GO:0006283	72	60616	2.85855e-15	4675	31	0.526328	1374	2	2.77566e-08	575	10	8.87057e-07	3425	18
GO:BP	stress-activated protein kinase signaling cascade	GO:0031098	248	60616	3.22524e-15	4675	61	1.14214e-08	1374	25	0.012992	575	8	2.24274e-11	3425	46
GO:BP	hematopoietic progenitor cell differentiation	GO:0002244	118	60616	3.29233e-15	4675	40	0.113682	1374	6	0.00517822	575	6	0.000273345	3425	19
GO:BP	ATP synthesis coupled electron transport	GO:0042773	92	60616	3.76901e-15	4675	35	0.4052	1374	3	2.87103e-07	575	10	4.40986e-07	3425	21
GO:BP	interleukin-12-mediated signaling pathway	GO:0035722	47	60616	4.06249e-15	4675	25	1	-1	-1	0.416541	575	1	0.362291	3425	4
GO:BP	steroid hormone mediated signaling pathway	GO:0043401	108	60616	4.36318e-15	4675	38	0.49065	1374	3	0.0170471	575	5	8.34409e-05	3425	19
GO:BP	endosome organization	GO:0007032	73	60616	4.56375e-15	4675	31	0.00162822	1374	8	0.0218195	575	4	0.0675695	3425	9
GO:BP	lipid modification	GO:0030258	223	60616	4.69541e-15	4675	57	2.82995e-06	1374	20	0.885632	575	1	8.74061e-05	3425	30
GO:BP	fatty acid metabolic process	GO:0006631	335	60616	4.78271e-15	4675	73	1.05672e-05	1374	24	0.286396	575	5	6.63491e-09	3425	50
GO:BP	hexose metabolic process	GO:0019318	172	60616	4.94521e-15	4675	49	0.0235152	1374	10	0.296669	575	3	0.00407712	3425	21
GO:BP	carbohydrate catabolic process	GO:0016052	166	60616	5.12222e-15	4675	48	3.40689e-06	1374	17	0.0220342	575	6	0.000182962	3425	24
GO:BP	chromosome separation	GO:0051304	83	60616	5.52509e-15	4675	33	0.353877	1374	3	7.55001e-09	575	11	0.0110954	3425	12
GO:BP	SCF-dependent proteasomal ubiquitin-dependent protein catabolic process	GO:0031146	93	60616	5.53764e-15	4675	35	7.86359e-05	1374	11	0.118942	575	3	0.000137616	3425	17
GO:BP	intraciliary transport involved in cilium assembly	GO:0035735	40	60616	6.00818e-15	4675	23	0.302914	1374	2	1	-1	-1	0.905506	3425	1
GO:BP	negative regulation of DNA metabolic process	GO:0051053	109	60616	6.1372e-15	4675	38	0.0406738	1374	7	0.000657836	575	7	1.94973e-06	3425	22
GO:BP	activation of innate immune response	GO:0002218	137	60616	6.27224e-15	4675	43	0.0916403	1374	7	0.094905	575	4	6.25739e-07	3425	26
GO:BP	positive regulation of autophagy	GO:0010508	120	60616	6.27224e-15	4675	40	0.0026003	1374	10	0.0725276	575	4	0.000340509	3425	19
GO:BP	steroid biosynthetic process	GO:0006694	167	60616	6.592e-15	4675	48	0.046133	1374	9	0.0618639	575	5	0.04789	3425	17
GO:BP	glucose metabolic process	GO:0006006	143	60616	6.592e-15	4675	44	0.100309	1374	7	0.446582	575	2	0.00622294	3425	18
GO:BP	hormone-mediated signaling pathway	GO:0009755	155	60616	6.83454e-15	4675	46	0.34217	1374	5	0.0526093	575	5	0.00017629	3425	23
GO:BP	intracellular steroid hormone receptor signaling pathway	GO:0030518	104	60616	6.87721e-15	4675	37	0.470956	1374	3	0.0148676	575	5	4.9934e-05	3425	19
GO:BP	cholesterol metabolic process	GO:0008203	115	60616	7.38777e-15	4675	39	0.20172	1374	5	0.164928	575	3	0.0859233	3425	12
GO:BP	positive regulation of translation	GO:0045727	115	60616	7.38777e-15	4675	39	0.000110582	1374	12	1.81175e-05	575	9	0.000576139	3425	18
GO:BP	multi-organism transport	GO:0044766	65	60616	7.86591e-15	4675	29	0.00382118	1374	7	2.41005e-06	575	8	0.156184	3425	7
GO:BP	multi-organism localization	GO:1902579	65	60616	7.86591e-15	4675	29	0.00382118	1374	7	2.41005e-06	575	8	0.156184	3425	7
GO:BP	regulation of mitotic nuclear division	GO:0007088	94	60616	8.04901e-15	4675	35	0.131326	1374	5	3.62169e-06	575	9	0.174769	3425	9
GO:BP	RNA methylation	GO:0001510	70	60616	9.73909e-15	4675	30	0.000234177	1374	9	3.30533e-07	575	9	0.000900355	3425	13
GO:BP	regulation of generation of precursor metabolites and energy	GO:0043467	139	60616	1.11555e-14	4675	43	0.000612023	1374	12	1.37174e-06	575	11	2.98143e-06	3425	25
GO:BP	regulation of chromosome segregation	GO:0051983	75	60616	1.11969e-14	4675	31	0.31292	1374	3	5.93962e-07	575	9	0.00514984	3425	12
GO:BP	vesicle targeting	GO:0006903	90	60616	1.23103e-14	4675	34	2.30353e-07	1374	14	0.000218591	575	7	0.00791086	3425	13
GO:BP	cellular response to steroid hormone stimulus	GO:0071383	134	60616	1.40863e-14	4675	42	0.417747	1374	4	0.0334033	575	5	5.31795e-06	3425	24
GO:BP	regulation of centrosome cycle	GO:0046605	45	60616	1.40863e-14	4675	24	0.155829	1374	3	0.130163	575	2	0.526809	3425	3
GO:BP	transcription by RNA polymerase III	GO:0006383	45	60616	1.40863e-14	4675	24	0.0569697	1374	4	0.00486538	575	4	0.197113	3425	5
GO:BP	cellular response to light stimulus	GO:0071482	117	60616	1.40978e-14	4675	39	0.110781	1374	6	0.167977	575	3	0.000708627	3425	18
GO:BP	cellular response to interleukin-12	GO:0071349	49	60616	1.43141e-14	4675	25	1	-1	-1	0.427703	575	1	0.383538	3425	4
GO:BP	response to interleukin-12	GO:0070671	49	60616	1.43141e-14	4675	25	1	-1	-1	0.427703	575	1	0.383538	3425	4
GO:BP	regulation of protein binding	GO:0043393	146	60616	1.51186e-14	4675	44	0.00313164	1374	11	0.043135	575	5	0.000551189	3425	21
GO:BP	cellular carbohydrate metabolic process	GO:0044262	209	60616	1.60916e-14	4675	54	0.0136639	1374	12	0.105762	575	5	9.48767e-06	3425	31
GO:BP	regulation of membrane permeability	GO:0090559	86	60616	1.85256e-14	4675	33	0.0147373	1374	7	1	-1	-1	0.0719913	3425	10
GO:BP	cell aging	GO:0007569	86	60616	1.85256e-14	4675	33	0.209244	1374	4	0.268931	575	2	0.582746	3425	5
GO:BP	mitochondrial outer membrane permeabilization	GO:0097345	54	60616	2.38019e-14	4675	26	0.00706044	1374	6	1	-1	-1	0.172989	3425	6
GO:BP	positive regulation of canonical Wnt signaling pathway	GO:0090263	136	60616	2.5022e-14	4675	42	0.0889912	1374	7	0.0344473	575	5	1.41994e-07	3425	27
GO:BP	negative regulation of response to endoplasmic reticulum stress	GO:1903573	42	60616	2.50639e-14	4675	23	0.135908	1374	3	0.390423	575	1	0.179353	3425	5
GO:BP	intraciliary transport	GO:0042073	50	60616	2.62604e-14	4675	25	0.183455	1374	3	0.432902	575	1	0.585582	3425	3
GO:BP	positive regulation of mRNA metabolic process	GO:1903313	77	60616	2.65786e-14	4675	31	0.0784713	1374	5	0.00476084	575	5	0.668038	3425	4
GO:BP	response to inorganic substance	GO:0010035	331	60616	2.69344e-14	4675	71	7.90659e-05	1374	22	0.0201085	575	9	0.000963071	3425	36
GO:BP	alternative mRNA splicing, via spliceosome	GO:0000380	82	60616	2.75695e-14	4675	32	0.587184	1374	2	0.000976666	575	6	0.0254946	3425	11
GO:BP	steroid metabolic process	GO:0008202	267	60616	3.20717e-14	4675	62	0.0305699	1374	13	0.181838	575	5	0.0210616	3425	26
GO:BP	regulation of chromosome separation	GO:1905818	59	60616	3.42548e-14	4675	27	0.441118	1374	2	1.18058e-06	575	8	0.0576465	3425	8
GO:BP	microtubule polymerization or depolymerization	GO:0031109	109	60616	3.76377e-14	4675	37	6.69903e-05	1374	12	0.017388	575	5	0.00625162	3425	15
GO:BP	regulation of histone modification	GO:0031056	109	60616	3.76377e-14	4675	37	6.69903e-05	1374	12	0.342697	575	2	0.0003048	3425	18
GO:BP	protein deacylation	GO:0035601	93	60616	3.79832e-14	4675	34	0.00660232	1374	8	0.292873	575	2	9.76708e-06	3425	19
GO:BP	macromolecule deacylation	GO:0098732	93	60616	3.79832e-14	4675	34	0.00660232	1374	8	0.292873	575	2	9.76708e-06	3425	19
GO:BP	spliceosomal snRNP assembly	GO:0000387	39	60616	4.30016e-14	4675	22	0.123523	1374	3	0.000282219	575	5	0.0667741	3425	6
GO:BP	aging	GO:0007568	121	60616	4.90744e-14	4675	39	0.123348	1374	6	0.381007	575	2	0.110101	3425	12
GO:BP	regulation of cholesterol biosynthetic process	GO:0045540	47	60616	5.02187e-14	4675	24	0.678494	1374	1	0.135103	575	2	0.218146	3425	5
GO:BP	mitotic metaphase plate congression	GO:0007080	47	60616	5.02187e-14	4675	24	0.0171794	1374	5	0.416541	575	1	0.0188514	3425	8
GO:BP	regulation of sterol biosynthetic process	GO:0106118	47	60616	5.02187e-14	4675	24	0.678494	1374	1	0.135103	575	2	0.218146	3425	5
GO:BP	morphogenesis of an epithelium	GO:0002009	335	60616	5.06834e-14	4675	71	0.000710589	1374	20	0.0215085	575	9	3.67184e-07	3425	46
GO:BP	stress-activated MAPK cascade	GO:0051403	235	60616	5.35459e-14	4675	57	1.85843e-08	1374	24	0.00977186	575	8	1.25807e-11	3425	45
GO:BP	regulation of sister chromatid segregation	GO:0033045	60	60616	5.68236e-14	4675	27	0.23309	1374	3	1.33873e-06	575	8	0.0618212	3425	8
GO:BP	microtubule-based protein transport	GO:0099118	60	60616	5.68236e-14	4675	27	0.23309	1374	3	0.482489	575	1	0.69207	3425	3
GO:BP	protein transport along microtubule	GO:0098840	60	60616	5.68236e-14	4675	27	0.23309	1374	3	0.482489	575	1	0.69207	3425	3
GO:BP	Golgi vesicle budding	GO:0048194	79	60616	6.09833e-14	4675	31	3.6529e-07	1374	13	0.00517822	575	5	0.0462931	3425	10
GO:BP	regulation of protein localization to nucleus	GO:1900180	100	60616	6.97055e-14	4675	35	0.901286	1374	1	0.1335	575	3	1.82668e-06	3425	21
GO:BP	peptidyl-lysine methylation	GO:0018022	100	60616	6.97055e-14	4675	35	0.00281192	1374	9	0.1335	575	3	0.000335875	3425	17
GO:BP	mitotic sister chromatid separation	GO:0051306	56	60616	7.02267e-14	4675	26	0.211783	1374	3	8.06486e-07	575	8	0.191176	3425	6
GO:BP	regulation of mitochondrial membrane permeability involved in apoptotic process	GO:1902108	65	60616	7.09519e-14	4675	28	0.0150298	1374	6	1	-1	-1	0.252663	3425	6
GO:BP	insulin receptor signaling pathway	GO:0008286	111	60616	7.14304e-14	4675	37	0.000360666	1374	11	0.156418	575	3	0.00735491	3425	15
GO:BP	regulation of cellular ketone metabolic process	GO:0010565	171	60616	8.11147e-14	4675	47	0.0010774	1374	13	0.524229	575	2	1.188e-07	3425	31
GO:BP	postreplication repair	GO:0006301	52	60616	8.26149e-14	4675	25	0.390273	1374	2	9.24527e-05	575	6	0.00332122	3425	10
GO:BP	regulation of response to endoplasmic reticulum stress	GO:1905897	75	60616	8.88314e-14	4675	30	0.0265859	1374	6	0.0861352	575	3	0.000139496	3425	15
GO:BP	regulation of double-strand break repair	GO:2000779	85	60616	8.96426e-14	4675	32	0.000944574	1374	9	0.0332491	575	4	1.07296e-05	3425	18
GO:BP	nucleoside bisphosphate metabolic process	GO:0033865	129	60616	9.40424e-14	4675	40	0.0329755	1374	8	0.086198	575	4	9.96767e-05	3425	21
GO:BP	ribonucleoside bisphosphate metabolic process	GO:0033875	129	60616	9.40424e-14	4675	40	0.0329755	1374	8	0.086198	575	4	9.96767e-05	3425	21
GO:BP	purine nucleoside bisphosphate metabolic process	GO:0034032	129	60616	9.40424e-14	4675	40	0.0329755	1374	8	0.086198	575	4	9.96767e-05	3425	21
GO:BP	pyruvate metabolic process	GO:0006090	135	60616	9.74336e-14	4675	41	0.000472065	1374	12	0.00207609	575	7	6.42409e-05	3425	22
GO:BP	cellular response to external stimulus	GO:0071496	218	60616	1.04696e-13	4675	54	0.0010661	1374	15	0.227103	575	4	3.20678e-08	3425	37
GO:BP	cellular response to nutrient levels	GO:0031669	160	60616	1.17408e-13	4675	45	0.00198469	1374	12	0.268491	575	3	1.14077e-06	3425	28
GO:BP	sterol metabolic process	GO:0016125	130	60616	1.25077e-13	4675	40	0.146792	1374	6	0.197597	575	3	0.0524345	3425	14
GO:BP	regulation of transcription from RNA polymerase II promoter in response to hypoxia	GO:0061418	76	60616	1.34348e-13	4675	30	0.0277142	1374	6	0.00452666	575	5	9.50954e-06	3425	17
GO:BP	regulation of circadian rhythm	GO:0042752	102	60616	1.3657e-13	4675	35	0.157412	1374	5	0.0522642	575	4	0.0436915	3425	12
GO:BP	histone H3 acetylation	GO:0043966	53	60616	1.42754e-13	4675	25	0.0815487	1374	4	0.0456064	575	3	0.084247	3425	7
GO:BP	tRNA transport	GO:0051031	37	60616	1.47582e-13	4675	21	0.111004	1374	3	0.00257739	575	4	0.656782	3425	2
GO:BP	transport of virus	GO:0046794	62	60616	1.50747e-13	4675	27	0.00301497	1374	7	1.70981e-06	575	8	0.236942	3425	6
GO:BP	mitochondrial outer membrane permeabilization involved in programmed cell death	GO:1902686	62	60616	1.50747e-13	4675	27	0.0126862	1374	6	1	-1	-1	0.13304	3425	7
GO:BP	protein localization to cell periphery	GO:1990778	283	60616	1.5077e-13	4675	63	5.85447e-07	1374	24	0.0245063	575	8	2.04069e-09	3425	46
GO:BP	extrinsic apoptotic signaling pathway	GO:0097191	174	60616	1.62953e-13	4675	47	0.101593	1374	8	0.818412	575	1	5.30064e-05	3425	26
GO:BP	cellular lipid catabolic process	GO:0044242	207	60616	1.7255e-13	4675	52	1.51836e-05	1374	18	0.614568	575	2	0.0001464	3425	28
GO:BP	ribosomal large subunit biogenesis	GO:0042273	72	60616	1.94633e-13	4675	29	0.0641185	1374	5	4.07791e-12	575	13	8.87057e-07	3425	18
GO:BP	regulation of cholesterol metabolic process	GO:0090181	58	60616	1.95424e-13	4675	26	0.434376	1374	2	0.1744	575	2	0.197113	3425	6
GO:BP	type I interferon production	GO:0032606	120	60616	1.98845e-13	4675	38	0.119747	1374	6	0.000181946	575	8	2.73258e-06	3425	23
GO:BP	purine nucleoside bisphosphate biosynthetic process	GO:0034033	63	60616	2.41589e-13	4675	27	0.247899	1374	3	0.192342	575	2	0.000329074	3425	13
GO:BP	ribonucleoside bisphosphate biosynthetic process	GO:0034030	63	60616	2.41589e-13	4675	27	0.247899	1374	3	0.192342	575	2	0.000329074	3425	13
GO:BP	positive regulation of mitochondrial membrane permeability	GO:0035794	63	60616	2.41589e-13	4675	27	0.00326807	1374	7	1	-1	-1	0.141338	3425	7
GO:BP	response to nutrient levels	GO:0031667	236	60616	2.41589e-13	4675	56	0.000260433	1374	17	0.261216	575	4	7.66889e-07	3425	36
GO:BP	nucleoside bisphosphate biosynthetic process	GO:0033866	63	60616	2.41589e-13	4675	27	0.247899	1374	3	0.192342	575	2	0.000329074	3425	13
GO:BP	regulation of mitotic sister chromatid separation	GO:0010965	54	60616	2.42463e-13	4675	25	0.4052	1374	2	6.22893e-07	575	8	0.172989	3425	6
GO:BP	interleukin-1-mediated signaling pathway	GO:0070498	104	60616	2.62582e-13	4675	35	8.21903e-06	1374	13	0.0148676	575	5	2.00744e-07	3425	23
GO:BP	negative regulation of intrinsic apoptotic signaling pathway	GO:2001243	83	60616	2.91581e-13	4675	31	0.0127215	1374	7	0.0994072	575	3	0.0273143	3425	11
GO:BP	regulation of steroid biosynthetic process	GO:0050810	83	60616	2.91581e-13	4675	31	0.592371	1374	2	0.259851	575	2	0.410208	3425	6
GO:BP	hematopoietic stem cell differentiation	GO:0060218	83	60616	2.91581e-13	4675	31	0.0384969	1374	6	0.0994072	575	3	0.000431759	3425	15
GO:BP	regulation of hematopoietic stem cell differentiation	GO:1902036	73	60616	2.95084e-13	4675	29	0.0237921	1374	6	0.0814308	575	3	0.000386567	3425	14
GO:BP	ncRNA export from nucleus	GO:0097064	38	60616	2.99219e-13	4675	21	0.117549	1374	3	0.00279406	575	4	0.257197	3425	4
GO:BP	cellular response to UV	GO:0034644	78	60616	2.99219e-13	4675	30	0.0308367	1374	6	0.0880466	575	3	0.000218369	3425	15
GO:BP	regulation of steroid metabolic process	GO:0019218	110	60616	2.99735e-13	4675	36	0.311891	1374	4	0.346866	575	2	0.493909	3425	7
GO:BP	protein complex oligomerization	GO:0051259	164	60616	3.06136e-13	4675	45	0.000206254	1374	14	0.00555999	575	7	0.000996194	3425	22
GO:BP	protein glycosylation	GO:0006486	210	60616	3.16302e-13	4675	52	1.07758e-08	1374	23	0.383681	575	3	1.04412e-05	3425	31
GO:BP	protein exit from endoplasmic reticulum	GO:0032527	46	60616	3.16623e-13	4675	23	0.158875	1374	3	0.412698	575	1	0.115899	3425	6
GO:BP	regulation of centrosome duplication	GO:0010824	42	60616	3.23995e-13	4675	22	0.318078	1374	2	0.1213	575	2	0.490783	3425	3
GO:BP	monocarboxylic acid catabolic process	GO:0072329	116	60616	3.3017e-13	4675	37	0.00204143	1374	10	1	-1	-1	0.00447275	3425	16
GO:BP	response to extracellular stimulus	GO:0009991	252	60616	3.44375e-13	4675	58	5.68661e-05	1374	19	0.159808	575	5	4.70371e-07	3425	38
GO:BP	response to organic cyclic compound	GO:0014070	450	60616	3.57124e-13	4675	84	0.00411911	1374	22	0.211125	575	7	2.52845e-10	3425	64
GO:BP	regulation of stem cell differentiation	GO:2000736	105	60616	3.59121e-13	4675	35	0.0344915	1374	7	0.0544988	575	4	0.000582794	3425	17
GO:BP	actin filament organization	GO:0007015	388	60616	1.24325e-12	4675	75	0.00374022	1374	20	0.975978	575	1	3.65659e-13	3425	64
GO:BP	non-canonical Wnt signaling pathway	GO:0035567	140	60616	3.7069e-13	4675	41	0.00231432	1374	11	0.0378936	575	5	9.62665e-07	3425	26
GO:BP	macromolecule glycosylation	GO:0043413	211	60616	3.85278e-13	4675	52	1.17712e-08	1374	23	0.384839	575	3	1.14963e-05	3425	31
GO:BP	positive regulation of cytoskeleton organization	GO:0051495	191	60616	3.91946e-13	4675	49	0.336259	1374	6	0.0352227	575	6	0.0241119	3425	20
GO:BP	intracellular transport of virus	GO:0075733	55	60616	4.03518e-13	4675	25	0.0292007	1374	5	7.11222e-07	575	8	0.29864	3425	5
GO:BP	protein deacetylation	GO:0006476	84	60616	4.20616e-13	4675	31	0.00372301	1374	8	0.583726	575	1	0.000490466	3425	15
GO:BP	protein sumoylation	GO:0016925	74	60616	4.41726e-13	4675	29	0.0252191	1374	6	0.022785	575	4	0.000445697	3425	14
GO:BP	I-kappaB kinase/NF-kappaB signaling	GO:0007249	268	60616	4.63691e-13	4675	60	1.19508e-08	1374	26	0.0189533	575	8	2.71434e-11	3425	48
GO:BP	negative regulation of binding	GO:0051100	129	60616	4.8312e-13	4675	39	0.0126862	1374	9	0.195343	575	3	0.0896966	3425	13
GO:BP	thioester metabolic process	GO:0035383	95	60616	4.88821e-13	4675	33	0.0228712	1374	7	0.0428369	575	4	0.000576139	3425	16
GO:BP	acyl-CoA metabolic process	GO:0006637	95	60616	4.88821e-13	4675	33	0.0228712	1374	7	0.0428369	575	4	0.000576139	3425	16
GO:BP	positive regulation of mitochondrial membrane permeability involved in apoptotic process	GO:1902110	60	60616	5.10595e-13	4675	26	0.0110938	1374	6	1	-1	-1	0.217171	3425	6
GO:BP	regulation of protein polymerization	GO:0032271	186	60616	5.50399e-13	4675	48	0.0154524	1374	11	0.0334033	575	6	0.000400977	3425	25
GO:BP	sulfur compound biosynthetic process	GO:0044272	173	60616	5.5451e-13	4675	46	0.00119963	1374	13	0.0260593	575	6	4.30973e-08	3425	32
GO:BP	cellular response to extracellular stimulus	GO:0031668	173	60616	5.5451e-13	4675	46	0.000350971	1374	14	0.147514	575	4	5.26548e-07	3425	30
GO:BP	regulation of telomerase activity	GO:0051972	47	60616	5.62553e-13	4675	23	0.0171794	1374	5	0.135103	575	2	0.00574689	3425	9
GO:BP	lysosomal transport	GO:0007041	101	60616	5.84262e-13	4675	34	0.0296826	1374	7	0.05081	575	4	0.041151	3425	12
GO:BP	organelle fusion	GO:0048284	124	60616	6.18812e-13	4675	38	3.4375e-07	1374	16	0.00651441	575	6	0.0184888	3425	15
GO:BP	positive regulation of histone modification	GO:0031058	70	60616	6.41651e-13	4675	28	0.00125426	1374	8	0.526844	575	1	0.0235431	3425	10
GO:BP	fatty acid catabolic process	GO:0009062	96	60616	6.82861e-13	4675	33	0.000498952	1374	10	1	-1	-1	0.00189456	3425	15
GO:BP	regulation of cyclin-dependent protein kinase activity	GO:1904029	91	60616	7.82112e-13	4675	32	0.0190258	1374	7	0.00023394	575	7	0.244605	3425	8
GO:BP	regulation of type I interferon production	GO:0032479	119	60616	7.89101e-13	4675	37	0.117362	1374	6	0.000172284	575	8	2.34605e-06	3425	23
GO:BP	positive regulation of DNA biosynthetic process	GO:2000573	61	60616	8.146e-13	4675	26	0.109308	1374	4	0.185449	575	2	5.46685e-05	3425	14
GO:BP	regulation of animal organ morphogenesis	GO:2000027	131	60616	8.28803e-13	4675	39	0.0135044	1374	9	0.0325264	575	5	0.000366078	3425	20
GO:BP	metaphase/anaphase transition of mitotic cell cycle	GO:0007091	52	60616	8.30776e-13	4675	24	0.390273	1374	2	4.67268e-07	575	8	0.153316	3425	6
GO:BP	glycosylation	GO:0070085	222	60616	8.59957e-13	4675	53	3.02827e-08	1374	23	0.411278	575	3	5.10318e-07	3425	35
GO:BP	regulation of nuclear division	GO:0051783	108	60616	9.09713e-13	4675	35	0.176529	1374	5	1.17327e-07	575	11	0.176289	3425	10
GO:BP	histone deacetylation	GO:0016575	66	60616	9.16118e-13	4675	27	0.0160869	1374	6	0.509756	575	1	0.041151	3425	9
GO:BP	mitochondrial respiratory chain complex I assembly	GO:0032981	66	60616	9.16118e-13	4675	27	0.78646	1374	1	2.6966e-06	575	8	6.39354e-06	3425	16
GO:BP	NADH dehydrogenase complex assembly	GO:0010257	66	60616	9.16118e-13	4675	27	0.78646	1374	1	2.6966e-06	575	8	6.39354e-06	3425	16
GO:BP	sphingolipid metabolic process	GO:0006665	144	60616	1.02514e-12	4675	41	8.32405e-08	1374	18	0.229317	575	3	0.000462871	3425	21
GO:BP	maturation of SSU-rRNA	GO:0030490	44	60616	1.09724e-12	4675	22	1	-1	-1	3.74148e-05	575	6	6.23879e-06	3425	13
GO:BP	stimulatory C-type lectin receptor signaling pathway	GO:0002223	109	60616	1.23093e-12	4675	35	0.0406738	1374	7	0.342697	575	2	7.58768e-06	3425	21
GO:BP	regulation of cyclin-dependent protein serine/threonine kinase activity	GO:0000079	87	60616	1.23734e-12	4675	31	0.0154579	1374	7	0.000178436	575	7	0.210639	3425	8
GO:BP	regulation of protein-containing complex disassembly	GO:0043244	98	60616	1.31437e-12	4675	33	0.00246082	1374	9	1	-1	-1	0.0702546	3425	11
GO:BP	peptidyl-threonine modification	GO:0018210	115	60616	1.32336e-12	4675	36	0.000484195	1374	11	1	-1	-1	0.022277	3425	14
GO:BP	response to steroid hormone	GO:0048545	164	60616	1.33028e-12	4675	44	0.545979	1374	4	0.0585013	575	5	5.52161e-05	3425	25
GO:BP	chaperone-mediated protein folding	GO:0061077	53	60616	1.38362e-12	4675	24	0.0259778	1374	5	0.00820643	575	4	0.163848	3425	6
GO:BP	metaphase/anaphase transition of cell cycle	GO:0044784	53	60616	1.38362e-12	4675	24	0.39661	1374	2	5.38575e-07	575	8	0.163848	3425	6
GO:BP	COPII-coated vesicle budding	GO:0090114	72	60616	1.45274e-12	4675	28	1.01065e-06	1374	12	0.0210237	575	4	0.0637438	3425	9
GO:BP	negative regulation of cellular amide metabolic process	GO:0034249	232	60616	1.50388e-12	4675	54	0.053836	1374	11	0.0668721	575	6	0.337574	3425	16
GO:BP	modulation of process of other organism involved in symbiotic interaction	GO:0051817	93	60616	1.53134e-12	4675	32	0.409448	1374	3	0.0098344	575	5	0.103857	3425	10
GO:BP	protein transmembrane import into intracellular organelle	GO:0044743	33	60616	1.72028e-12	4675	19	0.247899	1374	2	0.00175808	575	4	0.202562	3425	4
GO:BP	histone lysine methylation	GO:0034968	83	60616	1.94694e-12	4675	30	0.0127215	1374	7	0.0994072	575	3	0.00407712	3425	13
GO:BP	transcription by RNA polymerase I	GO:0006360	63	60616	1.99867e-12	4675	26	0.247899	1374	3	0.00214875	575	5	6.1407e-07	3425	17
GO:BP	brain development	GO:0007420	368	60616	2.0074e-12	4675	72	0.0194984	1374	17	0.00164014	575	12	3.22708e-10	3425	56
GO:BP	regulation of spindle organization	GO:0090224	37	60616	2.03023e-12	4675	20	0.111004	1374	3	0.102216	575	2	0.127105	3425	5
GO:BP	regulation of nucleocytoplasmic transport	GO:0046822	78	60616	2.08732e-12	4675	29	0.179364	1374	4	0.0880466	575	3	0.043034	3425	10
GO:BP	cell morphogenesis involved in neuron differentiation	GO:0048667	424	60616	2.10771e-12	4675	79	5.7258e-12	1374	39	0.0597533	575	9	1.40555e-07	3425	55
GO:BP	positive regulation of membrane permeability	GO:1905710	68	60616	2.13146e-12	4675	27	0.00481592	1374	7	1	-1	-1	0.104427	3425	8
GO:BP	vesicle targeting, to, from or within Golgi	GO:0048199	73	60616	2.15569e-12	4675	28	1.17191e-06	1374	12	0.000554098	575	6	0.0675695	3425	9
GO:BP	peptidyl-threonine phosphorylation	GO:0018107	106	60616	2.76409e-12	4675	34	0.00106651	1374	10	1	-1	-1	0.0554109	3425	12
GO:BP	regulation of mitotic metaphase/anaphase transition	GO:0030071	50	60616	2.87369e-12	4675	23	0.375821	1374	2	3.42387e-07	575	8	0.252469	3425	5
GO:BP	innate immune response activating cell surface receptor signaling pathway	GO:0002220	112	60616	2.97136e-12	4675	35	0.045279	1374	7	0.353601	575	2	1.17007e-05	3425	21
GO:BP	regulation of intracellular steroid hormone receptor signaling pathway	GO:0033143	64	60616	3.08279e-12	4675	26	0.255467	1374	3	0.195343	575	2	0.000380012	3425	13
GO:BP	tRNA export from nucleus	GO:0006409	34	60616	3.56045e-12	4675	19	0.099494	1374	3	0.00190932	575	4	0.616294	3425	2
GO:BP	tRNA-containing ribonucleoprotein complex export from nucleus	GO:0071431	34	60616	3.56045e-12	4675	19	0.099494	1374	3	0.00190932	575	4	0.616294	3425	2
GO:BP	glycoprotein biosynthetic process	GO:0009101	303	60616	3.65837e-12	4675	63	1.37734e-07	1374	26	0.235974	575	5	2.01389e-10	3425	50
GO:BP	translesion synthesis	GO:0019985	42	60616	3.83642e-12	4675	21	0.318078	1374	2	0.000393327	575	5	0.0324925	3425	7
GO:BP	membrane lipid biosynthetic process	GO:0046467	137	60616	3.90978e-12	4675	39	6.16113e-09	1374	19	0.74242	575	1	0.00064426	3425	20
GO:BP	positive regulation of protein dephosphorylation	GO:0035307	38	60616	3.91696e-12	4675	20	0.607901	1374	1	0.367296	575	1	1	-1	-1
GO:BP	innate immune response-activating signal transduction	GO:0002758	113	60616	3.95537e-12	4675	35	0.046857	1374	7	0.355362	575	2	1.35263e-05	3425	21
GO:BP	protein monoubiquitination	GO:0006513	60	60616	4.34079e-12	4675	25	0.00252702	1374	7	0.00176945	575	5	0.00876577	3425	10
GO:BP	lipid localization	GO:0010876	390	60616	4.57172e-12	4675	74	4.55517e-07	1374	29	0.73232	575	3	9.96767e-05	3425	44
GO:BP	dicarboxylic acid metabolic process	GO:0043648	75	60616	4.6761e-12	4675	28	0.544039	1374	2	0.231132	575	2	0.0774151	3425	9
GO:BP	biological process involved in interaction with host	GO:0051701	144	60616	4.71684e-12	4675	40	0.000824746	1374	12	0.103743	575	4	5.75862e-05	3425	23
GO:BP	regulation of metaphase/anaphase transition of cell cycle	GO:1902099	51	60616	4.78205e-12	4675	23	0.382497	1374	2	4.0002e-07	575	8	0.252469	3425	5
GO:BP	protein localization to plasma membrane	GO:0072659	246	60616	5.06088e-12	4675	55	1.20047e-05	1374	20	0.0779087	575	6	2.64174e-09	3425	42
GO:BP	axonogenesis	GO:0007409	345	60616	4.40723e-08	4675	59	5.651e-12	1374	35	0.464539	575	4	1.16868e-05	3425	43
GO:BP	lipid catabolic process	GO:0016042	254	60616	5.7596e-12	4675	56	0.000199041	1374	18	0.712987	575	2	0.000804841	3425	30
GO:BP	protein K48-linked ubiquitination	GO:0070936	56	60616	5.93839e-12	4675	24	0.00172508	1374	7	0.166577	575	2	0.191176	3425	6
GO:BP	intrinsic apoptotic signaling pathway in response to DNA damage	GO:0008630	81	60616	6.24073e-12	4675	29	2.29961e-05	1374	11	0.094905	575	3	0.393554	3425	6
GO:BP	aerobic respiration	GO:0009060	75	60616	1.1726e-09	4675	25	0.0265859	1374	6	6.9535e-12	575	13	0.00514984	3425	12
GO:BP	regulation of protein localization to membrane	GO:1905475	165	60616	7.07981e-12	4675	43	0.000783615	1374	13	0.50838	575	2	0.00043925	3425	23
GO:BP	nuclear-transcribed mRNA catabolic process, exonucleolytic	GO:0000291	35	60616	7.09349e-12	4675	19	0.262529	1374	2	1	-1	-1	0.000136399	3425	10
GO:BP	protein N-linked glycosylation	GO:0006487	71	60616	7.11398e-12	4675	27	0.00136896	1374	8	0.0769478	575	3	0.00102068	3425	13
GO:BP	regulation of protein targeting	GO:1903533	71	60616	7.11398e-12	4675	27	0.00602937	1374	7	0.217944	575	2	0.122509	3425	8
GO:BP	nucleotide-excision repair, DNA incision	GO:0033683	39	60616	7.32877e-12	4675	20	1	-1	-1	0.0030172	575	4	0.00161097	3425	9
GO:BP	axon development	GO:0061564	368	60616	2.19016e-09	4675	65	7.567e-12	1374	36	0.505848	575	4	4.96518e-06	3425	46
GO:BP	head development	GO:0060322	386	60616	7.61159e-12	4675	73	0.0148783	1374	18	0.00234602	575	12	2.44392e-10	3425	58
GO:BP	smoothened signaling pathway	GO:0007224	82	60616	8.87649e-12	4675	29	0.0367974	1374	6	0.255743	575	2	0.00372734	3425	13
GO:BP	regulation of autophagy of mitochondrion	GO:1903146	28	60616	9.23722e-12	4675	17	0.0660709	1374	3	1	-1	-1	0.151949	3425	4
GO:BP	endoplasmic reticulum to cytosol transport	GO:1903513	28	60616	9.23722e-12	4675	17	0.209244	1374	2	0.305972	575	1	0.528315	3425	2
GO:BP	retrograde protein transport, ER to cytosol	GO:0030970	28	60616	9.23722e-12	4675	17	0.209244	1374	2	0.305972	575	1	0.528315	3425	2
GO:BP	positive regulation of gene expression, epigenetic	GO:0045815	57	60616	9.39007e-12	4675	24	0.425654	1374	2	0.0535377	575	3	0.00184944	3425	11
GO:BP	negative regulation of translation	GO:0017148	207	60616	9.47415e-12	4675	49	0.178064	1374	8	0.0473644	575	6	0.296618	3425	15
GO:BP	tissue morphogenesis	GO:0048729	412	60616	9.60734e-12	4675	76	0.00331296	1374	21	0.0261812	575	10	5.32158e-08	3425	55
GO:BP	organelle transport along microtubule	GO:0072384	67	60616	1.06696e-11	4675	26	0.00448527	1374	7	0.0710672	575	3	0.274021	3425	6
GO:BP	Fc-epsilon receptor signaling pathway	GO:0038095	167	60616	1.08724e-11	4675	43	0.0921503	1374	8	0.283778	575	3	0.000201159	3425	24
GO:BP	lipoprotein metabolic process	GO:0042157	111	60616	1.17536e-11	4675	34	0.000360666	1374	11	0.156418	575	3	3.6415e-05	3425	20
GO:BP	cytoplasmic translational initiation	GO:0002183	25	60616	1.32192e-11	4675	16	0.0561142	1374	3	1	-1	-1	0.779273	3425	1
GO:BP	positive regulation of response to external stimulus	GO:0032103	431	60616	1.3321e-11	4675	78	0.0354817	1374	18	0.0643711	575	9	3.17975e-10	3425	62
GO:BP	cell cycle DNA replication	GO:0044786	58	60616	1.46664e-11	4675	24	0.224498	1374	3	0.0544988	575	3	0.000139496	3425	13
GO:BP	protein lipidation	GO:0006497	89	60616	1.50054e-11	4675	30	5.39546e-05	1374	11	0.279462	575	2	0.000896806	3425	15
GO:BP	actin polymerization or depolymerization	GO:0008154	182	60616	1.52342e-11	4675	45	0.0637101	1374	9	0.831956	575	1	1.4465e-05	3425	28
GO:BP	regulation of I-kappaB kinase/NF-kappaB signaling	GO:0043122	231	60616	1.55984e-11	4675	52	1.78013e-05	1374	19	0.133806	575	5	2.63774e-11	3425	44
GO:BP	nucleoside diphosphate metabolic process	GO:0009132	118	60616	1.55984e-11	4675	35	0.000139388	1374	12	0.0228644	575	5	0.000273345	3425	19
GO:BP	endoplasmic reticulum organization	GO:0007029	63	60616	1.56317e-11	4675	25	0.0454504	1374	5	0.192342	575	2	0.0325977	3425	9
GO:BP	mitotic spindle assembly	GO:0090307	63	60616	1.56317e-11	4675	25	0.117879	1374	4	0.000261096	575	6	0.00407089	3425	11
GO:BP	carboxylic acid biosynthetic process	GO:0046394	276	60616	1.82583e-11	4675	58	0.00368938	1374	16	0.00220596	575	10	2.78315e-05	3425	36
GO:BP	regulation of cysteine-type endopeptidase activity	GO:2000116	204	60616	1.98205e-11	4675	48	0.00054627	1374	15	0.369175	575	3	2.07207e-07	3425	34
GO:BP	polyol metabolic process	GO:0019751	107	60616	1.98325e-11	4675	33	0.000265094	1374	11	0.336646	575	2	0.168708	3425	10
GO:BP	'de novo' posttranslational protein folding	GO:0051084	29	60616	2.02201e-11	4675	17	0.219522	1374	2	0.312389	575	1	0.31821	3425	3
GO:BP	homeostasis of number of cells	GO:0048872	119	60616	2.03124e-11	4675	35	0.21228	1374	5	0.0725276	575	4	0.00570118	3425	16
GO:BP	lipoprotein biosynthetic process	GO:0042158	90	60616	2.06015e-11	4675	30	5.96031e-05	1374	11	0.283516	575	2	0.000997309	3425	15
GO:BP	regulation of alternative mRNA splicing, via spliceosome	GO:0000381	74	60616	2.18546e-11	4675	27	0.538881	1374	2	0.000587431	575	6	0.12799	3425	8
GO:BP	tRNA modification	GO:0006400	74	60616	2.18546e-11	4675	27	0.00176498	1374	8	0.000587431	575	6	7.77862e-09	3425	21
GO:BP	centrosome duplication	GO:0051298	69	60616	2.31926e-11	4675	26	0.0192767	1374	6	0.000414259	575	6	0.189704	3425	7
GO:BP	vesicle coating	GO:0006901	69	60616	2.31926e-11	4675	26	6.36499e-07	1374	12	0.00305678	575	5	0.109723	3425	8
GO:BP	DNA geometric change	GO:0032392	64	60616	2.35111e-11	4675	25	0.0141509	1374	6	8.78633e-09	575	10	9.33627e-05	3425	14
GO:BP	stem cell differentiation	GO:0048863	198	60616	2.3625e-11	4675	47	0.0928121	1374	9	0.0933495	575	5	6.75197e-05	3425	28
GO:BP	termination of RNA polymerase II transcription	GO:0006369	41	60616	2.36705e-11	4675	20	0.633167	1374	1	0.00356561	575	4	0.0813371	3425	6
GO:BP	regulation of protein targeting to mitochondrion	GO:1903214	41	60616	2.36705e-11	4675	20	0.0106885	1374	5	1	-1	-1	0.166632	3425	5
GO:BP	exonucleolytic catabolism of deadenylated mRNA	GO:0043928	33	60616	2.444e-11	4675	18	0.562309	1374	1	1	-1	-1	7.94498e-05	3425	10
GO:BP	'de novo' protein folding	GO:0006458	33	60616	2.444e-11	4675	18	0.247899	1374	2	0.0892966	575	2	0.376978	3425	3
GO:BP	regulation of cellular component size	GO:0032535	278	60616	2.4629e-11	4675	58	0.00394785	1374	16	0.338533	575	4	2.76007e-07	3425	41
GO:BP	purine nucleoside diphosphate metabolic process	GO:0009135	108	60616	2.60913e-11	4675	33	6.17023e-05	1374	12	0.0170471	575	5	0.00222021	3425	16
GO:BP	regulation of cell division	GO:0051302	120	60616	2.62199e-11	4675	35	0.119747	1374	6	0.0725276	575	4	0.00250009	3425	17
GO:BP	regulation of ubiquitin-protein transferase activity	GO:0051438	50	60616	2.67183e-11	4675	22	0.0697928	1374	4	0.145522	575	2	0.00848834	3425	9
GO:BP	negative regulation of mRNA processing	GO:0050686	26	60616	3.08675e-11	4675	16	0.195382	1374	2	0.0691049	575	2	0.276782	3425	3
GO:BP	regulation of gene silencing	GO:0060968	133	60616	3.08675e-11	4675	37	0.0375156	1374	8	0.000358525	575	8	1.5786e-05	3425	23
GO:BP	negative regulation of response to DNA damage stimulus	GO:2001021	75	60616	3.12118e-11	4675	27	6.89367e-05	1374	10	0.000632294	575	6	0.0774151	3425	9
GO:BP	regulation of alcohol biosynthetic process	GO:1902930	70	60616	3.37587e-11	4675	26	0.514191	1374	2	0.213593	575	2	0.197113	3425	7
GO:BP	intracellular pH reduction	GO:0051452	46	60616	3.4171e-11	4675	21	0.158875	1374	3	0.412698	575	1	0.0482203	3425	7
GO:BP	fatty acid beta-oxidation	GO:0006635	65	60616	3.49282e-11	4675	25	0.000785321	1374	8	1	-1	-1	0.0381763	3425	9
GO:BP	negative regulation of TOR signaling	GO:0032007	42	60616	4.13762e-11	4675	20	0.318078	1374	2	0.390423	575	1	0.00273311	3425	9
GO:BP	protein localization to microtubule organizing center	GO:1905508	30	60616	4.23273e-11	4675	17	0.0183676	1374	4	0.318939	575	1	0.179353	3425	4
GO:BP	negative regulation of protein catabolic process	GO:0042177	103	60616	1.7195e-10	4675	31	0.0113712	1374	8	0.137815	575	3	4.26246e-11	3425	28
GO:BP	regulation of phosphatase activity	GO:0010921	110	60616	4.53535e-11	4675	33	0.0956409	1374	6	0.0597533	575	4	0.123095	3425	11
GO:BP	regulation of mitotic sister chromatid segregation	GO:0033047	38	60616	4.6539e-11	4675	19	0.117549	1374	3	0.00279406	575	4	0.442925	3425	3
GO:BP	regulation of mitotic spindle organization	GO:0060236	34	60616	4.74863e-11	4675	18	0.258015	1374	2	0.0933495	575	2	0.109723	3425	5
GO:BP	protein autoubiquitination	GO:0051865	71	60616	4.89556e-11	4675	26	0.0612061	1374	5	0.0769478	575	3	0.00335202	3425	12
GO:BP	organic acid biosynthetic process	GO:0016053	283	60616	5.22879e-11	4675	58	0.00187578	1374	17	0.00262173	575	10	7.93263e-06	3425	38
GO:BP	positive regulation of supramolecular fiber organization	GO:1902905	175	60616	5.62622e-11	4675	43	0.183508	1374	7	0.026951	575	6	0.0665314	3425	17
GO:BP	positive regulation of dephosphorylation	GO:0035306	47	60616	5.66074e-11	4675	21	0.678494	1374	1	0.416541	575	1	0.9369	3425	1
GO:BP	pH reduction	GO:0045851	47	60616	5.66074e-11	4675	21	0.0612061	1374	4	0.416541	575	1	0.0534587	3425	7
GO:BP	ERBB signaling pathway	GO:0038127	136	60616	6.30271e-11	4675	37	0.0059653	1374	10	0.740655	575	1	7.17259e-05	3425	22
GO:BP	regulation of carbohydrate catabolic process	GO:0043470	77	60616	6.30271e-11	4675	27	0.00895982	1374	7	0.00476084	575	5	0.0400682	3425	10
GO:BP	protein secretion	GO:0009306	277	60616	6.61713e-11	4675	57	0.114234	1374	11	0.529052	575	3	0.00570118	3425	29
GO:BP	protein quality control for misfolded or incompletely synthesized proteins	GO:0006515	27	60616	6.88884e-11	4675	16	0.50355	1374	1	0.00086992	575	4	0.514371	3425	2
GO:BP	regulation of DNA-dependent DNA replication	GO:0090329	43	60616	7.05935e-11	4675	20	0.649141	1374	1	0.0042235	575	4	0.000771255	3425	10
GO:BP	peroxisome organization	GO:0007031	83	60616	7.57476e-11	4675	28	2.86945e-05	1374	11	0.00103915	575	6	0.0110954	3425	12
GO:BP	negative regulation of protein modification by small protein conjugation or removal	GO:1903321	83	60616	7.57476e-11	4675	28	0.00079882	1374	9	0.0315626	575	4	3.18674e-05	3425	17
GO:BP	establishment of protein localization to extracellular region	GO:0035592	278	60616	7.65562e-11	4675	57	0.116582	1374	11	0.531087	575	3	0.00599085	3425	29
GO:BP	positive regulation of telomere maintenance via telomere lengthening	GO:1904358	35	60616	8.91782e-11	4675	18	0.0999919	1374	3	0.0975756	575	2	0.00343608	3425	8
GO:BP	positive regulation of mitochondrial outer membrane permeabilization involved in apoptotic signaling pathway	GO:1901030	35	60616	8.91782e-11	4675	18	0.0999919	1374	3	1	-1	-1	0.401795	3425	3
GO:BP	cytoskeleton-dependent cytokinesis	GO:0061640	95	60616	9.45627e-11	4675	30	9.52451e-05	1374	11	0.124458	575	3	0.00171177	3425	15
GO:BP	purine ribonucleoside diphosphate metabolic process	GO:0009179	107	60616	1.01337e-10	4675	32	5.68661e-05	1374	12	0.0164579	575	5	0.00200609	3425	16
GO:BP	T cell receptor signaling pathway	GO:0050852	185	60616	1.03076e-10	4675	44	0.00212926	1374	13	0.167858	575	4	1.72921e-08	3425	34
GO:BP	regulation of endoplasmic reticulum stress-induced intrinsic apoptotic signaling pathway	GO:1902235	24	60616	1.0365e-10	4675	15	1	-1	-1	1	-1	-1	0.252469	3425	3
GO:BP	regulation of mitochondrial outer membrane permeabilization involved in apoptotic signaling pathway	GO:1901028	44	60616	1.1875e-10	4675	20	0.0135044	1374	5	1	-1	-1	0.332358	3425	4
GO:BP	Golgi inheritance	GO:0048313	15	60616	1.24038e-10	4675	12	1	-1	-1	0.203503	575	1	0.616294	3425	1
GO:BP	organelle inheritance	GO:0048308	15	60616	1.24038e-10	4675	12	1	-1	-1	0.203503	575	1	0.616294	3425	1
GO:BP	positive regulation of I-kappaB kinase/NF-kappaB signaling	GO:0043123	171	60616	1.26177e-05	4675	32	5.06477e-06	1374	17	0.0668721	575	5	1.30348e-10	3425	36
GO:BP	negative regulation of DNA replication	GO:0008156	28	60616	1.46838e-10	4675	16	1	-1	-1	0.0114158	575	3	0.528315	3425	2
GO:BP	protein localization to centrosome	GO:0071539	28	60616	1.46838e-10	4675	16	0.0148716	1374	4	0.305972	575	1	0.299212	3425	3
GO:BP	somatic diversification of immune receptors	GO:0002200	49	60616	1.4771e-10	4675	21	0.176529	1374	3	0.0064113	575	4	0.243599	3425	5
GO:BP	positive regulation of nucleocytoplasmic transport	GO:0046824	49	60616	1.4771e-10	4675	21	0.368409	1374	2	0.143839	575	2	0.127596	3425	6
GO:BP	positive regulation of telomere maintenance	GO:0032206	49	60616	1.4771e-10	4675	21	0.176529	1374	3	0.0064113	575	4	2.19834e-05	3425	13
GO:BP	regulation of endopeptidase activity	GO:0052548	298	60616	1.48736e-10	4675	59	0.00125324	1374	18	0.37704	575	4	4.36688e-06	3425	40
GO:BP	transferrin transport	GO:0033572	36	60616	1.63015e-10	4675	18	0.105389	1374	3	1	-1	-1	0.0498798	3425	6
GO:BP	positive regulation of telomere maintenance via telomerase	GO:0032212	32	60616	1.66037e-10	4675	17	0.08799	1374	3	0.330905	575	1	0.0084567	3425	7
GO:BP	DNA replication-independent nucleosome organization	GO:0034724	54	60616	1.66037e-10	4675	22	0.723687	1374	1	0.453997	575	1	0.287726	3425	5
GO:BP	regulation of viral transcription	GO:0046782	64	60616	1.69018e-10	4675	24	0.0141509	1374	6	0.0149933	575	4	0.0135929	3425	10
GO:BP	negative regulation of RNA catabolic process	GO:1902369	64	60616	1.69018e-10	4675	24	0.0477491	1374	5	0.195343	575	2	0.0826778	3425	8
GO:BP	transition metal ion transport	GO:0000041	109	60616	1.71859e-10	4675	32	0.0936711	1374	6	0.15104	575	3	0.0148425	3425	14
GO:BP	ribonucleoside diphosphate metabolic process	GO:0009185	109	60616	1.71859e-10	4675	32	6.69903e-05	1374	12	0.017388	575	5	0.000893095	3425	17
GO:BP	regulation of ATP metabolic process	GO:1903578	103	60616	1.7195e-10	4675	31	0.000850884	1374	10	6.4398e-05	575	8	0.000147681	3425	18
GO:BP	vesicle-mediated transport to the plasma membrane	GO:0098876	86	60616	1.9479e-10	4675	28	0.102509	1374	5	0.59169	575	1	0.000185558	3425	16
GO:BP	protein localization to extracellular region	GO:0071692	285	60616	2.10799e-10	4675	57	0.13002	1374	11	0.546009	575	3	0.00448904	3425	30
GO:BP	negative regulation of cellular protein localization	GO:1903828	92	60616	2.12092e-10	4675	29	0.0197516	1374	7	0.28996	575	2	0.000405858	3425	16
GO:BP	regulation of DNA binding	GO:0051101	92	60616	2.12092e-10	4675	29	0.00624019	1374	8	1	-1	-1	0.160744	3425	9
GO:BP	negative regulation of cell growth	GO:0030308	148	60616	2.14038e-10	4675	38	0.201855	1374	6	0.23951	575	3	0.000660585	3425	21
GO:BP	intrinsic apoptotic signaling pathway in response to endoplasmic reticulum stress	GO:0070059	50	60616	2.32308e-10	4675	21	0.699288	1374	1	0.145522	575	2	0.026151	3425	8
GO:BP	regulation of peptidase activity	GO:0052547	325	60616	2.34957e-10	4675	62	0.000484766	1374	20	0.427029	575	4	1.02201e-06	3425	44
GO:BP	glucose homeostasis	GO:0042593	142	60616	2.4222e-10	4675	37	0.838546	1374	2	0.100107	575	4	0.0262802	3425	16
GO:BP	COPII vesicle coating	GO:0048208	65	60616	2.44561e-10	4675	24	2.82489e-06	1374	11	0.0156561	575	4	0.0861413	3425	8
GO:BP	vesicle targeting, rough ER to cis-Golgi	GO:0048207	65	60616	2.44561e-10	4675	24	2.82489e-06	1374	11	0.0156561	575	4	0.0861413	3425	8
GO:BP	circadian regulation of gene expression	GO:0032922	65	60616	2.44561e-10	4675	24	0.0150298	1374	6	1	-1	-1	0.252663	3425	6
GO:BP	axo-dendritic transport	GO:0008088	55	60616	2.51961e-10	4675	22	0.00763185	1374	6	1	-1	-1	0.639039	3425	3
GO:BP	actin filament polymerization	GO:0030041	156	60616	2.8231e-10	4675	39	0.131326	1374	7	0.784042	575	1	0.000194494	3425	23
GO:BP	nucleotide phosphorylation	GO:0046939	111	60616	2.87426e-10	4675	32	7.9094e-05	1374	12	0.0185042	575	5	0.000377471	3425	18
GO:BP	nucleotide-excision repair, DNA incision, 5'-to lesion	GO:0006296	37	60616	2.88028e-10	4675	18	1	-1	-1	0.00257739	575	4	0.00111045	3425	9
GO:BP	antigen processing and presentation of peptide antigen via MHC class II	GO:0002495	99	60616	2.92148e-10	4675	30	2.70548e-05	1374	12	0.000383101	575	7	0.127105	3425	10
GO:BP	RNA phosphodiester bond hydrolysis, endonucleolytic	GO:0090502	29	60616	2.95564e-10	4675	16	0.219522	1374	2	0.0779087	575	2	0.31821	3425	3
GO:BP	RNA capping	GO:0036260	33	60616	3.10527e-10	4675	17	0.562309	1374	1	0.00175808	575	4	0.000473011	3425	9
GO:BP	regulation of DNA-templated transcription, elongation	GO:0032784	46	60616	3.13727e-10	4675	20	0.158875	1374	3	0.000583168	575	5	0.00502297	3425	9
GO:BP	ER-nucleus signaling pathway	GO:0006984	46	60616	3.13727e-10	4675	20	0.67242	1374	1	0.412698	575	1	0.207534	3425	5
GO:BP	myeloid cell homeostasis	GO:0002262	88	60616	3.54301e-10	4675	28	0.109308	1374	5	0.108499	575	3	0.0382812	3425	11
GO:BP	carbohydrate homeostasis	GO:0033500	144	60616	3.72292e-10	4675	37	0.46304	1374	4	0.103743	575	4	0.0293411	3425	16
GO:BP	response to interleukin-1	GO:0070555	185	60616	3.73273e-10	4675	43	5.44848e-05	1374	16	0.0812339	575	5	4.8178e-09	3425	35
GO:BP	interstrand cross-link repair	GO:0036297	56	60616	3.80202e-10	4675	22	0.030979	1374	5	0.00013688	575	6	9.58718e-05	3425	13
GO:BP	RNA stabilization	GO:0043489	56	60616	3.80202e-10	4675	22	0.0936711	1374	4	0.166577	575	2	0.299212	3425	5
GO:BP	antigen processing and presentation of peptide or polysaccharide antigen via MHC class II	GO:0002504	100	60616	3.83047e-10	4675	30	2.97592e-05	1374	12	0.000406267	575	7	0.127105	3425	10
GO:BP	mitochondrial RNA metabolic process	GO:0000959	42	60616	4.07622e-10	4675	19	0.135908	1374	3	2.92214e-05	575	6	0.000637631	3425	10
GO:BP	positive regulation of protein serine/threonine kinase activity	GO:0071902	244	60616	4.18924e-10	4675	51	1.06184e-05	1374	20	0.000942785	575	10	0.000913405	3425	29
GO:BP	protein refolding	GO:0042026	19	60616	4.36786e-10	4675	13	0.409448	1374	1	0.238435	575	1	1	-1	-1
GO:BP	peptide secretion	GO:0002790	306	60616	4.37547e-10	4675	59	0.106095	1374	12	0.391193	575	4	0.00660647	3425	31
GO:BP	negative regulation of endoplasmic reticulum stress-induced intrinsic apoptotic signaling pathway	GO:1902236	16	60616	4.41218e-10	4675	12	1	-1	-1	1	-1	-1	0.637187	3425	1
GO:BP	regulation of mRNA polyadenylation	GO:1900363	16	60616	4.41218e-10	4675	12	0.368409	1374	1	0.21221	575	1	1	-1	-1
GO:BP	negative regulation of protein ubiquitination	GO:0031397	72	60616	4.45018e-10	4675	25	0.00647406	1374	7	0.0210237	575	4	8.66012e-05	3425	15
GO:BP	negative regulation of autophagy	GO:0010507	72	60616	4.45018e-10	4675	25	0.022724	1374	6	1	-1	-1	0.0106762	3425	11
GO:BP	cell junction assembly	GO:0034329	351	60616	0.00589056	4675	43	2.26589e-06	1374	26	0.475765	575	4	4.72952e-10	3425	54
GO:BP	antigen processing and presentation of exogenous peptide antigen via MHC class II	GO:0019886	95	60616	4.94812e-10	4675	29	1.79535e-05	1374	12	0.000301262	575	7	0.11223	3425	10
GO:BP	glycolytic process	GO:0006096	101	60616	5.00152e-10	4675	30	0.00016212	1374	11	0.0134084	575	5	0.00111474	3425	16
GO:BP	protein K48-linked deubiquitination	GO:0071108	26	60616	5.00777e-10	4675	15	0.49311	1374	1	0.291781	575	1	0.276782	3425	3
GO:BP	positive regulation of defense response	GO:0031349	301	60616	6.38405e-10	4675	58	0.0612061	1374	13	0.130921	575	6	5.02363e-10	3425	49
GO:BP	cellular response to interleukin-1	GO:0071347	166	60616	5.29047e-10	4675	40	6.12245e-05	1374	15	0.0607839	575	5	5.86711e-08	3425	31
GO:BP	regulation of cysteine-type endopeptidase activity involved in apoptotic process	GO:0043281	180	60616	5.38217e-10	4675	42	0.00168557	1374	13	0.315265	575	3	8.65977e-09	3425	34
GO:BP	regulation of cellular amino acid metabolic process	GO:0006521	62	60616	5.45946e-10	4675	23	0.0126862	1374	6	0.491761	575	1	0.000278984	3425	13
GO:BP	negative regulation of sister chromatid segregation	GO:0033046	34	60616	5.62994e-10	4675	17	0.258015	1374	2	0.00190932	575	4	0.616294	3425	2
GO:BP	negative regulation of mitotic sister chromatid separation	GO:2000816	34	60616	5.62994e-10	4675	17	0.258015	1374	2	0.00190932	575	4	0.616294	3425	2
GO:BP	attachment of spindle microtubules to kinetochore	GO:0008608	34	60616	5.62994e-10	4675	17	0.099494	1374	3	1	-1	-1	0.0395626	3425	6
GO:BP	negative regulation of mitotic sister chromatid segregation	GO:0033048	34	60616	5.62994e-10	4675	17	0.258015	1374	2	0.00190932	575	4	0.616294	3425	2
GO:BP	regulation of cytokinesis	GO:0032465	84	60616	5.88122e-10	4675	27	0.0999919	1374	5	0.032691	575	4	0.00153815	3425	14
GO:BP	positive regulation of protein polymerization	GO:0032273	114	60616	6.02781e-10	4675	32	0.196974	1374	5	0.00451997	575	6	0.043034	3425	13
GO:BP	carbohydrate biosynthetic process	GO:0016051	160	60616	6.23154e-10	4675	39	0.015598	1374	10	0.494577	575	2	0.000103334	3425	24
GO:BP	stem cell population maintenance	GO:0019827	90	60616	6.29311e-10	4675	28	0.224498	1374	4	0.283516	575	2	0.00295889	3425	14
GO:BP	regulation of purine nucleotide metabolic process	GO:1900542	102	60616	6.47788e-10	4675	30	0.00316715	1374	9	0.00272098	575	6	0.000419334	3425	17
GO:BP	glycolipid metabolic process	GO:0006664	102	60616	6.47788e-10	4675	30	3.58263e-05	1374	12	0.64694	575	1	0.000419334	3425	17
GO:BP	ATP generation from ADP	GO:0006757	102	60616	6.47788e-10	4675	30	3.58263e-05	1374	12	0.0139453	575	5	0.00123406	3425	16
GO:BP	regulation of GTPase activity	GO:0043087	274	60616	2.7952e-06	4675	46	4.75563e-06	1374	22	0.523415	575	3	6.82663e-10	3425	46
GO:BP	negative regulation of cellular protein catabolic process	GO:1903363	68	60616	7.10282e-10	4675	24	0.00481592	1374	7	0.0725276	575	3	9.81694e-09	3425	20
GO:BP	epidermal growth factor receptor signaling pathway	GO:0007173	115	60616	7.68486e-10	4675	32	0.0065976	1374	9	0.686664	575	1	0.000576139	3425	18
GO:BP	regulation of response to cytokine stimulus	GO:0060759	175	60616	7.76257e-10	4675	41	0.00396775	1374	12	0.534678	575	2	6.81863e-06	3425	28
GO:BP	myeloid cell differentiation	GO:0030099	303	60616	8.32087e-10	4675	58	6.76346e-05	1374	21	0.13392	575	6	1.58202e-05	3425	39
GO:BP	intrinsic apoptotic signaling pathway by p53 class mediator	GO:0072332	58	60616	8.33639e-10	4675	22	0.0344915	1374	5	0.1744	575	2	0.197113	3425	6
GO:BP	protein K63-linked ubiquitination	GO:0070534	58	60616	8.33639e-10	4675	22	0.0999919	1374	4	1.44256e-05	575	7	0.0206452	3425	9
GO:BP	maintenance of cell number	GO:0098727	91	60616	8.34633e-10	4675	28	0.22959	1374	4	0.285857	575	2	0.00330132	3425	14
GO:BP	DNA replication-independent nucleosome assembly	GO:0006336	53	60616	8.34771e-10	4675	21	0.718036	1374	1	0.448696	575	1	0.27651	3425	5
GO:BP	liposaccharide metabolic process	GO:1903509	103	60616	8.39896e-10	4675	30	3.93418e-05	1374	12	0.650202	575	1	0.000470532	3425	17
GO:BP	negative regulation of mitotic nuclear division	GO:0045839	39	60616	8.39896e-10	4675	18	0.123523	1374	3	0.0030172	575	4	0.68129	3425	2
GO:BP	alpha-amino acid metabolic process	GO:1901605	162	60616	9.1647e-10	4675	39	0.243363	1374	6	0.272428	575	3	0.000341378	3425	23
GO:BP	execution phase of apoptosis	GO:0097194	80	60616	9.77556e-10	4675	26	0.574488	1374	2	0.568035	575	1	0.381981	3425	6
GO:BP	negative regulation of chromosome segregation	GO:0051985	35	60616	9.96082e-10	4675	17	0.262529	1374	2	0.00212048	575	4	0.629342	3425	2
GO:BP	negative regulation of chromosome separation	GO:1905819	35	60616	9.96082e-10	4675	17	0.262529	1374	2	0.00212048	575	4	0.629342	3425	2
GO:BP	cristae formation	GO:0042407	35	60616	9.96082e-10	4675	17	0.581857	1374	1	0.0191954	575	3	0.0136411	3425	7
GO:BP	nucleoside diphosphate phosphorylation	GO:0006165	110	60616	1.0383e-09	4675	31	7.26946e-05	1374	12	0.0179287	575	5	0.000341742	3425	18
GO:BP	negative regulation of dephosphorylation	GO:0035305	86	60616	1.056e-09	4675	27	0.370977	1374	3	0.00718079	575	5	0.0719913	3425	10
GO:BP	positive regulation of protein targeting to mitochondrion	GO:1903955	31	60616	1.07495e-09	4675	16	0.0200037	1374	4	1	-1	-1	0.191176	3425	4
GO:BP	maturation of SSU-rRNA from tricistronic rRNA transcript (SSU-rRNA, 5.8S rRNA, LSU-rRNA)	GO:0000462	31	60616	1.07495e-09	4675	16	1	-1	-1	0.00142091	575	4	0.00155377	3425	8
GO:BP	regulation of nucleotide metabolic process	GO:0006140	104	60616	1.08193e-09	4675	30	0.0035802	1374	9	0.00294196	575	6	0.0005243	3425	17
GO:BP	ADP metabolic process	GO:0046031	104	60616	1.08193e-09	4675	30	4.31389e-05	1374	12	0.0148676	575	5	0.00150772	3425	16
GO:BP	fatty acid oxidation	GO:0019395	92	60616	1.09647e-09	4675	28	7.1306e-05	1374	11	1	-1	-1	0.00124577	3425	15
GO:BP	protein alpha-1,2-demannosylation	GO:0036508	20	60616	1.11307e-09	4675	13	0.144018	1374	2	0.245626	575	1	0.398234	3425	2
GO:BP	protein demannosylation	GO:0036507	20	60616	1.11307e-09	4675	13	0.144018	1374	2	0.245626	575	1	0.398234	3425	2
GO:BP	regulation of actin filament organization	GO:0110053	228	60616	1.11819e-09	4675	48	0.0236276	1374	12	0.891006	575	1	2.05423e-05	3425	32
GO:BP	protein homooligomerization	GO:0051260	123	60616	1.11902e-09	4675	33	0.000836686	1374	11	0.076812	575	4	0.00775281	3425	16
GO:BP	regulation of anatomical structure size	GO:0090066	346	60616	1.1615e-09	4675	63	0.00573761	1374	18	0.46679	575	4	9.16662e-07	3425	46
GO:BP	positive regulation of mRNA catabolic process	GO:0061014	49	60616	1.19526e-09	4675	20	0.0660616	1374	4	0.0064113	575	4	0.94359	3425	1
GO:BP	thioester biosynthetic process	GO:0035384	49	60616	1.19526e-09	4675	20	0.176529	1374	3	0.143839	575	2	0.0005243	3425	11
GO:BP	acyl-CoA biosynthetic process	GO:0071616	49	60616	1.19526e-09	4675	20	0.176529	1374	3	0.143839	575	2	0.0005243	3425	11
GO:BP	Golgi to plasma membrane transport	GO:0006893	59	60616	1.20407e-09	4675	22	0.226007	1374	3	0.477731	575	1	0.00243719	3425	11
GO:BP	histone exchange	GO:0043486	59	60616	1.20407e-09	4675	22	0.751913	1374	1	0.477731	575	1	0.0576465	3425	8
GO:BP	nuclear DNA replication	GO:0033260	54	60616	1.2375e-09	4675	21	0.205509	1374	3	0.04763	575	3	0.000299659	3425	12
GO:BP	DNA duplex unwinding	GO:0032508	54	60616	1.2375e-09	4675	21	0.0853294	1374	4	9.12899e-06	575	7	6.47904e-05	3425	13
GO:BP	positive regulation of protein localization to membrane	GO:1905477	111	60616	1.31232e-09	4675	31	0.0990909	1374	6	0.349791	575	2	0.016979	3425	14
GO:BP	nuclear membrane organization	GO:0071763	17	60616	1.32814e-09	4675	12	0.382497	1374	1	0.220649	575	1	0.656782	3425	1
GO:BP	mitotic cytokinesis	GO:0000281	70	60616	1.37984e-09	4675	24	0.00125426	1374	8	0.0744701	575	3	0.0235431	3425	10
GO:BP	modulation of process of other organism	GO:0035821	118	60616	1.54358e-09	4675	32	0.538881	1374	3	0.0228644	575	5	0.227726	3425	10
GO:BP	regulation of secretion by cell	GO:1903530	416	60616	1.69437e-09	4675	71	0.000110582	1374	25	0.416541	575	5	0.00434584	3425	40
GO:BP	response to misfolded protein	GO:0051788	24	60616	1.70451e-09	4675	14	0.472052	1374	1	0.00753802	575	3	0.467188	3425	2
GO:BP	chaperone cofactor-dependent protein refolding	GO:0051085	24	60616	1.70451e-09	4675	14	0.180033	1374	2	0.276348	575	1	0.467188	3425	2
GO:BP	nuclear-transcribed mRNA poly(A) tail shortening	GO:0000289	36	60616	1.7099e-09	4675	17	0.105389	1374	3	0.0994072	575	2	0.881022	3425	1
GO:BP	cytochrome complex assembly	GO:0017004	36	60616	1.7099e-09	4675	17	0.271866	1374	2	0.000194556	575	5	0.0154228	3425	7
GO:BP	axonal transport	GO:0098930	50	60616	1.82696e-09	4675	20	0.0210526	1374	5	1	-1	-1	0.585582	3425	3
GO:BP	spliceosomal complex assembly	GO:0000245	55	60616	1.83997e-09	4675	21	0.00763185	1374	6	1.03019e-05	575	7	0.041151	3425	8
GO:BP	regulation of cellular amine metabolic process	GO:0033238	71	60616	1.91413e-09	4675	24	0.00602937	1374	7	0.531087	575	1	7.33248e-05	3425	15
GO:BP	regulation of glycolytic process	GO:0006110	71	60616	1.91413e-09	4675	24	0.00602937	1374	7	0.00342514	575	5	0.059369	3425	9
GO:BP	NIK/NF-kappaB signaling	GO:0038061	166	60616	1.92303e-09	4675	39	0.00763185	1374	11	0.0607839	575	5	5.86711e-08	3425	31
GO:BP	positive regulation of binding	GO:0051099	132	60616	1.92667e-09	4675	34	0.00147033	1374	11	0.0864567	575	4	1.12373e-06	3425	25
GO:BP	positive regulation of ubiquitin-protein transferase activity	GO:0051443	32	60616	1.93638e-09	4675	16	0.552801	1374	1	0.330905	575	1	0.0930415	3425	5
GO:BP	negative regulation of mitotic metaphase/anaphase transition	GO:0045841	32	60616	1.93638e-09	4675	16	0.243363	1374	2	0.0015812	575	4	0.589394	3425	2
GO:BP	Arp2/3 complex-mediated actin nucleation	GO:0034314	32	60616	1.93638e-09	4675	16	0.552801	1374	1	0.330905	575	1	0.0313813	3425	6
GO:BP	7-methylguanosine mRNA capping	GO:0006370	32	60616	1.93638e-09	4675	16	0.552801	1374	1	0.0015812	575	4	0.000374372	3425	9
GO:BP	7-methylguanosine RNA capping	GO:0009452	32	60616	1.93638e-09	4675	16	0.552801	1374	1	0.0015812	575	4	0.000374372	3425	9
GO:BP	transmembrane receptor protein serine/threonine kinase signaling pathway	GO:0007178	294	60616	2.00091e-09	4675	56	0.21217	1374	10	0.0106723	575	9	4.54088e-05	3425	37
GO:BP	nucleosome assembly	GO:0006334	113	60616	2.10712e-09	4675	31	0.514191	1374	3	0.159619	575	3	0.000470532	3425	18
GO:BP	positive regulation of double-strand break repair	GO:2000781	41	60616	2.24635e-09	4675	18	0.131326	1374	3	0.116672	575	2	0.0005243	3425	10
GO:BP	histone ubiquitination	GO:0016574	46	60616	2.60499e-09	4675	19	0.00339697	1374	6	0.0334919	575	3	0.016732	3425	8
GO:BP	endocytic recycling	GO:0032456	46	60616	2.60499e-09	4675	19	0.000554869	1374	7	0.412698	575	1	0.115899	3425	6
GO:BP	cellular response to misfolded protein	GO:0071218	21	60616	2.6257e-09	4675	13	0.43518	1374	1	0.00538483	575	3	0.410208	3425	2
GO:BP	microtubule polymerization	GO:0046785	72	60616	2.6257e-09	4675	24	0.00149335	1374	8	0.00362276	575	5	0.0637438	3425	9
GO:BP	mRNA modification	GO:0016556	21	60616	2.6257e-09	4675	13	0.43518	1374	1	0.052841	575	2	0.200957	3425	3
GO:BP	regulation of gene silencing by RNA	GO:0060966	114	60616	2.6601e-09	4675	31	0.0184653	1374	8	0.000127576	575	8	0.000521715	3425	18
GO:BP	regulation of posttranscriptional gene silencing	GO:0060147	114	60616	2.6601e-09	4675	31	0.0184653	1374	8	0.000127576	575	8	0.000521715	3425	18
GO:BP	regulation of microtubule polymerization or depolymerization	GO:0031110	78	60616	2.93277e-09	4675	25	0.00243536	1374	8	0.0049571	575	5	0.0913346	3425	9
GO:BP	gamete generation	GO:0007276	354	60616	2.94418e-09	4675	63	0.461437	1374	9	0.195343	575	6	0.0392212	3425	31
GO:BP	lipid transport	GO:0006869	346	60616	3.03513e-09	4675	62	5.74621e-06	1374	25	0.848475	575	2	6.31603e-05	3425	41
GO:BP	regulation of cytokine-mediated signaling pathway	GO:0001959	162	60616	3.33809e-09	4675	38	0.00219999	1374	12	0.500514	575	2	4.48955e-05	3425	25
GO:BP	mismatch repair	GO:0006298	33	60616	3.43759e-09	4675	16	0.247899	1374	2	0.336646	575	1	0.101745	3425	5
GO:BP	negative regulation of metaphase/anaphase transition of cell cycle	GO:1902100	33	60616	3.43759e-09	4675	16	0.247899	1374	2	0.00175808	575	4	0.60221	3425	2
GO:BP	DNA replication initiation	GO:0006270	33	60616	3.43759e-09	4675	16	0.0936711	1374	3	0.0892966	575	2	0.101745	3425	5
GO:BP	histone mRNA metabolic process	GO:0008334	25	60616	3.49829e-09	4675	14	0.184564	1374	2	0.00843585	575	3	0.480474	3425	2
GO:BP	positive regulation of DNA-templated transcription, elongation	GO:0032786	25	60616	3.49829e-09	4675	14	0.184564	1374	2	0.0648939	575	2	0.127105	3425	4
GO:BP	nuclear envelope reassembly	GO:0031468	18	60616	3.58393e-09	4675	12	0.129705	1374	2	1	-1	-1	0.163848	3425	3
GO:BP	negative regulation of ubiquitin-dependent protein catabolic process	GO:2000059	42	60616	3.5883e-09	4675	18	0.0472272	1374	4	0.0292039	575	3	4.93825e-07	3425	14
GO:BP	monosaccharide biosynthetic process	GO:0046364	73	60616	3.5883e-09	4675	24	0.0664732	1374	5	0.538979	575	1	0.0675695	3425	9
GO:BP	phagosome maturation	GO:0090382	42	60616	3.5883e-09	4675	18	0.318078	1374	2	1	-1	-1	0.179353	3425	5
GO:BP	negative regulation of proteolysis involved in cellular protein catabolic process	GO:1903051	57	60616	3.89125e-09	4675	21	0.00889219	1374	6	0.0535377	575	3	1.30235e-07	3425	17
GO:BP	regulation of cellular carbohydrate metabolic process	GO:0010675	103	60616	3.8995e-09	4675	29	0.907563	1374	1	0.324973	575	2	0.00940705	3425	14
GO:BP	regulation of intracellular pH	GO:0051453	79	60616	3.92789e-09	4675	25	0.0101997	1374	7	0.0902176	575	3	0.0462931	3425	10
GO:BP	regulation of histone methylation	GO:0031060	47	60616	3.98477e-09	4675	19	0.162892	1374	3	0.416541	575	1	0.0188514	3425	8
GO:BP	lipid oxidation	GO:0034440	97	60616	4.07393e-09	4675	28	2.21174e-05	1374	12	1	-1	-1	0.00209583	3425	15
GO:BP	cellular response to transforming growth factor beta stimulus	GO:0071560	207	60616	4.37496e-09	4675	44	0.542391	1374	5	0.0170471	575	7	5.75862e-05	3425	29
GO:BP	protein destabilization	GO:0031648	38	60616	4.74889e-09	4675	17	0.117549	1374	3	0.367296	575	1	0.0203273	3425	7
GO:BP	positive regulation of viral transcription	GO:0050434	38	60616	4.74889e-09	4675	17	0.0357114	1374	4	0.106548	575	2	0.0203273	3425	7
GO:BP	multicellular organismal reproductive process	GO:0048609	392	60616	4.81438e-09	4675	67	0.345365	1374	11	0.245626	575	6	0.052051	3425	33
GO:BP	JNK cascade	GO:0007254	168	60616	9.70829e-09	4675	38	5.35569e-09	1374	21	0.0629928	575	5	5.48269e-09	3425	33
GO:BP	regulation of small GTPase mediated signal transduction	GO:0051056	262	60616	5.39797e-09	4675	51	0.000833286	1374	17	0.310947	575	4	1.70225e-08	3425	42
GO:BP	ceramide metabolic process	GO:0006672	92	60616	5.42463e-09	4675	27	0.000360131	1374	10	1	-1	-1	0.00942162	3425	13
GO:BP	regulation of pH	GO:0006885	86	60616	5.43093e-09	4675	26	0.00426827	1374	8	0.103538	575	3	0.0719913	3425	10
GO:BP	error-free translesion synthesis	GO:0070987	22	60616	5.81518e-09	4675	13	1	-1	-1	0.00609133	575	3	0.0265314	3425	5
GO:BP	regulation of transcription by RNA polymerase III	GO:0006359	22	60616	5.81518e-09	4675	13	0.447776	1374	1	0.0544988	575	2	0.43323	3425	2
GO:BP	hexose biosynthetic process	GO:0019319	69	60616	5.91522e-09	4675	23	0.139765	1374	4	0.52324	575	1	0.109723	3425	8
GO:BP	protein insertion into mitochondrial inner membrane	GO:0045039	10	60616	6.0217e-09	4675	9	1	-1	-1	0.156418	575	1	1	-1	-1
GO:BP	regulation of protein folding	GO:1903332	10	60616	6.0217e-09	4675	9	0.277026	1374	1	1	-1	-1	1	-1	-1
GO:BP	selective autophagy	GO:0061912	48	60616	6.03923e-09	4675	19	0.000716364	1374	7	0.139522	575	2	0.00180698	3425	10
GO:BP	DNA-dependent DNA replication maintenance of fidelity	GO:0045005	48	60616	6.03923e-09	4675	19	0.0625934	1374	4	0.00599119	575	4	0.0576465	3425	7
GO:BP	antigen processing and presentation of exogenous peptide antigen via MHC class I, TAP-dependent	GO:0002479	75	60616	6.58548e-09	4675	24	0.0265859	1374	6	0.231132	575	2	0.000512392	3425	14
GO:BP	protein insertion into mitochondrial membrane involved in apoptotic signaling pathway	GO:0001844	30	60616	6.77893e-09	4675	15	0.224498	1374	2	1	-1	-1	0.335498	3425	3
GO:BP	mitochondrial fusion	GO:0008053	26	60616	6.88574e-09	4675	14	0.0120952	1374	4	0.00935928	575	3	0.790848	3425	1
GO:BP	ribonucleoside triphosphate metabolic process	GO:0009199	64	60616	6.97527e-09	4675	22	0.0141509	1374	6	0.00228901	575	5	0.00137461	3425	12
GO:BP	water-soluble vitamin metabolic process	GO:0006767	81	60616	6.97551e-09	4675	25	0.011435	1374	7	0.0295333	575	4	0.393554	3425	6
GO:BP	response to virus	GO:0009615	280	60616	7.15699e-09	4675	53	0.368409	1374	8	0.0544988	575	7	1.35175e-08	3425	44
GO:BP	negative regulation of transport	GO:0051051	362	60616	7.20784e-09	4675	63	0.000101485	1374	23	0.495139	575	4	0.0126355	3425	34
GO:BP	positive regulation of protein localization to nucleus	GO:1900182	70	60616	8.09333e-09	4675	23	1	-1	-1	0.526844	575	1	1.4089e-05	3425	16
GO:BP	response to reactive oxygen species	GO:0000302	146	60616	8.26932e-09	4675	35	1.42989e-05	1374	15	0.10738	575	4	0.104113	3425	14
GO:BP	chromatin organization involved in regulation of transcription	GO:0034401	146	60616	8.26932e-09	4675	35	0.472052	1374	4	0.10738	575	4	2.15964e-06	3425	26
GO:BP	regulation of viral life cycle	GO:1903900	160	60616	8.30143e-09	4675	37	0.361597	1374	5	0.128307	575	4	3.63511e-05	3425	25
GO:BP	cellular response to glucose starvation	GO:0042149	44	60616	8.74165e-09	4675	18	0.149366	1374	3	0.401306	575	1	0.197113	3425	5
GO:BP	somatic diversification of immunoglobulins	GO:0016445	44	60616	8.74165e-09	4675	18	0.149366	1374	3	0.00452666	575	4	0.197113	3425	5
GO:BP	negative regulation of nuclear division	GO:0051784	44	60616	8.74165e-09	4675	18	0.0533633	1374	4	0.00452666	575	4	0.514784	3425	3
GO:BP	TORC1 signaling	GO:0038202	44	60616	8.74165e-09	4675	18	0.0533633	1374	4	1	-1	-1	0.003761	3425	9
GO:BP	regulation of gene silencing by miRNA	GO:0060964	113	60616	9.14669e-09	4675	30	0.0177296	1374	8	0.000120676	575	8	0.000470532	3425	18
GO:BP	positive regulation of viral genome replication	GO:0045070	35	60616	9.95186e-09	4675	16	0.262529	1374	2	0.0975756	575	2	0.00343608	3425	8
GO:BP	negative regulation of growth	GO:0045926	190	60616	1.00128e-08	4675	41	0.332234	1374	6	0.0345793	575	6	0.00126264	3425	24
GO:BP	regulation of actin cytoskeleton organization	GO:0032956	307	60616	1.01078e-08	4675	56	0.0648981	1374	13	0.947675	575	1	7.56317e-08	3425	45
GO:BP	sphingolipid biosynthetic process	GO:0030148	101	60616	1.09533e-08	4675	28	5.98442e-06	1374	13	0.644107	575	1	0.00797608	3425	14
GO:BP	response to transforming growth factor beta	GO:0071559	213	60616	1.09533e-08	4675	44	0.562309	1374	5	0.0192954	575	7	9.56665e-05	3425	29
GO:BP	positive regulation of peptidase activity	GO:0010952	176	60616	1.11052e-08	4675	39	0.000114827	1374	15	0.305972	575	3	6.39099e-05	3425	26
GO:BP	regulation of protein acetylation	GO:1901983	60	60616	1.12378e-08	4675	21	0.00252702	1374	7	0.482489	575	1	0.00876577	3425	10
GO:BP	regulation of MAP kinase activity	GO:0043405	260	60616	1.17918e-08	4675	50	2.61969e-05	1374	20	0.00510712	575	9	0.00236485	3425	29
GO:BP	erythrocyte homeostasis	GO:0034101	77	60616	1.17919e-08	4675	24	0.173909	1374	4	0.0863065	575	3	0.0167427	3425	11
GO:BP	protein localization to chromosome, telomeric region	GO:0070198	31	60616	1.1934e-08	4675	15	0.543908	1374	1	1	-1	-1	0.00155377	3425	8
GO:BP	mitotic spindle checkpoint	GO:0071174	31	60616	1.1934e-08	4675	15	0.23309	1374	2	0.00142091	575	4	0.57358	3425	2
GO:BP	mitotic spindle assembly checkpoint	GO:0007094	31	60616	1.1934e-08	4675	15	0.23309	1374	2	0.00142091	575	4	0.57358	3425	2
GO:BP	spindle assembly checkpoint	GO:0071173	31	60616	1.1934e-08	4675	15	0.23309	1374	2	0.00142091	575	4	0.57358	3425	2
GO:BP	spindle checkpoint	GO:0031577	31	60616	1.1934e-08	4675	15	0.23309	1374	2	0.00142091	575	4	0.57358	3425	2
GO:BP	positive regulation of transcription by RNA polymerase I	GO:0045943	23	60616	1.20727e-08	4675	13	0.169657	1374	2	0.268931	575	1	0.105515	3425	4
GO:BP	histone deubiquitination	GO:0016578	23	60616	1.20727e-08	4675	13	0.0468334	1374	3	1	-1	-1	0.237536	3425	3
GO:BP	regulation of cellular pH	GO:0030641	83	60616	1.20727e-08	4675	25	0.00349977	1374	8	0.0994072	575	3	0.0600031	3425	10
GO:BP	vesicle-mediated transport between endosomal compartments	GO:0098927	40	60616	1.21723e-08	4675	17	0.129705	1374	3	0.379236	575	1	0.00192774	3425	9
GO:BP	positive regulation of cell projection organization	GO:0031346	249	60616	7.15603e-06	4675	42	3.92305e-06	1374	21	0.0132998	575	8	1.21823e-08	3425	41
GO:BP	multicellular organismal homeostasis	GO:0048871	401	60616	1.22149e-08	4675	67	0.00528336	1374	20	0.0226765	575	10	7.97581e-07	3425	51
GO:BP	negative regulation of macroautophagy	GO:0016242	27	60616	1.29512e-08	4675	14	0.0612061	1374	3	1	-1	-1	0.295102	3425	3
GO:BP	negative regulation of proteolysis	GO:0045861	230	60616	2.28893e-06	4675	41	0.011504	1374	13	0.248688	575	4	1.29687e-08	3425	39
GO:BP	peroxisomal transport	GO:0043574	72	60616	1.4785e-08	4675	23	7.68935e-06	1374	11	0.00362276	575	5	0.0106762	3425	11
GO:BP	regulation of glucose metabolic process	GO:0010906	78	60616	1.56377e-08	4675	24	0.836958	1374	1	0.243154	575	2	0.043034	3425	10
GO:BP	modulation by host of symbiont process	GO:0051851	61	60616	1.57055e-08	4675	21	0.455903	1374	2	0.0580123	575	3	0.225218	3425	6
GO:BP	ncRNA catabolic process	GO:0034661	36	60616	1.63236e-08	4675	16	0.00101156	1374	6	0.0204235	575	3	0.127105	3425	5
GO:BP	DNA damage response, detection of DNA damage	GO:0042769	36	60616	1.63236e-08	4675	16	0.590728	1374	1	1.20024e-05	575	6	0.00407637	3425	8
GO:BP	negative regulation of telomere maintenance	GO:0032205	36	60616	1.63236e-08	4675	16	0.271866	1374	2	0.0994072	575	2	0.000173325	3425	10
GO:BP	regulation of stress-activated MAPK cascade	GO:0032872	164	60616	1.67482e-08	4675	37	0.000742221	1374	13	0.135103	575	4	4.38251e-08	3425	31
GO:BP	regulation of smoothened signaling pathway	GO:0008589	56	60616	1.78942e-08	4675	20	0.030979	1374	5	0.166577	575	2	0.0449834	3425	8
GO:BP	positive regulation of macroautophagy	GO:0016239	56	60616	1.78942e-08	4675	20	0.000293082	1374	8	0.464415	575	1	0.0168338	3425	9
GO:BP	somatic diversification of immune receptors via germline recombination within a single locus	GO:0002562	41	60616	1.91128e-08	4675	17	0.131326	1374	3	0.0275099	575	3	0.166632	3425	5
GO:BP	somatic cell DNA recombination	GO:0016444	41	60616	1.91128e-08	4675	17	0.131326	1374	3	0.0275099	575	3	0.166632	3425	5
GO:BP	negative regulation of DNA-binding transcription factor activity	GO:0043433	172	60616	1.91179e-08	4675	38	0.000331052	1374	14	0.296669	575	3	0.0174771	3425	19
GO:BP	positive regulation of endopeptidase activity	GO:0010950	165	60616	1.99056e-08	4675	37	0.000783615	1374	13	0.279533	575	3	6.0807e-05	3425	25
GO:BP	protein depolymerization	GO:0051261	91	60616	2.00199e-08	4675	26	0.0537153	1374	6	0.609926	575	1	0.00330132	3425	14
GO:BP	regulation of transcription involved in G1/S transition of mitotic cell cycle	GO:0000083	32	60616	2.05382e-08	4675	15	0.552801	1374	1	0.330905	575	1	0.197113	3425	4
GO:BP	male gamete generation	GO:0048232	289	60616	2.19607e-08	4675	53	0.523395	1374	7	0.212647	575	5	0.442925	3425	18
GO:BP	regulation of stress-activated protein kinase signaling cascade	GO:0070302	166	60616	2.36517e-08	4675	37	0.000231987	1374	14	0.136314	575	4	5.86711e-08	3425	31
GO:BP	phagosome acidification	GO:0090383	28	60616	2.37243e-08	4675	14	0.209244	1374	2	1	-1	-1	0.299212	3425	3
GO:BP	iron-sulfur cluster assembly	GO:0016226	24	60616	2.40251e-08	4675	13	0.00119993	1374	5	1	-1	-1	0.252469	3425	3
GO:BP	metallo-sulfur cluster assembly	GO:0031163	24	60616	2.40251e-08	4675	13	0.00119993	1374	5	1	-1	-1	0.252469	3425	3
GO:BP	regulation of spindle assembly	GO:0090169	24	60616	2.40251e-08	4675	13	0.180033	1374	2	0.276348	575	1	0.115814	3425	4
GO:BP	protein localization to peroxisome	GO:0072662	68	60616	2.46306e-08	4675	22	3.06635e-05	1374	10	0.00290156	575	5	0.0197303	3425	10
GO:BP	protein targeting to peroxisome	GO:0006625	68	60616	2.46306e-08	4675	22	3.06635e-05	1374	10	0.00290156	575	5	0.0197303	3425	10
GO:BP	iron ion transport	GO:0006826	68	60616	2.46306e-08	4675	22	0.134601	1374	4	0.207741	575	2	0.00716453	3425	11
GO:BP	establishment of protein localization to peroxisome	GO:0072663	68	60616	2.46306e-08	4675	22	3.06635e-05	1374	10	0.00290156	575	5	0.0197303	3425	10
GO:BP	DNA catabolic process	GO:0006308	37	60616	2.62735e-08	4675	16	1	-1	-1	1	-1	-1	0.252469	3425	4
GO:BP	antigen processing and presentation of exogenous peptide antigen via MHC class I	GO:0042590	80	60616	2.70361e-08	4675	24	0.0339612	1374	6	0.248688	575	2	0.000968396	3425	14
GO:BP	protein processing	GO:0016485	189	60616	2.7479e-08	4675	40	0.00704203	1374	12	0.570865	575	2	0.0392845	3425	19
GO:BP	sister chromatid cohesion	GO:0007062	52	60616	2.81366e-08	4675	19	0.191644	1374	3	9.24527e-05	575	6	0.0804579	3425	7
GO:BP	regulation of actin filament-based process	GO:0032970	341	60616	2.85735e-08	4675	59	0.0397095	1374	15	0.962259	575	1	2.38923e-07	3425	47
GO:BP	regulation of hemopoiesis	GO:1903706	316	60616	2.88139e-08	4675	56	0.0119592	1374	16	0.145522	575	6	0.0016365	3425	34
GO:BP	maintenance of location in cell	GO:0051651	182	60616	2.94009e-08	4675	39	0.0317646	1374	10	0.553207	575	2	0.0151162	3425	20
GO:BP	multicellular organism reproduction	GO:0032504	410	60616	3.00135e-08	4675	67	0.388331	1374	11	0.268931	575	6	0.082398	3425	33
GO:BP	positive regulation of cysteine-type endopeptidase activity	GO:2001056	139	60616	3.00538e-08	4675	33	0.00218768	1374	11	0.218082	575	3	3.28061e-05	3425	23
GO:BP	regulation of nervous system development	GO:0051960	261	60616	0.000234695	4675	39	3.11175e-08	1374	25	0.0427188	575	7	3.07389e-06	3425	37
GO:BP	positive regulation of DNA-binding transcription factor activity	GO:0051091	244	60616	3.24912e-08	4675	47	0.000121038	1374	18	0.00347334	575	9	7.77274e-05	3425	32
GO:BP	G2 DNA damage checkpoint	GO:0031572	33	60616	3.43612e-08	4675	15	0.0936711	1374	3	0.336646	575	1	0.0100007	3425	7
GO:BP	positive regulation of telomerase activity	GO:0051973	33	60616	3.43612e-08	4675	15	0.0936711	1374	3	0.0892966	575	2	0.0100007	3425	7
GO:BP	cytoplasmic microtubule organization	GO:0031122	58	60616	3.5392e-08	4675	20	0.0344915	1374	5	0.1744	575	2	0.197113	3425	6
GO:BP	purine nucleoside triphosphate metabolic process	GO:0009144	64	60616	4.11335e-08	4675	21	0.0141509	1374	6	0.000282426	575	6	0.00453147	3425	11
GO:BP	spermatogenesis	GO:0007283	278	60616	4.16193e-08	4675	51	0.489298	1374	7	0.19755	575	5	0.395829	3425	18
GO:BP	early endosome to late endosome transport	GO:0045022	38	60616	4.16723e-08	4675	16	0.117549	1374	3	0.367296	575	1	0.00134016	3425	9
GO:BP	negative regulation of telomere maintenance via telomere lengthening	GO:1904357	29	60616	4.18418e-08	4675	14	0.219522	1374	2	0.0779087	575	2	0.00500035	3425	7
GO:BP	transforming growth factor beta receptor signaling pathway	GO:0007179	177	60616	4.32401e-08	4675	38	0.598889	1374	4	0.00809443	575	7	0.000475293	3425	24
GO:BP	regulation of telomere capping	GO:1904353	25	60616	4.56129e-08	4675	13	0.184564	1374	2	0.283778	575	1	0.0105381	3425	6
GO:BP	glucose 6-phosphate metabolic process	GO:0051156	25	60616	4.56129e-08	4675	13	0.0561142	1374	3	1	-1	-1	0.480474	3425	2
GO:BP	nucleoside triphosphate metabolic process	GO:0009141	82	60616	4.59777e-08	4675	24	0.0120952	1374	7	0.000976666	575	6	0.000377471	3425	15
GO:BP	cellular amino acid biosynthetic process	GO:0008652	65	60616	5.59493e-08	4675	21	0.483355	1374	2	0.0156561	575	4	0.252663	3425	6
GO:BP	negative regulation of DNA biosynthetic process	GO:2000279	34	60616	5.65617e-08	4675	15	0.099494	1374	3	0.0933495	575	2	0.0116939	3425	7
GO:BP	telomere capping	GO:0016233	54	60616	5.73195e-08	4675	19	0.0853294	1374	4	0.159619	575	2	0.0137694	3425	9
GO:BP	regulation of extrinsic apoptotic signaling pathway	GO:2001236	122	60616	6.10982e-08	4675	30	0.224498	1374	5	0.705524	575	1	0.000139585	3425	20
GO:BP	vitamin metabolic process	GO:0006766	122	60616	6.10982e-08	4675	30	0.0612061	1374	7	0.0256977	575	5	0.455864	3425	8
GO:BP	mRNA stabilization	GO:0048255	49	60616	6.36844e-08	4675	18	0.176529	1374	3	0.427703	575	1	0.383538	3425	4
GO:BP	cellular response to ionizing radiation	GO:0071479	49	60616	6.36844e-08	4675	18	0.176529	1374	3	0.143839	575	2	0.127596	3425	6
GO:BP	organophosphate catabolic process	GO:0046434	109	60616	6.66854e-08	4675	28	0.000311	1374	11	0.669108	575	1	0.180083	3425	10
GO:BP	negative regulation of proteasomal protein catabolic process	GO:1901799	44	60616	6.68201e-08	4675	17	0.00276161	1374	6	0.0324496	575	3	0.003761	3425	9
GO:BP	positive regulation of mitotic cell cycle	GO:0045931	96	60616	6.68861e-08	4675	26	0.0612061	1374	6	0.000319192	575	7	2.05046e-07	3425	22
GO:BP	purine ribonucleoside triphosphate metabolic process	GO:0009205	60	60616	6.79511e-08	4675	20	0.0386453	1374	5	0.00176945	575	5	0.00279187	3425	11
GO:BP	protein import into mitochondrial matrix	GO:0030150	18	60616	6.79511e-08	4675	11	1	-1	-1	0.0414845	575	2	0.358828	3425	2
GO:BP	NADPH regeneration	GO:0006740	18	60616	6.79511e-08	4675	11	0.0268115	1374	3	1	-1	-1	0.675672	3425	1
GO:BP	ribosomal small subunit assembly	GO:0000028	18	60616	6.79511e-08	4675	11	1	-1	-1	1	-1	-1	0.0120732	3425	5
GO:BP	negative regulation of hydrolase activity	GO:0051346	296	60616	1.29731e-07	4675	52	0.0945274	1374	12	0.0301877	575	8	7.23396e-08	3425	44
GO:BP	axon guidance	GO:0007411	214	60616	0.00686565	4675	29	7.39941e-08	1374	22	0.391774	575	3	4.10888e-05	3425	30
GO:BP	neuron projection guidance	GO:0097485	214	60616	0.00686565	4675	29	7.39941e-08	1374	22	0.391774	575	3	4.10888e-05	3425	30
GO:BP	viral genome replication	GO:0019079	123	60616	7.42912e-08	4675	30	0.368409	1374	4	0.0261812	575	5	1.48181e-05	3425	22
GO:BP	gluconeogenesis	GO:0006094	66	60616	7.50904e-08	4675	21	0.131326	1374	4	0.509756	575	1	0.0926233	3425	8
GO:BP	regulation of exocytosis	GO:0017157	144	60616	7.50904e-08	4675	33	0.000824746	1374	12	0.448696	575	2	0.0293411	3425	16
GO:BP	cellular senescence	GO:0090398	66	60616	7.50904e-08	4675	21	0.262895	1374	3	0.201696	575	2	0.745324	3425	3
GO:BP	response to carbohydrate	GO:0009743	103	60616	7.51232e-08	4675	27	0.907563	1374	1	0.650202	575	1	0.0901814	3425	11
GO:BP	glycosyl compound metabolic process	GO:1901657	84	60616	7.66171e-08	4675	24	0.000175284	1374	10	0.0994072	575	3	0.0120876	3425	12
GO:BP	negative regulation of mRNA catabolic process	GO:1902373	55	60616	8.01061e-08	4675	19	0.0892474	1374	4	0.459069	575	1	0.180287	3425	6
GO:BP	negative regulation of signal transduction by p53 class mediator	GO:1901797	26	60616	8.31099e-08	4675	13	0.060506	1374	3	1	-1	-1	1	-1	-1
GO:BP	regulation of protein insertion into mitochondrial membrane involved in apoptotic signaling pathway	GO:1900739	26	60616	8.31099e-08	4675	13	0.195382	1374	2	1	-1	-1	0.499275	3425	2
GO:BP	regulation of cell cycle checkpoint	GO:1901976	26	60616	8.31099e-08	4675	13	0.195382	1374	2	0.000755706	575	4	0.499275	3425	2
GO:BP	positive regulation of protein insertion into mitochondrial membrane involved in apoptotic signaling pathway	GO:1900740	26	60616	8.31099e-08	4675	13	0.195382	1374	2	1	-1	-1	0.499275	3425	2
GO:BP	adaptive thermogenesis	GO:1990845	152	60616	8.67426e-08	4675	34	0.124768	1374	7	0.473372	575	2	0.00520028	3425	19
GO:BP	pattern recognition receptor signaling pathway	GO:0002221	197	60616	2.7302e-07	4675	39	3.06635e-05	1374	17	0.00368366	575	8	8.70746e-08	3425	34
GO:BP	response to glucose	GO:0009749	91	60616	9.17528e-08	4675	25	1	-1	-1	0.609926	575	1	0.0940175	3425	10
GO:BP	movement in host environment	GO:0052126	104	60616	9.34418e-08	4675	27	0.000208709	1374	11	0.653424	575	1	0.0101808	3425	14
GO:BP	mitotic chromosome condensation	GO:0007076	15	60616	9.55613e-08	4675	10	0.353877	1374	1	0.203503	575	1	0.616294	3425	1
GO:BP	regulation of vacuole organization	GO:0044088	45	60616	9.80768e-08	4675	17	0.0569697	1374	4	0.407835	575	1	0.0149472	3425	8
GO:BP	fatty-acyl-CoA metabolic process	GO:0035337	40	60616	9.8665e-08	4675	16	0.302914	1374	2	0.379236	575	1	0.00768392	3425	8
GO:BP	posttranslational protein targeting to endoplasmic reticulum membrane	GO:0006620	12	60616	1.04903e-07	4675	9	1	-1	-1	1	-1	-1	0.550306	3425	1
GO:BP	antigen processing and presentation of peptide antigen via MHC class I	GO:0002474	98	60616	1.04903e-07	4675	26	2.44768e-05	1374	12	0.128307	575	3	0.000807766	3425	16
GO:BP	Golgi localization	GO:0051645	12	60616	1.04903e-07	4675	9	0.311891	1374	1	1	-1	-1	1	-1	-1
GO:BP	regulation of neuron projection development	GO:0010975	290	60616	2.85433e-05	4675	45	9.06131e-07	1374	24	0.0274926	575	8	1.13501e-07	3425	43
GO:BP	meiotic cell cycle	GO:0051321	176	60616	1.1861e-07	4675	37	0.285037	1374	6	2.54555e-07	575	13	0.00105103	3425	23
GO:BP	negative regulation of proteasomal ubiquitin-dependent protein catabolic process	GO:0032435	31	60616	1.19417e-07	4675	14	0.0200037	1374	4	0.014588	575	3	0.00721024	3425	7
GO:BP	regulation of transcription by RNA polymerase I	GO:0006356	31	60616	1.19417e-07	4675	14	0.23309	1374	2	0.0861352	575	2	0.00721024	3425	7
GO:BP	calcium-dependent cell-cell adhesion via plasma membrane cell adhesion molecules	GO:0016339	38	60616	1	-1	-1	0.607901	1374	1	0.367296	575	1	1.22752e-07	3425	14
GO:BP	mitochondrial electron transport, NADH to ubiquinone	GO:0006120	51	60616	1.29204e-07	4675	18	0.382497	1374	2	0.00720964	575	4	3.46249e-05	3425	13
GO:BP	positive regulation of cell growth	GO:0030307	119	60616	1.29361e-07	4675	29	3.33941e-05	1374	13	0.697549	575	1	0.236079	3425	10
GO:BP	cellular monovalent inorganic cation homeostasis	GO:0030004	99	60616	1.31062e-07	4675	26	0.00263439	1374	9	0.130606	575	3	0.0362428	3425	12
GO:BP	activation of MAPK activity	GO:0000187	126	60616	1.31836e-07	4675	30	1.26355e-05	1374	14	0.0285246	575	5	0.0801834	3425	13
GO:BP	cytoplasmic pattern recognition receptor signaling pathway	GO:0002753	68	60616	1.33567e-07	4675	21	0.0182161	1374	6	3.34682e-06	575	8	4.40262e-05	3425	15
GO:BP	erythrocyte differentiation	GO:0030218	74	60616	1.35387e-07	4675	22	0.158875	1374	4	0.0834114	575	3	0.0129489	3425	11
GO:BP	regulation of myeloid cell differentiation	GO:0045637	200	60616	1.40504e-07	4675	40	0.0103894	1374	12	0.0963807	575	5	0.0104976	3425	22
GO:BP	regulation of autophagosome assembly	GO:2000785	36	60616	1.41491e-07	4675	15	0.0309104	1374	4	0.355362	575	1	0.127105	3425	5
GO:BP	response to metal ion	GO:0010038	208	60616	1.45244e-07	4675	41	0.107502	1374	9	0.048175	575	6	0.000884351	3425	26
GO:BP	protein neddylation	GO:0045116	19	60616	1.46189e-07	4675	11	0.133617	1374	2	0.238435	575	1	0.179945	3425	3
GO:BP	lysosome organization	GO:0007040	57	60616	1.53093e-07	4675	19	0.425654	1374	2	0.169933	575	2	0.000492997	3425	12
GO:BP	lytic vacuole organization	GO:0080171	57	60616	1.53093e-07	4675	19	0.425654	1374	2	0.169933	575	2	0.000492997	3425	12
GO:BP	cleavage involved in rRNA processing	GO:0000469	23	60616	1.60376e-07	4675	12	1	-1	-1	0.00678909	575	3	0.031318	3425	5
GO:BP	negative regulation of phosphatase activity	GO:0010923	75	60616	1.76436e-07	4675	22	0.31292	1374	3	0.0234753	575	4	0.0774151	3425	9
GO:BP	response to hexose	GO:0009746	94	60616	1.83002e-07	4675	25	1	-1	-1	0.620408	575	1	0.109461	3425	10
GO:BP	response to monosaccharide	GO:0034284	94	60616	1.83002e-07	4675	25	1	-1	-1	0.620408	575	1	0.109461	3425	10
GO:BP	regulation of plasma membrane bounded cell projection assembly	GO:0120032	156	60616	5.46119e-07	4675	33	0.131326	1374	7	0.00439401	575	7	1.9324e-07	3425	29
GO:BP	RNA destabilization	GO:0050779	32	60616	1.94501e-07	4675	14	0.08799	1374	3	0.0863065	575	2	0.589394	3425	2
GO:BP	negative regulation of MAPK cascade	GO:0043409	157	60616	1.99328e-07	4675	34	0.0342416	1374	9	1	-1	-1	0.00137608	3425	21
GO:BP	maintenance of protein location	GO:0045185	88	60616	2.01743e-07	4675	24	4.85743e-05	1374	11	0.59931	575	1	0.00239977	3425	14
GO:BP	positive regulation of cell cycle phase transition	GO:1901989	88	60616	2.01743e-07	4675	24	0.00482711	1374	8	0.00139392	575	6	6.79918e-05	3425	17
GO:BP	regulation of microtubule polymerization	GO:0031113	47	60616	2.05085e-07	4675	17	0.162892	1374	3	0.000638274	575	5	0.550306	3425	3
GO:BP	negative regulation of response to biotic stimulus	GO:0002832	82	60616	2.17606e-07	4675	23	0.85084	1374	1	0.576416	575	1	0.185345	3425	8
GO:BP	intrinsic apoptotic signaling pathway in response to oxidative stress	GO:0008631	37	60616	2.17972e-07	4675	15	0.033498	1374	4	0.102216	575	2	0.127105	3425	5
GO:BP	regulation of TORC1 signaling	GO:1903432	37	60616	2.17972e-07	4675	15	0.033498	1374	4	1	-1	-1	0.0178202	3425	7
GO:BP	base-excision repair	GO:0006284	37	60616	2.17972e-07	4675	15	0.00117226	1374	6	0.0218195	575	3	0.0554109	3425	6
GO:BP	actin nucleation	GO:0045010	42	60616	2.19462e-07	4675	16	0.640944	1374	1	0.390423	575	1	0.00273311	3425	9
GO:BP	regulation of cell projection assembly	GO:0060491	157	60616	6.35209e-07	4675	33	0.133139	1374	7	0.00451997	575	7	2.20982e-07	3425	29
GO:BP	negative regulation of protein-containing complex disassembly	GO:0043242	64	60616	2.2608e-07	4675	20	0.0141509	1374	6	1	-1	-1	0.0826778	3425	8
GO:BP	pentose-phosphate shunt	GO:0006098	16	60616	2.30268e-07	4675	10	0.0203674	1374	3	1	-1	-1	0.637187	3425	1
GO:BP	regulation of exosomal secretion	GO:1903541	16	60616	2.30268e-07	4675	10	0.368409	1374	1	1	-1	-1	0.637187	3425	1
GO:BP	protein deglycosylation	GO:0006517	28	60616	2.49782e-07	4675	13	0.0148716	1374	4	0.305972	575	1	0.0612968	3425	5
GO:BP	positive regulation of translational initiation	GO:0045948	28	60616	2.49782e-07	4675	13	0.209244	1374	2	0.0740189	575	2	0.528315	3425	2
GO:BP	release of cytochrome c from mitochondria	GO:0001836	53	60616	2.51569e-07	4675	18	0.00126736	1374	7	0.448696	575	1	0.084247	3425	7
GO:BP	biological process involved in interaction with symbiont	GO:0051702	89	60616	2.53678e-07	4675	24	0.626117	1374	2	0.111086	575	3	0.334428	3425	7
GO:BP	regulation of cold-induced thermogenesis	GO:0120161	144	60616	2.5912e-07	4675	32	0.103198	1374	7	0.448696	575	2	0.00669346	3425	18
GO:BP	cold-induced thermogenesis	GO:0106106	144	60616	2.5912e-07	4675	32	0.103198	1374	7	0.448696	575	2	0.00669346	3425	18
GO:BP	regulation of JNK cascade	GO:0046328	114	60616	8.01286e-05	4675	23	0.000101992	1374	12	0.68402	575	1	2.67955e-07	3425	24
GO:BP	nucleobase-containing small molecule biosynthetic process	GO:0034404	77	60616	5.57033e-06	4675	20	2.68287e-07	1374	13	0.238729	575	2	0.0400682	3425	10
GO:BP	temperature homeostasis	GO:0001659	159	60616	2.73498e-07	4675	34	0.138797	1374	7	0.265607	575	3	0.00377529	3425	20
GO:BP	negative regulation of protein binding	GO:0032091	83	60616	2.75932e-07	4675	23	0.0384969	1374	6	0.259851	575	2	0.194	3425	8
GO:BP	cell death in response to oxidative stress	GO:0036473	83	60616	2.75932e-07	4675	23	0.0979662	1374	5	0.259851	575	2	0.287825	3425	7
GO:BP	histone H4 acetylation	GO:0043967	59	60616	2.83225e-07	4675	19	0.0103605	1374	6	0.0116969	575	4	0.00067355	3425	12
GO:BP	mitotic nuclear envelope reassembly	GO:0007084	10	60616	2.89824e-07	4675	8	0.277026	1374	1	1	-1	-1	1	-1	-1
GO:BP	positive regulation of transcription of nucleolar large rRNA by RNA polymerase I	GO:1901838	10	60616	2.89824e-07	4675	8	0.277026	1374	1	1	-1	-1	0.499275	3425	1
GO:BP	mitotic nuclear membrane organization	GO:0101024	10	60616	2.89824e-07	4675	8	0.277026	1374	1	1	-1	-1	1	-1	-1
GO:BP	response to gamma radiation	GO:0010332	24	60616	2.91603e-07	4675	12	1	-1	-1	0.276348	575	1	0.252469	3425	3
GO:BP	cellular response to virus	GO:0098586	60	60616	0.00594107	4675	12	0.756846	1374	1	0.0123042	575	4	2.92133e-07	3425	17
GO:BP	protein-DNA complex disassembly	GO:0032986	20	60616	2.94484e-07	4675	11	0.422341	1374	1	0.245626	575	1	0.197113	3425	3
GO:BP	endonucleolytic cleavage involved in rRNA processing	GO:0000478	13	60616	3.0588e-07	4675	9	1	-1	-1	0.0261812	575	2	0.57358	3425	1
GO:BP	endonucleolytic cleavage of tricistronic rRNA transcript (SSU-rRNA, 5.8S rRNA, LSU-rRNA)	GO:0000479	13	60616	3.0588e-07	4675	9	1	-1	-1	0.0261812	575	2	0.57358	3425	1
GO:BP	diacylglycerol metabolic process	GO:0046339	24	60616	0.609859	4675	2	0.472052	1374	1	1	-1	-1	3.06799e-07	3425	11
GO:BP	regulation of DNA damage response, signal transduction by p53 class mediator	GO:0043516	33	60616	3.06921e-07	4675	14	0.562309	1374	1	1	-1	-1	0.202562	3425	4
GO:BP	positive regulation of RNA splicing	GO:0033120	33	60616	3.06921e-07	4675	14	1	-1	-1	0.336646	575	1	0.202562	3425	4
GO:BP	CENP-A containing nucleosome assembly	GO:0034080	43	60616	3.18461e-07	4675	16	0.649141	1374	1	0.395765	575	1	0.31821	3425	4
GO:BP	positive regulation of TOR signaling	GO:0032008	43	60616	3.18461e-07	4675	16	0.326687	1374	2	1	-1	-1	0.000161117	3425	11
GO:BP	CENP-A containing chromatin organization	GO:0061641	43	60616	3.18461e-07	4675	16	0.649141	1374	1	0.395765	575	1	0.31821	3425	4
GO:BP	histone H3-K4 methylation	GO:0051568	43	60616	3.18461e-07	4675	16	0.0507339	1374	4	0.395765	575	1	0.03569	3425	7
GO:BP	microtubule depolymerization	GO:0007019	43	60616	3.18461e-07	4675	16	0.0126862	1374	5	0.395765	575	1	0.0940207	3425	6
GO:BP	Notch signaling pathway	GO:0007219	131	60616	3.26165e-07	4675	30	0.0135044	1374	9	0.412367	575	2	0.000125197	3425	21
GO:BP	negative regulation of DNA binding	GO:0043392	38	60616	3.27567e-07	4675	15	0.117549	1374	3	1	-1	-1	0.442925	3425	3
GO:BP	defense response to virus	GO:0051607	183	60616	3.32537e-07	4675	37	0.622827	1374	4	0.0321821	575	6	5.42742e-06	3425	29
GO:BP	defense response to symbiont	GO:0140546	183	60616	3.32537e-07	4675	37	0.622827	1374	4	0.0321821	575	6	5.42742e-06	3425	29
GO:BP	regulation of cell development	GO:0060284	323	60616	3.77809e-07	4675	54	1.85134e-05	1374	23	0.156418	575	6	3.34738e-07	3425	45
GO:BP	carbohydrate derivative catabolic process	GO:1901136	158	60616	6.63678e-06	4675	31	3.41396e-07	1374	18	0.488695	575	2	0.0971434	3425	15
GO:BP	receptor metabolic process	GO:0043112	146	60616	3.59708e-07	4675	32	0.0092857	1374	10	0.45535	575	2	7.11314e-05	3425	23
GO:BP	extracellular matrix organization	GO:0030198	324	60616	0.951834	4675	18	0.00123178	1374	19	0.622985	575	3	3.66482e-07	3425	45
GO:BP	fibroblast growth factor receptor signaling pathway	GO:0008543	104	60616	3.75075e-07	4675	26	0.0335904	1374	7	0.140534	575	3	0.0235594	3425	13
GO:BP	negative regulation of ion transport	GO:0043271	264	60616	3.80795e-07	4675	47	0.0557765	1374	12	0.313212	575	4	0.0317107	3425	25
GO:BP	extracellular structure organization	GO:0043062	325	60616	0.953039	4675	18	0.00127388	1374	19	0.624402	575	3	3.99777e-07	3425	45
GO:BP	signal transduction in absence of ligand	GO:0038034	49	60616	4.06482e-07	4675	17	1	-1	-1	1	-1	-1	0.243599	3425	5
GO:BP	intracellular estrogen receptor signaling pathway	GO:0030520	49	60616	4.06482e-07	4675	17	0.368409	1374	2	0.0384243	575	3	0.00753279	3425	9
GO:BP	extrinsic apoptotic signaling pathway in absence of ligand	GO:0097192	49	60616	4.06482e-07	4675	17	1	-1	-1	1	-1	-1	0.243599	3425	5
GO:BP	nucleotide-excision repair, preincision complex assembly	GO:0006294	29	60616	4.10754e-07	4675	13	1	-1	-1	7.02667e-05	575	5	0.0205886	3425	6
GO:BP	DNA modification	GO:0006304	98	60616	4.32847e-07	4675	25	0.0651476	1374	6	0.128307	575	3	0.0151162	3425	13
GO:BP	ossification	GO:0001503	257	60616	4.40814e-07	4675	46	0.0478629	1374	12	0.166577	575	5	1.46409e-05	3425	35
GO:BP	pigment biosynthetic process	GO:0046148	44	60616	4.5969e-07	4675	16	0.0135044	1374	5	0.126039	575	2	0.332358	3425	4
GO:BP	establishment or maintenance of cell polarity	GO:0007163	170	60616	4.64441e-07	4675	35	0.000294113	1374	14	0.00669274	575	7	0.000662414	3425	23
GO:BP	oxidation-reduction process	GO:0055114	135	60616	0.000403484	4675	24	0.158875	1374	6	0.209309	575	3	4.68437e-07	3425	26
GO:BP	monovalent inorganic cation homeostasis	GO:0055067	126	60616	4.74567e-07	4675	29	0.0111458	1374	9	0.189728	575	3	0.0418811	3425	14
GO:BP	cellular response to reactive oxygen species	GO:0034614	119	60616	4.78473e-07	4675	28	0.000151428	1374	12	0.0725276	575	4	0.0569474	3425	13
GO:BP	negative regulation of protein-containing complex assembly	GO:0031333	109	60616	3.86477e-05	4675	23	0.180462	1374	5	1	-1	-1	4.79427e-07	3425	23
GO:BP	centriole replication	GO:0007099	39	60616	4.88454e-07	4675	15	1	-1	-1	0.0030172	575	4	0.0667741	3425	6
GO:BP	positive regulation of apoptotic signaling pathway	GO:2001235	92	60616	4.92617e-07	4675	24	0.234393	1374	4	0.28996	575	2	0.00124577	3425	15
GO:BP	nucleolar large rRNA transcription by RNA polymerase I	GO:0042790	17	60616	5.04127e-07	4675	10	0.382497	1374	1	1	-1	-1	0.33805	3425	2
GO:BP	histone H4-K16 acetylation	GO:0043984	17	60616	5.04127e-07	4675	10	0.382497	1374	1	0.220649	575	1	0.0462931	3425	4
GO:BP	protein hydroxylation	GO:0018126	25	60616	5.09744e-07	4675	12	0.483355	1374	1	0.283778	575	1	0.257197	3425	3
GO:BP	regulation of JUN kinase activity	GO:0043506	68	60616	0.00208326	4675	14	5.44137e-07	1374	12	0.0178305	575	4	0.179945	3425	7
GO:BP	regulation of actin filament polymerization	GO:0030833	134	60616	5.49541e-07	4675	30	0.158875	1374	6	0.736161	575	1	5.75862e-05	3425	22
GO:BP	divalent inorganic cation transport	GO:0072511	353	60616	5.58266e-07	4675	57	2.51954e-06	1374	26	0.193737	575	6	0.197113	3425	26
GO:BP	divalent metal ion transport	GO:0070838	353	60616	5.58266e-07	4675	57	2.51954e-06	1374	26	0.193737	575	6	0.197113	3425	26
GO:BP	modulation by symbiont of host cellular process	GO:0044068	21	60616	5.59163e-07	4675	11	1	-1	-1	0.052841	575	2	0.725256	3425	1
GO:BP	regulation of centriole replication	GO:0046599	21	60616	5.59163e-07	4675	11	1	-1	-1	0.25429	575	1	0.410208	3425	2
GO:BP	negative regulation of RNA splicing	GO:0033119	21	60616	5.59163e-07	4675	11	0.154842	1374	2	0.25429	575	1	0.200957	3425	3
GO:BP	endoplasmic reticulum calcium ion homeostasis	GO:0032469	21	60616	5.59163e-07	4675	11	0.43518	1374	1	1	-1	-1	0.200957	3425	3
GO:BP	ribonucleoside monophosphate biosynthetic process	GO:0009156	21	60616	5.59163e-07	4675	11	0.154842	1374	2	1	-1	-1	0.200957	3425	3
GO:BP	negative regulation of telomere maintenance via telomerase	GO:0032211	21	60616	5.59163e-07	4675	11	0.154842	1374	2	0.052841	575	2	0.0833216	3425	4
GO:BP	dsRNA processing	GO:0031050	50	60616	5.62764e-07	4675	17	0.0697928	1374	4	0.0403705	575	3	0.026151	3425	8
GO:BP	production of small RNA involved in gene silencing by RNA	GO:0070918	50	60616	5.62764e-07	4675	17	0.0697928	1374	4	0.0403705	575	3	0.026151	3425	8
GO:BP	regulation of actin polymerization or depolymerization	GO:0008064	149	60616	5.81806e-07	4675	32	0.0612061	1374	8	0.769509	575	1	3.30138e-05	3425	24
GO:BP	regulation of ion transmembrane transport	GO:0034765	386	60616	0.00262991	4675	48	0.00357598	1374	20	0.0410525	575	9	6.06227e-07	3425	50
GO:BP	regulation of peptidyl-lysine acetylation	GO:2000756	45	60616	6.51971e-07	4675	16	0.003059	1374	6	0.407835	575	1	0.00432006	3425	9
GO:BP	chromatin remodeling at centromere	GO:0031055	45	60616	6.51971e-07	4675	16	0.665552	1374	1	0.407835	575	1	0.197113	3425	5
GO:BP	endosome transport via multivesicular body sorting pathway	GO:0032509	30	60616	6.58454e-07	4675	13	0.076642	1374	3	0.318939	575	1	0.00600336	3425	7
GO:BP	beta-catenin-TCF complex assembly	GO:1904837	30	60616	6.58454e-07	4675	13	0.224498	1374	2	0.0817373	575	2	0.55936	3425	2
GO:BP	rRNA transcription	GO:0009303	30	60616	6.58454e-07	4675	13	0.0183676	1374	4	0.318939	575	1	0.0770398	3425	5
GO:BP	mRNA destabilization	GO:0061157	30	60616	6.58454e-07	4675	13	0.076642	1374	3	0.0817373	575	2	0.833476	3425	1
GO:BP	fatty-acyl-CoA biosynthetic process	GO:0046949	30	60616	6.58454e-07	4675	13	1	-1	-1	0.318939	575	1	0.0239396	3425	6
GO:BP	negative regulation of intracellular steroid hormone receptor signaling pathway	GO:0033144	30	60616	6.58454e-07	4675	13	0.533884	1374	1	1	-1	-1	0.335498	3425	3
GO:BP	multivesicular body assembly	GO:0036258	30	60616	6.58454e-07	4675	13	0.00313164	1374	5	0.318939	575	1	0.0239396	3425	6
GO:BP	DNA catabolic process, endonucleolytic	GO:0000737	30	60616	6.58454e-07	4675	13	1	-1	-1	1	-1	-1	0.335498	3425	3
GO:BP	membrane fusion	GO:0061025	150	60616	6.79508e-07	4675	32	1.95368e-05	1374	15	0.0471894	575	5	0.0204868	3425	17
GO:BP	regulation of actin filament length	GO:0030832	150	60616	6.79508e-07	4675	32	0.0612061	1374	8	0.771653	575	1	3.68313e-05	3425	24
GO:BP	positive regulation of nervous system development	GO:0051962	148	60616	0.0141985	4675	21	7.00226e-07	1374	17	0.23951	575	3	0.000660585	3425	21
GO:BP	peptidyl-lysine trimethylation	GO:0018023	40	60616	7.10014e-07	4675	15	0.0416495	1374	4	0.112668	575	2	0.00192774	3425	9
GO:BP	negative regulation of G0 to G1 transition	GO:0070317	40	60616	7.10014e-07	4675	15	0.129705	1374	3	0.379236	575	1	0.0260843	3425	7
GO:BP	positive regulation of growth	GO:0045927	173	60616	7.12816e-07	4675	35	0.00119963	1374	13	0.816761	575	1	0.279728	3425	13
GO:BP	intrinsic apoptotic signaling pathway in response to DNA damage by p53 class mediator	GO:0042771	35	60616	7.21151e-07	4675	14	0.00585171	1374	5	0.349791	575	1	0.629342	3425	2
GO:BP	cell-substrate adhesion	GO:0031589	287	60616	7.51011e-07	4675	49	0.0815487	1374	12	0.355362	575	4	1.10418e-05	3425	38
GO:BP	proton transmembrane transport	GO:1902600	81	60616	7.57119e-07	4675	22	0.0350852	1374	6	0.00574561	575	5	0.00921512	3425	12
GO:BP	2-oxoglutarate metabolic process	GO:0006103	14	60616	7.64119e-07	4675	9	1	-1	-1	1	-1	-1	1	-1	-1
GO:BP	regulation of transmembrane receptor protein serine/threonine kinase signaling pathway	GO:0090092	213	60616	7.85677e-07	4675	40	0.409727	1374	6	0.0192954	575	7	0.00123406	3425	26
GO:BP	positive regulation of cysteine-type endopeptidase activity involved in apoptotic process	GO:0043280	122	60616	8.16442e-07	4675	28	0.0092857	1374	9	0.179624	575	3	3.63628e-06	3425	23
GO:BP	regulation of transmembrane transport	GO:0034762	390	60616	0.00189631	4675	49	0.00396611	1374	20	0.042871	575	9	8.26286e-07	3425	50
GO:BP	regulation of defense response to virus	GO:0050688	57	60616	8.4797e-07	4675	18	0.425654	1374	2	0.468945	575	1	0.0187739	3425	9
GO:BP	global genome nucleotide-excision repair	GO:0070911	26	60616	8.58258e-07	4675	12	1	-1	-1	0.000755706	575	4	0.0126945	3425	6
GO:BP	negative regulation of endocytosis	GO:0045806	46	60616	0.218794	4675	6	8.95047e-07	1374	10	1	-1	-1	0.348737	3425	4
GO:BP	glucocorticoid receptor signaling pathway	GO:0042921	11	60616	9.42817e-07	4675	8	1	-1	-1	0.166577	575	1	0.526809	3425	1
GO:BP	corticosteroid receptor signaling pathway	GO:0031958	11	60616	9.42817e-07	4675	8	1	-1	-1	0.166577	575	1	0.526809	3425	1
GO:BP	ephrin receptor signaling pathway	GO:0048013	82	60616	9.54653e-07	4675	22	0.0367974	1374	6	0.255743	575	2	0.0101327	3425	12
GO:BP	extracellular vesicle biogenesis	GO:0140112	22	60616	1.01833e-06	4675	11	0.447776	1374	1	1	-1	-1	0.0940207	3425	4
GO:BP	purine ribonucleoside monophosphate biosynthetic process	GO:0009168	18	60616	1.02357e-06	4675	10	0.129705	1374	2	1	-1	-1	0.358828	3425	2
GO:BP	oligosaccharide-lipid intermediate biosynthetic process	GO:0006490	18	60616	1.02357e-06	4675	10	0.396438	1374	1	0.0414845	575	2	0.358828	3425	2
GO:BP	nucleosome disassembly	GO:0006337	18	60616	1.02357e-06	4675	10	0.396438	1374	1	0.229317	575	1	0.358828	3425	2
GO:BP	purine nucleoside monophosphate biosynthetic process	GO:0009127	18	60616	1.02357e-06	4675	10	0.129705	1374	2	1	-1	-1	0.358828	3425	2
GO:BP	regulation of protein autophosphorylation	GO:0031952	41	60616	1.02787e-06	4675	15	0.311891	1374	2	0.384736	575	1	0.166632	3425	5
GO:BP	multivesicular body organization	GO:0036257	31	60616	1.03645e-06	4675	13	0.00358074	1374	5	0.324973	575	1	0.0275	3425	6
GO:BP	mRNA cis splicing, via spliceosome	GO:0045292	31	60616	1.03645e-06	4675	13	0.543908	1374	1	9.60643e-05	575	5	0.57358	3425	2
GO:BP	ribonucleoside triphosphate biosynthetic process	GO:0009201	52	60616	1.05319e-06	4675	17	0.00596475	1374	6	0.00767905	575	4	0.00332122	3425	10
GO:BP	regulation of DNA recombination	GO:0000018	89	60616	1.05583e-06	4675	23	0.00129347	1374	9	0.000204064	575	7	1.14026e-06	3425	20
GO:BP	negative regulation of NF-kappaB transcription factor activity	GO:0032088	89	60616	1.05583e-06	4675	23	0.0501623	1374	6	0.603047	575	1	0.00727699	3425	13
GO:BP	multivesicular body sorting pathway	GO:0071985	36	60616	1.07963e-06	4675	14	0.0309104	1374	4	0.355362	575	1	0.0154228	3425	7
GO:BP	somatic recombination of immunoglobulin gene segments	GO:0016447	36	60616	1.07963e-06	4675	14	0.105389	1374	3	0.0204235	575	3	0.127105	3425	5
GO:BP	ameboidal-type cell migration	GO:0001667	414	60616	1.08093e-06	4675	63	0.0141499	1374	19	0.275625	575	6	0.000374899	3425	44
GO:BP	positive regulation of JNK cascade	GO:0046330	73	60616	0.106288	4675	10	0.00695338	1374	7	0.538979	575	1	1.09886e-06	3425	18
GO:BP	production of miRNAs involved in gene silencing by miRNA	GO:0035196	47	60616	1.2711e-06	4675	16	0.0612061	1374	4	0.0350676	575	3	0.0188514	3425	8
GO:BP	regulation of endocytosis	GO:0030100	161	60616	9.87047e-06	4675	31	1.04021e-05	1374	16	0.130163	575	4	1.29e-06	3425	28
GO:BP	meiotic cell cycle process	GO:1903046	147	60616	1.3647e-06	4675	31	0.197749	1374	6	2.328e-06	575	11	0.000602436	3425	21
GO:BP	neuron death	GO:0070997	213	60616	1.3931e-05	4675	37	1.39482e-06	1374	20	0.0527747	575	6	4.99508e-06	3425	32
GO:BP	regulation of transcription elongation from RNA polymerase II promoter	GO:0034243	27	60616	1.41539e-06	4675	12	0.0612061	1374	3	0.0103711	575	3	0.139514	3425	4
GO:BP	establishment of protein localization to chromosome	GO:0070199	27	60616	1.41539e-06	4675	12	0.0612061	1374	3	1	-1	-1	0.0546678	3425	5
GO:BP	positive regulation of type I interferon production	GO:0032481	71	60616	1.4252e-06	4675	20	0.149607	1374	4	0.000482399	575	6	3.61726e-06	3425	17
GO:BP	centriole assembly	GO:0098534	42	60616	1.46899e-06	4675	15	1	-1	-1	0.00387488	575	4	0.0324925	3425	7
GO:BP	regulation of G0 to G1 transition	GO:0070316	42	60616	1.46899e-06	4675	15	0.135908	1374	3	0.390423	575	1	0.0101527	3425	8
GO:BP	regulation of tumor necrosis factor-mediated signaling pathway	GO:0010803	59	60616	1.4951e-06	4675	18	0.0365836	1374	5	1	-1	-1	0.000166347	3425	13
GO:BP	regulation of ATPase activity	GO:0043462	59	60616	1.4951e-06	4675	18	0.226007	1374	3	0.477731	575	1	7.31154e-06	3425	15
GO:BP	positive regulation of protein binding	GO:0032092	59	60616	1.4951e-06	4675	18	0.0365836	1374	5	0.0116969	575	4	0.00243719	3425	11
GO:BP	synapse organization	GO:0050808	264	60616	0.0324566	4675	31	9.51304e-06	1374	21	0.313212	575	4	1.49828e-06	3425	38
GO:BP	negative regulation of organelle assembly	GO:1902116	37	60616	1.59919e-06	4675	14	0.598889	1374	1	0.0218195	575	3	0.00111045	3425	9
GO:BP	cellular response to amino acid stimulus	GO:0071230	37	60616	1.59919e-06	4675	14	0.598889	1374	1	1	-1	-1	0.000221662	3425	10
GO:BP	positive regulation of histone methylation	GO:0031062	32	60616	1.60084e-06	4675	13	0.08799	1374	3	0.330905	575	1	0.0084567	3425	7
GO:BP	wound healing	GO:0042060	446	60616	8.83107e-05	4675	60	0.479904	1374	11	0.124587	575	8	1.62348e-06	3425	54
GO:BP	response to fibroblast growth factor	GO:0071774	126	60616	1.63249e-06	4675	28	0.0111458	1374	9	0.081502	575	4	0.0209524	3425	15
GO:BP	proteoglycan metabolic process	GO:0006029	75	60616	0.0304796	4675	12	0.0726409	1374	5	0.547861	575	1	1.65834e-06	3425	18
GO:BP	regulation of viral genome replication	GO:0045069	98	60616	1.69366e-06	4675	24	0.67442	1374	2	0.310653	575	2	7.69913e-05	3425	18
GO:BP	chromatin organization involved in negative regulation of transcription	GO:0097549	135	60616	2.14456e-06	4675	29	0.618188	1374	3	0.0916679	575	4	1.71579e-06	3425	25
GO:BP	autophagy of nucleus	GO:0044804	15	60616	1.73043e-06	4675	9	0.0999919	1374	2	1	-1	-1	0.616294	3425	1
GO:BP	endoplasmic reticulum mannose trimming	GO:1904380	15	60616	1.73043e-06	4675	9	0.0999919	1374	2	0.203503	575	1	0.616294	3425	1
GO:BP	regulation of Golgi organization	GO:1903358	15	60616	1.73043e-06	4675	9	0.353877	1374	1	1	-1	-1	0.29864	3425	2
GO:BP	positive regulation of exosomal secretion	GO:1903543	15	60616	1.73043e-06	4675	9	0.353877	1374	1	1	-1	-1	0.616294	3425	1
GO:BP	modulation by virus of host cellular process	GO:0019054	15	60616	1.73043e-06	4675	9	1	-1	-1	0.0328136	575	2	1	-1	-1
GO:BP	negative regulation of endoplasmic reticulum unfolded protein response	GO:1900102	15	60616	1.73043e-06	4675	9	0.353877	1374	1	0.203503	575	1	0.29864	3425	2
GO:BP	regulation of phosphoprotein phosphatase activity	GO:0043666	48	60616	1.74714e-06	4675	16	0.0625934	1374	4	0.0369668	575	3	0.776184	3425	2
GO:BP	nucleotide-excision repair, DNA gap filling	GO:0006297	23	60616	1.77268e-06	4675	11	0.460424	1374	1	0.000488342	575	4	0.105515	3425	4
GO:BP	centromere complex assembly	GO:0034508	54	60616	1.91333e-06	4675	17	0.205509	1374	3	0.159619	575	2	0.172989	3425	6
GO:BP	diol biosynthetic process	GO:0034312	19	60616	1.96493e-06	4675	10	0.409448	1374	1	1	-1	-1	0.179945	3425	3
GO:BP	exosomal secretion	GO:1990182	19	60616	1.96493e-06	4675	10	0.409448	1374	1	1	-1	-1	0.179945	3425	3
GO:BP	vascular endothelial growth factor receptor signaling pathway	GO:0048010	92	60616	1.97893e-06	4675	23	0.124032	1374	5	0.613367	575	1	0.000120371	3425	17
GO:BP	negative regulation of cell projection organization	GO:0031345	127	60616	0.0758374	4675	16	0.0307254	1374	8	0.00026524	575	8	2.01369e-06	3425	24
GO:BP	neuron migration	GO:0001764	84	60616	0.183448	4675	10	0.205509	1374	4	0.261896	575	2	2.03082e-06	3425	19
GO:BP	G0 to G1 transition	GO:0045023	43	60616	2.06787e-06	4675	15	0.14305	1374	3	0.395765	575	1	0.0116459	3425	8
GO:BP	cellular amine metabolic process	GO:0044106	135	60616	2.14456e-06	4675	29	0.0158919	1374	9	0.209309	575	3	0.000190914	3425	21
GO:BP	negative regulation of mitochondrion organization	GO:0010823	39	60616	1.98467e-05	4675	13	2.24358e-06	1374	9	1	-1	-1	0.147139	3425	5
GO:BP	N-terminal protein amino acid modification	GO:0031365	28	60616	2.26297e-06	4675	12	0.0660709	1374	3	0.305972	575	1	0.151949	3425	4
GO:BP	autophagosome maturation	GO:0097352	38	60616	2.31749e-06	4675	14	0.00802618	1374	5	0.367296	575	1	0.0610184	3425	6
GO:BP	positive regulation of protein acetylation	GO:1901985	38	60616	2.31749e-06	4675	14	0.0357114	1374	4	0.367296	575	1	0.135759	3425	5
GO:BP	purine ribonucleoside triphosphate biosynthetic process	GO:0009206	49	60616	2.38343e-06	4675	16	0.0196408	1374	5	0.0064113	575	4	0.00753279	3425	9
GO:BP	purine nucleoside triphosphate biosynthetic process	GO:0009145	49	60616	2.38343e-06	4675	16	0.0196408	1374	5	0.0064113	575	4	0.00753279	3425	9
GO:BP	cellular component disassembly involved in execution phase of apoptosis	GO:0006921	33	60616	2.41254e-06	4675	13	1	-1	-1	0.336646	575	1	0.376978	3425	3
GO:BP	negative regulation of double-strand break repair	GO:2000780	33	60616	2.41254e-06	4675	13	0.024043	1374	4	0.0892966	575	2	0.202562	3425	4
GO:BP	dosage compensation by inactivation of X chromosome	GO:0009048	12	60616	2.54065e-06	4675	8	1	-1	-1	0.0228693	575	2	0.550306	3425	1
GO:BP	negative regulation of chromatin organization	GO:1905268	55	60616	2.54065e-06	4675	17	0.0892474	1374	4	0.459069	575	1	0.00488238	3425	10
GO:BP	nucleoside triphosphate biosynthetic process	GO:0009142	61	60616	2.55365e-06	4675	18	0.0119427	1374	6	0.0129832	575	4	0.000908888	3425	12
GO:BP	glycosphingolipid metabolic process	GO:0006687	61	60616	2.55365e-06	4675	18	0.0119427	1374	6	0.487039	575	1	0.0098686	3425	10
GO:BP	positive regulation of actin filament polymerization	GO:0030838	80	60616	2.59227e-06	4675	21	0.574488	1374	2	0.568035	575	1	0.00837401	3425	12
GO:BP	osteoblast differentiation	GO:0001649	167	60616	2.70739e-06	4675	33	0.158875	1374	7	0.138429	575	4	0.0133558	3425	19
GO:BP	positive regulation of cell development	GO:0010720	183	60616	0.00145156	4675	28	2.85187e-06	1374	18	0.556199	575	2	0.000122705	3425	26
GO:BP	hippo signaling	GO:0035329	44	60616	2.87297e-06	4675	15	0.0135044	1374	5	0.126039	575	2	0.332358	3425	4
GO:BP	negative regulation of type I interferon production	GO:0032480	44	60616	2.87297e-06	4675	15	0.149366	1374	3	0.126039	575	2	0.101745	3425	6
GO:BP	positive regulation of cytokine production	GO:0001819	361	60616	0.00116776	4675	47	0.0318455	1374	16	0.00142091	575	12	2.96948e-06	3425	46
GO:BP	dendrite development	GO:0016358	151	60616	0.00088394	4675	25	0.000343722	1374	13	2.97753e-06	575	11	1.33368e-05	3425	25
GO:BP	mitotic sister chromatid cohesion	GO:0007064	24	60616	2.98476e-06	4675	11	0.180033	1374	2	0.0607839	575	2	0.252469	3425	3
GO:BP	microtubule organizing center localization	GO:0061842	24	60616	2.98476e-06	4675	11	0.0513191	1374	3	0.276348	575	1	0.115814	3425	4
GO:BP	centrosome localization	GO:0051642	24	60616	2.98476e-06	4675	11	0.0513191	1374	3	0.276348	575	1	0.115814	3425	4
GO:BP	nucleoside monophosphate biosynthetic process	GO:0009124	24	60616	2.98476e-06	4675	11	0.180033	1374	2	1	-1	-1	0.115814	3425	4
GO:BP	synapse assembly	GO:0007416	121	60616	0.848239	4675	7	3.93418e-05	1374	13	0.702786	575	1	3.15069e-06	3425	23
GO:BP	Golgi to plasma membrane protein transport	GO:0043001	39	60616	3.31175e-06	4675	14	0.616438	1374	1	1	-1	-1	0.00664201	3425	8
GO:BP	protein localization to vacuole	GO:0072665	62	60616	3.31175e-06	4675	18	1.38746e-05	1374	10	0.491761	575	1	6.50054e-05	3425	14
GO:BP	nucleotide-binding domain, leucine rich repeat containing receptor signaling pathway	GO:0035872	39	60616	3.31175e-06	4675	14	0.00885399	1374	5	0.000282219	575	5	0.147139	3425	5
GO:BP	negative regulation of carbohydrate metabolic process	GO:0045912	39	60616	3.31175e-06	4675	14	1	-1	-1	1	-1	-1	0.0667741	3425	6
GO:BP	alpha-amino acid biosynthetic process	GO:1901607	56	60616	3.35144e-06	4675	17	0.419871	1374	2	0.0517942	575	3	0.299212	3425	5
GO:BP	regulation of body fluid levels	GO:0050878	398	60616	0.000310115	4675	53	0.466166	1374	10	0.153349	575	7	3.47526e-06	3425	49
GO:BP	regulation of endoplasmic reticulum unfolded protein response	GO:1900101	29	60616	3.51753e-06	4675	12	0.524424	1374	1	0.312389	575	1	0.000168094	3425	9
GO:BP	tricarboxylic acid cycle	GO:0006099	29	60616	3.51753e-06	4675	12	0.0165615	1374	4	0.00112314	575	4	0.547606	3425	2
GO:BP	histone monoubiquitination	GO:0010390	29	60616	3.51753e-06	4675	12	0.0715614	1374	3	0.0779087	575	2	0.0205886	3425	6
GO:BP	miRNA metabolic process	GO:0010586	29	60616	3.51753e-06	4675	12	0.0715614	1374	3	0.00112314	575	4	0.547606	3425	2
GO:BP	mitotic G2/M transition checkpoint	GO:0044818	29	60616	3.51753e-06	4675	12	0.219522	1374	2	0.0779087	575	2	0.0205886	3425	6
GO:BP	positive regulation of stress-activated MAPK cascade	GO:0032874	104	60616	0.0165304	4675	16	0.0119592	1374	8	0.0544988	575	4	3.54049e-06	3425	21
GO:BP	positive regulation of autophagy of mitochondrion	GO:1903599	16	60616	3.55171e-06	4675	9	0.0203674	1374	3	1	-1	-1	0.321531	3425	2
GO:BP	chromatin disassembly	GO:0031498	20	60616	3.55171e-06	4675	10	0.144018	1374	2	0.245626	575	1	0.398234	3425	2
GO:BP	protein K63-linked deubiquitination	GO:0070536	34	60616	3.55171e-06	4675	13	0.099494	1374	3	0.0179287	575	3	0.00286549	3425	8
GO:BP	negative regulation of DNA-dependent DNA replication	GO:2000104	16	60616	3.55171e-06	4675	9	1	-1	-1	0.00268034	575	3	0.637187	3425	1
GO:BP	polyol catabolic process	GO:0046174	16	60616	3.55171e-06	4675	9	0.368409	1374	1	1	-1	-1	0.637187	3425	1
GO:BP	viral release from host cell	GO:0019076	34	60616	3.55171e-06	4675	13	0.0264068	1374	4	1	-1	-1	0.0116939	3425	7
GO:BP	phosphatidylcholine biosynthetic process	GO:0006656	34	60616	3.55171e-06	4675	13	0.258015	1374	2	0.342697	575	1	0.616294	3425	2
GO:BP	ncRNA 5'-end processing	GO:0034471	20	60616	3.55171e-06	4675	10	0.422341	1374	1	0.00478101	575	3	0.0735747	3425	4
GO:BP	maturation of 5.8S rRNA	GO:0000460	34	60616	3.55171e-06	4675	13	0.0264068	1374	4	0.00190932	575	4	0.000591661	3425	9
GO:BP	exit from host	GO:0035890	34	60616	3.55171e-06	4675	13	0.0264068	1374	4	1	-1	-1	0.0116939	3425	7
GO:BP	exit from host cell	GO:0035891	34	60616	3.55171e-06	4675	13	0.0264068	1374	4	1	-1	-1	0.0116939	3425	7
GO:BP	mRNA methylation	GO:0080009	16	60616	3.55171e-06	4675	9	0.368409	1374	1	0.0344473	575	2	0.321531	3425	2
GO:BP	extracellular exosome biogenesis	GO:0097734	20	60616	3.55171e-06	4675	10	0.422341	1374	1	1	-1	-1	0.0735747	3425	4
GO:BP	DNA ligation	GO:0006266	16	60616	3.55171e-06	4675	9	0.00238308	1374	4	0.0344473	575	2	1	-1	-1
GO:BP	chromosome condensation	GO:0030261	34	60616	3.55171e-06	4675	13	0.571985	1374	1	0.0933495	575	2	0.109723	3425	5
GO:BP	rRNA modification	GO:0000154	34	60616	3.55171e-06	4675	13	0.000753441	1374	6	8.76045e-06	575	6	0.0116939	3425	7
GO:BP	establishment of cell polarity	GO:0030010	102	60616	3.58018e-06	4675	24	0.0107544	1374	8	0.0139453	575	5	0.0204618	3425	13
GO:BP	regulation of Ras protein signal transduction	GO:0046578	146	60616	3.61511e-06	4675	30	0.0237921	1374	9	0.234956	575	3	0.00338699	3425	19
GO:BP	cellular response to fibroblast growth factor stimulus	GO:0044344	124	60616	3.87994e-06	4675	27	0.010231	1374	9	0.185686	575	3	0.0184888	3425	15
GO:BP	intracellular lipid transport	GO:0032365	45	60616	3.9168e-06	4675	15	0.003059	1374	6	1	-1	-1	0.526809	3425	3
GO:BP	response to amino acid	GO:0043200	45	60616	3.9168e-06	4675	15	0.665552	1374	1	1	-1	-1	4.78915e-05	3425	12
GO:BP	regulation of trans-synaptic signaling	GO:0099177	249	60616	0.00958531	4675	32	3.92305e-06	1374	21	0.703129	575	2	7.31154e-06	3425	35
GO:BP	epithelial cell migration	GO:0010631	339	60616	3.94479e-06	4675	53	0.0200037	1374	16	0.453222	575	4	0.000756571	3425	37
GO:BP	ceramide biosynthetic process	GO:0046513	63	60616	4.2253e-06	4675	18	0.00326807	1374	7	1	-1	-1	0.0121894	3425	10
GO:BP	regulation of transforming growth factor beta receptor signaling pathway	GO:0017015	110	60616	4.2253e-06	4675	25	0.728572	1374	2	0.0179287	575	5	0.000982075	3425	17
GO:BP	polyol biosynthetic process	GO:0046173	51	60616	4.26456e-06	4675	16	0.00544524	1374	6	0.438114	575	1	0.146481	3425	6
GO:BP	negative regulation of ERBB signaling pathway	GO:1901185	51	60616	4.26456e-06	4675	16	0.184436	1374	3	0.438114	575	1	0.00963537	3425	9
GO:BP	cellular amino acid catabolic process	GO:0009063	96	60616	4.29153e-06	4675	23	0.0237921	1374	7	0.62696	575	1	0.187773	3425	9
GO:BP	protein O-linked glycosylation	GO:0006493	98	60616	0.00428876	4675	17	4.30378e-06	1374	13	1	-1	-1	0.127105	3425	10
GO:BP	pigment metabolic process	GO:0042440	57	60616	4.3442e-06	4675	17	0.00889219	1374	6	0.169933	575	2	0.197113	3425	6
GO:BP	positive regulation of mitotic cell cycle phase transition	GO:1901992	72	60616	7.78722e-06	4675	19	0.0641185	1374	5	0.000515468	575	6	4.42062e-06	3425	17
GO:BP	antigen receptor-mediated signaling pathway	GO:0050851	305	60616	4.50692e-06	4675	49	0.0357678	1374	14	0.390281	575	4	4.35318e-05	3425	38
GO:BP	virion assembly	GO:0019068	40	60616	4.62721e-06	4675	14	0.00172508	1374	6	0.000315046	575	5	0.0735968	3425	6
GO:BP	anterograde axonal transport	GO:0008089	40	60616	4.62721e-06	4675	14	0.0416495	1374	4	1	-1	-1	0.467188	3425	3
GO:BP	positive regulation of NF-kappaB transcription factor activity	GO:0051092	151	60616	2.11027e-05	4675	29	4.67785e-06	1374	16	0.0152905	575	6	0.000853441	3425	21
GO:BP	epithelium migration	GO:0090132	341	60616	4.71429e-06	4675	53	0.0208776	1374	16	0.457298	575	4	0.00084174	3425	37
GO:BP	organophosphate ester transport	GO:0015748	99	60616	0.000705539	4675	19	4.79477e-06	1374	13	1	-1	-1	0.00681524	3425	14
GO:BP	regulation of oxidative stress-induced intrinsic apoptotic signaling pathway	GO:1902175	25	60616	4.82892e-06	4675	11	0.0561142	1374	3	0.283778	575	1	0.127105	3425	4
GO:BP	positive regulation of stress-activated protein kinase signaling cascade	GO:0070304	106	60616	0.0196731	4675	16	0.00401155	1374	9	0.0544988	575	4	4.84394e-06	3425	21
GO:BP	lipid storage	GO:0019915	70	60616	4.99083e-06	4675	19	0.0612061	1374	5	1	-1	-1	0.29864	3425	6
GO:BP	tRNA splicing, via endonucleolytic cleavage and ligation	GO:0006388	15	60616	0.0550228	4675	4	0.0999919	1374	2	1	-1	-1	5.0503e-06	3425	8
GO:BP	regulation of ERBB signaling pathway	GO:1901184	90	60616	5.10023e-06	4675	22	0.0181712	1374	7	0.606735	575	1	0.000319596	3425	16
GO:BP	negative regulation of DNA repair	GO:0045738	35	60616	5.16776e-06	4675	13	0.0284516	1374	4	0.0191954	575	3	0.119597	3425	5
GO:BP	cytokinetic process	GO:0032506	35	60616	5.16776e-06	4675	13	0.00585171	1374	5	1	-1	-1	0.00343608	3425	8
GO:BP	negative regulation of microtubule polymerization or depolymerization	GO:0031111	35	60616	5.16776e-06	4675	13	0.0284516	1374	4	1	-1	-1	0.119597	3425	5
GO:BP	protein N-linked glycosylation via asparagine	GO:0018279	30	60616	5.32236e-06	4675	12	0.224498	1374	2	0.0817373	575	2	0.0239396	3425	6
GO:BP	endosome to lysosome transport	GO:0008333	46	60616	5.33115e-06	4675	15	0.346758	1374	2	0.412698	575	1	0.207534	3425	5
GO:BP	substantia nigra development	GO:0021762	46	60616	5.33115e-06	4675	15	0.346758	1374	2	0.412698	575	1	0.540164	3425	3
GO:BP	negative regulation of epidermal growth factor receptor signaling pathway	GO:0042059	46	60616	5.33115e-06	4675	15	0.158875	1374	3	0.412698	575	1	0.016732	3425	8
GO:BP	calcium ion transport	GO:0006816	316	60616	5.50949e-06	4675	50	4.09511e-05	1374	22	0.411278	575	4	0.283626	3425	22
GO:BP	mitochondrial transcription	GO:0006390	13	60616	5.90614e-06	4675	8	0.0853294	1374	2	0.187009	575	1	0.57358	3425	1
GO:BP	regulation of attachment of spindle microtubules to kinetochore	GO:0051988	13	60616	5.90614e-06	4675	8	0.326687	1374	1	1	-1	-1	0.257197	3425	2
GO:BP	regulation of cell-substrate adhesion	GO:0010810	165	60616	5.91865e-06	4675	32	0.08799	1374	8	0.50838	575	2	6.0807e-05	3425	25
GO:BP	regulation of cellular response to transforming growth factor beta stimulus	GO:1903844	112	60616	5.94997e-06	4675	25	0.736492	1374	2	0.0191369	575	5	0.00119411	3425	17
GO:BP	regulation of epidermal growth factor receptor signaling pathway	GO:0042058	84	60616	5.96212e-06	4675	21	0.0132885	1374	7	0.583726	575	1	0.0045024	3425	13
GO:BP	cellular glucose homeostasis	GO:0001678	84	60616	5.96212e-06	4675	21	1	-1	-1	0.583726	575	1	0.124651	3425	9
GO:BP	nucleotide-excision repair, DNA incision, 3'-to lesion	GO:0006295	21	60616	6.14916e-06	4675	10	1	-1	-1	0.25429	575	1	0.0044871	3425	6
GO:BP	nucleotide-excision repair, preincision complex stabilization	GO:0006293	21	60616	6.14916e-06	4675	10	1	-1	-1	0.25429	575	1	0.0044871	3425	6
GO:BP	regulation of histone acetylation	GO:0035065	41	60616	6.44386e-06	4675	14	0.00194338	1374	6	1	-1	-1	0.00876577	3425	8
GO:BP	behavior	GO:0007610	248	60616	6.46464e-06	4675	42	0.0710614	1374	11	0.156006	575	5	0.00241413	3425	28
GO:BP	regulation of neuron death	GO:1901214	195	60616	7.45739e-05	4675	33	2.7102e-05	1374	17	0.0892966	575	5	6.57141e-06	3425	30
GO:BP	negative regulation of gene expression, epigenetic	GO:0045814	120	60616	6.67017e-06	4675	26	0.548096	1374	3	0.378751	575	2	3.43948e-05	3425	21
GO:BP	tissue migration	GO:0090130	345	60616	6.67149e-06	4675	53	0.0229557	1374	16	0.464539	575	4	0.00102986	3425	37
GO:BP	modulation of chemical synaptic transmission	GO:0050804	248	60616	0.0090998	4675	32	1.34103e-05	1374	20	0.701454	575	2	6.67211e-06	3425	35
GO:BP	purine nucleotide catabolic process	GO:0006195	33	60616	0.0296513	4675	7	6.70664e-06	1374	8	0.336646	575	1	0.60221	3425	2
GO:BP	dolichol-linked oligosaccharide biosynthetic process	GO:0006488	17	60616	6.83709e-06	4675	9	0.382497	1374	1	0.0378936	575	2	0.33805	3425	2
GO:BP	DNA replication checkpoint	GO:0000076	17	60616	6.83709e-06	4675	9	0.119231	1374	2	0.220649	575	1	0.33805	3425	2
GO:BP	Golgi to endosome transport	GO:0006895	17	60616	6.83709e-06	4675	9	0.0236276	1374	3	0.220649	575	1	0.33805	3425	2
GO:BP	negative regulation of mRNA splicing, via spliceosome	GO:0048025	17	60616	6.83709e-06	4675	9	0.382497	1374	1	0.220649	575	1	0.14744	3425	3
GO:BP	positive regulation of telomere capping	GO:1904355	17	60616	6.83709e-06	4675	9	0.119231	1374	2	0.220649	575	1	0.14744	3425	3
GO:BP	amine metabolic process	GO:0009308	143	60616	7.10273e-06	4675	29	0.0213795	1374	9	0.228395	575	3	0.000151266	3425	22
GO:BP	regulation of neurogenesis	GO:0050767	216	60616	0.000238946	4675	34	7.1466e-06	1374	19	0.0544988	575	6	0.000123142	3425	29
GO:BP	ATP biosynthetic process	GO:0006754	47	60616	7.15886e-06	4675	15	0.0612061	1374	4	0.00557476	575	4	0.00574689	3425	9
GO:BP	establishment of protein localization to vacuole	GO:0072666	47	60616	7.15886e-06	4675	15	0.00372301	1374	6	0.416541	575	1	0.00152885	3425	10
GO:BP	negative regulation of intracellular transport	GO:0032387	47	60616	7.15886e-06	4675	15	0.678494	1374	1	0.135103	575	2	0.125554	3425	6
GO:BP	protein localization to cilium	GO:0061512	47	60616	7.15886e-06	4675	15	0.353877	1374	2	0.0350676	575	3	0.0188514	3425	8
GO:BP	positive regulation of GTPase activity	GO:0043547	207	60616	7.18219e-06	4675	37	5.63386e-05	1374	17	0.614568	575	2	7.76646e-06	3425	31
GO:BP	cellular carbohydrate catabolic process	GO:0044275	36	60616	7.36993e-06	4675	13	0.0309104	1374	4	0.355362	575	1	0.245177	3425	4
GO:BP	protein targeting to vacuole	GO:0006623	36	60616	7.36993e-06	4675	13	0.0309104	1374	4	0.355362	575	1	0.000908888	3425	9
GO:BP	vesicle fusion	GO:0006906	87	60616	0.000127851	4675	19	7.53327e-06	1374	12	0.106088	575	3	0.00603211	3425	13
GO:BP	DNA strand elongation	GO:0022616	26	60616	7.6061e-06	4675	11	0.49311	1374	1	0.00935928	575	3	0.127105	3425	4
GO:BP	epithelial to mesenchymal transition	GO:0001837	137	60616	0.000503783	4675	24	0.277026	1374	5	0.74242	575	1	7.82962e-06	3425	24
GO:BP	peptidyl-asparagine modification	GO:0018196	31	60616	7.90183e-06	4675	12	0.23309	1374	2	0.0861352	575	2	0.00721024	3425	7
GO:BP	apoptotic nuclear changes	GO:0030262	31	60616	7.90183e-06	4675	12	1	-1	-1	0.324973	575	1	0.340185	3425	3
GO:BP	meiotic nuclear division	GO:0140013	134	60616	0.000361926	4675	24	0.158875	1374	6	8.05977e-06	575	10	0.00324371	3425	18
GO:BP	histone H3-K14 acetylation	GO:0044154	10	60616	8.09927e-06	4675	7	1	-1	-1	1	-1	-1	0.499275	3425	1
GO:BP	ubiquitin recycling	GO:0010992	10	60616	8.09927e-06	4675	7	0.277026	1374	1	1	-1	-1	0.197113	3425	2
GO:BP	positive regulation of autophagy of mitochondrion in response to mitochondrial depolarization	GO:1904925	10	60616	8.09927e-06	4675	7	0.060506	1374	2	1	-1	-1	1	-1	-1
GO:BP	positive regulation of transcription by RNA polymerase III	GO:0045945	10	60616	8.09927e-06	4675	7	1	-1	-1	1	-1	-1	0.197113	3425	2
GO:BP	regulation of autophagy of mitochondrion in response to mitochondrial depolarization	GO:1904923	10	60616	8.09927e-06	4675	7	0.060506	1374	2	1	-1	-1	1	-1	-1
GO:BP	muscle structure development	GO:0061061	402	60616	3.19653e-05	4675	57	8.28505e-06	1374	27	0.565664	575	4	0.00134568	3425	41
GO:BP	activation of JUN kinase activity	GO:0007257	34	60616	0.000133377	4675	11	8.40137e-06	1374	8	1	-1	-1	0.616294	3425	2
GO:BP	cellular response to biotic stimulus	GO:0071216	176	60616	8.7339e-06	4675	33	0.423643	1374	5	0.536974	575	2	0.218146	3425	14
GO:BP	aspartate family amino acid metabolic process	GO:0009066	42	60616	8.81064e-06	4675	14	0.0472272	1374	4	0.390423	575	1	0.490783	3425	3
GO:BP	cellular response to acid chemical	GO:0071229	42	60616	8.81064e-06	4675	14	0.318078	1374	2	1	-1	-1	0.000129552	3425	11
GO:BP	vesicle transport along microtubule	GO:0047496	42	60616	8.81064e-06	4675	14	0.0472272	1374	4	1	-1	-1	0.179353	3425	5
GO:BP	organelle membrane fusion	GO:0090174	93	60616	8.96439e-06	4675	22	1.4567e-05	1374	12	0.0405887	575	4	0.0102606	3425	13
GO:BP	negative regulation of protein serine/threonine kinase activity	GO:0071901	122	60616	9.1097e-06	4675	26	0.0092857	1374	9	0.179624	575	3	0.0338446	3425	14
GO:BP	reciprocal meiotic recombination	GO:0007131	54	60616	0.00750892	4675	11	0.205509	1374	3	9.12899e-06	575	7	0.00427914	3425	10
GO:BP	reciprocal homologous recombination	GO:0140527	54	60616	0.00750892	4675	11	0.205509	1374	3	9.12899e-06	575	7	0.00427914	3425	10
GO:BP	RNA splicing, via endonucleolytic cleavage and ligation	GO:0000394	16	60616	0.016286	4675	5	0.109308	1374	2	1	-1	-1	9.21971e-06	3425	8
GO:BP	positive regulation of secretion	GO:0051047	201	60616	9.3214e-06	4675	36	0.00147033	1374	14	0.195739	575	4	0.06377	3425	19
GO:BP	import across plasma membrane	GO:0098739	148	60616	0.12571	4675	17	0.318078	1374	5	0.767523	575	1	9.33832e-06	3425	25
GO:BP	positive regulation of intrinsic apoptotic signaling pathway	GO:2001244	48	60616	9.55513e-06	4675	15	0.360771	1374	2	0.139522	575	2	0.0576465	3425	7
GO:BP	ubiquitin-dependent protein catabolic process via the multivesicular body sorting pathway	GO:0043162	22	60616	1.02123e-05	4675	10	0.0424826	1374	3	0.0544988	575	2	0.218146	3425	3
GO:BP	protein localization to chromosome, centromeric region	GO:0071459	22	60616	1.02123e-05	4675	10	0.0424826	1374	3	0.0544988	575	2	0.218146	3425	3
GO:BP	regulation of ubiquitin protein ligase activity	GO:1904666	22	60616	1.02123e-05	4675	10	0.447776	1374	1	0.0544988	575	2	0.0265314	3425	5
GO:BP	nucleotide-excision repair, DNA duplex unwinding	GO:0000717	22	60616	1.02123e-05	4675	10	1	-1	-1	0.000414128	575	4	0.0940207	3425	4
GO:BP	mitotic cytokinetic process	GO:1902410	22	60616	1.02123e-05	4675	10	0.158875	1374	2	1	-1	-1	0.0265314	3425	5
GO:BP	maturation of 5.8S rRNA from tricistronic rRNA transcript (SSU-rRNA, 5.8S rRNA, LSU-rRNA)	GO:0000466	22	60616	1.02123e-05	4675	10	0.158875	1374	2	0.0544988	575	2	0.0265314	3425	5
GO:BP	RNA 5'-end processing	GO:0000966	22	60616	1.02123e-05	4675	10	0.447776	1374	1	0.000414128	575	4	0.0940207	3425	4
GO:BP	response to hydrogen peroxide	GO:0042542	80	60616	1.03411e-05	4675	20	0.0107506	1374	7	0.248688	575	2	0.528315	3425	5
GO:BP	regulation of erythrocyte differentiation	GO:0045646	37	60616	1.03683e-05	4675	13	0.111004	1374	3	0.0218195	575	3	0.656782	3425	2
GO:BP	negative regulation of histone modification	GO:0031057	37	60616	1.03683e-05	4675	13	0.033498	1374	4	0.361373	575	1	0.127105	3425	5
GO:BP	negative regulation of cellular carbohydrate metabolic process	GO:0010677	37	60616	1.03683e-05	4675	13	1	-1	-1	1	-1	-1	0.127105	3425	5
GO:BP	mitochondrion localization	GO:0051646	37	60616	1.03683e-05	4675	13	0.111004	1374	3	0.0218195	575	3	0.127105	3425	5
GO:BP	cellular modified amino acid metabolic process	GO:0006575	154	60616	1.10707e-05	4675	30	0.000411553	1374	13	0.25429	575	3	0.00592799	3425	19
GO:BP	homologous recombination	GO:0035825	56	60616	0.00334905	4675	12	0.211783	1374	3	1.14863e-05	575	7	0.00554728	3425	10
GO:BP	NADP metabolic process	GO:0006739	32	60616	1.15552e-05	4675	12	0.08799	1374	3	1	-1	-1	0.0313813	3425	6
GO:BP	ribonucleoside monophosphate metabolic process	GO:0009161	27	60616	1.16834e-05	4675	11	0.0133427	1374	4	1	-1	-1	0.139514	3425	4
GO:BP	protein localization to chromatin	GO:0071168	27	60616	1.16834e-05	4675	11	0.205546	1374	2	0.298298	575	1	0.0546678	3425	5
GO:BP	positive regulation of erythrocyte differentiation	GO:0045648	27	60616	1.16834e-05	4675	11	0.205546	1374	2	0.0725276	575	2	0.514371	3425	2
GO:BP	ribosomal large subunit assembly	GO:0000027	27	60616	1.16834e-05	4675	11	0.50355	1374	1	5.12664e-05	575	5	0.00335202	3425	7
GO:BP	regulation of double-strand break repair via nonhomologous end joining	GO:2001032	27	60616	1.16834e-05	4675	11	0.0612061	1374	3	0.298298	575	1	0.0546678	3425	5
GO:BP	regulation of release of cytochrome c from mitochondria	GO:0090199	43	60616	1.19595e-05	4675	14	0.000368773	1374	7	0.395765	575	1	0.31821	3425	4
GO:BP	dosage compensation	GO:0007549	14	60616	1.22461e-05	4675	8	1	-1	-1	0.0295806	575	2	0.595948	3425	1
GO:BP	sphingoid biosynthetic process	GO:0046520	14	60616	1.22461e-05	4675	8	1	-1	-1	1	-1	-1	0.283626	3425	2
GO:BP	nuclear mRNA surveillance	GO:0071028	14	60616	1.22461e-05	4675	8	1	-1	-1	0.195343	575	1	0.0256548	3425	4
GO:BP	nuclear RNA surveillance	GO:0071027	14	60616	1.22461e-05	4675	8	1	-1	-1	0.195343	575	1	0.0256548	3425	4
GO:BP	sphingosine biosynthetic process	GO:0046512	14	60616	1.22461e-05	4675	8	1	-1	-1	1	-1	-1	0.283626	3425	2
GO:BP	negative regulation of cell division	GO:0051782	14	60616	1.22461e-05	4675	8	0.340696	1374	1	1	-1	-1	1	-1	-1
GO:BP	protein localization to microtubule	GO:0035372	14	60616	1.22461e-05	4675	8	0.340696	1374	1	1	-1	-1	0.283626	3425	2
GO:BP	regulation of transcription of nucleolar large rRNA by RNA polymerase I	GO:1901836	14	60616	1.22461e-05	4675	8	0.340696	1374	1	1	-1	-1	0.283626	3425	2
GO:BP	regulation of mitotic cell cycle spindle assembly checkpoint	GO:0090266	14	60616	1.22461e-05	4675	8	0.340696	1374	1	0.0295806	575	2	1	-1	-1
GO:BP	regulation of mitotic spindle assembly	GO:1901673	18	60616	1.22461e-05	4675	9	0.396438	1374	1	0.229317	575	1	0.163848	3425	3
GO:BP	membrane fission	GO:0090148	14	60616	1.22461e-05	4675	8	0.340696	1374	1	1	-1	-1	1	-1	-1
GO:BP	regulation of mitotic spindle checkpoint	GO:1903504	14	60616	1.22461e-05	4675	8	0.340696	1374	1	0.0295806	575	2	1	-1	-1
GO:BP	regulation of spindle checkpoint	GO:0090231	14	60616	1.22461e-05	4675	8	0.340696	1374	1	0.0295806	575	2	1	-1	-1
GO:BP	peptidyl-serine dephosphorylation	GO:0070262	18	60616	1.22461e-05	4675	9	1	-1	-1	0.229317	575	1	0.675672	3425	1
GO:BP	nucleobase biosynthetic process	GO:0046112	14	60616	1.22461e-05	4675	8	0.0944762	1374	2	0.195343	575	1	0.109723	3425	3
GO:BP	regulation of telomerase RNA localization to Cajal body	GO:1904872	18	60616	1.22461e-05	4675	9	1	-1	-1	0.0414845	575	2	0.00198481	3425	6
GO:BP	establishment of protein localization to telomere	GO:0070200	18	60616	1.22461e-05	4675	9	0.396438	1374	1	1	-1	-1	0.0549055	3425	4
GO:BP	mitophagy	GO:0000423	18	60616	1.22461e-05	4675	9	0.00359003	1374	4	0.229317	575	1	0.358828	3425	2
GO:BP	signal transduction involved in G2 DNA damage checkpoint	GO:0072425	14	60616	1.22461e-05	4675	8	0.0944762	1374	2	1	-1	-1	0.283626	3425	2
GO:BP	ncRNA 3'-end processing	GO:0043628	49	60616	1.24916e-05	4675	15	0.368409	1374	2	0.000758169	575	5	0.00753279	3425	9
GO:BP	actomyosin structure organization	GO:0031032	171	60616	1.26177e-05	4675	32	0.0999919	1374	8	0.813403	575	1	0.0949294	3425	16
GO:BP	positive regulation of neurogenesis	GO:0050769	126	60616	0.0110242	4675	19	1.26355e-05	1374	14	0.395765	575	2	0.00408224	3425	17
GO:BP	iron ion homeostasis	GO:0055072	70	60616	7.97888e-05	4675	17	0.0056202	1374	7	0.0744701	575	3	1.4089e-05	3425	16
GO:BP	nucleotide-binding oligomerization domain containing signaling pathway	GO:0070423	38	60616	1.43629e-05	4675	13	0.00802618	1374	5	0.000251445	575	5	0.135759	3425	5
GO:BP	heparan sulfate proteoglycan biosynthetic process	GO:0015012	22	60616	0.0541715	4675	5	1	-1	-1	1	-1	-1	1.48066e-05	3425	9
GO:BP	positive regulation of plasma membrane bounded cell projection assembly	GO:0120034	87	60616	0.00117019	4675	17	0.106001	1374	5	0.00752399	575	5	1.49084e-05	3425	18
GO:BP	negative regulation of cytoskeleton organization	GO:0051494	133	60616	1.51493e-05	4675	27	0.082305	1374	7	0.734308	575	1	1.5786e-05	3425	23
GO:BP	tRNA wobble base modification	GO:0002097	17	60616	0.218794	4675	3	0.119231	1374	2	0.220649	575	1	1.5786e-05	3425	8
GO:BP	establishment of protein localization to plasma membrane	GO:0061951	55	60616	5.62426e-05	4675	15	0.729651	1374	1	0.459069	575	1	1.58202e-05	3425	14
GO:BP	positive regulation of MAPK cascade	GO:0043410	443	60616	0.000431685	4675	57	1.59296e-05	1374	28	0.0065129	575	12	2.94523e-05	3425	50
GO:BP	exocytic process	GO:0140029	56	60616	1.59883e-05	4675	16	0.00823562	1374	6	0.464415	575	1	0.104712	3425	7
GO:BP	import into cell	GO:0098657	204	60616	0.0361934	4675	25	0.169435	1374	8	0.60833	575	2	1.61186e-05	3425	30
GO:BP	regulation of inflammatory response	GO:0050727	292	60616	0.547047	4675	23	0.0518012	1374	13	0.776081	575	2	1.62835e-05	3425	38
GO:BP	regulation of cell junction assembly	GO:1901888	143	60616	0.101854	4675	17	0.0213795	1374	9	0.228395	575	3	1.63583e-05	3425	24
GO:BP	apoptotic DNA fragmentation	GO:0006309	23	60616	1.63975e-05	4675	10	1	-1	-1	1	-1	-1	0.446235	3425	2
GO:BP	mitochondrial calcium ion transmembrane transport	GO:0006851	23	60616	1.63975e-05	4675	10	0.0082041	1374	4	0.00678909	575	3	0.237536	3425	3
GO:BP	Rac protein signal transduction	GO:0016601	33	60616	1.65011e-05	4675	12	0.247899	1374	2	1	-1	-1	0.101745	3425	5
GO:BP	receptor catabolic process	GO:0032801	33	60616	1.65011e-05	4675	12	0.247899	1374	2	0.0892966	575	2	0.0349944	3425	6
GO:BP	transcription initiation from RNA polymerase I promoter	GO:0006361	33	60616	1.65011e-05	4675	12	0.562309	1374	1	0.000128257	575	5	7.94498e-05	3425	10
GO:BP	regulation of cellular response to growth factor stimulus	GO:0090287	259	60616	4.30997e-05	4675	41	0.216108	1374	9	0.0414845	575	7	1.71995e-05	3425	35
GO:BP	histone H3-K9 modification	GO:0061647	28	60616	1.75345e-05	4675	11	0.514191	1374	1	0.0740189	575	2	0.151949	3425	4
GO:BP	rRNA methylation	GO:0031167	22	60616	0.00331126	4675	7	0.000802501	1374	5	1.86521e-05	575	5	0.218146	3425	3
GO:BP	androgen receptor signaling pathway	GO:0030521	39	60616	1.98467e-05	4675	13	0.616438	1374	1	0.373596	575	1	0.00161097	3425	9
GO:BP	positive regulation of ATPase activity	GO:0032781	39	60616	1.98467e-05	4675	13	0.123523	1374	3	1	-1	-1	0.0231232	3425	7
GO:BP	regulation of protein import	GO:1904589	39	60616	1.98467e-05	4675	13	1	-1	-1	0.373596	575	1	0.147139	3425	5
GO:BP	clathrin-dependent endocytosis	GO:0072583	39	60616	1.98467e-05	4675	13	0.0384908	1374	4	0.11091	575	2	0.0667741	3425	6
GO:BP	regulation of mitophagy	GO:1901524	11	60616	1.98935e-05	4675	7	0.00826003	1374	3	1	-1	-1	1	-1	-1
GO:BP	respiratory chain complex III assembly	GO:0017062	11	60616	1.98935e-05	4675	7	1	-1	-1	0.0199617	575	2	0.526809	3425	1
GO:BP	ER-associated misfolded protein catabolic process	GO:0071712	11	60616	1.98935e-05	4675	7	1	-1	-1	0.000962375	575	3	1	-1	-1
GO:BP	mitochondrial respiratory chain complex III assembly	GO:0034551	11	60616	1.98935e-05	4675	7	1	-1	-1	0.0199617	575	2	0.526809	3425	1
GO:BP	signal release	GO:0023061	331	60616	2.00865e-05	4675	50	0.00156344	1374	19	0.438114	575	4	0.0464512	3425	29
GO:BP	nucleotide catabolic process	GO:0009166	51	60616	0.000396943	4675	13	2.0807e-05	1374	9	0.438114	575	1	0.146481	3425	6
GO:BP	monovalent inorganic cation transport	GO:0015672	401	60616	0.0202873	4675	45	0.0202744	1374	18	0.156418	575	7	2.09055e-05	3425	47
GO:BP	telomerase RNA localization	GO:0090672	19	60616	2.12431e-05	4675	9	1	-1	-1	0.0450939	575	2	0.000377471	3425	7
GO:BP	RNA localization to Cajal body	GO:0090670	19	60616	2.12431e-05	4675	9	1	-1	-1	0.0450939	575	2	0.000377471	3425	7
GO:BP	DNA strand elongation involved in DNA replication	GO:0006271	19	60616	2.12431e-05	4675	9	0.409448	1374	1	0.0450939	575	2	0.179945	3425	3
GO:BP	telomerase RNA localization to Cajal body	GO:0090671	19	60616	2.12431e-05	4675	9	1	-1	-1	0.0450939	575	2	0.000377471	3425	7
GO:BP	RNA localization to nucleus	GO:0090685	19	60616	2.12431e-05	4675	9	1	-1	-1	0.0450939	575	2	0.000377471	3425	7
GO:BP	modulation by host of viral genome replication	GO:0044827	19	60616	2.12431e-05	4675	9	1	-1	-1	1	-1	-1	0.377804	3425	2
GO:BP	response to acid chemical	GO:0001101	51	60616	2.13802e-05	4675	15	0.382497	1374	2	1	-1	-1	3.46249e-05	3425	13
GO:BP	regulation of pattern recognition receptor signaling pathway	GO:0062207	98	60616	2.16106e-05	4675	22	0.141287	1374	5	0.633483	575	1	0.000807766	3425	16
GO:BP	negative regulation of viral process	GO:0048525	113	60616	2.27517e-05	4675	24	0.326687	1374	4	0.355362	575	2	0.00849642	3425	15
GO:BP	developmental growth involved in morphogenesis	GO:0060560	136	60616	2.31752e-05	4675	27	0.00184716	1374	11	0.0933495	575	4	0.249755	3425	11
GO:BP	purine-containing compound catabolic process	GO:0072523	39	60616	0.0230626	4675	8	2.32913e-05	1374	8	0.373596	575	1	0.450068	3425	3
GO:BP	modulation by symbiont of host process	GO:0044003	34	60616	2.33881e-05	4675	12	0.571985	1374	1	0.0933495	575	2	0.218146	3425	4
GO:BP	toll-like receptor signaling pathway	GO:0002224	146	60616	0.00604127	4675	22	6.18138e-05	1374	14	0.043135	575	5	2.34971e-05	3425	24
GO:BP	aminoglycan metabolic process	GO:0006022	146	60616	0.00284655	4675	23	0.00313164	1374	11	0.763116	575	1	2.34971e-05	3425	24
GO:BP	ribosomal subunit export from nucleus	GO:0000054	15	60616	2.38317e-05	4675	8	1	-1	-1	0.00224166	575	3	0.127105	3425	3
GO:BP	viral translation	GO:0019081	15	60616	2.38317e-05	4675	8	0.353877	1374	1	0.203503	575	1	0.616294	3425	1
GO:BP	ribosome localization	GO:0033750	15	60616	2.38317e-05	4675	8	1	-1	-1	0.00224166	575	3	0.127105	3425	3
GO:BP	RNA decapping	GO:0110154	15	60616	2.38317e-05	4675	8	0.353877	1374	1	0.203503	575	1	0.127105	3425	3
GO:BP	RNA surveillance	GO:0071025	15	60616	2.38317e-05	4675	8	1	-1	-1	0.203503	575	1	0.00554728	3425	5
GO:BP	monocarboxylic acid biosynthetic process	GO:0072330	187	60616	3.18843e-05	4675	33	0.00234145	1374	13	0.171961	575	4	2.41423e-05	3425	28
GO:BP	positive regulation of axonogenesis	GO:0050772	52	60616	0.170604	4675	7	2.43628e-05	1374	9	1	-1	-1	0.153316	3425	6
GO:BP	respiratory chain complex IV assembly	GO:0008535	24	60616	2.55281e-05	4675	10	0.180033	1374	2	0.00753802	575	3	0.0359109	3425	5
GO:BP	purine ribonucleoside monophosphate metabolic process	GO:0009167	24	60616	2.55281e-05	4675	10	0.00940031	1374	4	1	-1	-1	0.252469	3425	3
GO:BP	purine nucleoside monophosphate metabolic process	GO:0009126	24	60616	2.55281e-05	4675	10	0.00940031	1374	4	1	-1	-1	0.252469	3425	3
GO:BP	protein localization to Golgi apparatus	GO:0034067	29	60616	2.56432e-05	4675	11	0.0165615	1374	4	0.312389	575	1	0.164301	3425	4
GO:BP	acetyl-CoA metabolic process	GO:0006084	29	60616	2.56432e-05	4675	11	0.0715614	1374	3	0.0779087	575	2	0.164301	3425	4
GO:BP	transcription elongation from RNA polymerase I promoter	GO:0006362	29	60616	2.56432e-05	4675	11	0.524424	1374	1	7.02667e-05	575	5	0.000997309	3425	8
GO:BP	protein K11-linked ubiquitination	GO:0070979	29	60616	2.56432e-05	4675	11	0.219522	1374	2	0.00112314	575	4	0.0683341	3425	5
GO:BP	pyrimidine-containing compound metabolic process	GO:0072527	58	60616	2.57281e-05	4675	16	0.00209694	1374	7	0.473876	575	1	0.117058	3425	7
GO:BP	positive regulation of transmembrane receptor protein serine/threonine kinase signaling pathway	GO:0090100	92	60616	2.63771e-05	4675	21	0.234393	1374	4	0.28996	575	2	0.049927	3425	11
GO:BP	organic acid transport	GO:0015849	245	60616	2.65679e-05	4675	40	0.00117954	1374	16	0.907045	575	1	0.000971468	3425	29
GO:BP	negative regulation of neuron death	GO:1901215	118	60616	0.0120018	4675	18	0.000602668	1374	11	0.372049	575	2	2.67265e-05	3425	21
GO:BP	activation of GTPase activity	GO:0090630	99	60616	0.000705539	4675	19	2.70548e-05	1374	12	0.63691	575	1	0.00681524	3425	14
GO:BP	activation of cysteine-type endopeptidase activity involved in apoptotic process	GO:0006919	82	60616	0.00169672	4675	16	0.0120952	1374	7	1	-1	-1	2.7151e-05	3425	17
GO:BP	neural nucleus development	GO:0048857	52	60616	2.74757e-05	4675	15	0.390273	1374	2	0.443461	575	1	0.262605	3425	5
GO:BP	aminoglycan biosynthetic process	GO:0006023	109	60616	0.0120572	4675	17	0.0406738	1374	7	0.669108	575	1	2.79583e-05	3425	20
GO:BP	snRNA metabolic process	GO:0016073	46	60616	2.79862e-05	4675	14	0.060506	1374	4	0.000583168	575	5	0.00502297	3425	9
GO:BP	negative regulation of I-kappaB kinase/NF-kappaB signaling	GO:0043124	46	60616	2.79862e-05	4675	14	0.346758	1374	2	1	-1	-1	0.016732	3425	8
GO:BP	regulation of Notch signaling pathway	GO:0008593	91	60616	0.00191319	4675	17	0.120003	1374	5	0.609926	575	1	2.83551e-05	3425	18
GO:BP	positive regulation of secretion by cell	GO:1903532	186	60616	2.84126e-05	4675	33	0.000714573	1374	14	0.169933	575	4	0.0343754	3425	19
GO:BP	positive regulation of transcription initiation from RNA polymerase II promoter	GO:0060261	24	60616	0.071973	4675	5	0.00940031	1374	4	2.90557e-05	575	5	0.0359109	3425	5
GO:BP	positive regulation of endocytosis	GO:0045807	74	60616	0.0589149	4675	11	0.158875	1374	4	0.022785	575	4	2.93821e-05	3425	16
GO:BP	proteoglycan biosynthetic process	GO:0030166	58	60616	0.0316593	4675	10	0.224498	1374	3	0.473876	575	1	3.03118e-05	3425	14
GO:BP	developmental cell growth	GO:0048588	138	60616	3.03295e-05	4675	27	0.00206462	1374	11	0.215239	575	3	0.252469	3425	11
GO:BP	cellular iron ion homeostasis	GO:0006879	66	60616	0.000487087	4675	15	0.00414138	1374	7	0.201696	575	2	3.05278e-05	3425	15
GO:BP	forebrain development	GO:0030900	146	60616	3.07768e-05	4675	28	0.108768	1374	7	0.043135	575	5	0.00139153	3425	20
GO:BP	positive regulation of MAP kinase activity	GO:0043406	187	60616	3.18843e-05	4675	33	0.000220827	1374	15	0.000638274	575	9	0.0198268	3425	20
GO:BP	calcium ion transmembrane transport	GO:0070588	221	60616	3.23603e-05	4675	37	0.00121429	1374	15	0.231491	575	4	0.163768	3425	18
GO:BP	positive regulation of DNA recombination	GO:0045911	35	60616	3.23885e-05	4675	12	0.0284516	1374	4	0.0191954	575	3	0.0444448	3425	6
GO:BP	membrane lipid catabolic process	GO:0046466	35	60616	3.23885e-05	4675	12	0.262529	1374	2	1	-1	-1	0.0136411	3425	7
GO:BP	cellular modified amino acid biosynthetic process	GO:0042398	35	60616	3.23885e-05	4675	12	0.581857	1374	1	0.349791	575	1	0.000737243	3425	9
GO:BP	tube closure	GO:0060606	35	60616	3.23885e-05	4675	12	0.262529	1374	2	0.0975756	575	2	0.0444448	3425	6
GO:BP	neural tube closure	GO:0001843	35	60616	3.23885e-05	4675	12	0.262529	1374	2	0.0975756	575	2	0.0444448	3425	6
GO:BP	negative regulation of anion transport	GO:1903792	179	60616	3.29066e-05	4675	32	0.0612061	1374	9	0.312389	575	3	0.172989	3425	15
GO:BP	ketone biosynthetic process	GO:0042181	41	60616	0.000782764	4675	11	3.34933e-05	1374	8	0.384736	575	1	0.704816	3425	2
GO:BP	regulation of metal ion transport	GO:0010959	310	60616	3.37137e-05	4675	47	0.010231	1374	16	0.596672	575	3	0.0863978	3425	26
GO:BP	response to lipopolysaccharide	GO:0032496	196	60616	3.40928e-05	4675	34	0.152369	1374	8	0.588383	575	2	0.182209	3425	16
GO:BP	regulation of cell morphogenesis	GO:0022604	239	60616	3.4603e-05	4675	39	9.44868e-05	1374	18	0.143616	575	5	5.27806e-05	3425	32
GO:BP	aerobic electron transport chain	GO:0019646	20	60616	3.49439e-05	4675	9	1	-1	-1	0.0488624	575	2	0.0735747	3425	4
GO:BP	mitochondrial electron transport, cytochrome c to oxygen	GO:0006123	20	60616	3.49439e-05	4675	9	1	-1	-1	0.0488624	575	2	0.0735747	3425	4
GO:BP	branched-chain amino acid catabolic process	GO:0009083	20	60616	3.49439e-05	4675	9	0.00516026	1374	4	0.245626	575	1	0.398234	3425	2
GO:BP	poly(A)+ mRNA export from nucleus	GO:0016973	20	60616	3.49439e-05	4675	9	1	-1	-1	0.245626	575	1	0.197113	3425	3
GO:BP	mRNA cleavage	GO:0006379	20	60616	3.49439e-05	4675	9	1	-1	-1	0.00478101	575	3	0.0035174	3425	6
GO:BP	meiosis I	GO:0007127	94	60616	0.000362681	4675	19	0.243363	1374	4	3.49742e-05	575	8	0.0264378	3425	12
GO:BP	cellular response to amino acid starvation	GO:0034198	41	60616	3.5874e-05	4675	13	0.131326	1374	3	0.384736	575	1	0.0813371	3425	6
GO:BP	regulation of double-strand break repair via homologous recombination	GO:0010569	47	60616	3.65645e-05	4675	14	0.00372301	1374	6	0.135103	575	2	7.45508e-05	3425	12
GO:BP	muscle organ development	GO:0007517	179	60616	0.294958	4675	17	3.6857e-05	1374	16	0.312389	575	3	0.00299771	3425	22
GO:BP	mRNA splice site selection	GO:0006376	30	60616	3.69693e-05	4675	11	0.224498	1374	2	8.26183e-05	575	5	0.335498	3425	3
GO:BP	sphingolipid catabolic process	GO:0030149	30	60616	3.69693e-05	4675	11	0.224498	1374	2	1	-1	-1	0.0239396	3425	6
GO:BP	regulation of viral release from host cell	GO:1902186	30	60616	3.69693e-05	4675	11	0.076642	1374	3	1	-1	-1	0.0239396	3425	6
GO:BP	positive regulation of mRNA processing	GO:0050685	30	60616	3.69693e-05	4675	11	0.533884	1374	1	0.0817373	575	2	0.335498	3425	3
GO:BP	regulation of intrinsic apoptotic signaling pathway in response to DNA damage	GO:1902229	30	60616	3.69693e-05	4675	11	0.00313164	1374	5	0.0817373	575	2	1	-1	-1
GO:BP	nucleoside phosphate catabolic process	GO:1901292	55	60616	0.000851242	4675	13	3.76349e-05	1374	9	0.459069	575	1	0.0972187	3425	7
GO:BP	fatty acid transport	GO:0015908	109	60616	3.86477e-05	4675	23	0.0406738	1374	7	0.669108	575	1	0.064939	3425	12
GO:BP	phosphatidylcholine metabolic process	GO:0046470	80	60616	3.86688e-05	4675	19	0.00283593	1374	8	0.568035	575	1	0.257655	3425	7
GO:BP	regulation of cytoplasmic transport	GO:1903649	25	60616	3.86839e-05	4675	10	1	-1	-1	0.283778	575	1	0.0105381	3425	6
GO:BP	mitochondrial ATP synthesis coupled proton transport	GO:0042776	25	60616	3.86839e-05	4675	10	0.483355	1374	1	0.000657975	575	4	0.127105	3425	4
GO:BP	fatty acid biosynthetic process	GO:0006633	140	60616	3.94082e-05	4675	27	0.0193378	1374	9	0.0994072	575	4	0.000319671	3425	21
GO:BP	tRNA wobble uridine modification	GO:0002098	14	60616	0.148591	4675	3	0.340696	1374	1	1	-1	-1	4.1194e-05	3425	7
GO:BP	transition metal ion homeostasis	GO:0055076	117	60616	4.12684e-05	4675	24	0.000128545	1374	12	0.0703825	575	4	0.000708627	3425	18
GO:BP	histone mRNA catabolic process	GO:0071044	12	60616	4.25688e-05	4675	7	0.0748913	1374	2	0.176199	575	1	0.550306	3425	1
GO:BP	positive regulation of ubiquitin protein ligase activity	GO:1904668	12	60616	4.25688e-05	4675	7	1	-1	-1	0.176199	575	1	0.245177	3425	2
GO:BP	protein localization to phagophore assembly site	GO:0034497	12	60616	4.25688e-05	4675	7	0.0748913	1374	2	1	-1	-1	0.245177	3425	2
GO:BP	positive regulation by host of viral process	GO:0044794	12	60616	4.25688e-05	4675	7	1	-1	-1	1	-1	-1	0.245177	3425	2
GO:BP	histone H2B ubiquitination	GO:0033523	12	60616	4.25688e-05	4675	7	0.00079882	1374	4	1	-1	-1	1	-1	-1
GO:BP	formation of translation preinitiation complex	GO:0001731	12	60616	4.25688e-05	4675	7	0.0748913	1374	2	1	-1	-1	1	-1	-1
GO:BP	positive regulation of transcription elongation from RNA polymerase II promoter	GO:0032968	12	60616	4.25688e-05	4675	7	0.0748913	1374	2	1	-1	-1	0.245177	3425	2
GO:BP	inositol phosphate catabolic process	GO:0071545	12	60616	4.25688e-05	4675	7	1	-1	-1	1	-1	-1	0.550306	3425	1
GO:BP	regulation of histone ubiquitination	GO:0033182	12	60616	4.25688e-05	4675	7	0.0748913	1374	2	0.176199	575	1	0.550306	3425	1
GO:BP	nucleus localization	GO:0051647	16	60616	4.27822e-05	4675	8	1	-1	-1	0.21221	575	1	0.637187	3425	1
GO:BP	rRNA-containing ribonucleoprotein complex export from nucleus	GO:0071428	16	60616	4.27822e-05	4675	8	1	-1	-1	0.00268034	575	3	0.0382812	3425	4
GO:BP	sno(s)RNA metabolic process	GO:0016074	16	60616	4.27822e-05	4675	8	0.368409	1374	1	0.0344473	575	2	0.321531	3425	2
GO:BP	retrograde axonal transport	GO:0008090	16	60616	4.27822e-05	4675	8	1	-1	-1	1	-1	-1	1	-1	-1
GO:BP	positive regulation of JUN kinase activity	GO:0043507	56	60616	0.00987145	4675	11	4.32428e-05	1374	9	0.00986715	575	4	0.104712	3425	7
GO:BP	blood coagulation	GO:0007596	305	60616	0.000388085	4675	43	0.707326	1374	6	0.135103	575	6	4.35318e-05	3425	38
GO:BP	regulation of fatty acid metabolic process	GO:0019217	85	60616	0.000889785	4675	17	0.0424826	1374	6	0.587805	575	1	4.36805e-05	3425	17
GO:BP	energy reserve metabolic process	GO:0006112	67	60616	4.40836e-05	4675	17	0.00448527	1374	7	0.514233	575	1	0.410208	3425	5
GO:BP	maintenance of protein localization in organelle	GO:0072595	36	60616	4.42565e-05	4675	12	0.0309104	1374	4	0.355362	575	1	0.000908888	3425	9
GO:BP	protein tetramerization	GO:0051262	74	60616	4.59946e-05	4675	18	0.007418	1374	7	0.0834114	575	3	0.0129489	3425	11
GO:BP	alpha-amino acid catabolic process	GO:1901606	81	60616	4.63243e-05	4675	19	0.18913	1374	4	0.572181	575	1	0.268706	3425	7
GO:BP	negative regulation of stress-activated MAPK cascade	GO:0032873	48	60616	4.7142e-05	4675	14	0.00411592	1374	6	1	-1	-1	0.127105	3425	6
GO:BP	negative regulation of stress-activated protein kinase signaling cascade	GO:0070303	48	60616	4.7142e-05	4675	14	0.00411592	1374	6	1	-1	-1	0.127105	3425	6
GO:BP	response to amino acid starvation	GO:1990928	42	60616	4.74142e-05	4675	13	0.135908	1374	3	0.390423	575	1	0.0861413	3425	6
GO:BP	cellular response to ketone	GO:1901655	45	60616	0.524953	4675	4	1	-1	-1	1	-1	-1	4.78915e-05	3425	12
GO:BP	positive regulation of epithelial cell migration	GO:0010634	166	60616	4.91075e-05	4675	30	0.0896553	1374	8	0.136314	575	4	0.0248964	3425	18
GO:BP	meiosis I cell cycle process	GO:0061982	99	60616	8.22797e-05	4675	21	0.262529	1374	4	5.02821e-05	575	8	0.00257773	3425	15
GO:BP	neuron projection extension	GO:1990138	111	60616	5.22267e-05	4675	23	0.00149103	1374	10	0.156418	575	3	0.273121	3425	9
GO:BP	termination of RNA polymerase I transcription	GO:0006363	31	60616	5.23408e-05	4675	11	0.543908	1374	1	9.60643e-05	575	5	0.000292345	3425	9
GO:BP	nucleoside monophosphate metabolic process	GO:0009123	31	60616	5.23408e-05	4675	11	0.00358074	1374	5	1	-1	-1	0.0834893	3425	5
GO:BP	positive regulation of microtubule polymerization or depolymerization	GO:0031112	31	60616	5.23408e-05	4675	11	0.543908	1374	1	9.60643e-05	575	5	0.57358	3425	2
GO:BP	regulation of intracellular estrogen receptor signaling pathway	GO:0033146	31	60616	5.23408e-05	4675	11	0.23309	1374	2	0.0861352	575	2	0.00721024	3425	7
GO:BP	focal adhesion assembly	GO:0048041	69	60616	0.0168775	4675	12	0.5077	1374	2	0.0725276	575	3	5.27623e-05	3425	15
GO:BP	regulation of carbohydrate biosynthetic process	GO:0043255	68	60616	5.41765e-05	4675	17	1	-1	-1	0.207741	575	2	0.0481907	3425	9
GO:BP	positive regulation of nuclear division	GO:0051785	47	60616	0.0232933	4675	9	1	-1	-1	5.44001e-05	575	6	0.362291	3425	4
GO:BP	isoprenoid biosynthetic process	GO:0008299	21	60616	5.55448e-05	4675	9	1	-1	-1	0.052841	575	2	1	-1	-1
GO:BP	protein targeting to lysosome	GO:0006622	21	60616	5.55448e-05	4675	9	1	-1	-1	0.25429	575	1	0.0222183	3425	5
GO:BP	regulation of histone H3-K4 methylation	GO:0051569	21	60616	5.55448e-05	4675	9	0.154842	1374	2	1	-1	-1	0.200957	3425	3
GO:BP	error-prone translesion synthesis	GO:0042276	21	60616	5.55448e-05	4675	9	0.43518	1374	1	0.000349976	575	4	0.0833216	3425	4
GO:BP	axon extension	GO:0048675	82	60616	5.55448e-05	4675	19	0.000142846	1374	10	0.255743	575	2	0.185345	3425	8
GO:BP	positive regulation of organelle assembly	GO:1902117	55	60616	5.62426e-05	4675	15	0.205756	1374	3	0.0495074	575	3	7.91012e-05	3425	13
GO:BP	regulation of protein localization to cell periphery	GO:1904375	105	60616	0.000195589	4675	21	0.000992222	1374	10	1	-1	-1	5.71183e-05	3425	19
GO:BP	regulation of protein exit from endoplasmic reticulum	GO:0070861	26	60616	5.71874e-05	4675	10	0.060506	1374	3	0.291781	575	1	0.499275	3425	2
GO:BP	histone phosphorylation	GO:0016572	26	60616	5.71874e-05	4675	10	0.060506	1374	3	1	-1	-1	0.0479084	3425	5
GO:BP	positive regulation of peptidyl-lysine acetylation	GO:2000758	26	60616	5.71874e-05	4675	10	0.060506	1374	3	0.291781	575	1	0.127105	3425	4
GO:BP	regulation of androgen receptor signaling pathway	GO:0060765	26	60616	5.71874e-05	4675	10	0.49311	1374	1	1	-1	-1	0.0479084	3425	5
GO:BP	modulation by virus of host process	GO:0019048	26	60616	5.71874e-05	4675	10	0.49311	1374	1	0.0691049	575	2	0.276782	3425	3
GO:BP	diol metabolic process	GO:0034311	26	60616	5.71874e-05	4675	10	0.195382	1374	2	1	-1	-1	0.276782	3425	3
GO:BP	hemostasis	GO:0007599	309	60616	0.000263015	4675	44	0.582936	1374	7	0.138774	575	6	5.75862e-05	3425	38
GO:BP	reactive oxygen species metabolic process	GO:0072593	227	60616	5.80969e-05	4675	37	0.0231305	1374	12	0.127511	575	5	0.0949294	3425	20
GO:BP	regulation of receptor-mediated endocytosis	GO:0048259	87	60616	0.00791134	4675	15	0.00455781	1374	8	0.595818	575	1	5.90943e-05	3425	17
GO:BP	positive regulation of receptor-mediated endocytosis	GO:0048260	46	60616	0.119979	4675	7	0.67242	1374	1	0.412698	575	1	6.01873e-05	3425	12
GO:BP	maturation of LSU-rRNA	GO:0000470	28	60616	0.000117071	4675	10	0.0660709	1374	3	6.02395e-05	575	5	0.00408027	3425	7
GO:BP	positive regulation of microtubule polymerization	GO:0031116	28	60616	0.000117071	4675	10	0.514191	1374	1	6.02395e-05	575	5	0.813207	3425	1
GO:BP	neurotransmitter secretion	GO:0007269	112	60616	6.03045e-05	4675	23	0.0169555	1374	8	0.353601	575	2	0.0757443	3425	12
GO:BP	signal release from synapse	GO:0099643	112	60616	6.03045e-05	4675	23	0.0169555	1374	8	0.353601	575	2	0.0757443	3425	12
GO:BP	positive regulation of cold-induced thermogenesis	GO:0120162	97	60616	6.0453e-05	4675	21	0.432208	1374	3	0.630321	575	1	0.032261	3425	12
GO:BP	cellular calcium ion homeostasis	GO:0006874	364	60616	6.14538e-05	4675	52	0.0180148	1374	17	0.86719	575	2	0.405712	3425	23
GO:BP	coagulation	GO:0050817	310	60616	0.000546256	4675	43	0.720661	1374	6	0.140204	575	6	6.16102e-05	3425	38
GO:BP	cellular transition metal ion homeostasis	GO:0046916	108	60616	0.000290235	4675	21	6.17023e-05	1374	12	0.148179	575	3	0.00574689	3425	15
GO:BP	extrinsic apoptotic signaling pathway via death domain receptors	GO:0008625	70	60616	0.000280778	4675	16	0.0612061	1374	5	1	-1	-1	6.22028e-05	3425	15
GO:BP	hepaticobiliary system development	GO:0061008	43	60616	6.23281e-05	4675	13	0.326687	1374	2	0.395765	575	1	0.31821	3425	4
GO:BP	inositol phosphate metabolic process	GO:0043647	62	60616	6.23625e-05	4675	16	0.00301497	1374	7	0.491761	575	1	0.13304	3425	7
GO:BP	demethylation	GO:0070988	62	60616	6.23625e-05	4675	16	0.462273	1374	2	1	-1	-1	0.0110166	3425	10
GO:BP	regulation of hormone levels	GO:0010817	376	60616	0.0562109	4675	40	6.41096e-05	1374	24	0.520115	575	4	0.262605	3425	26
GO:BP	regulation of focal adhesion assembly	GO:0051893	54	60616	0.107355	4675	8	0.4052	1374	2	0.159619	575	2	6.47904e-05	3425	13
GO:BP	regulation of cell-substrate junction assembly	GO:0090109	54	60616	0.107355	4675	8	0.4052	1374	2	0.159619	575	2	6.47904e-05	3425	13
GO:BP	cellular response to inorganic substance	GO:0071241	152	60616	6.48911e-05	4675	28	0.332234	1374	5	0.116283	575	4	0.00224719	3425	20
GO:BP	cytosolic calcium ion transport	GO:0060401	152	60616	6.48911e-05	4675	28	0.0292007	1374	9	0.775873	575	1	0.434951	3425	10
GO:BP	negative regulation of neuron projection development	GO:0010977	88	60616	0.218794	4675	10	0.0163922	1374	7	0.0347498	575	4	6.79918e-05	3425	17
GO:BP	maturation of LSU-rRNA from tricistronic rRNA transcript (SSU-rRNA, 5.8S rRNA, LSU-rRNA)	GO:0000463	14	60616	0.00135139	4675	6	0.0944762	1374	2	7.02667e-05	575	4	0.283626	3425	2
GO:BP	regulation of transcription initiation from RNA polymerase II promoter	GO:0060260	29	60616	0.0492138	4675	6	0.0165615	1374	4	7.02667e-05	575	5	0.000997309	3425	8
GO:BP	regulation of cation transmembrane transport	GO:1904062	289	60616	0.0156968	4675	35	0.0125286	1374	15	0.212647	575	5	7.25219e-05	3425	36
GO:BP	GPI anchor biosynthetic process	GO:0006506	32	60616	7.27314e-05	4675	11	0.000545081	1374	6	1	-1	-1	0.0930415	3425	5
GO:BP	vesicle docking involved in exocytosis	GO:0006904	32	60616	7.27314e-05	4675	11	0.243363	1374	2	1	-1	-1	0.851285	3425	1
GO:BP	regulation of epithelial cell migration	GO:0010632	283	60616	7.29221e-05	4675	43	0.0750445	1374	12	0.348755	575	4	0.0136411	3425	28
GO:BP	midbody abscission	GO:0061952	17	60616	7.30207e-05	4675	8	0.382497	1374	1	1	-1	-1	0.00947126	3425	5
GO:BP	cellular response to gamma radiation	GO:0071480	17	60616	7.30207e-05	4675	8	1	-1	-1	0.220649	575	1	0.33805	3425	2
GO:BP	mitochondrial genome maintenance	GO:0000002	17	60616	7.30207e-05	4675	8	0.0236276	1374	3	0.220649	575	1	0.33805	3425	2
GO:BP	pseudouridine synthesis	GO:0001522	17	60616	7.30207e-05	4675	8	0.382497	1374	1	1	-1	-1	0.000173824	3425	7
GO:BP	regulation of protein secretion	GO:0050708	212	60616	7.30207e-05	4675	35	0.187321	1374	8	0.626188	575	2	0.0191275	3425	22
GO:BP	regulation of Arp2/3 complex-mediated actin nucleation	GO:0034315	17	60616	7.30207e-05	4675	8	0.382497	1374	1	1	-1	-1	0.14744	3425	3
GO:BP	glycolipid biosynthetic process	GO:0009247	63	60616	7.66137e-05	4675	16	0.00326807	1374	7	1	-1	-1	0.00120067	3425	12
GO:BP	phospholipid transport	GO:0015914	76	60616	0.0148202	4675	13	7.70817e-05	1374	10	1	-1	-1	0.00189236	3425	13
GO:BP	negative regulation of extrinsic apoptotic signaling pathway	GO:2001237	84	60616	7.84208e-05	4675	19	0.205509	1374	4	0.583726	575	1	0.000140717	3425	16
GO:BP	midbrain development	GO:0030901	70	60616	7.97888e-05	4675	17	0.144176	1374	4	0.526844	575	1	0.055771	3425	9
GO:BP	primary neural tube formation	GO:0014020	38	60616	8.01062e-05	4675	12	0.286601	1374	2	0.106548	575	2	0.0203273	3425	7
GO:BP	regulation of cell-cell adhesion	GO:0022407	362	60616	0.0353399	4675	40	0.0938322	1374	14	0.68928	575	3	8.0578e-05	3425	42
GO:BP	regulation of reactive oxygen species metabolic process	GO:2000377	154	60616	8.21745e-05	4675	28	0.0657181	1374	8	0.477731	575	2	0.340482	3425	11
GO:BP	energy coupled proton transport, down electrochemical gradient	GO:0015985	27	60616	8.22797e-05	4675	10	0.205546	1374	2	0.00086992	575	4	0.139514	3425	4
GO:BP	tRNA 5'-leader removal	GO:0001682	13	60616	8.22797e-05	4675	7	0.326687	1374	1	1	-1	-1	0.0949294	3425	3
GO:BP	spliceosomal tri-snRNP complex assembly	GO:0000244	13	60616	8.22797e-05	4675	7	0.326687	1374	1	0.0261812	575	2	0.257197	3425	2
GO:BP	methylguanosine-cap decapping	GO:0110156	13	60616	8.22797e-05	4675	7	0.326687	1374	1	0.187009	575	1	0.257197	3425	2
GO:BP	regulation of protein export from nucleus	GO:0046825	27	60616	8.22797e-05	4675	10	0.0612061	1374	3	0.298298	575	1	0.295102	3425	3
GO:BP	ATP synthesis coupled proton transport	GO:0015986	27	60616	8.22797e-05	4675	10	0.205546	1374	2	0.00086992	575	4	0.139514	3425	4
GO:BP	coenzyme A metabolic process	GO:0015936	13	60616	8.22797e-05	4675	7	0.326687	1374	1	1	-1	-1	0.257197	3425	2
GO:BP	intraciliary retrograde transport	GO:0035721	13	60616	8.22797e-05	4675	7	1	-1	-1	0.187009	575	1	1	-1	-1
GO:BP	regulation of ER to Golgi vesicle-mediated transport	GO:0060628	13	60616	8.22797e-05	4675	7	0.326687	1374	1	1	-1	-1	0.57358	3425	1
GO:BP	protein dealkylation	GO:0008214	27	60616	8.22797e-05	4675	10	0.50355	1374	1	1	-1	-1	0.0149751	3425	6
GO:BP	negative regulation of DNA-templated transcription, elongation	GO:0032785	13	60616	8.22797e-05	4675	7	0.326687	1374	1	0.0261812	575	2	1	-1	-1
GO:BP	telomere maintenance via semi-conservative replication	GO:0032201	27	60616	8.22797e-05	4675	10	0.0612061	1374	3	1	-1	-1	0.00335202	3425	7
GO:BP	sno(s)RNA 3'-end processing	GO:0031126	13	60616	8.22797e-05	4675	7	0.326687	1374	1	0.0261812	575	2	0.57358	3425	1
GO:BP	protein demethylation	GO:0006482	27	60616	8.22797e-05	4675	10	0.50355	1374	1	1	-1	-1	0.0149751	3425	6
GO:BP	sphingoid metabolic process	GO:0046519	22	60616	8.44205e-05	4675	9	0.447776	1374	1	1	-1	-1	0.43323	3425	2
GO:BP	positive regulation of smoothened signaling pathway	GO:0045880	22	60616	8.44205e-05	4675	9	0.0424826	1374	3	0.0544988	575	2	0.739536	3425	1
GO:BP	negative regulation of fibroblast proliferation	GO:0048147	22	60616	8.44205e-05	4675	9	0.447776	1374	1	1	-1	-1	0.0265314	3425	5
GO:BP	regulation of stem cell population maintenance	GO:2000036	22	60616	8.44205e-05	4675	9	1	-1	-1	1	-1	-1	0.0940207	3425	4
GO:BP	mitotic G2 DNA damage checkpoint	GO:0007095	22	60616	8.44205e-05	4675	9	0.447776	1374	1	0.261671	575	1	0.0265314	3425	5
GO:BP	nucleobase metabolic process	GO:0009112	22	60616	8.44205e-05	4675	9	0.158875	1374	2	0.261671	575	1	0.218146	3425	3
GO:BP	regulation of intrinsic apoptotic signaling pathway by p53 class mediator	GO:1902253	22	60616	8.44205e-05	4675	9	0.0424826	1374	3	0.261671	575	1	0.739536	3425	1
GO:BP	protein mannosylation	GO:0035268	22	60616	8.44205e-05	4675	9	0.00710978	1374	4	1	-1	-1	0.218146	3425	3
GO:BP	peptidyl-lysine dimethylation	GO:0018027	22	60616	8.44205e-05	4675	9	0.447776	1374	1	1	-1	-1	0.0940207	3425	4
GO:BP	phosphatidylglycerol metabolic process	GO:0046471	34	60616	0.0339577	4675	7	8.53311e-05	1374	7	0.0933495	575	2	0.385392	3425	3
GO:BP	chromatin silencing	GO:0006342	72	60616	0.000115665	4675	17	0.296206	1374	3	0.535174	575	1	8.66012e-05	3425	15
GO:BP	cytoplasmic sequestering of protein	GO:0051220	23	60616	0.000126482	4675	9	8.69499e-05	1374	6	1	-1	-1	0.446235	3425	2
GO:BP	response to calcium ion	GO:0051592	107	60616	8.74089e-05	4675	22	0.297617	1374	4	0.145522	575	3	0.109456	3425	11
GO:BP	contractile actin filament bundle assembly	GO:0030038	92	60616	8.74089e-05	4675	20	0.4052	1374	3	1	-1	-1	0.160744	3425	9
GO:BP	stress fiber assembly	GO:0043149	92	60616	8.74089e-05	4675	20	0.4052	1374	3	1	-1	-1	0.160744	3425	9
GO:BP	nucleoside metabolic process	GO:0009116	64	60616	9.31793e-05	4675	16	0.000119439	1374	9	0.195343	575	2	0.0349944	3425	9
GO:BP	calcium ion homeostasis	GO:0055074	370	60616	9.35926e-05	4675	52	0.0202343	1374	17	0.872282	575	2	0.360329	3425	24
GO:BP	Fc receptor mediated stimulatory signaling pathway	GO:0002431	139	60616	9.49082e-05	4675	26	0.440395	1374	4	0.434143	575	2	0.127105	3425	13
GO:BP	neural precursor cell proliferation	GO:0061351	71	60616	9.56741e-05	4675	17	0.0612061	1374	5	0.531087	575	1	0.0256548	3425	10
GO:BP	positive regulation of DNA-templated transcription, initiation	GO:2000144	31	60616	0.0215016	4675	7	0.0200037	1374	4	9.60643e-05	575	5	0.0275	3425	6
GO:BP	cellular metabolic compound salvage	GO:0043094	33	60616	9.88923e-05	4675	11	0.0046113	1374	5	0.336646	575	1	0.101745	3425	5
GO:BP	negative regulation of intracellular protein transport	GO:0090317	33	60616	9.88923e-05	4675	11	0.562309	1374	1	0.0892966	575	2	0.101745	3425	5
GO:BP	tRNA methylation	GO:0030488	33	60616	9.88923e-05	4675	11	0.0046113	1374	5	0.000128257	575	5	0.000473011	3425	9
GO:BP	GPI anchor metabolic process	GO:0006505	33	60616	9.88923e-05	4675	11	0.000644013	1374	6	1	-1	-1	0.101745	3425	5
GO:BP	mesenchymal cell differentiation	GO:0048762	192	60616	0.00575078	4675	27	0.34067	1374	6	0.578883	575	2	0.000103334	3425	27
GO:BP	plasma membrane organization	GO:0007009	91	60616	0.0255133	4675	14	0.0537153	1374	6	1	-1	-1	0.000103974	3425	17
GO:BP	phosphatidylinositol phosphorylation	GO:0046854	39	60616	0.000105425	4675	12	0.123523	1374	3	0.373596	575	1	0.0667741	3425	6
GO:BP	replication fork processing	GO:0031297	39	60616	0.000105425	4675	12	0.0384908	1374	4	0.0030172	575	4	0.0667741	3425	6
GO:BP	divalent inorganic cation homeostasis	GO:0072507	410	60616	0.000105681	4675	56	0.006631	1374	20	0.759279	575	3	0.44658	3425	25
GO:BP	glycogen metabolic process	GO:0005977	58	60616	0.000107898	4675	15	0.00959921	1374	6	0.473876	575	1	0.323267	3425	5
GO:BP	positive regulation of axon extension	GO:0045773	24	60616	0.0220406	4675	6	0.000110933	1374	6	1	-1	-1	1	-1	-1
GO:BP	regulation of peptide secretion	GO:0002791	234	60616	0.000110951	4675	37	0.158875	1374	9	0.43695	575	3	0.0283327	3425	23
GO:BP	tube formation	GO:0035148	65	60616	0.000114062	4675	16	0.483355	1374	2	0.0156561	575	4	0.0381763	3425	9
GO:BP	receptor-mediated endocytosis	GO:0006898	298	60616	0.000116598	4675	44	0.0073266	1374	16	0.127197	575	6	0.00240796	3425	32
GO:BP	carboxylic acid transmembrane transport	GO:1905039	109	60616	0.000117071	4675	22	0.00479301	1374	9	0.669108	575	1	0.00244124	3425	16
GO:BP	regulation of defense response to virus by virus	GO:0050690	28	60616	0.000117071	4675	10	0.209244	1374	2	0.0740189	575	2	0.528315	3425	2
GO:BP	entry into host	GO:0044409	80	60616	0.00131623	4675	16	0.000117128	1374	10	0.568035	575	1	0.0497011	3425	10
GO:BP	endoplasmic reticulum tubular network organization	GO:0071786	18	60616	0.00011878	4675	8	0.129705	1374	2	1	-1	-1	0.163848	3425	3
GO:BP	protein localization to kinetochore	GO:0034501	18	60616	0.00011878	4675	8	0.0268115	1374	3	0.0414845	575	2	0.163848	3425	3
GO:BP	negative regulation of intrinsic apoptotic signaling pathway by p53 class mediator	GO:1902254	18	60616	0.00011878	4675	8	0.0268115	1374	3	1	-1	-1	1	-1	-1
GO:BP	negative regulation of protein acetylation	GO:1901984	18	60616	0.00011878	4675	8	0.129705	1374	2	1	-1	-1	0.0549055	3425	4
GO:BP	mitotic recombination	GO:0006312	18	60616	0.00011878	4675	8	0.396438	1374	1	0.229317	575	1	0.358828	3425	2
GO:BP	vesicle docking	GO:0048278	52	60616	0.00012159	4675	14	0.00596475	1374	6	1	-1	-1	0.262605	3425	5
GO:BP	Fc-gamma receptor signaling pathway involved in phagocytosis	GO:0038096	133	60616	0.000122711	4675	25	0.412271	1374	4	0.416541	575	2	0.230309	3425	11
GO:BP	immune response-regulating cell surface receptor signaling pathway involved in phagocytosis	GO:0002433	133	60616	0.000122711	4675	25	0.412271	1374	4	0.416541	575	2	0.230309	3425	11
GO:BP	embryonic organ development	GO:0048568	200	60616	0.000122828	4675	33	0.515966	1374	5	0.360573	575	3	0.255386	3425	15
GO:BP	negative regulation of supramolecular fiber organization	GO:1902904	131	60616	0.00362712	4675	21	0.0349016	1374	8	1	-1	-1	0.000125197	3425	21
GO:BP	heparan sulfate proteoglycan metabolic process	GO:0030201	28	60616	0.11858	4675	5	0.209244	1374	2	1	-1	-1	0.000126149	3425	9
GO:BP	fatty acid beta-oxidation using acyl-CoA oxidase	GO:0033540	15	60616	0.00199533	4675	6	0.000126171	1374	5	1	-1	-1	1	-1	-1
GO:BP	histone H3-K9 methylation	GO:0051567	23	60616	0.000126482	4675	9	1	-1	-1	0.0569662	575	2	0.446235	3425	2
GO:BP	lipid droplet organization	GO:0034389	23	60616	0.000126482	4675	9	0.460424	1374	1	1	-1	-1	0.446235	3425	2
GO:BP	proteasomal ubiquitin-independent protein catabolic process	GO:0010499	23	60616	0.000126482	4675	9	0.460424	1374	1	1	-1	-1	0.00127255	3425	7
GO:BP	regulation of actin nucleation	GO:0051125	23	60616	0.000126482	4675	9	0.460424	1374	1	1	-1	-1	0.105515	3425	4
GO:BP	mannosylation	GO:0097502	23	60616	0.000126482	4675	9	0.0082041	1374	4	1	-1	-1	0.105515	3425	4
GO:BP	negative regulation of smoothened signaling pathway	GO:0045879	23	60616	0.000126482	4675	9	0.169657	1374	2	1	-1	-1	0.031318	3425	5
GO:BP	positive regulation of histone acetylation	GO:0035066	23	60616	0.000126482	4675	9	0.0468334	1374	3	1	-1	-1	0.237536	3425	3
GO:BP	branched-chain amino acid metabolic process	GO:0009081	23	60616	0.000126482	4675	9	0.0082041	1374	4	0.268931	575	1	0.446235	3425	2
GO:BP	heart development	GO:0007507	346	60616	0.000127808	4675	49	0.331481	1374	10	0.184331	575	6	0.00378401	3425	35
GO:BP	negative regulation of protein transport	GO:0051224	102	60616	0.000128179	4675	21	0.0748913	1374	6	0.323037	575	2	0.0436915	3425	12
GO:BP	fat cell differentiation	GO:0045444	158	60616	0.00012897	4675	28	0.0145868	1374	10	0.0181253	575	6	0.0159111	3425	18
GO:BP	negative regulation of defense response	GO:0031348	192	60616	0.000130485	4675	32	0.487412	1374	5	0.847361	575	1	0.29864	3425	14
GO:BP	maintenance of protein location in cell	GO:0032507	59	60616	0.000132197	4675	15	0.0365836	1374	5	0.477731	575	1	0.00067355	3425	12
GO:BP	glucan metabolic process	GO:0044042	59	60616	0.000132197	4675	15	0.0103605	1374	6	0.477731	575	1	0.33645	3425	5
GO:BP	cellular glucan metabolic process	GO:0006073	59	60616	0.000132197	4675	15	0.0103605	1374	6	0.477731	575	1	0.33645	3425	5
GO:BP	purine nucleoside metabolic process	GO:0042278	34	60616	0.000133377	4675	11	0.0264068	1374	4	0.342697	575	1	0.109723	3425	5
GO:BP	regulation of mitochondrial membrane potential	GO:0051881	50	60616	0.00032127	4675	13	0.000133838	1374	8	0.0403705	575	3	0.252469	3425	5
GO:BP	organic acid transmembrane transport	GO:1903825	110	60616	0.000133862	4675	22	0.00502521	1374	9	0.671936	575	1	0.00268692	3425	16
GO:BP	regulation of oxidative stress-induced cell death	GO:1903201	66	60616	0.00013714	4675	16	0.131326	1374	4	0.509756	575	1	0.261791	3425	6
GO:BP	cellular response to glucose stimulus	GO:0071333	66	60616	0.00013714	4675	16	1	-1	-1	0.509756	575	1	0.164301	3425	7
GO:BP	neural tube formation	GO:0001841	40	60616	0.00013714	4675	12	0.302914	1374	2	0.0261812	575	3	0.0260843	3425	7
GO:BP	vesicle cytoskeletal trafficking	GO:0099518	66	60616	0.00013714	4675	16	0.0523159	1374	5	1	-1	-1	0.041151	3425	9
GO:BP	lamellipodium organization	GO:0097581	73	60616	0.000137306	4675	17	0.303003	1374	3	0.538979	575	1	0.000386567	3425	14
GO:BP	inorganic cation import across plasma membrane	GO:0098659	93	60616	0.364797	4675	9	0.240373	1374	4	1	-1	-1	0.000137616	3425	17
GO:BP	inorganic ion import across plasma membrane	GO:0099587	93	60616	0.364797	4675	9	0.240373	1374	4	1	-1	-1	0.000137616	3425	17
GO:BP	Fc-gamma receptor signaling pathway	GO:0038094	134	60616	0.000138017	4675	25	0.417747	1374	4	0.41907	575	2	0.237536	3425	11
GO:BP	glycosaminoglycan metabolic process	GO:0030203	132	60616	0.000724106	4675	23	0.00487076	1374	10	0.731901	575	1	0.000139496	3425	21
GO:BP	positive regulation of mRNA 3'-end processing	GO:0031442	10	60616	0.00014535	4675	6	0.277026	1374	1	0.156418	575	1	1	-1	-1
GO:BP	coenzyme A biosynthetic process	GO:0015937	10	60616	0.00014535	4675	6	0.277026	1374	1	1	-1	-1	0.197113	3425	2
GO:BP	positive regulation of mitophagy	GO:1901526	10	60616	0.00014535	4675	6	0.00647406	1374	3	1	-1	-1	1	-1	-1
GO:BP	tubulin complex assembly	GO:0007021	10	60616	0.00014535	4675	6	1	-1	-1	1	-1	-1	0.197113	3425	2
GO:BP	ATF6-mediated unfolded protein response	GO:0036500	10	60616	0.00014535	4675	6	1	-1	-1	1	-1	-1	0.499275	3425	1
GO:BP	IRES-dependent viral translational initiation	GO:0075522	10	60616	0.00014535	4675	6	0.277026	1374	1	1	-1	-1	0.499275	3425	1
GO:BP	signal peptide processing	GO:0006465	10	60616	0.00014535	4675	6	0.277026	1374	1	1	-1	-1	0.499275	3425	1
GO:BP	lipid droplet formation	GO:0140042	10	60616	0.00014535	4675	6	0.277026	1374	1	1	-1	-1	1	-1	-1
GO:BP	response to UV-C	GO:0010225	10	60616	0.00014535	4675	6	0.277026	1374	1	1	-1	-1	0.499275	3425	1
GO:BP	negative regulation of peptidyl-lysine acetylation	GO:2000757	14	60616	0.000147098	4675	7	0.0944762	1374	2	1	-1	-1	0.109723	3425	3
GO:BP	mRNA cleavage involved in mRNA processing	GO:0098787	14	60616	0.000147098	4675	7	1	-1	-1	0.195343	575	1	0.00407089	3425	5
GO:BP	regulation of intrinsic apoptotic signaling pathway in response to DNA damage by p53 class mediator	GO:1902165	14	60616	0.000147098	4675	7	0.0148783	1374	3	1	-1	-1	1	-1	-1
GO:BP	regulation of rRNA processing	GO:2000232	14	60616	0.000147098	4675	7	0.340696	1374	1	0.0295806	575	2	0.283626	3425	2
GO:BP	nuclear pore organization	GO:0006999	14	60616	0.000147098	4675	7	1	-1	-1	0.0295806	575	2	0.109723	3425	3
GO:BP	nuclear migration	GO:0007097	14	60616	0.000147098	4675	7	1	-1	-1	0.195343	575	1	0.595948	3425	1
GO:BP	negative regulation of DNA damage response, signal transduction by p53 class mediator	GO:0043518	14	60616	0.000147098	4675	7	1	-1	-1	1	-1	-1	1	-1	-1
GO:BP	regulation of autophagosome maturation	GO:1901096	14	60616	0.000147098	4675	7	0.0148783	1374	3	1	-1	-1	1	-1	-1
GO:BP	negative regulation of autophagosome assembly	GO:1902902	14	60616	0.000147098	4675	7	0.340696	1374	1	1	-1	-1	0.595948	3425	1
GO:BP	regulation of oxidoreductase activity	GO:0051341	103	60616	0.0156968	4675	16	0.0769137	1374	6	0.324973	575	2	0.000147681	3425	18
GO:BP	developmental growth	GO:0048589	292	60616	0.00014805	4675	43	0.0133029	1374	15	0.365819	575	4	0.0521458	3425	26
GO:BP	negative regulation of immune system process	GO:0002683	311	60616	0.000152694	4675	45	0.247998	1374	10	0.598823	575	3	0.0891727	3425	26
GO:BP	endothelium development	GO:0003158	113	60616	0.337708	4675	11	0.192959	1374	5	0.681503	575	1	0.000153782	3425	19
GO:BP	leukocyte differentiation	GO:0002521	368	60616	0.000156029	4675	51	0.0612061	1374	15	0.870826	575	2	0.0389422	3425	32
GO:BP	cellular divalent inorganic cation homeostasis	GO:0072503	397	60616	0.000157821	4675	54	0.00990379	1374	19	0.741367	575	3	0.467188	3425	24
GO:BP	fatty acid derivative biosynthetic process	GO:1901570	60	60616	0.000160643	4675	15	0.23309	1374	3	0.482489	575	1	0.000198091	3425	13
GO:BP	photoperiodism	GO:0009648	29	60616	0.000161046	4675	10	0.219522	1374	2	0.312389	575	1	0.31821	3425	3
GO:BP	regulation of cellular response to oxidative stress	GO:1900407	74	60616	0.000162933	4675	17	0.0252191	1374	6	0.543784	575	1	0.218146	3425	7
GO:BP	regulation of synapse organization	GO:0050807	120	60616	0.13452	4675	14	0.000163901	1374	12	0.0725276	575	4	0.00617319	3425	16
GO:BP	regulation of cilium assembly	GO:1902017	47	60616	0.000166086	4675	13	0.353877	1374	2	0.0350676	575	3	0.000366078	3425	11
GO:BP	regulation of cell-substrate junction organization	GO:0150116	59	60616	0.0351195	4675	10	0.226007	1374	3	0.176199	575	2	0.000166347	3425	13
GO:BP	mammary gland development	GO:0030879	51	60616	0.08478	4675	8	0.382497	1374	2	1	-1	-1	0.000169581	3425	12
GO:BP	protein localization to lysosome	GO:0061462	41	60616	0.000177082	4675	12	0.131326	1374	3	0.384736	575	1	0.00230835	3425	9
GO:BP	liver development	GO:0001889	41	60616	0.000177082	4675	12	0.311891	1374	2	0.384736	575	1	0.29864	3425	4
GO:BP	protein ADP-ribosylation	GO:0006471	35	60616	0.000177201	4675	11	0.0284516	1374	4	1	-1	-1	0.119597	3425	5
GO:BP	epithelial tube morphogenesis	GO:0060562	166	60616	0.00334339	4675	25	0.254849	1374	6	0.0607839	575	5	0.000182962	3425	24
GO:BP	regulation of response to interferon-gamma	GO:0060330	24	60616	0.000183514	4675	9	0.180033	1374	2	1	-1	-1	0.467188	3425	2
GO:BP	regulation of interferon-gamma-mediated signaling pathway	GO:0060334	24	60616	0.000183514	4675	9	0.180033	1374	2	1	-1	-1	0.467188	3425	2
GO:BP	peroxisomal membrane transport	GO:0015919	19	60616	0.000184493	4675	8	0.00434667	1374	4	0.0450939	575	2	0.179945	3425	3
GO:BP	rRNA catabolic process	GO:0016075	19	60616	0.000184493	4675	8	0.133617	1374	2	0.238435	575	1	0.0637438	3425	4
GO:BP	DNA methylation-dependent heterochromatin assembly	GO:0006346	19	60616	0.000184493	4675	8	1	-1	-1	0.238435	575	1	0.179945	3425	3
GO:BP	acetyl-CoA biosynthetic process	GO:0006085	19	60616	0.000184493	4675	8	0.0307254	1374	3	0.238435	575	1	0.0637438	3425	4
GO:BP	P-body assembly	GO:0033962	19	60616	0.000184493	4675	8	0.133617	1374	2	0.238435	575	1	0.00268692	3425	6
GO:BP	membrane protein intracellular domain proteolysis	GO:0031293	19	60616	0.000184493	4675	8	0.133617	1374	2	1	-1	-1	0.377804	3425	2
GO:BP	tetrapyrrole metabolic process	GO:0033013	54	60616	0.000185835	4675	14	0.00706044	1374	6	0.00876513	575	4	0.0913346	3425	7
GO:BP	fatty acid derivative metabolic process	GO:1901568	77	60616	0.000270444	4675	17	0.0292485	1374	6	0.556522	575	1	0.000187487	3425	15
GO:BP	negative regulation of transforming growth factor beta receptor signaling pathway	GO:0030512	75	60616	0.000194355	4675	17	0.825674	1374	1	0.0861352	575	3	0.01406	3425	11
GO:BP	regulation of DNA-templated transcription, initiation	GO:2000142	36	60616	0.0152104	4675	8	0.0309104	1374	4	0.000194556	575	5	0.000908888	3425	9
GO:BP	cellular response to monosaccharide stimulus	GO:0071326	68	60616	0.000198369	4675	16	1	-1	-1	0.518892	575	1	0.179945	3425	7
GO:BP	cellular response to hexose stimulus	GO:0071331	68	60616	0.000198369	4675	16	1	-1	-1	0.518892	575	1	0.179945	3425	7
GO:BP	regulation of calcium ion transport	GO:0051924	188	60616	0.000206036	4675	31	0.0165615	1374	11	0.841268	575	1	0.445437	3425	12
GO:BP	negative regulation of receptor-mediated endocytosis	GO:0048261	27	60616	0.22111	4675	4	0.000215646	1374	6	1	-1	-1	0.514371	3425	2
GO:BP	glycoprotein catabolic process	GO:0006516	27	60616	0.22111	4675	4	0.000215646	1374	6	1	-1	-1	0.514371	3425	2
GO:BP	anoikis	GO:0043276	30	60616	0.0002209	4675	10	1	-1	-1	0.0817373	575	2	0.00600336	3425	7
GO:BP	establishment of mitotic spindle localization	GO:0040001	30	60616	0.0002209	4675	10	0.0183676	1374	4	0.00127145	575	4	0.0239396	3425	6
GO:BP	modulation by host of viral process	GO:0044788	30	60616	0.0002209	4675	10	1	-1	-1	0.318939	575	1	0.179353	3425	4
GO:BP	positive regulation of protein import	GO:1904591	30	60616	0.0002209	4675	10	1	-1	-1	1	-1	-1	0.0770398	3425	5
GO:BP	NADH metabolic process	GO:0006734	37	60616	0.00533867	4675	9	0.111004	1374	3	1	-1	-1	0.000221662	3425	10
GO:BP	insulin secretion	GO:0030073	138	60616	0.000221888	4675	25	0.169657	1374	6	0.744684	575	1	0.340185	3425	10
GO:BP	cytoplasmic pattern recognition receptor signaling pathway in response to virus	GO:0039528	30	60616	0.0011484	4675	9	0.533884	1374	1	0.0134738	575	3	0.000223043	3425	9
GO:BP	negative regulation of establishment of protein localization	GO:1904950	106	60616	0.000223806	4675	21	0.0359649	1374	7	0.334323	575	2	0.0268939	3425	13
GO:BP	cell-matrix adhesion	GO:0007160	190	60616	0.00121827	4675	29	0.223439	1374	7	0.336646	575	3	0.000224244	3425	26
GO:BP	synaptic vesicle cycle	GO:0099504	114	60616	0.000228157	4675	22	0.32861	1374	4	0.162222	575	3	0.043034	3425	13
GO:BP	regulation of polysaccharide metabolic process	GO:0032881	36	60616	0.000233009	4675	11	1	-1	-1	0.355362	575	1	0.245177	3425	4
GO:BP	regulation of protein import into nucleus	GO:0042306	36	60616	0.000233009	4675	11	1	-1	-1	0.355362	575	1	0.127105	3425	5
GO:BP	intra-Golgi vesicle-mediated transport	GO:0006891	36	60616	0.000233009	4675	11	0.00101156	1374	6	0.355362	575	1	0.000908888	3425	9
GO:BP	non-motile cilium assembly	GO:1905515	36	60616	0.000233009	4675	11	0.0309104	1374	4	0.00233644	575	4	0.245177	3425	4
GO:BP	positive regulation of exocytosis	GO:0045921	70	60616	0.000280778	4675	16	0.000234177	1374	9	0.526844	575	1	0.29864	3425	6
GO:BP	organic anion transport	GO:0015711	282	60616	0.00109512	4675	39	0.000234961	1374	19	0.93392	575	1	0.00388995	3425	30
GO:BP	response to sterol depletion	GO:0006991	15	60616	0.000248938	4675	7	0.353877	1374	1	1	-1	-1	0.29864	3425	2
GO:BP	protein maturation by iron-sulfur cluster transfer	GO:0097428	15	60616	0.000248938	4675	7	0.0999919	1374	2	0.203503	575	1	0.127105	3425	3
GO:BP	phosphatidylethanolamine biosynthetic process	GO:0006646	15	60616	0.000248938	4675	7	1	-1	-1	1	-1	-1	0.127105	3425	3
GO:BP	positive regulation of chromosome separation	GO:1905820	15	60616	0.000248938	4675	7	1	-1	-1	0.00224166	575	3	0.0317107	3425	4
GO:BP	tRNA 5'-end processing	GO:0099116	15	60616	0.000248938	4675	7	0.353877	1374	1	0.203503	575	1	0.0317107	3425	4
GO:BP	regulation of RNA export from nucleus	GO:0046831	15	60616	0.000248938	4675	7	0.353877	1374	1	0.203503	575	1	0.29864	3425	2
GO:BP	sulfur amino acid biosynthetic process	GO:0000097	15	60616	0.000248938	4675	7	0.353877	1374	1	0.203503	575	1	0.29864	3425	2
GO:BP	histone H3 deacetylation	GO:0070932	15	60616	0.000248938	4675	7	0.353877	1374	1	1	-1	-1	0.127105	3425	3
GO:BP	sno(s)RNA processing	GO:0043144	15	60616	0.000248938	4675	7	0.353877	1374	1	0.0328136	575	2	0.29864	3425	2
GO:BP	response to mitochondrial depolarisation	GO:0098780	15	60616	0.000248938	4675	7	0.00187538	1374	4	1	-1	-1	0.29864	3425	2
GO:BP	positive regulation of telomerase RNA localization to Cajal body	GO:1904874	15	60616	0.000248938	4675	7	1	-1	-1	0.203503	575	1	0.000718261	3425	6
GO:BP	negative regulation of cysteine-type endopeptidase activity	GO:2000117	70	60616	0.00278606	4675	14	0.0612061	1374	5	1	-1	-1	0.000251225	3425	14
GO:BP	regulation of neurotransmitter levels	GO:0001505	156	60616	0.000257778	4675	27	0.0135044	1374	10	0.0534649	575	5	0.0529019	3425	16
GO:BP	negative regulation of receptor signaling pathway via JAK-STAT	GO:0046426	25	60616	0.00026034	4675	9	0.483355	1374	1	0.283778	575	1	0.779273	3425	1
GO:BP	phosphatidylinositol dephosphorylation	GO:0046856	25	60616	0.00026034	4675	9	0.184564	1374	2	1	-1	-1	0.127105	3425	4
GO:BP	cortical actin cytoskeleton organization	GO:0030866	25	60616	0.00026034	4675	9	0.0107271	1374	4	1	-1	-1	0.257197	3425	3
GO:BP	response to molecule of bacterial origin	GO:0002237	217	60616	0.00026066	4675	34	0.203504	1374	8	0.398937	575	3	0.109322	3425	19
GO:BP	meiotic chromosome segregation	GO:0045132	63	60616	0.0218297	4675	11	0.470329	1374	2	0.000261096	575	6	0.0770398	3425	8
GO:BP	actin filament bundle organization	GO:0061572	138	60616	0.00135463	4675	23	0.169657	1374	6	1	-1	-1	0.000262464	3425	21
GO:BP	RIG-I signaling pathway	GO:0039529	24	60616	0.0055346	4675	7	0.472052	1374	1	0.0607839	575	2	0.000263512	3425	8
GO:BP	neurotransmitter transport	GO:0006836	148	60616	0.00026927	4675	26	0.0101428	1374	10	0.111174	575	4	0.0659528	3425	15
GO:BP	mesenchyme development	GO:0060485	226	60616	0.00224583	4675	32	0.224498	1374	8	0.242357	575	4	0.000269459	3425	29
GO:BP	heterochromatin organization	GO:0070828	77	60616	0.000270444	4675	17	1	-1	-1	0.0863065	575	3	0.000664796	3425	14
GO:BP	connective tissue development	GO:0061448	118	60616	0.377805	4675	11	0.113682	1374	6	1	-1	-1	0.000273345	3425	19
GO:BP	neutral lipid metabolic process	GO:0006638	118	60616	0.0055346	4675	19	0.113682	1374	6	0.694713	575	1	0.000273345	3425	19
GO:BP	membrane protein ectodomain proteolysis	GO:0006509	41	60616	0.0762939	4675	7	0.000276395	1374	7	1	-1	-1	0.29864	3425	4
GO:BP	negative regulation of defense response to virus	GO:0050687	20	60616	0.000278395	4675	8	0.422341	1374	1	0.245626	575	1	0.0735747	3425	4
GO:BP	stress granule assembly	GO:0034063	20	60616	0.000278395	4675	8	0.0342416	1374	3	1	-1	-1	0.197113	3425	3
GO:BP	regulation of activin receptor signaling pathway	GO:0032925	20	60616	0.000278395	4675	8	1	-1	-1	0.245626	575	1	0.398234	3425	2
GO:BP	ceramide catabolic process	GO:0046514	20	60616	0.000278395	4675	8	0.422341	1374	1	1	-1	-1	0.0735747	3425	4
GO:BP	mitochondrial cytochrome c oxidase assembly	GO:0033617	20	60616	0.000278395	4675	8	0.144018	1374	2	0.00478101	575	3	0.0735747	3425	4
GO:BP	guanosine-containing compound metabolic process	GO:1901068	20	60616	0.000278395	4675	8	0.144018	1374	2	0.245626	575	1	0.197113	3425	3
GO:BP	sphingosine metabolic process	GO:0006670	20	60616	0.000278395	4675	8	0.422341	1374	1	1	-1	-1	0.398234	3425	2
GO:BP	NLS-bearing protein import into nucleus	GO:0006607	20	60616	0.000278395	4675	8	1	-1	-1	0.245626	575	1	0.0035174	3425	6
GO:BP	regulation of cytoplasmic translation	GO:2000765	20	60616	0.000278395	4675	8	0.422341	1374	1	0.0488624	575	2	0.398234	3425	2
GO:BP	lipid homeostasis	GO:0055088	140	60616	0.0002784	4675	25	0.0472272	1374	8	0.437746	575	2	0.127105	3425	13
GO:BP	negative regulation of cysteine-type endopeptidase activity involved in apoptotic process	GO:0043154	62	60616	0.00265642	4675	13	0.0428221	1374	5	1	-1	-1	0.000278984	3425	13
GO:BP	regulation of protein localization to plasma membrane	GO:1903076	89	60616	0.00152205	4675	17	0.00129347	1374	9	1	-1	-1	0.000279571	3425	16
GO:BP	positive regulation of protein sumoylation	GO:0033235	11	60616	0.00028317	4675	6	0.0656242	1374	2	1	-1	-1	0.218146	3425	2
GO:BP	proteasome assembly	GO:0043248	11	60616	0.00028317	4675	6	0.29535	1374	1	0.166577	575	1	0.526809	3425	1
GO:BP	negative regulation of centrosome duplication	GO:0010826	11	60616	0.00028317	4675	6	1	-1	-1	0.166577	575	1	0.526809	3425	1
GO:BP	chromatin-mediated maintenance of transcription	GO:0048096	11	60616	0.00028317	4675	6	0.29535	1374	1	1	-1	-1	0.526809	3425	1
GO:BP	positive regulation of cytoplasmic translation	GO:2000767	11	60616	0.00028317	4675	6	1	-1	-1	0.166577	575	1	0.526809	3425	1
GO:BP	methionine biosynthetic process	GO:0009086	11	60616	0.00028317	4675	6	0.29535	1374	1	0.166577	575	1	0.526809	3425	1
GO:BP	negative regulation of telomerase activity	GO:0051974	11	60616	0.00028317	4675	6	0.29535	1374	1	1	-1	-1	0.218146	3425	2
GO:BP	inositol phosphate dephosphorylation	GO:0046855	11	60616	0.00028317	4675	6	1	-1	-1	1	-1	-1	0.526809	3425	1
GO:BP	negative regulation of centrosome cycle	GO:0046606	11	60616	0.00028317	4675	6	1	-1	-1	0.166577	575	1	0.526809	3425	1
GO:BP	positive regulation of actin nucleation	GO:0051127	11	60616	0.00028317	4675	6	0.29535	1374	1	1	-1	-1	0.526809	3425	1
GO:BP	regulation of protein neddylation	GO:2000434	11	60616	0.00028317	4675	6	0.29535	1374	1	0.166577	575	1	0.218146	3425	2
GO:BP	regulation of protein localization to Cajal body	GO:1904869	11	60616	0.00028317	4675	6	1	-1	-1	1	-1	-1	0.0665314	3425	3
GO:BP	positive regulation of protein localization to Cajal body	GO:1904871	11	60616	0.00028317	4675	6	1	-1	-1	1	-1	-1	0.0665314	3425	3
GO:BP	cellular response to increased oxygen levels	GO:0036295	11	60616	0.00028317	4675	6	0.0656242	1374	2	1	-1	-1	0.526809	3425	1
GO:BP	regulation of interferon-beta production	GO:0032648	43	60616	0.000285292	4675	12	0.14305	1374	3	0.124587	575	2	0.0116459	3425	8
GO:BP	vesicle-mediated transport in synapse	GO:0099003	116	60616	0.000292246	4675	22	0.339282	1374	4	0.166577	575	3	0.0482919	3425	13
GO:BP	lysosome localization	GO:0032418	56	60616	0.00334905	4675	12	0.000293082	1374	8	0.00986715	575	4	0.104712	3425	7
GO:BP	purine ribonucleoside metabolic process	GO:0046128	31	60616	0.000295191	4675	10	0.0827633	1374	3	0.324973	575	1	0.191176	3425	4
GO:BP	entrainment of circadian clock	GO:0009649	31	60616	0.000295191	4675	10	0.23309	1374	2	0.0861352	575	2	0.340185	3425	3
GO:BP	regulation of glycogen metabolic process	GO:0070873	31	60616	0.000295191	4675	10	1	-1	-1	0.324973	575	1	0.340185	3425	3
GO:BP	synaptic vesicle transport	GO:0048489	37	60616	0.000300854	4675	11	0.00725078	1374	5	0.361373	575	1	0.42621	3425	3
GO:BP	dendrite morphogenesis	GO:0048813	95	60616	0.00117728	4675	18	0.131326	1374	5	0.000301262	575	7	0.000576139	3425	16
GO:BP	spindle localization	GO:0051653	46	60616	0.000559044	4675	12	0.060506	1374	4	0.00517822	575	4	0.000303215	3425	11
GO:BP	positive regulation of protein localization to chromosome, telomeric region	GO:1904816	13	60616	0.000851242	4675	6	1	-1	-1	1	-1	-1	0.0003048	3425	6
GO:BP	regulation of protein deubiquitination	GO:0090085	13	60616	0.00645244	4675	5	0.326687	1374	1	1	-1	-1	0.0003048	3425	6
GO:BP	telencephalon development	GO:0021537	93	60616	0.000313831	4675	19	0.240373	1374	4	0.0405887	575	4	0.0004589	3425	16
GO:BP	regulation of dendrite morphogenesis	GO:0048814	40	60616	0.0266128	4675	8	0.00973548	1374	5	0.000315046	575	5	0.287162	3425	4
GO:BP	establishment or maintenance of epithelial cell apical/basal polarity	GO:0045197	29	60616	0.0492138	4675	6	0.000320009	1374	6	0.312389	575	1	0.164301	3425	4
GO:BP	regulation of synapse structure or activity	GO:0050803	130	60616	0.131754	4675	15	0.000339154	1374	12	0.0863065	575	4	0.00558791	3425	17
GO:BP	protein localization to cell surface	GO:0034394	57	60616	0.000339314	4675	14	0.425654	1374	2	0.169933	575	2	0.00184944	3425	11
GO:BP	embryonic morphogenesis	GO:0048598	313	60616	0.000349524	4675	44	0.180427	1374	11	0.0780337	575	7	0.000354231	3425	36
GO:BP	learning	GO:0007612	55	60616	0.0228105	4675	10	0.0892474	1374	4	1	-1	-1	0.000355524	3425	12
GO:BP	response to catecholamine	GO:0071869	55	60616	0.00870384	4675	11	0.205756	1374	3	1	-1	-1	0.000355524	3425	12
GO:BP	response to monoamine	GO:0071867	55	60616	0.00870384	4675	11	0.205756	1374	3	1	-1	-1	0.000355524	3425	12
GO:BP	cellular response to catecholamine stimulus	GO:0071870	55	60616	0.00870384	4675	11	0.205756	1374	3	1	-1	-1	0.000355524	3425	12
GO:BP	peptidyl-tyrosine modification	GO:0018212	265	60616	0.00436788	4675	35	0.0138641	1374	14	0.922597	575	1	0.000355524	3425	32
GO:BP	cellular response to monoamine stimulus	GO:0071868	55	60616	0.00870384	4675	11	0.205756	1374	3	1	-1	-1	0.000355524	3425	12
GO:BP	intracellular cholesterol transport	GO:0032367	26	60616	0.000361926	4675	9	0.0120952	1374	4	1	-1	-1	0.790848	3425	1
GO:BP	vesicle cargo loading	GO:0035459	26	60616	0.000361926	4675	9	0.0120952	1374	4	1	-1	-1	0.276782	3425	3
GO:BP	intracellular sterol transport	GO:0032366	26	60616	0.000361926	4675	9	0.0120952	1374	4	1	-1	-1	0.790848	3425	1
GO:BP	negative regulation of intrinsic apoptotic signaling pathway in response to DNA damage	GO:1902230	26	60616	0.000361926	4675	9	0.00170819	1374	5	0.291781	575	1	1	-1	-1
GO:BP	exit from mitosis	GO:0010458	26	60616	0.000361926	4675	9	0.195382	1374	2	0.0691049	575	2	0.127105	3425	4
GO:BP	establishment of spindle localization	GO:0051293	44	60616	0.000361926	4675	12	0.0533633	1374	4	0.00452666	575	4	0.000923242	3425	10
GO:BP	histone H2A ubiquitination	GO:0033522	26	60616	0.000361926	4675	9	0.49311	1374	1	0.00935928	575	3	0.00268692	3425	7
GO:BP	positive regulation of DNA replication	GO:0045740	26	60616	0.000361926	4675	9	0.195382	1374	2	0.291781	575	1	0.0479084	3425	5
GO:BP	viral budding	GO:0046755	26	60616	0.000361926	4675	9	0.0120952	1374	4	0.0691049	575	2	0.0479084	3425	5
GO:BP	regulation of mitochondrial gene expression	GO:0062125	26	60616	0.000361926	4675	9	0.0120952	1374	4	0.000755706	575	4	0.0126945	3425	6
GO:BP	cerebral cortex development	GO:0021987	47	60616	0.00252298	4675	11	0.353877	1374	2	0.0350676	575	3	0.000366078	3425	11
GO:BP	regulation of purine nucleotide biosynthetic process	GO:1900371	32	60616	0.0716079	4675	6	0.243363	1374	2	0.330905	575	1	0.000374372	3425	9
GO:BP	regulation of G protein-coupled receptor signaling pathway	GO:0008277	118	60616	0.000377127	4675	22	0.208645	1374	5	0.694713	575	1	0.00530205	3425	16
GO:BP	cell-substrate junction assembly	GO:0007044	82	60616	0.0255502	4675	13	0.195098	1374	4	0.0975756	575	3	0.000377471	3425	15
GO:BP	negative regulation of mitochondrial membrane potential	GO:0010917	10	60616	0.254745	4675	2	0.000380856	1374	4	0.156418	575	1	1	-1	-1
GO:BP	nucleotide-sugar metabolic process	GO:0009225	30	60616	0.0183729	4675	7	0.000383914	1374	6	1	-1	-1	0.00600336	3425	7
GO:BP	somatic recombination of immunoglobulin genes involved in immune response	GO:0002204	32	60616	0.000395277	4675	10	0.08799	1374	3	0.0156561	575	3	0.0930415	3425	5
GO:BP	somatic diversification of immunoglobulins involved in immune response	GO:0002208	32	60616	0.000395277	4675	10	0.08799	1374	3	0.0156561	575	3	0.0930415	3425	5
GO:BP	isotype switching	GO:0045190	32	60616	0.000395277	4675	10	0.08799	1374	3	0.0156561	575	3	0.0930415	3425	5
GO:BP	microtubule nucleation	GO:0007020	32	60616	0.000395277	4675	10	0.00406061	1374	5	0.0863065	575	2	0.0313813	3425	6
GO:BP	positive regulation of response to endoplasmic reticulum stress	GO:1905898	32	60616	0.000395277	4675	10	0.243363	1374	2	0.0156561	575	3	0.00191796	3425	8
GO:BP	mitochondrial RNA processing	GO:0000963	16	60616	0.000399191	4675	7	1	-1	-1	0.00268034	575	3	0.00103866	3425	6
GO:BP	positive regulation of double-strand break repair via nonhomologous end joining	GO:2001034	16	60616	0.000399191	4675	7	0.368409	1374	1	0.21221	575	1	0.321531	3425	2
GO:BP	response to X-ray	GO:0010165	16	60616	0.000399191	4675	7	1	-1	-1	1	-1	-1	0.637187	3425	1
GO:BP	positive regulation of mitochondrial translation	GO:0070131	16	60616	0.000399191	4675	7	0.109308	1374	2	0.0344473	575	2	0.129359	3425	3
GO:BP	negative regulation of TORC1 signaling	GO:1904262	16	60616	0.000399191	4675	7	0.368409	1374	1	1	-1	-1	0.0382812	3425	4
GO:BP	positive regulation by host of viral transcription	GO:0043923	16	60616	0.000399191	4675	7	0.368409	1374	1	0.21221	575	1	0.321531	3425	2
GO:BP	regulation of histone H3-K9 methylation	GO:0051570	16	60616	0.000399191	4675	7	1	-1	-1	0.21221	575	1	0.637187	3425	1
GO:BP	late endosome to vacuole transport via multivesicular body sorting pathway	GO:0032511	16	60616	0.000399191	4675	7	0.109308	1374	2	0.21221	575	1	0.0382812	3425	4
GO:BP	synaptic vesicle exocytosis	GO:0016079	65	60616	0.000407324	4675	15	0.261879	1374	3	0.505725	575	1	0.0861413	3425	8
GO:BP	chaperone-mediated protein complex assembly	GO:0051131	21	60616	0.000407534	4675	8	1	-1	-1	0.25429	575	1	0.0833216	3425	4
GO:BP	viral budding via host ESCRT complex	GO:0039702	21	60616	0.000407534	4675	8	0.00610287	1374	4	1	-1	-1	0.0833216	3425	4
GO:BP	regulation of nuclease activity	GO:0032069	21	60616	0.000407534	4675	8	1	-1	-1	0.052841	575	2	0.725256	3425	1
GO:BP	regulation of sister chromatid cohesion	GO:0007063	21	60616	0.000407534	4675	8	0.154842	1374	2	0.25429	575	1	0.200957	3425	3
GO:BP	membrane protein proteolysis	GO:0033619	59	60616	0.00167611	4675	13	0.000412702	1374	8	1	-1	-1	0.493909	3425	4
GO:BP	microtubule anchoring	GO:0034453	22	60616	0.0152104	4675	6	0.158875	1374	2	0.000414128	575	4	0.218146	3425	3
GO:BP	response to drug	GO:0042493	127	60616	0.000415778	4675	23	0.136299	1374	6	0.192454	575	3	0.28036	3425	10
GO:BP	substrate adhesion-dependent cell spreading	GO:0034446	95	60616	0.000416376	4675	19	0.421909	1374	3	0.623707	575	1	0.0121008	3425	13
GO:BP	glial cell differentiation	GO:0010001	113	60616	0.0163398	4675	17	0.000417843	1374	11	0.681503	575	1	0.0407822	3425	13
GO:BP	glycosaminoglycan biosynthetic process	GO:0006024	102	60616	0.00634359	4675	17	0.0309104	1374	7	0.64694	575	1	0.000419334	3425	17
GO:BP	regulation of cell-matrix adhesion	GO:0001952	102	60616	0.00264876	4675	18	0.277026	1374	4	0.323037	575	2	0.000419334	3425	17
GO:BP	response to mechanical stimulus	GO:0009612	102	60616	0.101854	4675	13	0.157412	1374	5	1	-1	-1	0.000419334	3425	17
GO:BP	cellular response to lipopolysaccharide	GO:0071222	144	60616	0.000432713	4675	25	0.302914	1374	5	0.758793	575	1	0.491775	3425	9
GO:BP	regulation of response to oxidative stress	GO:1902882	80	60616	0.000432858	4675	17	0.00283593	1374	8	0.568035	575	1	0.257655	3425	7
GO:BP	interferon-beta production	GO:0032608	45	60616	0.000452302	4675	12	0.155829	1374	3	0.130163	575	2	0.00432006	3425	9
GO:BP	cellular response to carbohydrate stimulus	GO:0071322	73	60616	0.000464189	4675	16	0.818167	1374	1	0.538979	575	1	0.209793	3425	7
GO:BP	MyD88-dependent toll-like receptor signaling pathway	GO:0002755	33	60616	0.530409	4675	3	0.247899	1374	2	0.00175808	575	4	0.000473011	3425	9
GO:BP	regulation of nucleotide biosynthetic process	GO:0030808	33	60616	0.0806238	4675	6	0.247899	1374	2	0.336646	575	1	0.000473011	3425	9
GO:BP	embryonic heart tube development	GO:0035050	52	60616	0.000487087	4675	13	0.390273	1374	2	0.153893	575	2	0.607919	3425	3
GO:BP	nucleotide-excision repair, DNA damage recognition	GO:0000715	23	60616	0.00081325	4675	8	1	-1	-1	0.000488342	575	4	0.00712669	3425	6
GO:BP	regulation of mitochondrial translation	GO:0070129	23	60616	0.00081325	4675	8	0.0468334	1374	3	0.000488342	575	4	0.00712669	3425	6
GO:BP	central nervous system neuron differentiation	GO:0021953	84	60616	0.114734	4675	11	0.0132885	1374	7	0.0994072	575	3	0.000490466	3425	15
GO:BP	regulation of type I interferon-mediated signaling pathway	GO:0060338	27	60616	0.000496878	4675	9	0.0133427	1374	4	0.298298	575	1	0.139514	3425	4
GO:BP	glycosyl compound biosynthetic process	GO:1901659	27	60616	0.000496878	4675	9	0.00200593	1374	5	0.298298	575	1	0.139514	3425	4
GO:BP	receptor recycling	GO:0001881	27	60616	0.000496878	4675	9	0.50355	1374	1	1	-1	-1	0.0546678	3425	5
GO:BP	phospholipid dephosphorylation	GO:0046839	39	60616	0.000496878	4675	11	0.00885399	1374	5	1	-1	-1	0.147139	3425	5
GO:BP	regulation of epidermal growth factor-activated receptor activity	GO:0007176	27	60616	0.000496878	4675	9	0.0612061	1374	3	1	-1	-1	0.295102	3425	3
GO:BP	phosphorylation of RNA polymerase II C-terminal domain	GO:0070816	12	60616	0.000509324	4675	6	0.0748913	1374	2	0.0228693	575	2	0.550306	3425	1
GO:BP	protein import into peroxisome matrix	GO:0016558	12	60616	0.000509324	4675	6	0.0748913	1374	2	0.0228693	575	2	0.550306	3425	1
GO:BP	mitochondrial tRNA processing	GO:0090646	12	60616	0.000509324	4675	6	1	-1	-1	0.0228693	575	2	0.0150993	3425	4
GO:BP	viral latency	GO:0019042	12	60616	0.000509324	4675	6	1	-1	-1	0.176199	575	1	0.245177	3425	2
GO:BP	response to increased oxygen levels	GO:0036296	12	60616	0.000509324	4675	6	0.0748913	1374	2	1	-1	-1	0.550306	3425	1
GO:BP	positive regulation of chromosome segregation	GO:0051984	12	60616	0.000509324	4675	6	0.311891	1374	1	0.176199	575	1	0.245177	3425	2
GO:BP	tetrahydrofolate metabolic process	GO:0046653	12	60616	0.000509324	4675	6	0.311891	1374	1	0.0228693	575	2	1	-1	-1
GO:BP	protein localization to nuclear body	GO:1903405	12	60616	0.000509324	4675	6	1	-1	-1	1	-1	-1	0.0150993	3425	4
GO:BP	phosphorylated carbohydrate dephosphorylation	GO:0046838	12	60616	0.000509324	4675	6	0.311891	1374	1	1	-1	-1	0.550306	3425	1
GO:BP	protein localization to Cajal body	GO:1904867	12	60616	0.000509324	4675	6	1	-1	-1	1	-1	-1	0.0150993	3425	4
GO:BP	mitotic DNA replication	GO:1902969	12	60616	0.000509324	4675	6	1	-1	-1	0.0228693	575	2	0.550306	3425	1
GO:BP	regulation of translational initiation in response to stress	GO:0043558	12	60616	0.000509324	4675	6	0.311891	1374	1	0.176199	575	1	1	-1	-1
GO:BP	embryo development ending in birth or egg hatching	GO:0009792	198	60616	0.000514751	4675	31	0.243363	1374	7	0.0933495	575	5	0.00218201	3425	24
GO:BP	negative regulation of protein dephosphorylation	GO:0035308	33	60616	0.000514902	4675	10	0.562309	1374	1	0.00175808	575	4	0.60221	3425	2
GO:BP	regulation of epithelial to mesenchymal transition	GO:0010717	94	60616	0.0322529	4675	14	0.415402	1374	3	1	-1	-1	0.00051691	3425	16
GO:BP	positive regulation of G2/M transition of mitotic cell cycle	GO:0010971	20	60616	0.00180349	4675	7	0.422341	1374	1	0.245626	575	1	0.000529267	3425	7
GO:BP	negative regulation of ATP metabolic process	GO:1903579	20	60616	0.281325	4675	3	1	-1	-1	1	-1	-1	0.000529267	3425	7
GO:BP	neuron apoptotic process	GO:0051402	135	60616	0.00522926	4675	21	0.00568896	1374	10	0.0916679	575	4	0.000533203	3425	20
GO:BP	actin filament bundle assembly	GO:0051017	135	60616	0.00099705	4675	23	0.158875	1374	6	1	-1	-1	0.000533203	3425	20
GO:BP	cell-cell adhesion via plasma-membrane adhesion molecules	GO:0098742	190	60616	0.984168	4675	8	0.332234	1374	6	0.573317	575	2	0.000546066	3425	25
GO:BP	negative regulation of transmembrane receptor protein serine/threonine kinase signaling pathway	GO:0090101	113	60616	0.000548374	4675	21	0.926294	1374	1	0.0640986	575	4	0.00849642	3425	15
GO:BP	regulation of embryonic development	GO:0045995	46	60616	0.000559044	4675	12	0.346758	1374	2	0.134472	575	2	0.016732	3425	8
GO:BP	somatic stem cell population maintenance	GO:0035019	46	60616	0.000559044	4675	12	0.67242	1374	1	0.134472	575	2	0.115899	3425	6
GO:BP	cognition	GO:0050890	157	60616	0.0249177	4675	21	0.00521304	1374	11	0.124587	575	4	0.000560172	3425	22
GO:BP	negative regulation of membrane potential	GO:0045837	11	60616	0.0980121	4675	3	0.0005646	1374	4	0.166577	575	1	1	-1	-1
GO:BP	regulation of axon extension	GO:0030516	62	60616	0.00766098	4675	12	0.000575437	1374	8	0.187919	575	2	0.360822	3425	5
GO:BP	negative regulation of protein polymerization	GO:0032272	58	60616	0.131754	4675	8	0.434376	1374	2	1	-1	-1	0.000576139	3425	12
GO:BP	regulation of anoikis	GO:2000209	22	60616	0.000583624	4675	8	1	-1	-1	0.261671	575	1	0.0940207	3425	4
GO:BP	mitochondrial calcium ion homeostasis	GO:0051560	22	60616	0.000583624	4675	8	0.00710978	1374	4	1	-1	-1	0.739536	3425	1
GO:BP	integrated stress response signaling	GO:0140467	22	60616	0.000583624	4675	8	1	-1	-1	0.261671	575	1	0.43323	3425	2
GO:BP	positive regulation of lamellipodium assembly	GO:0010592	22	60616	0.000583624	4675	8	0.447776	1374	1	0.261671	575	1	0.0940207	3425	4
GO:BP	positive regulation of cyclin-dependent protein kinase activity	GO:1904031	22	60616	0.000583624	4675	8	0.158875	1374	2	0.261671	575	1	0.739536	3425	1
GO:BP	negative regulation of innate immune response	GO:0045824	53	60616	0.000588628	4675	13	0.718036	1374	1	1	-1	-1	0.616294	3425	3
GO:BP	sulfur amino acid metabolic process	GO:0000096	34	60616	0.000664976	4675	10	0.571985	1374	1	0.0179287	575	3	0.000591661	3425	9
GO:BP	regulation of chromatin assembly or disassembly	GO:0001672	27	60616	0.0107855	4675	7	0.50355	1374	1	0.298298	575	1	0.000611325	3425	8
GO:BP	aspartate family amino acid biosynthetic process	GO:0009067	17	60616	0.000616063	4675	7	0.382497	1374	1	0.220649	575	1	0.33805	3425	2
GO:BP	protein heterooligomerization	GO:0051291	17	60616	0.000616063	4675	7	0.119231	1374	2	1	-1	-1	0.656782	3425	1
GO:BP	N-terminal protein amino acid acetylation	GO:0006474	17	60616	0.000616063	4675	7	0.119231	1374	2	0.220649	575	1	0.33805	3425	2
GO:BP	regulation of nucleobase-containing compound transport	GO:0032239	17	60616	0.000616063	4675	7	0.119231	1374	2	0.220649	575	1	0.33805	3425	2
GO:BP	regulation of osteoblast differentiation	GO:0045667	98	60616	0.000625262	4675	19	0.896833	1374	1	0.633483	575	1	0.289229	3425	8
GO:BP	peptidyl-tyrosine phosphorylation	GO:0018108	262	60616	0.00643815	4675	34	0.0129576	1374	14	0.920489	575	1	0.000626621	3425	31
GO:BP	transcription preinitiation complex assembly	GO:0070897	40	60616	0.000627693	4675	11	0.302914	1374	2	0.379236	575	1	0.155976	3425	5
GO:BP	detection of stimulus	GO:0051606	228	60616	0.000650062	4675	34	0.330351	1374	7	0.00820643	575	8	0.0377855	3425	22
GO:BP	positive regulation of endothelial cell migration	GO:0010595	131	60616	0.000650062	4675	23	0.150666	1374	6	0.0863065	575	4	0.407837	3425	9
GO:BP	establishment of mitotic spindle orientation	GO:0000132	25	60616	0.00696102	4675	7	0.0561142	1374	3	0.000657975	575	4	0.0413681	3425	5
GO:BP	pyrimidine nucleotide metabolic process	GO:0006220	28	60616	0.000661469	4675	9	0.0660709	1374	3	1	-1	-1	0.0176741	3425	6
GO:BP	entrainment of circadian clock by photoperiod	GO:0043153	28	60616	0.000661469	4675	9	0.209244	1374	2	0.305972	575	1	0.299212	3425	3
GO:BP	positive regulation of protein import into nucleus	GO:0042307	28	60616	0.000661469	4675	9	1	-1	-1	1	-1	-1	0.0612968	3425	5
GO:BP	regulation of microtubule depolymerization	GO:0031114	28	60616	0.000661469	4675	9	0.00235727	1374	5	1	-1	-1	0.151949	3425	4
GO:BP	viral RNA genome replication	GO:0039694	34	60616	0.000664976	4675	10	1	-1	-1	0.0179287	575	3	0.218146	3425	4
GO:BP	quinone metabolic process	GO:1901661	34	60616	0.000664976	4675	10	0.0264068	1374	4	0.342697	575	1	0.616294	3425	2
GO:BP	positive regulation of protein secretion	GO:0050714	83	60616	0.000670167	4675	17	0.592371	1374	2	0.259851	575	2	0.0273143	3425	11
GO:BP	hexose transmembrane transport	GO:0008645	83	60616	0.000670167	4675	17	0.199699	1374	4	0.0994072	575	3	0.0273143	3425	11
GO:BP	regulation of dendrite development	GO:0050773	59	60616	0.0769136	4675	9	0.0103605	1374	6	0.0016654	575	5	0.00067355	3425	12
GO:BP	embryonic heart tube morphogenesis	GO:0003143	47	60616	0.000684319	4675	12	0.353877	1374	2	0.416541	575	1	0.550306	3425	3
GO:BP	positive regulation of neuron projection development	GO:0010976	99	60616	0.000705539	4675	19	0.0092354	1374	8	0.63691	575	1	0.0163984	3425	13
GO:BP	actin cytoskeleton reorganization	GO:0031532	99	60616	0.000705539	4675	19	0.899087	1374	1	0.63691	575	1	0.0362428	3425	12
GO:BP	negative regulation of lipid biosynthetic process	GO:0051055	54	60616	0.000706166	4675	13	0.4052	1374	2	1	-1	-1	0.629342	3425	3
GO:BP	acylglycerol metabolic process	GO:0006639	117	60616	0.00512186	4675	19	0.110781	1374	6	0.692176	575	1	0.000708627	3425	18
GO:BP	negative regulation of ATPase activity	GO:0032780	15	60616	0.0550228	4675	4	1	-1	-1	0.203503	575	1	0.000718261	3425	6
GO:BP	response to muscle stretch	GO:0035994	15	60616	0.731178	4675	1	1	-1	-1	1	-1	-1	0.000718261	3425	6
GO:BP	formation of extrachromosomal circular DNA	GO:0001325	15	60616	0.1711	4675	3	0.353877	1374	1	0.0328136	575	2	0.000718261	3425	6
GO:BP	regulation of IRE1-mediated unfolded protein response	GO:1903894	15	60616	0.00199533	4675	6	0.353877	1374	1	1	-1	-1	0.000718261	3425	6
GO:BP	telomere maintenance via telomere trimming	GO:0090737	15	60616	0.1711	4675	3	0.353877	1374	1	0.0328136	575	2	0.000718261	3425	6
GO:BP	t-circle formation	GO:0090656	15	60616	0.1711	4675	3	0.353877	1374	1	0.0328136	575	2	0.000718261	3425	6
GO:BP	regulation of protein localization to chromosome, telomeric region	GO:1904814	15	60616	0.00199533	4675	6	1	-1	-1	1	-1	-1	0.000718261	3425	6
GO:BP	chordate embryonic development	GO:0043009	184	60616	0.000721597	4675	29	0.311891	1374	6	0.0797284	575	5	0.00409838	3425	22
GO:BP	receptor internalization	GO:0031623	97	60616	0.0758374	4675	13	0.0250126	1374	7	0.630321	575	1	0.00072423	3425	16
GO:BP	potassium ion transmembrane transport	GO:0071805	194	60616	0.588606	4675	15	0.231366	1374	7	0.849817	575	1	0.00073749	3425	25
GO:BP	establishment or maintenance of bipolar cell polarity	GO:0061245	34	60616	0.0339577	4675	7	0.000753441	1374	6	0.342697	575	1	0.218146	3425	4
GO:BP	establishment or maintenance of apical/basal cell polarity	GO:0035088	34	60616	0.0339577	4675	7	0.000753441	1374	6	0.342697	575	1	0.218146	3425	4
GO:BP	SMAD protein complex assembly	GO:0007183	10	60616	0.254745	4675	2	1	-1	-1	0.156418	575	1	0.000778775	3425	5
GO:BP	cysteine metabolic process	GO:0006534	10	60616	0.254745	4675	2	1	-1	-1	1	-1	-1	0.000778775	3425	5
GO:BP	positive regulation of receptor recycling	GO:0001921	10	60616	0.600152	4675	1	1	-1	-1	1	-1	-1	0.000778775	3425	5
GO:BP	regulation of cell size	GO:0008361	116	60616	0.00078235	4675	21	0.00696341	1374	9	0.366097	575	2	0.0107118	3425	15
GO:BP	positive regulation of ion transmembrane transport	GO:0034767	161	60616	0.0173647	4675	22	0.144369	1374	7	0.269217	575	3	0.000782436	3425	22
GO:BP	positive regulation of protein localization to cell periphery	GO:1904377	60	60616	0.0162812	4675	11	0.104856	1374	4	1	-1	-1	0.000782436	3425	12
GO:BP	positive regulation of transmembrane transport	GO:0034764	161	60616	0.0173647	4675	22	0.144369	1374	7	0.269217	575	3	0.000782436	3425	22
GO:BP	dopamine receptor signaling pathway	GO:0007212	28	60616	0.0425411	4675	6	0.514191	1374	1	1	-1	-1	0.000786684	3425	8
GO:BP	heterochromatin assembly	GO:0031507	69	60616	0.000791465	4675	15	1	-1	-1	0.0725276	575	3	0.00791086	3425	11
GO:BP	cell-substrate junction organization	GO:0150115	88	60616	0.0035429	4675	16	0.109308	1374	5	0.108499	575	3	0.000794132	3425	15
GO:BP	polysaccharide metabolic process	GO:0005976	92	60616	0.000799518	4675	18	0.0197516	1374	7	0.613367	575	1	0.00124577	3425	15
GO:BP	nucleotide-sugar biosynthetic process	GO:0009226	22	60616	0.143882	4675	4	0.000802501	1374	5	1	-1	-1	0.218146	3425	3
GO:BP	positive regulation of cell cycle G2/M phase transition	GO:1902751	23	60616	0.00081325	4675	8	0.460424	1374	1	0.268931	575	1	0.00127255	3425	7
GO:BP	porphyrin-containing compound biosynthetic process	GO:0006779	23	60616	0.00081325	4675	8	0.0082041	1374	4	0.0569662	575	2	0.237536	3425	3
GO:BP	tetrapyrrole biosynthetic process	GO:0033014	23	60616	0.00081325	4675	8	0.0082041	1374	4	0.0569662	575	2	0.237536	3425	3
GO:BP	embryonic epithelial tube formation	GO:0001838	48	60616	0.000841974	4675	12	0.360771	1374	2	0.00599119	575	4	0.0210616	3425	8
GO:BP	positive regulation of metaphase/anaphase transition of cell cycle	GO:1902101	13	60616	0.000851242	4675	6	1	-1	-1	0.0015427	575	3	0.0949294	3425	3
GO:BP	positive regulation of oxidative stress-induced cell death	GO:1903209	13	60616	0.000851242	4675	6	0.326687	1374	1	1	-1	-1	1	-1	-1
GO:BP	SREBP signaling pathway	GO:0032933	13	60616	0.000851242	4675	6	0.326687	1374	1	1	-1	-1	0.257197	3425	2
GO:BP	protein heterotetramerization	GO:0051290	13	60616	0.000851242	4675	6	0.326687	1374	1	1	-1	-1	0.57358	3425	1
GO:BP	purine-containing compound salvage	GO:0043101	13	60616	0.000851242	4675	6	0.326687	1374	1	1	-1	-1	0.0949294	3425	3
GO:BP	negative regulation of epidermal growth factor-activated receptor activity	GO:0007175	13	60616	0.000851242	4675	6	0.326687	1374	1	1	-1	-1	0.0949294	3425	3
GO:BP	negative regulation of intrinsic apoptotic signaling pathway in response to DNA damage by p53 class mediator	GO:1902166	13	60616	0.000851242	4675	6	0.0126862	1374	3	1	-1	-1	1	-1	-1
GO:BP	positive regulation of mitotic sister chromatid separation	GO:1901970	13	60616	0.000851242	4675	6	1	-1	-1	0.0015427	575	3	0.0949294	3425	3
GO:BP	neural tube development	GO:0021915	55	60616	0.000851242	4675	13	0.0892474	1374	4	0.0495074	575	3	0.00137608	3425	11
GO:BP	pre-mRNA cleavage required for polyadenylation	GO:0098789	13	60616	0.000851242	4675	6	1	-1	-1	0.187009	575	1	0.00289736	3425	5
GO:BP	positive regulation of mitotic metaphase/anaphase transition	GO:0045842	13	60616	0.000851242	4675	6	1	-1	-1	0.0015427	575	3	0.0949294	3425	3
GO:BP	negative regulation of histone acetylation	GO:0035067	13	60616	0.000851242	4675	6	0.0853294	1374	2	1	-1	-1	0.0949294	3425	3
GO:BP	glucose transmembrane transport	GO:1904659	77	60616	0.000851242	4675	16	0.173909	1374	4	0.0863065	575	3	0.0400682	3425	10
GO:BP	snRNA processing	GO:0016180	35	60616	0.000852326	4675	10	0.262529	1374	2	0.0975756	575	2	0.00343608	3425	8
GO:BP	regulation of lamellipodium assembly	GO:0010591	35	60616	0.000852326	4675	10	0.262529	1374	2	0.349791	575	1	0.119597	3425	5
GO:BP	serine family amino acid metabolic process	GO:0009069	35	60616	0.000852326	4675	10	1	-1	-1	0.0975756	575	2	0.0136411	3425	7
GO:BP	negative regulation of peptidase activity	GO:0010466	151	60616	0.0908761	4675	18	0.207042	1374	6	0.773774	575	1	0.000853441	3425	21
GO:BP	regulation of extent of cell growth	GO:0061387	66	60616	0.0124028	4675	12	0.000855848	1374	8	0.201696	575	2	0.401795	3425	5
GO:BP	carbohydrate transmembrane transport	GO:0034219	85	60616	0.000889785	4675	17	0.205756	1374	4	0.10096	575	3	0.0132474	3425	12
[truncated: 3,125 more rows]

## Sheet: ESC_CNCC_NODE_G4posG4pos
source	term_name	term_id	adjusted_p_value	negative_log10_of_adjusted_p_value	term_size	query_size	intersection_size	effective_domain_size	intersections
GO:BP	mRNA processing	GO:0006397	2.04038e-106	105.69	443	4678	206	60616	ENSG00000114503,ENSG00000204392,ENSG00000164944,ENSG00000047315,ENSG00000091542,ENSG00000136937,ENSG00000185122,ENSG00000168883,ENSG00000071626,ENSG00000108883,ENSG00000132792,ENSG00000023734,ENSG00000162385,ENSG00000122692,ENSG00000116001,ENSG00000141759,ENSG00000177733,ENSG00000121058,ENSG00000084093,ENSG00000180917,ENSG00000079785,ENSG00000197111,ENSG00000163950,ENSG00000101138,ENSG00000109536…
GO:BP	ribonucleoprotein complex biogenesis	GO:0022613	1.20204e-95	94.9201	380	4678	181	60616	ENSG00000135821,ENSG00000204392,ENSG00000182774,ENSG00000131469,ENSG00000171858,ENSG00000136937,ENSG00000168883,ENSG00000108559,ENSG00000166197,ENSG00000089157,ENSG00000107581,ENSG00000023734,ENSG00000083845,ENSG00000110958,ENSG00000086189,ENSG00000125977,ENSG00000168028,ENSG00000161970,ENSG00000105193,ENSG00000141759,ENSG00000121058,ENSG00000143486,ENSG00000122406,ENSG00000261236,ENSG00000124614…
GO:BP	RNA splicing	GO:0008380	2.93187e-95	94.5329	412	4678	188	60616	ENSG00000114503,ENSG00000204392,ENSG00000047315,ENSG00000136937,ENSG00000168883,ENSG00000071626,ENSG00000108883,ENSG00000132792,ENSG00000023734,ENSG00000162385,ENSG00000122692,ENSG00000116001,ENSG00000141759,ENSG00000177733,ENSG00000134294,ENSG00000121058,ENSG00000084093,ENSG00000079785,ENSG00000197111,ENSG00000101138,ENSG00000109536,ENSG00000106245,ENSG00000170144,ENSG00000125970,ENSG00000121774…
GO:BP	RNA catabolic process	GO:0006401	2.85516e-93	92.5444	403	4678	184	60616	ENSG00000114503,ENSG00000101412,ENSG00000063177,ENSG00000112062,ENSG00000204392,ENSG00000182774,ENSG00000272886,ENSG00000140395,ENSG00000129084,ENSG00000131469,ENSG00000171858,ENSG00000136937,ENSG00000023191,ENSG00000134419,ENSG00000089157,ENSG00000083845,ENSG00000162385,ENSG00000140350,ENSG00000117751,ENSG00000149806,ENSG00000168028,ENSG00000161970,ENSG00000105193,ENSG00000177733,ENSG00000099341…
GO:BP	proteasome-mediated ubiquitin-dependent protein catabolic process	GO:0043161	1.40151e-90	89.8534	406	4678	182	60616	ENSG00000164109,ENSG00000109079,ENSG00000170312,ENSG00000071537,ENSG00000033800,ENSG00000188612,ENSG00000129084,ENSG00000145495,ENSG00000146535,ENSG00000160803,ENSG00000050130,ENSG00000111667,ENSG00000166167,ENSG00000100219,ENSG00000078304,ENSG00000116750,ENSG00000136986,ENSG00000168159,ENSG00000099341,ENSG00000133265,ENSG00000174013,ENSG00000175063,ENSG00000176386,ENSG00000115307,ENSG00000089053…
GO:BP	mRNA catabolic process	GO:0006402	2.38854e-86	85.6219	367	4678	169	60616	ENSG00000114503,ENSG00000101412,ENSG00000063177,ENSG00000112062,ENSG00000204392,ENSG00000182774,ENSG00000272886,ENSG00000140395,ENSG00000129084,ENSG00000131469,ENSG00000171858,ENSG00000136937,ENSG00000023191,ENSG00000134419,ENSG00000089157,ENSG00000083845,ENSG00000162385,ENSG00000140350,ENSG00000149806,ENSG00000168028,ENSG00000161970,ENSG00000105193,ENSG00000177733,ENSG00000099341,ENSG00000189266…
GO:BP	ncRNA metabolic process	GO:0034660	8.52325e-84	83.0694	443	4678	183	60616	ENSG00000149262,ENSG00000136628,ENSG00000133706,ENSG00000182774,ENSG00000134905,ENSG00000131469,ENSG00000059691,ENSG00000171858,ENSG00000166197,ENSG00000115970,ENSG00000138614,ENSG00000086189,ENSG00000161970,ENSG00000112855,ENSG00000105193,ENSG00000113272,ENSG00000137513,ENSG00000091127,ENSG00000122406,ENSG00000261236,ENSG00000105372,ENSG00000160570,ENSG00000079785,ENSG00000115268,ENSG00000101782…
GO:BP	RNA splicing, via transesterification reactions	GO:0000375	1.17591e-83	82.9296	348	4678	162	60616	ENSG00000114503,ENSG00000204392,ENSG00000047315,ENSG00000136937,ENSG00000168883,ENSG00000071626,ENSG00000108883,ENSG00000132792,ENSG00000023734,ENSG00000162385,ENSG00000122692,ENSG00000116001,ENSG00000141759,ENSG00000177733,ENSG00000121058,ENSG00000084093,ENSG00000079785,ENSG00000197111,ENSG00000101138,ENSG00000109536,ENSG00000106245,ENSG00000170144,ENSG00000125970,ENSG00000121774,ENSG00000111786…
GO:BP	mRNA splicing, via spliceosome	GO:0000398	2.42173e-83	82.6159	345	4678	161	60616	ENSG00000114503,ENSG00000204392,ENSG00000047315,ENSG00000136937,ENSG00000168883,ENSG00000071626,ENSG00000108883,ENSG00000132792,ENSG00000023734,ENSG00000162385,ENSG00000122692,ENSG00000116001,ENSG00000141759,ENSG00000177733,ENSG00000121058,ENSG00000084093,ENSG00000079785,ENSG00000197111,ENSG00000101138,ENSG00000109536,ENSG00000106245,ENSG00000170144,ENSG00000125970,ENSG00000121774,ENSG00000111786…
GO:BP	RNA splicing, via transesterification reactions with bulged adenosine as nucleophile	GO:0000377	2.42173e-83	82.6159	345	4678	161	60616	ENSG00000114503,ENSG00000204392,ENSG00000047315,ENSG00000136937,ENSG00000168883,ENSG00000071626,ENSG00000108883,ENSG00000132792,ENSG00000023734,ENSG00000162385,ENSG00000122692,ENSG00000116001,ENSG00000141759,ENSG00000177733,ENSG00000121058,ENSG00000084093,ENSG00000079785,ENSG00000197111,ENSG00000101138,ENSG00000109536,ENSG00000106245,ENSG00000170144,ENSG00000125970,ENSG00000121774,ENSG00000111786…
GO:BP	regulation of mRNA metabolic process	GO:1903311	6.66627e-79	78.1761	329	4678	153	60616	ENSG00000114503,ENSG00000101412,ENSG00000112062,ENSG00000272886,ENSG00000164944,ENSG00000129084,ENSG00000136937,ENSG00000185122,ENSG00000071626,ENSG00000162385,ENSG00000122692,ENSG00000140350,ENSG00000116001,ENSG00000177733,ENSG00000099341,ENSG00000084093,ENSG00000159217,ENSG00000121774,ENSG00000111786,ENSG00000136819,ENSG00000120948,ENSG00000165119,ENSG00000011304,ENSG00000138668,ENSG00000089280…
GO:BP	regulation of cell cycle phase transition	GO:1901987	6.88375e-67	66.1622	442	4678	164	60616	ENSG00000169679,ENSG00000164109,ENSG00000152240,ENSG00000170312,ENSG00000101412,ENSG00000158019,ENSG00000143476,ENSG00000129084,ENSG00000165891,ENSG00000156831,ENSG00000166167,ENSG00000116127,ENSG00000132646,ENSG00000161970,ENSG00000078304,ENSG00000099341,ENSG00000160310,ENSG00000175063,ENSG00000176386,ENSG00000005483,ENSG00000158435,ENSG00000074054,ENSG00000089053,ENSG00000141552,ENSG00000167797…
GO:BP	ncRNA processing	GO:0034470	3.46736e-65	64.46	352	4678	144	60616	ENSG00000149262,ENSG00000182774,ENSG00000131469,ENSG00000171858,ENSG00000166197,ENSG00000115970,ENSG00000138614,ENSG00000086189,ENSG00000161970,ENSG00000105193,ENSG00000113272,ENSG00000091127,ENSG00000122406,ENSG00000261236,ENSG00000105372,ENSG00000079785,ENSG00000115268,ENSG00000101782,ENSG00000213339,ENSG00000146109,ENSG00000145912,ENSG00000033030,ENSG00000065427,ENSG00000198755,ENSG00000070061…
GO:BP	protein targeting	GO:0006605	2.54562e-64	63.5942	401	4678	153	60616	ENSG00000143742,ENSG00000118363,ENSG00000129128,ENSG00000063177,ENSG00000134809,ENSG00000182774,ENSG00000198721,ENSG00000125447,ENSG00000164751,ENSG00000039319,ENSG00000131469,ENSG00000171858,ENSG00000142230,ENSG00000134419,ENSG00000074695,ENSG00000170540,ENSG00000089157,ENSG00000083845,ENSG00000149806,ENSG00000168028,ENSG00000161970,ENSG00000105193,ENSG00000104823,ENSG00000145425,ENSG00000167526…
GO:BP	regulation of mitotic cell cycle phase transition	GO:1901990	8.41595e-64	63.0749	404	4678	153	60616	ENSG00000169679,ENSG00000164109,ENSG00000152240,ENSG00000170312,ENSG00000101412,ENSG00000143476,ENSG00000129084,ENSG00000165891,ENSG00000156831,ENSG00000166167,ENSG00000116127,ENSG00000132646,ENSG00000161970,ENSG00000078304,ENSG00000099341,ENSG00000160310,ENSG00000175063,ENSG00000176386,ENSG00000005483,ENSG00000158435,ENSG00000074054,ENSG00000089053,ENSG00000141552,ENSG00000167797,ENSG00000138767…
GO:BP	nuclear transport	GO:0051169	3.4217e-63	62.4658	301	4678	131	60616	ENSG00000171720,ENSG00000114503,ENSG00000091542,ENSG00000136937,ENSG00000108559,ENSG00000157020,ENSG00000162385,ENSG00000100219,ENSG00000140350,ENSG00000153201,ENSG00000114030,ENSG00000115268,ENSG00000058804,ENSG00000112210,ENSG00000163950,ENSG00000080815,ENSG00000108953,ENSG00000132341,ENSG00000121774,ENSG00000111786,ENSG00000082701,ENSG00000119203,ENSG00000069248,ENSG00000125835,ENSG00000124207…
GO:BP	nucleocytoplasmic transport	GO:0006913	7.30642e-63	62.1363	298	4678	130	60616	ENSG00000171720,ENSG00000114503,ENSG00000091542,ENSG00000136937,ENSG00000108559,ENSG00000157020,ENSG00000162385,ENSG00000100219,ENSG00000140350,ENSG00000153201,ENSG00000114030,ENSG00000115268,ENSG00000058804,ENSG00000112210,ENSG00000163950,ENSG00000080815,ENSG00000108953,ENSG00000132341,ENSG00000121774,ENSG00000111786,ENSG00000082701,ENSG00000119203,ENSG00000069248,ENSG00000125835,ENSG00000124207…
GO:BP	covalent chromatin modification	GO:0016569	2.21806e-62	61.654	387	4678	148	60616	ENSG00000171720,ENSG00000183576,ENSG00000158161,ENSG00000140395,ENSG00000149480,ENSG00000177889,ENSG00000100219,ENSG00000181090,ENSG00000117505,ENSG00000167770,ENSG00000160310,ENSG00000128708,ENSG00000094631,ENSG00000005483,ENSG00000076108,ENSG00000084093,ENSG00000184436,ENSG00000171606,ENSG00000116539,ENSG00000004487,ENSG00000145386,ENSG00000183207,ENSG00000185619,ENSG00000132600,ENSG00000169375…
GO:BP	macroautophagy	GO:0016236	2.50182e-61	60.6017	287	4678	126	60616	ENSG00000198793,ENSG00000276293,ENSG00000116260,ENSG00000213585,ENSG00000181929,ENSG00000132356,ENSG00000160803,ENSG00000107643,ENSG00000138069,ENSG00000177169,ENSG00000197548,ENSG00000144566,ENSG00000094631,ENSG00000149547,ENSG00000204435,ENSG00000115307,ENSG00000197386,ENSG00000173726,ENSG00000103148,ENSG00000126247,ENSG00000089006,ENSG00000174903,ENSG00000112210,ENSG00000188554,ENSG00000167671…
GO:BP	ribosome biogenesis	GO:0042254	1.2886e-60	59.8899	259	4678	119	60616	ENSG00000135821,ENSG00000182774,ENSG00000131469,ENSG00000171858,ENSG00000108559,ENSG00000166197,ENSG00000089157,ENSG00000083845,ENSG00000086189,ENSG00000168028,ENSG00000161970,ENSG00000105193,ENSG00000122406,ENSG00000261236,ENSG00000124614,ENSG00000105372,ENSG00000115268,ENSG00000101782,ENSG00000132341,ENSG00000146109,ENSG00000145912,ENSG00000156469,ENSG00000198755,ENSG00000198242,ENSG00000161956…
GO:BP	histone modification	GO:0016570	2.93314e-60	59.5327	374	4678	143	60616	ENSG00000171720,ENSG00000183576,ENSG00000158161,ENSG00000140395,ENSG00000149480,ENSG00000177889,ENSG00000100219,ENSG00000181090,ENSG00000117505,ENSG00000167770,ENSG00000160310,ENSG00000128708,ENSG00000094631,ENSG00000005483,ENSG00000076108,ENSG00000084093,ENSG00000184436,ENSG00000171606,ENSG00000116539,ENSG00000004487,ENSG00000145386,ENSG00000183207,ENSG00000185619,ENSG00000132600,ENSG00000169375…
GO:BP	mitotic nuclear division	GO:0140014	4.36769e-57	56.3597	275	4678	119	60616	ENSG00000169679,ENSG00000109805,ENSG00000164109,ENSG00000134222,ENSG00000175826,ENSG00000170312,ENSG00000025770,ENSG00000136122,ENSG00000146918,ENSG00000198901,ENSG00000156831,ENSG00000127445,ENSG00000185721,ENSG00000237649,ENSG00000175063,ENSG00000074054,ENSG00000089053,ENSG00000141552,ENSG00000132341,ENSG00000013810,ENSG00000144635,ENSG00000134057,ENSG00000167110,ENSG00000131165,ENSG00000154429…
GO:BP	organelle fission	GO:0048285	1.40532e-56	55.8522	428	4678	149	60616	ENSG00000169679,ENSG00000109805,ENSG00000164109,ENSG00000134222,ENSG00000175826,ENSG00000170312,ENSG00000025770,ENSG00000136122,ENSG00000110880,ENSG00000146918,ENSG00000198901,ENSG00000156831,ENSG00000127445,ENSG00000175595,ENSG00000185721,ENSG00000169689,ENSG00000237649,ENSG00000124702,ENSG00000175063,ENSG00000074054,ENSG00000089053,ENSG00000141552,ENSG00000141696,ENSG00000101473,ENSG00000132341…
GO:BP	response to endoplasmic reticulum stress	GO:0034976	7.90095e-55	54.1023	272	4678	116	60616	ENSG00000071537,ENSG00000074842,ENSG00000145495,ENSG00000131408,ENSG00000120742,ENSG00000145191,ENSG00000050130,ENSG00000087274,ENSG00000106638,ENSG00000100219,ENSG00000009830,ENSG00000136986,ENSG00000124702,ENSG00000115307,ENSG00000124164,ENSG00000185624,ENSG00000113194,ENSG00000168591,ENSG00000145050,ENSG00000167671,ENSG00000107175,ENSG00000082701,ENSG00000168936,ENSG00000144224,ENSG00000196396…
GO:BP	mitochondrial transport	GO:0006839	9.98404e-53	52.0007	259	4678	111	60616	ENSG00000101412,ENSG00000134809,ENSG00000154723,ENSG00000213585,ENSG00000159445,ENSG00000142230,ENSG00000074695,ENSG00000107643,ENSG00000111843,ENSG00000100075,ENSG00000241837,ENSG00000173726,ENSG00000170606,ENSG00000134375,ENSG00000109332,ENSG00000165637,ENSG00000105185,ENSG00000109670,ENSG00000137210,ENSG00000213625,ENSG00000164933,ENSG00000171612,ENSG00000004864,ENSG00000165629,ENSG00000108953…
GO:BP	negative regulation of cell cycle process	GO:0010948	1.07649e-52	51.968	342	4678	128	60616	ENSG00000169679,ENSG00000164109,ENSG00000162521,ENSG00000170312,ENSG00000101412,ENSG00000158019,ENSG00000143476,ENSG00000129084,ENSG00000165891,ENSG00000120868,ENSG00000132646,ENSG00000181090,ENSG00000161970,ENSG00000078304,ENSG00000074266,ENSG00000099341,ENSG00000160310,ENSG00000102054,ENSG00000158435,ENSG00000167797,ENSG00000138767,ENSG00000144635,ENSG00000134057,ENSG00000122565,ENSG00000136273…
GO:BP	nuclear division	GO:0000280	1.68946e-52	51.7723	385	4678	136	60616	ENSG00000169679,ENSG00000109805,ENSG00000164109,ENSG00000134222,ENSG00000175826,ENSG00000170312,ENSG00000025770,ENSG00000136122,ENSG00000146918,ENSG00000198901,ENSG00000156831,ENSG00000127445,ENSG00000175595,ENSG00000185721,ENSG00000169689,ENSG00000237649,ENSG00000124702,ENSG00000175063,ENSG00000074054,ENSG00000089053,ENSG00000141552,ENSG00000141696,ENSG00000132341,ENSG00000178966,ENSG00000013810…
GO:BP	protein modification by small protein removal	GO:0070646	3.71024e-52	51.4306	300	4678	119	60616	ENSG00000100644,ENSG00000170312,ENSG00000158019,ENSG00000112335,ENSG00000119231,ENSG00000129084,ENSG00000085982,ENSG00000166987,ENSG00000111667,ENSG00000116750,ENSG00000103404,ENSG00000167770,ENSG00000099341,ENSG00000112701,ENSG00000173726,ENSG00000048028,ENSG00000090686,ENSG00000145386,ENSG00000164164,ENSG00000110330,ENSG00000161956,ENSG00000164068,ENSG00000196284,ENSG00000144524,ENSG00000134982…
GO:BP	protein polyubiquitination	GO:0000209	2.86153e-51	50.5434	330	4678	124	60616	ENSG00000107854,ENSG00000143476,ENSG00000133606,ENSG00000186660,ENSG00000129084,ENSG00000145495,ENSG00000177889,ENSG00000166167,ENSG00000167770,ENSG00000154359,ENSG00000168159,ENSG00000099341,ENSG00000130725,ENSG00000184182,ENSG00000175063,ENSG00000176386,ENSG00000089053,ENSG00000175931,ENSG00000130311,ENSG00000141552,ENSG00000109332,ENSG00000109670,ENSG00000072609,ENSG00000198919,ENSG00000167196…
GO:BP	protein-containing complex disassembly	GO:0032984	2.94134e-51	50.5315	300	4678	118	60616	ENSG00000116489,ENSG00000160803,ENSG00000087274,ENSG00000189079,ENSG00000243927,ENSG00000120333,ENSG00000103126,ENSG00000094631,ENSG00000074054,ENSG00000239789,ENSG00000111639,ENSG00000066117,ENSG00000117632,ENSG00000082701,ENSG00000178950,ENSG00000152223,ENSG00000107290,ENSG00000182180,ENSG00000131165,ENSG00000154429,ENSG00000121775,ENSG00000107404,ENSG00000113048,ENSG00000135317,ENSG00000174547…
GO:BP	signal transduction by p53 class mediator	GO:0072331	5.6902e-51	50.2449	249	4678	107	60616	ENSG00000162521,ENSG00000170312,ENSG00000101412,ENSG00000112062,ENSG00000181929,ENSG00000132356,ENSG00000165891,ENSG00000149480,ENSG00000127445,ENSG00000132646,ENSG00000181090,ENSG00000161970,ENSG00000078304,ENSG00000102054,ENSG00000122406,ENSG00000204435,ENSG00000261236,ENSG00000158435,ENSG00000048028,ENSG00000138767,ENSG00000004487,ENSG00000178966,ENSG00000141682,ENSG00000134057,ENSG00000101266…
GO:BP	response to topologically incorrect protein	GO:0035966	6.92511e-51	50.1596	180	4678	91	60616	ENSG00000074842,ENSG00000120742,ENSG00000185122,ENSG00000155304,ENSG00000087274,ENSG00000106638,ENSG00000100219,ENSG00000009830,ENSG00000136986,ENSG00000094631,ENSG00000124702,ENSG00000115307,ENSG00000170606,ENSG00000124164,ENSG00000107175,ENSG00000132002,ENSG00000196396,ENSG00000182934,ENSG00000213676,ENSG00000101199,ENSG00000138073,ENSG00000070010,ENSG00000013573,ENSG00000106080,ENSG00000159720…
GO:BP	RNA localization	GO:0006403	8.94766e-50	49.0483	201	4678	95	60616	ENSG00000114503,ENSG00000135624,ENSG00000120438,ENSG00000091542,ENSG00000136937,ENSG00000108559,ENSG00000157020,ENSG00000162385,ENSG00000156261,ENSG00000153201,ENSG00000173726,ENSG00000115268,ENSG00000058804,ENSG00000163950,ENSG00000170144,ENSG00000183207,ENSG00000132341,ENSG00000121774,ENSG00000111786,ENSG00000145912,ENSG00000119203,ENSG00000069248,ENSG00000157106,ENSG00000058673,ENSG00000132507…
GO:BP	nuclear-transcribed mRNA catabolic process	GO:0000956	1.09276e-49	48.9615	210	4678	97	60616	ENSG00000114503,ENSG00000063177,ENSG00000204392,ENSG00000182774,ENSG00000272886,ENSG00000140395,ENSG00000131469,ENSG00000171858,ENSG00000136937,ENSG00000134419,ENSG00000089157,ENSG00000083845,ENSG00000162385,ENSG00000149806,ENSG00000168028,ENSG00000161970,ENSG00000105193,ENSG00000189266,ENSG00000145425,ENSG00000167526,ENSG00000122406,ENSG00000008988,ENSG00000124614,ENSG00000158435,ENSG00000105640…
GO:BP	nuclear export	GO:0051168	2.33948e-49	48.6309	190	4678	92	60616	ENSG00000114503,ENSG00000091542,ENSG00000136937,ENSG00000108559,ENSG00000157020,ENSG00000162385,ENSG00000153201,ENSG00000115268,ENSG00000058804,ENSG00000163950,ENSG00000108953,ENSG00000132341,ENSG00000121774,ENSG00000111786,ENSG00000082701,ENSG00000119203,ENSG00000069248,ENSG00000124207,ENSG00000157106,ENSG00000058673,ENSG00000169180,ENSG00000102119,ENSG00000132507,ENSG00000164609,ENSG00000095319…
GO:BP	endomembrane system organization	GO:0010256	3.48514e-49	48.4578	413	4678	137	60616	ENSG00000170348,ENSG00000175826,ENSG00000170312,ENSG00000070831,ENSG00000112335,ENSG00000141627,ENSG00000148248,ENSG00000110880,ENSG00000136051,ENSG00000125875,ENSG00000135823,ENSG00000120742,ENSG00000104388,ENSG00000124198,ENSG00000074695,ENSG00000182093,ENSG00000170540,ENSG00000138069,ENSG00000066455,ENSG00000197386,ENSG00000074054,ENSG00000124164,ENSG00000067167,ENSG00000086598,ENSG00000007168…
GO:BP	protein deubiquitination	GO:0016579	3.64239e-49	48.4386	282	4678	112	60616	ENSG00000100644,ENSG00000170312,ENSG00000158019,ENSG00000112335,ENSG00000129084,ENSG00000085982,ENSG00000166987,ENSG00000111667,ENSG00000116750,ENSG00000103404,ENSG00000167770,ENSG00000099341,ENSG00000173726,ENSG00000048028,ENSG00000090686,ENSG00000145386,ENSG00000164164,ENSG00000110330,ENSG00000164068,ENSG00000196284,ENSG00000134982,ENSG00000100567,ENSG00000100911,ENSG00000070010,ENSG00000143106…
GO:BP	cell cycle G2/M phase transition	GO:0044839	5.87132e-49	48.2313	259	4678	107	60616	ENSG00000152240,ENSG00000170312,ENSG00000158019,ENSG00000143476,ENSG00000136122,ENSG00000129084,ENSG00000213639,ENSG00000166167,ENSG00000116127,ENSG00000099341,ENSG00000143420,ENSG00000074054,ENSG00000214517,ENSG00000007168,ENSG00000108953,ENSG00000145386,ENSG00000121774,ENSG00000134057,ENSG00000114107,ENSG00000136273,ENSG00000100567,ENSG00000100911,ENSG00000143106,ENSG00000072062,ENSG00000005249…
GO:BP	positive regulation of catabolic process	GO:0009896	6.86429e-49	48.1634	404	4678	135	60616	ENSG00000276293,ENSG00000100644,ENSG00000143476,ENSG00000213585,ENSG00000033800,ENSG00000188612,ENSG00000132356,ENSG00000189403,ENSG00000111667,ENSG00000100219,ENSG00000177169,ENSG00000197548,ENSG00000180304,ENSG00000103126,ENSG00000133265,ENSG00000094631,ENSG00000197386,ENSG00000130311,ENSG00000172057,ENSG00000159399,ENSG00000162378,ENSG00000109670,ENSG00000080815,ENSG00000167196,ENSG00000082701…
GO:BP	ribonucleoprotein complex subunit organization	GO:0071826	9.04035e-49	48.0438	184	4678	90	60616	ENSG00000204392,ENSG00000136937,ENSG00000168883,ENSG00000089157,ENSG00000107581,ENSG00000023734,ENSG00000083845,ENSG00000110958,ENSG00000125977,ENSG00000168028,ENSG00000141759,ENSG00000121058,ENSG00000143486,ENSG00000122406,ENSG00000261236,ENSG00000124614,ENSG00000105372,ENSG00000079785,ENSG00000115268,ENSG00000183207,ENSG00000111786,ENSG00000146109,ENSG00000132600,ENSG00000107290,ENSG00000125835…
GO:BP	regulation of RNA stability	GO:0043487	1.62311e-48	47.7897	185	4678	90	60616	ENSG00000101412,ENSG00000112062,ENSG00000272886,ENSG00000129084,ENSG00000140350,ENSG00000177733,ENSG00000099341,ENSG00000159217,ENSG00000120948,ENSG00000138668,ENSG00000089280,ENSG00000204348,ENSG00000100567,ENSG00000100911,ENSG00000204120,ENSG00000223496,ENSG00000143106,ENSG00000135829,ENSG00000092199,ENSG00000126883,ENSG00000100823,ENSG00000005007,ENSG00000073792,ENSG00000065978,ENSG00000184708…
GO:BP	Golgi vesicle transport	GO:0048193	2.92312e-48	47.5342	370	4678	128	60616	ENSG00000170348,ENSG00000131966,ENSG00000144036,ENSG00000116489,ENSG00000134243,ENSG00000047932,ENSG00000110075,ENSG00000112335,ENSG00000125447,ENSG00000148248,ENSG00000079332,ENSG00000125875,ENSG00000104388,ENSG00000124198,ENSG00000074695,ENSG00000093183,ENSG00000157020,ENSG00000138069,ENSG00000066455,ENSG00000101558,ENSG00000180957,ENSG00000105063,ENSG00000197386,ENSG00000170043,ENSG00000124164…
GO:BP	cell cycle checkpoint	GO:0000075	4.73179e-48	47.325	204	4678	94	60616	ENSG00000169679,ENSG00000164109,ENSG00000143155,ENSG00000170312,ENSG00000101412,ENSG00000158019,ENSG00000143476,ENSG00000075711,ENSG00000139579,ENSG00000165891,ENSG00000132646,ENSG00000161970,ENSG00000078304,ENSG00000158435,ENSG00000048028,ENSG00000138767,ENSG00000072609,ENSG00000144635,ENSG00000134057,ENSG00000075131,ENSG00000136273,ENSG00000134982,ENSG00000095787,ENSG00000144580,ENSG00000155508…
GO:BP	regulation of chromosome organization	GO:0033044	5.37687e-48	47.2695	245	4678	103	60616	ENSG00000169679,ENSG00000164109,ENSG00000107854,ENSG00000140395,ENSG00000135624,ENSG00000120438,ENSG00000139579,ENSG00000156831,ENSG00000177889,ENSG00000175595,ENSG00000100219,ENSG00000156261,ENSG00000112701,ENSG00000175063,ENSG00000005483,ENSG00000089053,ENSG00000141552,ENSG00000039650,ENSG00000004487,ENSG00000183207,ENSG00000013810,ENSG00000144635,ENSG00000134057,ENSG00000157106,ENSG00000169375…
GO:BP	regulation of autophagy	GO:0010506	6.21592e-48	47.2065	309	4678	116	60616	ENSG00000198793,ENSG00000276293,ENSG00000116260,ENSG00000213585,ENSG00000181929,ENSG00000132356,ENSG00000189403,ENSG00000160803,ENSG00000107643,ENSG00000100219,ENSG00000177169,ENSG00000197548,ENSG00000094631,ENSG00000197386,ENSG00000126247,ENSG00000089006,ENSG00000172057,ENSG00000159399,ENSG00000109670,ENSG00000197746,ENSG00000162341,ENSG00000082701,ENSG00000104643,ENSG00000167110,ENSG00000157106…
GO:BP	regulation of intracellular transport	GO:0032386	9.73863e-48	47.0115	300	4678	114	60616	ENSG00000171720,ENSG00000114503,ENSG00000101412,ENSG00000112335,ENSG00000079332,ENSG00000125875,ENSG00000142230,ENSG00000074695,ENSG00000107643,ENSG00000100219,ENSG00000180304,ENSG00000109332,ENSG00000112210,ENSG00000105185,ENSG00000109670,ENSG00000080815,ENSG00000213625,ENSG00000108953,ENSG00000132341,ENSG00000121774,ENSG00000082701,ENSG00000196396,ENSG00000105221,ENSG00000141682,ENSG00000198825…
GO:BP	ribonucleoprotein complex assembly	GO:0022618	2.2275e-47	46.6522	177	4678	87	60616	ENSG00000204392,ENSG00000136937,ENSG00000168883,ENSG00000089157,ENSG00000107581,ENSG00000023734,ENSG00000083845,ENSG00000110958,ENSG00000125977,ENSG00000168028,ENSG00000141759,ENSG00000121058,ENSG00000143486,ENSG00000122406,ENSG00000261236,ENSG00000124614,ENSG00000105372,ENSG00000079785,ENSG00000115268,ENSG00000183207,ENSG00000111786,ENSG00000146109,ENSG00000132600,ENSG00000107290,ENSG00000125835…
GO:BP	negative regulation of mitotic cell cycle	GO:0045930	4.47836e-47	46.3489	309	4678	115	60616	ENSG00000169679,ENSG00000164109,ENSG00000170312,ENSG00000101412,ENSG00000129084,ENSG00000075711,ENSG00000133639,ENSG00000139579,ENSG00000165891,ENSG00000132646,ENSG00000161970,ENSG00000078304,ENSG00000047188,ENSG00000099341,ENSG00000160310,ENSG00000158435,ENSG00000167797,ENSG00000138767,ENSG00000072609,ENSG00000144635,ENSG00000134057,ENSG00000075131,ENSG00000136273,ENSG00000134982,ENSG00000144580…
GO:BP	chromosome segregation	GO:0007059	4.99981e-47	46.301	284	4678	110	60616	ENSG00000169679,ENSG00000109805,ENSG00000164109,ENSG00000134222,ENSG00000070831,ENSG00000025770,ENSG00000146918,ENSG00000198901,ENSG00000156831,ENSG00000175595,ENSG00000169689,ENSG00000237649,ENSG00000175063,ENSG00000089053,ENSG00000141552,ENSG00000101782,ENSG00000141696,ENSG00000109670,ENSG00000198900,ENSG00000132341,ENSG00000178966,ENSG00000197771,ENSG00000013810,ENSG00000144635,ENSG00000134057…
GO:BP	establishment of protein localization to membrane	GO:0090150	1.40306e-46	45.8529	312	4678	115	60616	ENSG00000143742,ENSG00000047932,ENSG00000101412,ENSG00000063177,ENSG00000134809,ENSG00000182774,ENSG00000125447,ENSG00000131469,ENSG00000171858,ENSG00000134419,ENSG00000182093,ENSG00000170540,ENSG00000089157,ENSG00000107643,ENSG00000083845,ENSG00000149806,ENSG00000168028,ENSG00000161970,ENSG00000105193,ENSG00000145425,ENSG00000167526,ENSG00000122406,ENSG00000008988,ENSG00000124614,ENSG00000170606…
GO:BP	peptidyl-lysine modification	GO:0018205	1.75354e-46	45.7561	323	4678	117	60616	ENSG00000183576,ENSG00000033800,ENSG00000140395,ENSG00000119231,ENSG00000188612,ENSG00000132356,ENSG00000142230,ENSG00000108559,ENSG00000156831,ENSG00000181090,ENSG00000184900,ENSG00000117505,ENSG00000128708,ENSG00000112701,ENSG00000094631,ENSG00000083444,ENSG00000005483,ENSG00000153201,ENSG00000184436,ENSG00000058804,ENSG00000171606,ENSG00000141696,ENSG00000116539,ENSG00000004487,ENSG00000183207…
GO:BP	regulation of mRNA catabolic process	GO:0061013	2.05458e-46	45.6873	198	4678	91	60616	ENSG00000101412,ENSG00000112062,ENSG00000272886,ENSG00000129084,ENSG00000140350,ENSG00000177733,ENSG00000099341,ENSG00000159217,ENSG00000120948,ENSG00000138668,ENSG00000089280,ENSG00000100567,ENSG00000100911,ENSG00000204120,ENSG00000223496,ENSG00000143106,ENSG00000135829,ENSG00000092199,ENSG00000155508,ENSG00000126883,ENSG00000100823,ENSG00000005007,ENSG00000073792,ENSG00000065978,ENSG00000184708…
GO:BP	generation of precursor metabolites and energy	GO:0006091	1.04323e-45	44.9816	416	4678	133	60616	ENSG00000100644,ENSG00000174886,ENSG00000170312,ENSG00000167792,ENSG00000111275,ENSG00000184983,ENSG00000100412,ENSG00000154723,ENSG00000181929,ENSG00000132356,ENSG00000102893,ENSG00000143252,ENSG00000153574,ENSG00000108559,ENSG00000184752,ENSG00000062485,ENSG00000119013,ENSG00000157020,ENSG00000073578,ENSG00000075239,ENSG00000241837,ENSG00000172331,ENSG00000153201,ENSG00000147684,ENSG00000104812…
GO:BP	protein-containing complex localization	GO:0031503	1.49232e-45	44.8261	248	4678	101	60616	ENSG00000114503,ENSG00000075711,ENSG00000091542,ENSG00000136937,ENSG00000108559,ENSG00000157020,ENSG00000162385,ENSG00000081870,ENSG00000153201,ENSG00000115268,ENSG00000058804,ENSG00000163950,ENSG00000118965,ENSG00000132341,ENSG00000111786,ENSG00000119203,ENSG00000112144,ENSG00000069248,ENSG00000264364,ENSG00000157106,ENSG00000058673,ENSG00000125971,ENSG00000109083,ENSG00000204899,ENSG00000132507…
GO:BP	regulation of DNA metabolic process	GO:0051052	2.05628e-45	44.6869	314	4678	114	60616	ENSG00000107854,ENSG00000158019,ENSG00000158161,ENSG00000183624,ENSG00000135624,ENSG00000120438,ENSG00000139579,ENSG00000185122,ENSG00000189403,ENSG00000160803,ENSG00000177889,ENSG00000175595,ENSG00000189079,ENSG00000132646,ENSG00000110958,ENSG00000184635,ENSG00000167770,ENSG00000156261,ENSG00000114030,ENSG00000039650,ENSG00000004487,ENSG00000164164,ENSG00000168802,ENSG00000157106,ENSG00000138668…
GO:BP	regulation of mRNA stability	GO:0043488	2.83887e-45	44.5469	177	4678	85	60616	ENSG00000101412,ENSG00000112062,ENSG00000272886,ENSG00000129084,ENSG00000140350,ENSG00000177733,ENSG00000099341,ENSG00000159217,ENSG00000120948,ENSG00000138668,ENSG00000089280,ENSG00000100567,ENSG00000100911,ENSG00000204120,ENSG00000223496,ENSG00000143106,ENSG00000135829,ENSG00000092199,ENSG00000126883,ENSG00000100823,ENSG00000005007,ENSG00000073792,ENSG00000065978,ENSG00000184708,ENSG00000198492…
GO:BP	cellular response to topologically incorrect protein	GO:0035967	4.05042e-45	44.3925	157	4678	80	60616	ENSG00000074842,ENSG00000120742,ENSG00000185122,ENSG00000155304,ENSG00000087274,ENSG00000106638,ENSG00000100219,ENSG00000009830,ENSG00000136986,ENSG00000094631,ENSG00000124702,ENSG00000115307,ENSG00000124164,ENSG00000107175,ENSG00000196396,ENSG00000182934,ENSG00000213676,ENSG00000101199,ENSG00000138073,ENSG00000070010,ENSG00000013573,ENSG00000106080,ENSG00000159720,ENSG00000175215,ENSG00000144381…
GO:BP	protein export from nucleus	GO:0006611	5.61895e-45	44.2503	174	4678	84	60616	ENSG00000114503,ENSG00000091542,ENSG00000136937,ENSG00000108559,ENSG00000157020,ENSG00000162385,ENSG00000153201,ENSG00000115268,ENSG00000058804,ENSG00000163950,ENSG00000108953,ENSG00000132341,ENSG00000111786,ENSG00000082701,ENSG00000119203,ENSG00000069248,ENSG00000124207,ENSG00000157106,ENSG00000058673,ENSG00000169180,ENSG00000102119,ENSG00000132507,ENSG00000164609,ENSG00000095319,ENSG00000126883…
GO:BP	DNA replication	GO:0006260	7.80335e-45	44.1077	228	4678	96	60616	ENSG00000214022,ENSG00000022277,ENSG00000170312,ENSG00000106628,ENSG00000165891,ENSG00000132646,ENSG00000140521,ENSG00000169689,ENSG00000115942,ENSG00000039650,ENSG00000145386,ENSG00000198900,ENSG00000166803,ENSG00000178966,ENSG00000197771,ENSG00000132466,ENSG00000168802,ENSG00000075131,ENSG00000185104,ENSG00000065268,ENSG00000132383,ENSG00000136273,ENSG00000151657,ENSG00000177302,ENSG00000135829…
GO:BP	cilium assembly	GO:0060271	1.0003e-44	43.9999	356	4678	121	60616	ENSG00000152240,ENSG00000170312,ENSG00000103966,ENSG00000181751,ENSG00000138286,ENSG00000116127,ENSG00000070761,ENSG00000094631,ENSG00000081870,ENSG00000197386,ENSG00000074054,ENSG00000145979,ENSG00000103494,ENSG00000112210,ENSG00000118965,ENSG00000113621,ENSG00000007168,ENSG00000108953,ENSG00000115091,ENSG00000112144,ENSG00000142459,ENSG00000264364,ENSG00000125971,ENSG00000114107,ENSG00000109083…
GO:BP	regulation of cellular amide metabolic process	GO:0034248	1.01066e-44	43.9954	447	4678	137	60616	ENSG00000198793,ENSG00000136628,ENSG00000170348,ENSG00000114503,ENSG00000125447,ENSG00000132356,ENSG00000145191,ENSG00000136937,ENSG00000166197,ENSG00000127445,ENSG00000228716,ENSG00000161970,ENSG00000073921,ENSG00000138593,ENSG00000091127,ENSG00000135387,ENSG00000122406,ENSG00000111361,ENSG00000155906,ENSG00000187742,ENSG00000079785,ENSG00000172057,ENSG00000159217,ENSG00000121774,ENSG00000176974…
GO:BP	negative regulation of cell cycle phase transition	GO:1901988	1.96402e-44	43.7069	254	4678	101	60616	ENSG00000169679,ENSG00000164109,ENSG00000170312,ENSG00000101412,ENSG00000158019,ENSG00000143476,ENSG00000129084,ENSG00000165891,ENSG00000132646,ENSG00000161970,ENSG00000078304,ENSG00000099341,ENSG00000160310,ENSG00000158435,ENSG00000167797,ENSG00000138767,ENSG00000144635,ENSG00000134057,ENSG00000136273,ENSG00000134982,ENSG00000144580,ENSG00000100567,ENSG00000100911,ENSG00000143106,ENSG00000155508…
GO:BP	cilium organization	GO:0044782	2.19149e-44	43.6593	375	4678	124	60616	ENSG00000152240,ENSG00000170312,ENSG00000103966,ENSG00000181751,ENSG00000138286,ENSG00000116127,ENSG00000070761,ENSG00000094631,ENSG00000081870,ENSG00000197386,ENSG00000074054,ENSG00000145979,ENSG00000103494,ENSG00000112210,ENSG00000118965,ENSG00000113621,ENSG00000007168,ENSG00000108953,ENSG00000115091,ENSG00000112144,ENSG00000142459,ENSG00000264364,ENSG00000125971,ENSG00000114107,ENSG00000109083…
GO:BP	regulation of protein catabolic process	GO:0042176	6.5561e-44	43.1834	329	4678	115	60616	ENSG00000164109,ENSG00000143476,ENSG00000112335,ENSG00000033800,ENSG00000188612,ENSG00000146535,ENSG00000160803,ENSG00000111667,ENSG00000127445,ENSG00000107036,ENSG00000100219,ENSG00000197548,ENSG00000116750,ENSG00000180304,ENSG00000103126,ENSG00000133265,ENSG00000122406,ENSG00000130311,ENSG00000162378,ENSG00000109670,ENSG00000167196,ENSG00000082701,ENSG00000101266,ENSG00000107404,ENSG00000085382…
GO:BP	response to unfolded protein	GO:0006986	8.94832e-44	43.0483	158	4678	79	60616	ENSG00000074842,ENSG00000120742,ENSG00000185122,ENSG00000155304,ENSG00000087274,ENSG00000106638,ENSG00000100219,ENSG00000136986,ENSG00000124702,ENSG00000170606,ENSG00000124164,ENSG00000107175,ENSG00000132002,ENSG00000196396,ENSG00000182934,ENSG00000213676,ENSG00000101199,ENSG00000138073,ENSG00000013573,ENSG00000106080,ENSG00000159720,ENSG00000175215,ENSG00000144381,ENSG00000160691,ENSG00000087088…
GO:BP	establishment of organelle localization	GO:0051656	9.40519e-44	43.0266	374	4678	123	60616	ENSG00000164109,ENSG00000100644,ENSG00000134222,ENSG00000170348,ENSG00000146425,ENSG00000131966,ENSG00000070831,ENSG00000110075,ENSG00000079332,ENSG00000125875,ENSG00000075711,ENSG00000108559,ENSG00000074695,ENSG00000157020,ENSG00000138069,ENSG00000073921,ENSG00000105063,ENSG00000237649,ENSG00000197386,ENSG00000170043,ENSG00000074054,ENSG00000115268,ENSG00000070718,ENSG00000174903,ENSG00000106636…
GO:BP	G2/M transition of mitotic cell cycle	GO:0000086	1.98859e-43	42.7015	240	4678	97	60616	ENSG00000152240,ENSG00000170312,ENSG00000143476,ENSG00000136122,ENSG00000129084,ENSG00000213639,ENSG00000166167,ENSG00000116127,ENSG00000099341,ENSG00000143420,ENSG00000074054,ENSG00000214517,ENSG00000007168,ENSG00000108953,ENSG00000145386,ENSG00000121774,ENSG00000134057,ENSG00000114107,ENSG00000136273,ENSG00000100567,ENSG00000100911,ENSG00000143106,ENSG00000072062,ENSG00000005249,ENSG00000112029…
GO:BP	positive regulation of cellular catabolic process	GO:0031331	2.2882e-43	42.6405	349	4678	118	60616	ENSG00000276293,ENSG00000100644,ENSG00000213585,ENSG00000033800,ENSG00000188612,ENSG00000132356,ENSG00000189403,ENSG00000111667,ENSG00000100219,ENSG00000177169,ENSG00000197548,ENSG00000103126,ENSG00000133265,ENSG00000094631,ENSG00000197386,ENSG00000130311,ENSG00000172057,ENSG00000159399,ENSG00000162378,ENSG00000109670,ENSG00000080815,ENSG00000167196,ENSG00000082701,ENSG00000196396,ENSG00000105221…
GO:BP	nuclear chromosome segregation	GO:0098813	2.82168e-43	42.5495	236	4678	96	60616	ENSG00000169679,ENSG00000109805,ENSG00000164109,ENSG00000134222,ENSG00000070831,ENSG00000025770,ENSG00000146918,ENSG00000198901,ENSG00000156831,ENSG00000175595,ENSG00000169689,ENSG00000237649,ENSG00000175063,ENSG00000089053,ENSG00000141552,ENSG00000141696,ENSG00000109670,ENSG00000132341,ENSG00000178966,ENSG00000197771,ENSG00000013810,ENSG00000144635,ENSG00000134057,ENSG00000131165,ENSG00000113810…
GO:BP	dephosphorylation	GO:0016311	8.29245e-43	42.0813	331	4678	114	60616	ENSG00000198793,ENSG00000175826,ENSG00000143155,ENSG00000110925,ENSG00000110075,ENSG00000158161,ENSG00000204084,ENSG00000060237,ENSG00000066027,ENSG00000054148,ENSG00000160014,ENSG00000213639,ENSG00000166167,ENSG00000127445,ENSG00000117751,ENSG00000078304,ENSG00000105063,ENSG00000143420,ENSG00000088179,ENSG00000197386,ENSG00000068383,ENSG00000081721,ENSG00000157837,ENSG00000100034,ENSG00000039650…
GO:BP	rRNA metabolic process	GO:0016072	8.51828e-43	42.0696	201	4678	88	60616	ENSG00000182774,ENSG00000131469,ENSG00000171858,ENSG00000166197,ENSG00000086189,ENSG00000161970,ENSG00000105193,ENSG00000122406,ENSG00000261236,ENSG00000105372,ENSG00000160570,ENSG00000115268,ENSG00000101782,ENSG00000146109,ENSG00000145912,ENSG00000198755,ENSG00000161956,ENSG00000136942,ENSG00000065268,ENSG00000065183,ENSG00000223496,ENSG00000117174,ENSG00000170889,ENSG00000055483,ENSG00000166133…
GO:BP	rRNA processing	GO:0006364	8.51828e-43	42.0696	192	4678	86	60616	ENSG00000182774,ENSG00000131469,ENSG00000171858,ENSG00000166197,ENSG00000086189,ENSG00000161970,ENSG00000105193,ENSG00000122406,ENSG00000261236,ENSG00000105372,ENSG00000115268,ENSG00000101782,ENSG00000146109,ENSG00000145912,ENSG00000198755,ENSG00000161956,ENSG00000136942,ENSG00000065268,ENSG00000065183,ENSG00000223496,ENSG00000117174,ENSG00000170889,ENSG00000055483,ENSG00000166133,ENSG00000117481…
GO:BP	establishment of RNA localization	GO:0051236	1.51548e-42	41.8194	167	4678	80	60616	ENSG00000114503,ENSG00000091542,ENSG00000136937,ENSG00000108559,ENSG00000157020,ENSG00000162385,ENSG00000153201,ENSG00000173726,ENSG00000115268,ENSG00000058804,ENSG00000163950,ENSG00000170144,ENSG00000132341,ENSG00000121774,ENSG00000111786,ENSG00000119203,ENSG00000069248,ENSG00000157106,ENSG00000058673,ENSG00000132507,ENSG00000164609,ENSG00000095319,ENSG00000112110,ENSG00000135829,ENSG00000126883…
GO:BP	double-strand break repair	GO:0006302	2.64622e-42	41.5774	256	4678	99	60616	ENSG00000158019,ENSG00000158161,ENSG00000139579,ENSG00000185122,ENSG00000160803,ENSG00000156831,ENSG00000177889,ENSG00000175595,ENSG00000189079,ENSG00000148362,ENSG00000137074,ENSG00000167770,ENSG00000079785,ENSG00000039650,ENSG00000004487,ENSG00000178966,ENSG00000107290,ENSG00000129484,ENSG00000083093,ENSG00000089280,ENSG00000132383,ENSG00000136273,ENSG00000072121,ENSG00000013573,ENSG00000134452…
GO:BP	regulation of protein stability	GO:0031647	3.5737e-42	41.4469	277	4678	103	60616	ENSG00000171720,ENSG00000071537,ENSG00000125447,ENSG00000164751,ENSG00000135624,ENSG00000120438,ENSG00000085982,ENSG00000166794,ENSG00000166167,ENSG00000127445,ENSG00000100219,ENSG00000110958,ENSG00000137074,ENSG00000136986,ENSG00000156261,ENSG00000094631,ENSG00000122406,ENSG00000197386,ENSG00000048028,ENSG00000109670,ENSG00000117385,ENSG00000104643,ENSG00000120948,ENSG00000179085,ENSG00000107404…
GO:BP	nucleobase-containing compound transport	GO:0015931	1.03677e-41	40.9843	197	4678	86	60616	ENSG00000114503,ENSG00000205060,ENSG00000091542,ENSG00000136937,ENSG00000108559,ENSG00000157020,ENSG00000162385,ENSG00000153201,ENSG00000173726,ENSG00000115268,ENSG00000058804,ENSG00000163950,ENSG00000164933,ENSG00000171612,ENSG00000170144,ENSG00000132341,ENSG00000121774,ENSG00000111786,ENSG00000119203,ENSG00000152223,ENSG00000069248,ENSG00000157106,ENSG00000058673,ENSG00000132507,ENSG00000164609…
GO:BP	negative regulation of mitotic cell cycle phase transition	GO:1901991	1.85068e-41	40.7327	236	4678	94	60616	ENSG00000169679,ENSG00000164109,ENSG00000170312,ENSG00000101412,ENSG00000129084,ENSG00000165891,ENSG00000132646,ENSG00000161970,ENSG00000078304,ENSG00000099341,ENSG00000160310,ENSG00000158435,ENSG00000167797,ENSG00000138767,ENSG00000144635,ENSG00000134057,ENSG00000136273,ENSG00000134982,ENSG00000144580,ENSG00000100567,ENSG00000100911,ENSG00000143106,ENSG00000155508,ENSG00000112029,ENSG00000100387…
GO:BP	regulation of cell cycle G2/M phase transition	GO:1902749	2.0554e-41	40.6871	203	4678	87	60616	ENSG00000152240,ENSG00000170312,ENSG00000158019,ENSG00000143476,ENSG00000129084,ENSG00000116127,ENSG00000099341,ENSG00000074054,ENSG00000007168,ENSG00000108953,ENSG00000134057,ENSG00000114107,ENSG00000136273,ENSG00000100567,ENSG00000100911,ENSG00000143106,ENSG00000072062,ENSG00000005249,ENSG00000112029,ENSG00000100387,ENSG00000105325,ENSG00000117650,ENSG00000078674,ENSG00000147874,ENSG00000131462…
GO:BP	mitotic sister chromatid segregation	GO:0000070	2.5492e-41	40.5936	151	4678	75	60616	ENSG00000169679,ENSG00000109805,ENSG00000164109,ENSG00000134222,ENSG00000025770,ENSG00000146918,ENSG00000198901,ENSG00000156831,ENSG00000237649,ENSG00000175063,ENSG00000089053,ENSG00000141552,ENSG00000132341,ENSG00000013810,ENSG00000144635,ENSG00000134057,ENSG00000131165,ENSG00000113810,ENSG00000076382,ENSG00000134982,ENSG00000112029,ENSG00000121579,ENSG00000198887,ENSG00000131462,ENSG00000132612…
GO:BP	translational initiation	GO:0006413	2.75125e-41	40.5605	181	4678	82	60616	ENSG00000198793,ENSG00000114503,ENSG00000063177,ENSG00000182774,ENSG00000131469,ENSG00000145191,ENSG00000171858,ENSG00000136937,ENSG00000134419,ENSG00000089157,ENSG00000107581,ENSG00000070785,ENSG00000083845,ENSG00000149806,ENSG00000125977,ENSG00000168028,ENSG00000161970,ENSG00000105193,ENSG00000143486,ENSG00000145425,ENSG00000167526,ENSG00000122406,ENSG00000008988,ENSG00000124614,ENSG00000105640…
GO:BP	nucleic acid transport	GO:0050657	3.30851e-41	40.4804	164	4678	78	60616	ENSG00000114503,ENSG00000091542,ENSG00000136937,ENSG00000108559,ENSG00000157020,ENSG00000162385,ENSG00000153201,ENSG00000173726,ENSG00000115268,ENSG00000058804,ENSG00000163950,ENSG00000170144,ENSG00000132341,ENSG00000121774,ENSG00000111786,ENSG00000119203,ENSG00000069248,ENSG00000157106,ENSG00000058673,ENSG00000132507,ENSG00000164609,ENSG00000095319,ENSG00000112110,ENSG00000135829,ENSG00000126883…
GO:BP	RNA transport	GO:0050658	3.30851e-41	40.4804	164	4678	78	60616	ENSG00000114503,ENSG00000091542,ENSG00000136937,ENSG00000108559,ENSG00000157020,ENSG00000162385,ENSG00000153201,ENSG00000173726,ENSG00000115268,ENSG00000058804,ENSG00000163950,ENSG00000170144,ENSG00000132341,ENSG00000121774,ENSG00000111786,ENSG00000119203,ENSG00000069248,ENSG00000157106,ENSG00000058673,ENSG00000132507,ENSG00000164609,ENSG00000095319,ENSG00000112110,ENSG00000135829,ENSG00000126883…
GO:BP	sister chromatid segregation	GO:0000819	3.37471e-41	40.4718	177	4678	81	60616	ENSG00000169679,ENSG00000109805,ENSG00000164109,ENSG00000134222,ENSG00000025770,ENSG00000146918,ENSG00000198901,ENSG00000156831,ENSG00000237649,ENSG00000175063,ENSG00000089053,ENSG00000141552,ENSG00000109670,ENSG00000132341,ENSG00000197771,ENSG00000013810,ENSG00000144635,ENSG00000134057,ENSG00000131165,ENSG00000113810,ENSG00000076382,ENSG00000134982,ENSG00000013573,ENSG00000112029,ENSG00000121579…
GO:BP	post-translational protein modification	GO:0043687	1.98062e-40	39.7032	359	4678	116	60616	ENSG00000100644,ENSG00000143476,ENSG00000116260,ENSG00000129084,ENSG00000135862,ENSG00000104388,ENSG00000114125,ENSG00000166167,ENSG00000138069,ENSG00000197548,ENSG00000144566,ENSG00000099341,ENSG00000134910,ENSG00000130725,ENSG00000184182,ENSG00000102054,ENSG00000261609,ENSG00000135049,ENSG00000130311,ENSG00000169439,ENSG00000174903,ENSG00000185624,ENSG00000109670,ENSG00000167196,ENSG00000142784…
GO:BP	RNA export from nucleus	GO:0006405	3.35076e-40	39.4749	143	4678	72	60616	ENSG00000114503,ENSG00000091542,ENSG00000136937,ENSG00000108559,ENSG00000157020,ENSG00000162385,ENSG00000153201,ENSG00000115268,ENSG00000058804,ENSG00000163950,ENSG00000132341,ENSG00000121774,ENSG00000111786,ENSG00000119203,ENSG00000069248,ENSG00000157106,ENSG00000058673,ENSG00000132507,ENSG00000164609,ENSG00000095319,ENSG00000135829,ENSG00000126883,ENSG00000125450,ENSG00000005007,ENSG00000102900…
GO:BP	viral gene expression	GO:0019080	5.32127e-40	39.274	196	4678	84	60616	ENSG00000129128,ENSG00000063177,ENSG00000182774,ENSG00000047315,ENSG00000131469,ENSG00000171858,ENSG00000108559,ENSG00000134419,ENSG00000089157,ENSG00000107581,ENSG00000157020,ENSG00000083845,ENSG00000149806,ENSG00000168028,ENSG00000161970,ENSG00000105193,ENSG00000143486,ENSG00000145425,ENSG00000167526,ENSG00000122406,ENSG00000008988,ENSG00000153201,ENSG00000084093,ENSG00000124614,ENSG00000105640…
GO:BP	regulation of small molecule metabolic process	GO:0062012	1.34299e-39	38.8719	371	4678	117	60616	ENSG00000100644,ENSG00000181929,ENSG00000132356,ENSG00000129084,ENSG00000131408,ENSG00000108559,ENSG00000157020,ENSG00000160752,ENSG00000180304,ENSG00000099341,ENSG00000153201,ENSG00000084093,ENSG00000081721,ENSG00000058804,ENSG00000104549,ENSG00000080815,ENSG00000132341,ENSG00000142784,ENSG00000082701,ENSG00000105221,ENSG00000141682,ENSG00000069248,ENSG00000074800,ENSG00000115687,ENSG00000113161…
GO:BP	cell cycle G1/S phase transition	GO:0044843	1.5891e-39	38.7988	283	4678	101	60616	ENSG00000170312,ENSG00000101412,ENSG00000165891,ENSG00000132646,ENSG00000228716,ENSG00000161970,ENSG00000078304,ENSG00000115942,ENSG00000160310,ENSG00000005483,ENSG00000158435,ENSG00000167797,ENSG00000138767,ENSG00000109670,ENSG00000137210,ENSG00000145386,ENSG00000121774,ENSG00000132466,ENSG00000134057,ENSG00000132383,ENSG00000144580,ENSG00000100911,ENSG00000155508,ENSG00000112029,ENSG00000172273…
GO:BP	DNA integrity checkpoint	GO:0031570	3.35542e-39	38.4743	151	4678	73	60616	ENSG00000143155,ENSG00000170312,ENSG00000101412,ENSG00000158019,ENSG00000143476,ENSG00000165891,ENSG00000132646,ENSG00000161970,ENSG00000078304,ENSG00000158435,ENSG00000048028,ENSG00000138767,ENSG00000134057,ENSG00000075131,ENSG00000136273,ENSG00000095787,ENSG00000144580,ENSG00000155508,ENSG00000105325,ENSG00000137337,ENSG00000172273,ENSG00000188486,ENSG00000159147,ENSG00000088038,ENSG00000087088…
GO:BP	mitochondrial gene expression	GO:0140053	4.42691e-39	38.3539	160	4678	75	60616	ENSG00000059691,ENSG00000243927,ENSG00000120333,ENSG00000178952,ENSG00000239789,ENSG00000155906,ENSG00000111639,ENSG00000171612,ENSG00000067704,ENSG00000182180,ENSG00000106105,ENSG00000171103,ENSG00000156928,ENSG00000113048,ENSG00000174547,ENSG00000181610,ENSG00000062582,ENSG00000112110,ENSG00000099821,ENSG00000132676,ENSG00000180992,ENSG00000204568,ENSG00000154719,ENSG00000105364,ENSG00000124279…
GO:BP	regulation of protein modification by small protein conjugation or removal	GO:1903320	6.88827e-39	38.1619	211	4678	86	60616	ENSG00000164109,ENSG00000100644,ENSG00000171720,ENSG00000033800,ENSG00000142230,ENSG00000177889,ENSG00000166167,ENSG00000106683,ENSG00000127445,ENSG00000138069,ENSG00000169689,ENSG00000136986,ENSG00000167770,ENSG00000103126,ENSG00000133265,ENSG00000122406,ENSG00000175063,ENSG00000145979,ENSG00000004487,ENSG00000109670,ENSG00000164164,ENSG00000167693,ENSG00000177868,ENSG00000110330,ENSG00000167110…
GO:BP	regulation of translation	GO:0006417	8.18285e-39	38.0871	383	4678	118	60616	ENSG00000198793,ENSG00000136628,ENSG00000114503,ENSG00000145191,ENSG00000136937,ENSG00000166197,ENSG00000228716,ENSG00000161970,ENSG00000138593,ENSG00000091127,ENSG00000135387,ENSG00000122406,ENSG00000111361,ENSG00000155906,ENSG00000187742,ENSG00000079785,ENSG00000159217,ENSG00000121774,ENSG00000176974,ENSG00000119718,ENSG00000169714,ENSG00000115687,ENSG00000154059,ENSG00000143889,ENSG00000120948…
GO:BP	G1/S transition of mitotic cell cycle	GO:0000082	1.65171e-38	37.7821	258	4678	95	60616	ENSG00000170312,ENSG00000101412,ENSG00000165891,ENSG00000132646,ENSG00000228716,ENSG00000161970,ENSG00000078304,ENSG00000115942,ENSG00000160310,ENSG00000005483,ENSG00000158435,ENSG00000167797,ENSG00000138767,ENSG00000137210,ENSG00000121774,ENSG00000132466,ENSG00000134057,ENSG00000132383,ENSG00000144580,ENSG00000100911,ENSG00000155508,ENSG00000112029,ENSG00000172273,ENSG00000071564,ENSG00000166266…
GO:BP	endosomal transport	GO:0016197	1.90046e-38	37.7211	228	4678	89	60616	ENSG00000134243,ENSG00000112335,ENSG00000039319,ENSG00000110880,ENSG00000136051,ENSG00000135823,ENSG00000165527,ENSG00000103966,ENSG00000116127,ENSG00000107036,ENSG00000073921,ENSG00000143376,ENSG00000082805,ENSG00000115234,ENSG00000164715,ENSG00000089006,ENSG00000175931,ENSG00000106636,ENSG00000213625,ENSG00000167671,ENSG00000103544,ENSG00000169221,ENSG00000136100,ENSG00000198825,ENSG00000131165…
GO:BP	mitochondrial membrane organization	GO:0007006	5.04783e-38	37.2969	139	4678	69	60616	ENSG00000101412,ENSG00000134809,ENSG00000154723,ENSG00000173171,ENSG00000159445,ENSG00000173436,ENSG00000107643,ENSG00000241837,ENSG00000173726,ENSG00000170606,ENSG00000165637,ENSG00000105185,ENSG00000165629,ENSG00000108953,ENSG00000082701,ENSG00000141682,ENSG00000152234,ENSG00000215012,ENSG00000197912,ENSG00000184990,ENSG00000136448,ENSG00000184831,ENSG00000105197,ENSG00000178307,ENSG00000087088…
GO:BP	response to radiation	GO:0009314	6.23261e-38	37.2053	321	4678	106	60616	ENSG00000158019,ENSG00000143476,ENSG00000112062,ENSG00000158161,ENSG00000132356,ENSG00000139579,ENSG00000185122,ENSG00000078369,ENSG00000213639,ENSG00000107643,ENSG00000175595,ENSG00000132646,ENSG00000161970,ENSG00000039650,ENSG00000048028,ENSG00000004487,ENSG00000109670,ENSG00000152465,ENSG00000183207,ENSG00000166803,ENSG00000154767,ENSG00000154059,ENSG00000125971,ENSG00000196712,ENSG00000136273…
GO:BP	cellular amino acid metabolic process	GO:0006520	6.38678e-38	37.1947	299	4678	102	60616	ENSG00000136628,ENSG00000103876,ENSG00000133706,ENSG00000135821,ENSG00000134905,ENSG00000129084,ENSG00000059691,ENSG00000143811,ENSG00000112855,ENSG00000180304,ENSG00000099341,ENSG00000075239,ENSG00000137513,ENSG00000115419,ENSG00000166123,ENSG00000128928,ENSG00000156017,ENSG00000067704,ENSG00000065427,ENSG00000176974,ENSG00000092621,ENSG00000106105,ENSG00000149089,ENSG00000204394,ENSG00000100567…
GO:BP	DNA damage checkpoint	GO:0000077	1.65485e-37	36.7812	141	4678	69	60616	ENSG00000143155,ENSG00000170312,ENSG00000101412,ENSG00000158019,ENSG00000143476,ENSG00000165891,ENSG00000132646,ENSG00000161970,ENSG00000078304,ENSG00000158435,ENSG00000048028,ENSG00000138767,ENSG00000134057,ENSG00000075131,ENSG00000136273,ENSG00000095787,ENSG00000144580,ENSG00000155508,ENSG00000105325,ENSG00000137337,ENSG00000172273,ENSG00000188486,ENSG00000159147,ENSG00000088038,ENSG00000087088…
GO:BP	cellular response to unfolded protein	GO:0034620	1.78656e-37	36.748	137	4678	68	60616	ENSG00000074842,ENSG00000120742,ENSG00000185122,ENSG00000155304,ENSG00000087274,ENSG00000106638,ENSG00000100219,ENSG00000136986,ENSG00000124702,ENSG00000124164,ENSG00000107175,ENSG00000196396,ENSG00000182934,ENSG00000213676,ENSG00000101199,ENSG00000138073,ENSG00000013573,ENSG00000106080,ENSG00000159720,ENSG00000175215,ENSG00000144381,ENSG00000160691,ENSG00000087088,ENSG00000158615,ENSG00000072849…
GO:BP	regulation of cellular protein catabolic process	GO:1903362	3.11412e-37	36.5067	215	4678	85	60616	ENSG00000033800,ENSG00000188612,ENSG00000146535,ENSG00000160803,ENSG00000111667,ENSG00000107036,ENSG00000100219,ENSG00000116750,ENSG00000103126,ENSG00000133265,ENSG00000122406,ENSG00000130311,ENSG00000162378,ENSG00000109670,ENSG00000167196,ENSG00000082701,ENSG00000101266,ENSG00000107404,ENSG00000185104,ENSG00000095787,ENSG00000100911,ENSG00000170881,ENSG00000072062,ENSG00000100387,ENSG00000105325…
GO:BP	regulation of ubiquitin-dependent protein catabolic process	GO:2000058	3.23297e-37	36.4904	138	4678	68	60616	ENSG00000033800,ENSG00000188612,ENSG00000146535,ENSG00000160803,ENSG00000111667,ENSG00000100219,ENSG00000116750,ENSG00000103126,ENSG00000133265,ENSG00000122406,ENSG00000130311,ENSG00000162378,ENSG00000109670,ENSG00000167196,ENSG00000082701,ENSG00000101266,ENSG00000107404,ENSG00000095787,ENSG00000170881,ENSG00000100387,ENSG00000105325,ENSG00000187555,ENSG00000115539,ENSG00000117399,ENSG00000143207…
GO:BP	mitotic cell cycle checkpoint	GO:0007093	4.68486e-37	36.3293	160	4678	73	60616	ENSG00000169679,ENSG00000164109,ENSG00000170312,ENSG00000101412,ENSG00000075711,ENSG00000139579,ENSG00000165891,ENSG00000132646,ENSG00000161970,ENSG00000078304,ENSG00000158435,ENSG00000138767,ENSG00000072609,ENSG00000144635,ENSG00000134057,ENSG00000075131,ENSG00000136273,ENSG00000134982,ENSG00000144580,ENSG00000155508,ENSG00000137337,ENSG00000132612,ENSG00000117399,ENSG00000159147,ENSG00000088038…
GO:BP	protein localization to nucleus	GO:0034504	7.28149e-37	36.1378	227	4678	87	60616	ENSG00000175826,ENSG00000171720,ENSG00000135821,ENSG00000170312,ENSG00000135624,ENSG00000120438,ENSG00000108559,ENSG00000127445,ENSG00000100219,ENSG00000184900,ENSG00000156261,ENSG00000153201,ENSG00000114030,ENSG00000172057,ENSG00000112210,ENSG00000080815,ENSG00000108953,ENSG00000132341,ENSG00000082701,ENSG00000069248,ENSG00000124207,ENSG00000169375,ENSG00000115020,ENSG00000188807,ENSG00000107404…
GO:BP	tRNA metabolic process	GO:0006399	1.32808e-36	35.8768	162	4678	73	60616	ENSG00000136628,ENSG00000133706,ENSG00000134905,ENSG00000059691,ENSG00000115970,ENSG00000112855,ENSG00000113272,ENSG00000137513,ENSG00000091127,ENSG00000079785,ENSG00000125821,ENSG00000213339,ENSG00000067704,ENSG00000065427,ENSG00000070061,ENSG00000092094,ENSG00000106105,ENSG00000171103,ENSG00000204394,ENSG00000172336,ENSG00000104356,ENSG00000154743,ENSG00000160193,ENSG00000113643,ENSG00000160917…
GO:BP	regulation of proteolysis involved in cellular protein catabolic process	GO:1903050	1.47288e-36	35.8318	185	4678	78	60616	ENSG00000033800,ENSG00000188612,ENSG00000146535,ENSG00000160803,ENSG00000111667,ENSG00000100219,ENSG00000116750,ENSG00000103126,ENSG00000133265,ENSG00000122406,ENSG00000130311,ENSG00000162378,ENSG00000109670,ENSG00000167196,ENSG00000082701,ENSG00000101266,ENSG00000107404,ENSG00000095787,ENSG00000100911,ENSG00000170881,ENSG00000072062,ENSG00000100387,ENSG00000105325,ENSG00000187555,ENSG00000115539…
GO:BP	positive regulation of cell cycle	GO:0045787	2.22356e-36	35.653	344	4678	108	60616	ENSG00000164109,ENSG00000134222,ENSG00000170312,ENSG00000101412,ENSG00000143476,ENSG00000070831,ENSG00000185122,ENSG00000165891,ENSG00000144283,ENSG00000100600,ENSG00000134419,ENSG00000156831,ENSG00000173207,ENSG00000132646,ENSG00000161970,ENSG00000065243,ENSG00000078304,ENSG00000047188,ENSG00000175063,ENSG00000005483,ENSG00000158435,ENSG00000089053,ENSG00000141552,ENSG00000260916,ENSG00000138767…
GO:BP	regulation of G2/M transition of mitotic cell cycle	GO:0010389	2.33455e-36	35.6318	186	4678	78	60616	ENSG00000152240,ENSG00000170312,ENSG00000143476,ENSG00000129084,ENSG00000116127,ENSG00000099341,ENSG00000074054,ENSG00000007168,ENSG00000108953,ENSG00000134057,ENSG00000114107,ENSG00000136273,ENSG00000100567,ENSG00000100911,ENSG00000143106,ENSG00000072062,ENSG00000005249,ENSG00000112029,ENSG00000100387,ENSG00000117650,ENSG00000078674,ENSG00000147874,ENSG00000131462,ENSG00000132612,ENSG00000159147…
GO:BP	ribonucleoprotein complex export from nucleus	GO:0071426	4.31518e-36	35.365	130	4678	65	60616	ENSG00000114503,ENSG00000091542,ENSG00000136937,ENSG00000108559,ENSG00000157020,ENSG00000162385,ENSG00000153201,ENSG00000115268,ENSG00000058804,ENSG00000163950,ENSG00000132341,ENSG00000111786,ENSG00000119203,ENSG00000069248,ENSG00000157106,ENSG00000058673,ENSG00000132507,ENSG00000164609,ENSG00000095319,ENSG00000126883,ENSG00000125450,ENSG00000005007,ENSG00000102900,ENSG00000125755,ENSG00000272391…
GO:BP	viral transcription	GO:0019083	6.90843e-36	35.1606	179	4678	76	60616	ENSG00000063177,ENSG00000182774,ENSG00000047315,ENSG00000131469,ENSG00000171858,ENSG00000108559,ENSG00000134419,ENSG00000089157,ENSG00000157020,ENSG00000083845,ENSG00000149806,ENSG00000168028,ENSG00000161970,ENSG00000105193,ENSG00000145425,ENSG00000167526,ENSG00000122406,ENSG00000008988,ENSG00000153201,ENSG00000084093,ENSG00000124614,ENSG00000105640,ENSG00000105372,ENSG00000115268,ENSG00000058804…
GO:BP	ribonucleoprotein complex localization	GO:0071166	7.86382e-36	35.1044	131	4678	65	60616	ENSG00000114503,ENSG00000091542,ENSG00000136937,ENSG00000108559,ENSG00000157020,ENSG00000162385,ENSG00000153201,ENSG00000115268,ENSG00000058804,ENSG00000163950,ENSG00000132341,ENSG00000111786,ENSG00000119203,ENSG00000069248,ENSG00000157106,ENSG00000058673,ENSG00000132507,ENSG00000164609,ENSG00000095319,ENSG00000126883,ENSG00000125450,ENSG00000005007,ENSG00000102900,ENSG00000125755,ENSG00000272391…
GO:BP	methylation	GO:0032259	9.5229e-36	35.0212	265	4678	93	60616	ENSG00000183576,ENSG00000140395,ENSG00000164944,ENSG00000115970,ENSG00000100219,ENSG00000086189,ENSG00000181090,ENSG00000160310,ENSG00000005483,ENSG00000076108,ENSG00000180917,ENSG00000171606,ENSG00000116539,ENSG00000004487,ENSG00000132600,ENSG00000125835,ENSG00000171103,ENSG00000100462,ENSG00000185420,ENSG00000137200,ENSG00000003509,ENSG00000117222,ENSG00000103037,ENSG00000129691,ENSG00000198026…
GO:BP	positive regulation of intracellular transport	GO:0032388	1.55296e-35	34.8088	195	4678	79	60616	ENSG00000171720,ENSG00000114503,ENSG00000101412,ENSG00000079332,ENSG00000125875,ENSG00000142230,ENSG00000107643,ENSG00000100219,ENSG00000180304,ENSG00000109332,ENSG00000105185,ENSG00000109670,ENSG00000080815,ENSG00000213625,ENSG00000108953,ENSG00000132341,ENSG00000121774,ENSG00000082701,ENSG00000105221,ENSG00000141682,ENSG00000102119,ENSG00000160087,ENSG00000076382,ENSG00000115317,ENSG00000135829…
GO:BP	nucleoside phosphate metabolic process	GO:0006753	2.10678e-35	34.6764	443	4678	123	60616	ENSG00000100644,ENSG00000004455,ENSG00000163655,ENSG00000161542,ENSG00000154723,ENSG00000156110,ENSG00000181929,ENSG00000132356,ENSG00000159445,ENSG00000108559,ENSG00000068366,ENSG00000156136,ENSG00000157020,ENSG00000143774,ENSG00000100075,ENSG00000075239,ENSG00000241837,ENSG00000155850,ENSG00000172331,ENSG00000153201,ENSG00000164978,ENSG00000131828,ENSG00000058804,ENSG00000112210,ENSG00000159399…
GO:BP	macromolecule methylation	GO:0043414	2.97634e-35	34.5263	247	4678	89	60616	ENSG00000183576,ENSG00000140395,ENSG00000164944,ENSG00000115970,ENSG00000100219,ENSG00000086189,ENSG00000181090,ENSG00000160310,ENSG00000005483,ENSG00000076108,ENSG00000180917,ENSG00000171606,ENSG00000116539,ENSG00000004487,ENSG00000132600,ENSG00000125835,ENSG00000171103,ENSG00000100462,ENSG00000185420,ENSG00000137200,ENSG00000003509,ENSG00000117222,ENSG00000103037,ENSG00000129691,ENSG00000198026…
GO:BP	purine-containing compound metabolic process	GO:0072521	4.07141e-35	34.3903	390	4678	114	60616	ENSG00000100644,ENSG00000004455,ENSG00000163655,ENSG00000161542,ENSG00000154723,ENSG00000156110,ENSG00000181929,ENSG00000132356,ENSG00000159445,ENSG00000108559,ENSG00000068366,ENSG00000156136,ENSG00000157020,ENSG00000143774,ENSG00000100075,ENSG00000075239,ENSG00000241837,ENSG00000155850,ENSG00000172331,ENSG00000153201,ENSG00000164978,ENSG00000131828,ENSG00000058804,ENSG00000112210,ENSG00000159399…
GO:BP	regulation of intracellular protein transport	GO:0033157	4.07141e-35	34.3903	212	4678	82	60616	ENSG00000171720,ENSG00000101412,ENSG00000112335,ENSG00000079332,ENSG00000142230,ENSG00000074695,ENSG00000107643,ENSG00000100219,ENSG00000180304,ENSG00000109332,ENSG00000112210,ENSG00000105185,ENSG00000109670,ENSG00000080815,ENSG00000213625,ENSG00000108953,ENSG00000132341,ENSG00000082701,ENSG00000196396,ENSG00000105221,ENSG00000141682,ENSG00000102119,ENSG00000160087,ENSG00000115317,ENSG00000198911…
GO:BP	protein folding	GO:0006457	5.62257e-35	34.2501	198	4678	79	60616	ENSG00000116260,ENSG00000172354,ENSG00000135624,ENSG00000120438,ENSG00000166794,ENSG00000078369,ENSG00000074695,ENSG00000155304,ENSG00000110958,ENSG00000136986,ENSG00000133265,ENSG00000156261,ENSG00000204435,ENSG00000185624,ENSG00000105185,ENSG00000183207,ENSG00000132002,ENSG00000117385,ENSG00000178950,ENSG00000101266,ENSG00000168724,ENSG00000117899,ENSG00000089597,ENSG00000069345,ENSG00000213221…
GO:BP	regulation of signal transduction by p53 class mediator	GO:1901796	6.86159e-35	34.1636	170	4678	73	60616	ENSG00000162521,ENSG00000112062,ENSG00000181929,ENSG00000132356,ENSG00000149480,ENSG00000127445,ENSG00000181090,ENSG00000161970,ENSG00000102054,ENSG00000122406,ENSG00000204435,ENSG00000261236,ENSG00000004487,ENSG00000178966,ENSG00000141682,ENSG00000101266,ENSG00000111642,ENSG00000025293,ENSG00000100462,ENSG00000170632,ENSG00000132383,ENSG00000136273,ENSG00000177302,ENSG00000117748,ENSG00000071655…
GO:BP	regulation of protein transport	GO:0051223	9.67279e-35	34.0144	443	4678	122	60616	ENSG00000170348,ENSG00000171720,ENSG00000047932,ENSG00000101412,ENSG00000198722,ENSG00000112335,ENSG00000079332,ENSG00000142230,ENSG00000165527,ENSG00000074695,ENSG00000068366,ENSG00000107643,ENSG00000100219,ENSG00000180304,ENSG00000143420,ENSG00000084093,ENSG00000100034,ENSG00000109332,ENSG00000112210,ENSG00000105185,ENSG00000109670,ENSG00000080815,ENSG00000213625,ENSG00000108953,ENSG00000132341…
GO:BP	RNA 3'-end processing	GO:0031123	1.17411e-34	33.9303	153	4678	69	60616	ENSG00000114503,ENSG00000164944,ENSG00000171858,ENSG00000136937,ENSG00000185122,ENSG00000162385,ENSG00000138614,ENSG00000163950,ENSG00000101138,ENSG00000111786,ENSG00000119203,ENSG00000083223,ENSG00000058673,ENSG00000165494,ENSG00000164609,ENSG00000223496,ENSG00000204356,ENSG00000104626,ENSG00000125755,ENSG00000160917,ENSG00000161265,ENSG00000149532,ENSG00000116754,ENSG00000178896,ENSG00000106246…
GO:BP	nucleotide metabolic process	GO:0009117	1.32607e-34	33.8774	438	4678	121	60616	ENSG00000100644,ENSG00000004455,ENSG00000163655,ENSG00000161542,ENSG00000154723,ENSG00000181929,ENSG00000132356,ENSG00000159445,ENSG00000108559,ENSG00000068366,ENSG00000156136,ENSG00000157020,ENSG00000143774,ENSG00000100075,ENSG00000075239,ENSG00000241837,ENSG00000155850,ENSG00000172331,ENSG00000153201,ENSG00000164978,ENSG00000131828,ENSG00000058804,ENSG00000112210,ENSG00000159399,ENSG00000101473…
GO:BP	regulation of response to DNA damage stimulus	GO:2001020	1.35468e-34	33.8682	210	4678	81	60616	ENSG00000158019,ENSG00000158161,ENSG00000185122,ENSG00000189403,ENSG00000160803,ENSG00000177889,ENSG00000175595,ENSG00000189079,ENSG00000132646,ENSG00000161970,ENSG00000167770,ENSG00000133112,ENSG00000039650,ENSG00000004487,ENSG00000141682,ENSG00000157106,ENSG00000089280,ENSG00000135829,ENSG00000013573,ENSG00000112029,ENSG00000134452,ENSG00000101596,ENSG00000188486,ENSG00000122376,ENSG00000117748…
GO:BP	DNA biosynthetic process	GO:0071897	1.95367e-34	33.7091	154	4678	69	60616	ENSG00000107854,ENSG00000143476,ENSG00000135624,ENSG00000120438,ENSG00000106628,ENSG00000132646,ENSG00000110958,ENSG00000156261,ENSG00000039650,ENSG00000101751,ENSG00000166803,ENSG00000145912,ENSG00000168802,ENSG00000138668,ENSG00000100030,ENSG00000132383,ENSG00000070010,ENSG00000146731,ENSG00000196262,ENSG00000092199,ENSG00000117650,ENSG00000092330,ENSG00000117748,ENSG00000004142,ENSG00000172795…
GO:BP	regulation of macroautophagy	GO:0016241	2.44058e-34	33.6125	150	4678	68	60616	ENSG00000198793,ENSG00000276293,ENSG00000116260,ENSG00000213585,ENSG00000181929,ENSG00000132356,ENSG00000160803,ENSG00000107643,ENSG00000177169,ENSG00000094631,ENSG00000197386,ENSG00000126247,ENSG00000089006,ENSG00000157106,ENSG00000121775,ENSG00000095787,ENSG00000072062,ENSG00000154277,ENSG00000159720,ENSG00000055483,ENSG00000111640,ENSG00000185883,ENSG00000090054,ENSG00000116688,ENSG00000090989…
GO:BP	nucleic acid phosphodiester bond hydrolysis	GO:0090305	4.12241e-34	33.3848	160	4678	70	60616	ENSG00000114503,ENSG00000272886,ENSG00000171858,ENSG00000136937,ENSG00000106628,ENSG00000189403,ENSG00000175595,ENSG00000132646,ENSG00000189266,ENSG00000079785,ENSG00000114030,ENSG00000146109,ENSG00000145912,ENSG00000119203,ENSG00000165494,ENSG00000204348,ENSG00000132383,ENSG00000100697,ENSG00000172336,ENSG00000104356,ENSG00000110768,ENSG00000100387,ENSG00000134452,ENSG00000104626,ENSG00000087088…
GO:BP	regulation of mRNA processing	GO:0050684	5.07995e-34	33.2941	147	4678	67	60616	ENSG00000114503,ENSG00000164944,ENSG00000136937,ENSG00000185122,ENSG00000071626,ENSG00000162385,ENSG00000122692,ENSG00000116001,ENSG00000084093,ENSG00000121774,ENSG00000111786,ENSG00000136819,ENSG00000165119,ENSG00000011304,ENSG00000135829,ENSG00000075856,ENSG00000159140,ENSG00000204356,ENSG00000117592,ENSG00000160917,ENSG00000150459,ENSG00000162775,ENSG00000179950,ENSG00000149532,ENSG00000135486…
GO:BP	phospholipid metabolic process	GO:0006644	6.1259e-34	33.2128	376	4678	110	60616	ENSG00000276293,ENSG00000139163,ENSG00000197858,ENSG00000129219,ENSG00000131408,ENSG00000204084,ENSG00000160752,ENSG00000143761,ENSG00000106086,ENSG00000100219,ENSG00000144566,ENSG00000180008,ENSG00000204435,ENSG00000088766,ENSG00000007168,ENSG00000107679,ENSG00000198825,ENSG00000104643,ENSG00000101266,ENSG00000133027,ENSG00000157106,ENSG00000179085,ENSG00000115020,ENSG00000241973,ENSG00000135241…
GO:BP	regulation of protein ubiquitination	GO:0031396	1.22914e-33	32.9104	181	4678	74	60616	ENSG00000164109,ENSG00000171720,ENSG00000177889,ENSG00000166167,ENSG00000106683,ENSG00000127445,ENSG00000138069,ENSG00000169689,ENSG00000136986,ENSG00000167770,ENSG00000103126,ENSG00000133265,ENSG00000122406,ENSG00000175063,ENSG00000145979,ENSG00000004487,ENSG00000109670,ENSG00000167693,ENSG00000177868,ENSG00000110330,ENSG00000167110,ENSG00000150401,ENSG00000116679,ENSG00000196262,ENSG00000112029…
GO:BP	establishment of protein localization to mitochondrion	GO:0072655	1.74407e-33	32.7584	132	4678	63	60616	ENSG00000101412,ENSG00000134809,ENSG00000142230,ENSG00000074695,ENSG00000107643,ENSG00000173726,ENSG00000170606,ENSG00000134375,ENSG00000109332,ENSG00000159399,ENSG00000105185,ENSG00000109670,ENSG00000213625,ENSG00000108953,ENSG00000141682,ENSG00000109519,ENSG00000213221,ENSG00000160087,ENSG00000148950,ENSG00000115317,ENSG00000198911,ENSG00000055483,ENSG00000136448,ENSG00000144381,ENSG00000105197…
GO:BP	protein localization to mitochondrion	GO:0070585	9.09292e-33	32.0413	135	4678	63	60616	ENSG00000101412,ENSG00000134809,ENSG00000142230,ENSG00000074695,ENSG00000107643,ENSG00000173726,ENSG00000170606,ENSG00000134375,ENSG00000109332,ENSG00000159399,ENSG00000105185,ENSG00000109670,ENSG00000213625,ENSG00000108953,ENSG00000141682,ENSG00000109519,ENSG00000213221,ENSG00000160087,ENSG00000148950,ENSG00000115317,ENSG00000198911,ENSG00000055483,ENSG00000136448,ENSG00000144381,ENSG00000105197…
GO:BP	cellular protein complex disassembly	GO:0043624	1.11968e-32	31.9509	196	4678	76	60616	ENSG00000116489,ENSG00000087274,ENSG00000243927,ENSG00000120333,ENSG00000074054,ENSG00000239789,ENSG00000111639,ENSG00000117632,ENSG00000178950,ENSG00000182180,ENSG00000154429,ENSG00000113048,ENSG00000174547,ENSG00000181610,ENSG00000134982,ENSG00000062582,ENSG00000112110,ENSG00000132676,ENSG00000180992,ENSG00000005007,ENSG00000204568,ENSG00000154719,ENSG00000105364,ENSG00000132612,ENSG00000071127…
GO:BP	response to heat	GO:0009408	1.47999e-32	31.8297	119	4678	59	60616	ENSG00000198793,ENSG00000145191,ENSG00000185122,ENSG00000108559,ENSG00000070785,ENSG00000157020,ENSG00000110958,ENSG00000102054,ENSG00000153201,ENSG00000111361,ENSG00000058804,ENSG00000108953,ENSG00000082701,ENSG00000132002,ENSG00000119718,ENSG00000069248,ENSG00000100030,ENSG00000164609,ENSG00000132383,ENSG00000095319,ENSG00000115317,ENSG00000072062,ENSG00000126883,ENSG00000125450,ENSG00000142168…
GO:BP	DNA conformation change	GO:0071103	1.91814e-32	31.7171	277	4678	91	60616	ENSG00000109805,ENSG00000162521,ENSG00000025770,ENSG00000132475,ENSG00000189403,ENSG00000169689,ENSG00000128708,ENSG00000102054,ENSG00000159259,ENSG00000076108,ENSG00000079785,ENSG00000099991,ENSG00000163041,ENSG00000198900,ENSG00000154767,ENSG00000111875,ENSG00000131165,ENSG00000113810,ENSG00000132383,ENSG00000133422,ENSG00000177302,ENSG00000135829,ENSG00000013573,ENSG00000075856,ENSG00000110768…
GO:BP	purine nucleotide metabolic process	GO:0006163	1.95517e-32	31.7088	371	4678	107	60616	ENSG00000100644,ENSG00000004455,ENSG00000163655,ENSG00000161542,ENSG00000154723,ENSG00000181929,ENSG00000132356,ENSG00000159445,ENSG00000108559,ENSG00000068366,ENSG00000157020,ENSG00000143774,ENSG00000100075,ENSG00000075239,ENSG00000241837,ENSG00000155850,ENSG00000172331,ENSG00000153201,ENSG00000164978,ENSG00000131828,ENSG00000058804,ENSG00000112210,ENSG00000159399,ENSG00000101473,ENSG00000080815…
GO:BP	cell cycle arrest	GO:0007050	2.28079e-32	31.6419	213	4678	79	60616	ENSG00000198793,ENSG00000170312,ENSG00000101412,ENSG00000181929,ENSG00000132356,ENSG00000165891,ENSG00000132646,ENSG00000161970,ENSG00000078304,ENSG00000158435,ENSG00000138767,ENSG00000171612,ENSG00000102547,ENSG00000105221,ENSG00000134057,ENSG00000105856,ENSG00000132382,ENSG00000134982,ENSG00000144580,ENSG00000072062,ENSG00000155508,ENSG00000148400,ENSG00000143751,ENSG00000088038,ENSG00000087088…
GO:BP	ATP metabolic process	GO:0046034	3.81875e-32	31.4181	268	4678	89	60616	ENSG00000100644,ENSG00000174886,ENSG00000170312,ENSG00000167792,ENSG00000184983,ENSG00000138430,ENSG00000154723,ENSG00000181929,ENSG00000132356,ENSG00000143252,ENSG00000108559,ENSG00000184752,ENSG00000119013,ENSG00000166855,ENSG00000157020,ENSG00000073578,ENSG00000241837,ENSG00000172331,ENSG00000153201,ENSG00000147684,ENSG00000164978,ENSG00000146729,ENSG00000014919,ENSG00000058804,ENSG00000159399…
GO:BP	membrane docking	GO:0022406	3.84107e-32	31.4155	165	4678	69	60616	ENSG00000152240,ENSG00000170312,ENSG00000198722,ENSG00000112335,ENSG00000135823,ENSG00000116127,ENSG00000136933,ENSG00000074054,ENSG00000124164,ENSG00000103494,ENSG00000106636,ENSG00000007168,ENSG00000108953,ENSG00000084733,ENSG00000114107,ENSG00000011143,ENSG00000072062,ENSG00000005249,ENSG00000117650,ENSG00000165650,ENSG00000078674,ENSG00000147874,ENSG00000131462,ENSG00000144061,ENSG00000162236…
GO:BP	carbohydrate metabolic process	GO:0005975	8.28643e-32	31.0816	427	4678	115	60616	ENSG00000100644,ENSG00000085662,ENSG00000157350,ENSG00000111275,ENSG00000140263,ENSG00000181929,ENSG00000132356,ENSG00000102893,ENSG00000204084,ENSG00000153574,ENSG00000108559,ENSG00000062485,ENSG00000166347,ENSG00000157020,ENSG00000086062,ENSG00000100075,ENSG00000124767,ENSG00000182197,ENSG00000172331,ENSG00000153201,ENSG00000068383,ENSG00000104812,ENSG00000081721,ENSG00000058804,ENSG00000159399…
GO:BP	positive regulation of DNA metabolic process	GO:0051054	1.75256e-31	30.7563	178	4678	71	60616	ENSG00000107854,ENSG00000158019,ENSG00000158161,ENSG00000183624,ENSG00000135624,ENSG00000120438,ENSG00000139579,ENSG00000189403,ENSG00000177889,ENSG00000189079,ENSG00000132646,ENSG00000110958,ENSG00000156261,ENSG00000039650,ENSG00000164164,ENSG00000168802,ENSG00000138668,ENSG00000100030,ENSG00000089280,ENSG00000135829,ENSG00000146731,ENSG00000013573,ENSG00000117650,ENSG00000187555,ENSG00000101596…
GO:BP	mRNA 3'-end processing	GO:0031124	1.92849e-31	30.7148	103	4678	54	60616	ENSG00000114503,ENSG00000164944,ENSG00000136937,ENSG00000185122,ENSG00000162385,ENSG00000163950,ENSG00000101138,ENSG00000111786,ENSG00000119203,ENSG00000083223,ENSG00000058673,ENSG00000165494,ENSG00000164609,ENSG00000204356,ENSG00000125755,ENSG00000160917,ENSG00000161265,ENSG00000149532,ENSG00000116754,ENSG00000141543,ENSG00000168438,ENSG00000163125,ENSG00000198730,ENSG00000168710,ENSG00000138376…
GO:BP	protein import	GO:0017038	2.89035e-31	30.539	160	4678	67	60616	ENSG00000171720,ENSG00000164751,ENSG00000108559,ENSG00000100219,ENSG00000153201,ENSG00000173726,ENSG00000170606,ENSG00000134375,ENSG00000114030,ENSG00000112210,ENSG00000105185,ENSG00000080815,ENSG00000132341,ENSG00000069248,ENSG00000124207,ENSG00000109519,ENSG00000213221,ENSG00000095319,ENSG00000114423,ENSG00000126883,ENSG00000125450,ENSG00000144381,ENSG00000102900,ENSG00000105197,ENSG00000272391…
GO:BP	mitochondrial translation	GO:0032543	3.24951e-31	30.4882	133	4678	61	60616	ENSG00000059691,ENSG00000243927,ENSG00000120333,ENSG00000178952,ENSG00000239789,ENSG00000155906,ENSG00000111639,ENSG00000067704,ENSG00000182180,ENSG00000106105,ENSG00000156928,ENSG00000113048,ENSG00000174547,ENSG00000181610,ENSG00000062582,ENSG00000112110,ENSG00000132676,ENSG00000180992,ENSG00000204568,ENSG00000154719,ENSG00000105364,ENSG00000124279,ENSG00000182154,ENSG00000204316,ENSG00000135972…
GO:BP	mRNA-containing ribonucleoprotein complex export from nucleus	GO:0071427	3.56548e-31	30.4479	112	4678	56	60616	ENSG00000114503,ENSG00000091542,ENSG00000136937,ENSG00000108559,ENSG00000157020,ENSG00000162385,ENSG00000153201,ENSG00000058804,ENSG00000163950,ENSG00000111786,ENSG00000119203,ENSG00000069248,ENSG00000157106,ENSG00000058673,ENSG00000132507,ENSG00000164609,ENSG00000095319,ENSG00000126883,ENSG00000125450,ENSG00000005007,ENSG00000102900,ENSG00000125755,ENSG00000272391,ENSG00000160917,ENSG00000161265…
GO:BP	mRNA export from nucleus	GO:0006406	3.56548e-31	30.4479	112	4678	56	60616	ENSG00000114503,ENSG00000091542,ENSG00000136937,ENSG00000108559,ENSG00000157020,ENSG00000162385,ENSG00000153201,ENSG00000058804,ENSG00000163950,ENSG00000111786,ENSG00000119203,ENSG00000069248,ENSG00000157106,ENSG00000058673,ENSG00000132507,ENSG00000164609,ENSG00000095319,ENSG00000126883,ENSG00000125450,ENSG00000005007,ENSG00000102900,ENSG00000125755,ENSG00000272391,ENSG00000160917,ENSG00000161265…
GO:BP	protein dephosphorylation	GO:0006470	3.60382e-31	30.4432	210	4678	77	60616	ENSG00000198793,ENSG00000175826,ENSG00000143155,ENSG00000110075,ENSG00000158161,ENSG00000066027,ENSG00000054148,ENSG00000160014,ENSG00000213639,ENSG00000166167,ENSG00000127445,ENSG00000117751,ENSG00000078304,ENSG00000105063,ENSG00000143420,ENSG00000088179,ENSG00000197386,ENSG00000081721,ENSG00000157837,ENSG00000100034,ENSG00000108953,ENSG00000082701,ENSG00000169410,ENSG00000196396,ENSG00000184203…
GO:BP	ribose phosphate metabolic process	GO:0019693	5.14381e-31	30.2887	353	4678	102	60616	ENSG00000100644,ENSG00000163655,ENSG00000161542,ENSG00000154723,ENSG00000181929,ENSG00000132356,ENSG00000159445,ENSG00000108559,ENSG00000068366,ENSG00000157020,ENSG00000100075,ENSG00000075239,ENSG00000241837,ENSG00000155850,ENSG00000172331,ENSG00000153201,ENSG00000164978,ENSG00000131828,ENSG00000058804,ENSG00000112210,ENSG00000159399,ENSG00000101473,ENSG00000080815,ENSG00000239900,ENSG00000004864…
GO:BP	positive regulation of establishment of protein localization	GO:1904951	8.4953e-31	30.0708	261	4678	86	60616	ENSG00000170348,ENSG00000171720,ENSG00000101412,ENSG00000198722,ENSG00000079332,ENSG00000135624,ENSG00000120438,ENSG00000142230,ENSG00000165527,ENSG00000068366,ENSG00000107643,ENSG00000100219,ENSG00000180304,ENSG00000156261,ENSG00000109332,ENSG00000105185,ENSG00000109670,ENSG00000080815,ENSG00000213625,ENSG00000108953,ENSG00000132341,ENSG00000082701,ENSG00000105221,ENSG00000141682,ENSG00000102119…
GO:BP	mRNA transport	GO:0051028	1.0581e-30	29.9755	118	4678	57	60616	ENSG00000114503,ENSG00000091542,ENSG00000136937,ENSG00000108559,ENSG00000157020,ENSG00000162385,ENSG00000153201,ENSG00000058804,ENSG00000163950,ENSG00000170144,ENSG00000111786,ENSG00000119203,ENSG00000069248,ENSG00000157106,ENSG00000058673,ENSG00000132507,ENSG00000164609,ENSG00000095319,ENSG00000126883,ENSG00000125450,ENSG00000005007,ENSG00000102900,ENSG00000125755,ENSG00000272391,ENSG00000160917…
GO:BP	regulation of proteasomal ubiquitin-dependent protein catabolic process	GO:0032434	1.16627e-30	29.9332	114	4678	56	60616	ENSG00000033800,ENSG00000188612,ENSG00000146535,ENSG00000160803,ENSG00000111667,ENSG00000100219,ENSG00000116750,ENSG00000133265,ENSG00000130311,ENSG00000162378,ENSG00000167196,ENSG00000082701,ENSG00000107404,ENSG00000095787,ENSG00000100387,ENSG00000105325,ENSG00000187555,ENSG00000117399,ENSG00000143207,ENSG00000119318,ENSG00000135924,ENSG00000103266,ENSG00000013374,ENSG00000101557,ENSG00000158941…
GO:BP	ribonucleotide metabolic process	GO:0009259	1.17674e-30	29.9293	344	4678	100	60616	ENSG00000100644,ENSG00000163655,ENSG00000154723,ENSG00000181929,ENSG00000132356,ENSG00000159445,ENSG00000108559,ENSG00000068366,ENSG00000157020,ENSG00000100075,ENSG00000075239,ENSG00000241837,ENSG00000155850,ENSG00000172331,ENSG00000153201,ENSG00000164978,ENSG00000131828,ENSG00000058804,ENSG00000112210,ENSG00000159399,ENSG00000101473,ENSG00000080815,ENSG00000239900,ENSG00000004864,ENSG00000165629…
GO:BP	organelle localization by membrane tethering	GO:0140056	3.38294e-30	29.4707	156	4678	65	60616	ENSG00000152240,ENSG00000170312,ENSG00000198722,ENSG00000135823,ENSG00000116127,ENSG00000136933,ENSG00000074054,ENSG00000124164,ENSG00000103494,ENSG00000106636,ENSG00000007168,ENSG00000108953,ENSG00000084733,ENSG00000114107,ENSG00000011143,ENSG00000072062,ENSG00000005249,ENSG00000117650,ENSG00000165650,ENSG00000078674,ENSG00000147874,ENSG00000131462,ENSG00000144061,ENSG00000162236,ENSG00000121289…
GO:BP	purine ribonucleotide metabolic process	GO:0009150	3.53341e-30	29.4518	336	4678	98	60616	ENSG00000100644,ENSG00000163655,ENSG00000154723,ENSG00000181929,ENSG00000132356,ENSG00000159445,ENSG00000108559,ENSG00000068366,ENSG00000157020,ENSG00000100075,ENSG00000075239,ENSG00000241837,ENSG00000155850,ENSG00000172331,ENSG00000153201,ENSG00000164978,ENSG00000131828,ENSG00000058804,ENSG00000112210,ENSG00000159399,ENSG00000101473,ENSG00000080815,ENSG00000239900,ENSG00000004864,ENSG00000165629…
GO:BP	negative regulation of phosphorus metabolic process	GO:0010563	4.89418e-30	29.3103	432	4678	113	60616	ENSG00000143155,ENSG00000110925,ENSG00000110880,ENSG00000180370,ENSG00000060237,ENSG00000066027,ENSG00000160014,ENSG00000023734,ENSG00000100219,ENSG00000117751,ENSG00000143420,ENSG00000180008,ENSG00000099942,ENSG00000100034,ENSG00000110395,ENSG00000108953,ENSG00000082701,ENSG00000196396,ENSG00000198825,ENSG00000154059,ENSG00000120948,ENSG00000204713,ENSG00000107404,ENSG00000196712,ENSG00000112079…
GO:BP	regulation of proteasomal protein catabolic process	GO:0061136	5.29554e-30	29.2761	157	4678	65	60616	ENSG00000033800,ENSG00000188612,ENSG00000146535,ENSG00000160803,ENSG00000111667,ENSG00000100219,ENSG00000116750,ENSG00000133265,ENSG00000130311,ENSG00000162378,ENSG00000109670,ENSG00000167196,ENSG00000082701,ENSG00000107404,ENSG00000095787,ENSG00000100911,ENSG00000072062,ENSG00000100387,ENSG00000105325,ENSG00000187555,ENSG00000172775,ENSG00000117399,ENSG00000066427,ENSG00000143207,ENSG00000119318…
GO:BP	response to temperature stimulus	GO:0009266	6.27945e-30	29.2021	148	4678	63	60616	ENSG00000198793,ENSG00000145191,ENSG00000185122,ENSG00000108559,ENSG00000070785,ENSG00000157020,ENSG00000110958,ENSG00000102054,ENSG00000153201,ENSG00000111361,ENSG00000058804,ENSG00000108953,ENSG00000082701,ENSG00000132002,ENSG00000119718,ENSG00000069248,ENSG00000100030,ENSG00000164609,ENSG00000132383,ENSG00000095319,ENSG00000115317,ENSG00000072062,ENSG00000126883,ENSG00000125450,ENSG00000142168…
GO:BP	signal transduction in response to DNA damage	GO:0042770	6.62675e-30	29.1787	130	4678	59	60616	ENSG00000170312,ENSG00000101412,ENSG00000158019,ENSG00000143476,ENSG00000112062,ENSG00000165891,ENSG00000132646,ENSG00000161970,ENSG00000078304,ENSG00000158435,ENSG00000138767,ENSG00000004487,ENSG00000141682,ENSG00000134057,ENSG00000144580,ENSG00000155508,ENSG00000105325,ENSG00000177076,ENSG00000088038,ENSG00000087088,ENSG00000114126,ENSG00000182973,ENSG00000075218,ENSG00000125107,ENSG00000183955…
GO:BP	regulation of microtubule-based process	GO:0032886	7.98712e-30	29.0976	208	4678	75	60616	ENSG00000134222,ENSG00000136122,ENSG00000132356,ENSG00000116127,ENSG00000185721,ENSG00000109171,ENSG00000070761,ENSG00000112701,ENSG00000094631,ENSG00000074054,ENSG00000167797,ENSG00000117632,ENSG00000162959,ENSG00000007168,ENSG00000082701,ENSG00000013810,ENSG00000131165,ENSG00000154429,ENSG00000072518,ENSG00000076382,ENSG00000134982,ENSG00000136238,ENSG00000141556,ENSG00000168944,ENSG00000125124…
GO:BP	cytosolic transport	GO:0016482	8.23621e-30	29.0843	158	4678	65	60616	ENSG00000134243,ENSG00000112335,ENSG00000135823,ENSG00000107036,ENSG00000144566,ENSG00000082805,ENSG00000164715,ENSG00000089006,ENSG00000175931,ENSG00000197969,ENSG00000106636,ENSG00000178950,ENSG00000169221,ENSG00000115020,ENSG00000204713,ENSG00000008294,ENSG00000100030,ENSG00000028528,ENSG00000221838,ENSG00000105875,ENSG00000126934,ENSG00000170759,ENSG00000119979,ENSG00000104886,ENSG00000162236…
GO:BP	telomere organization	GO:0032200	1.4746e-29	28.8313	169	4678	67	60616	ENSG00000107854,ENSG00000132475,ENSG00000135624,ENSG00000120438,ENSG00000139579,ENSG00000106628,ENSG00000156831,ENSG00000175595,ENSG00000132646,ENSG00000110958,ENSG00000156261,ENSG00000039650,ENSG00000163041,ENSG00000145912,ENSG00000157106,ENSG00000138668,ENSG00000100030,ENSG00000132383,ENSG00000136273,ENSG00000146731,ENSG00000092199,ENSG00000117650,ENSG00000092330,ENSG00000187555,ENSG00000100823…
GO:BP	cellular response to heat	GO:0034605	1.59769e-29	28.7965	102	4678	52	60616	ENSG00000198793,ENSG00000185122,ENSG00000108559,ENSG00000157020,ENSG00000110958,ENSG00000102054,ENSG00000153201,ENSG00000058804,ENSG00000108953,ENSG00000082701,ENSG00000132002,ENSG00000069248,ENSG00000100030,ENSG00000164609,ENSG00000132383,ENSG00000095319,ENSG00000115317,ENSG00000072062,ENSG00000126883,ENSG00000125450,ENSG00000102900,ENSG00000272391,ENSG00000066427,ENSG00000117748,ENSG00000249915…
GO:BP	negative regulation of phosphate metabolic process	GO:0045936	1.65397e-29	28.7815	431	4678	112	60616	ENSG00000143155,ENSG00000110925,ENSG00000110880,ENSG00000180370,ENSG00000060237,ENSG00000066027,ENSG00000160014,ENSG00000023734,ENSG00000100219,ENSG00000117751,ENSG00000143420,ENSG00000180008,ENSG00000099942,ENSG00000100034,ENSG00000110395,ENSG00000108953,ENSG00000082701,ENSG00000196396,ENSG00000198825,ENSG00000154059,ENSG00000120948,ENSG00000204713,ENSG00000107404,ENSG00000196712,ENSG00000112079…
GO:BP	spindle organization	GO:0007051	2.13294e-29	28.671	165	4678	66	60616	ENSG00000134222,ENSG00000171720,ENSG00000152240,ENSG00000136122,ENSG00000075711,ENSG00000198901,ENSG00000185721,ENSG00000112701,ENSG00000237649,ENSG00000074054,ENSG00000117632,ENSG00000132341,ENSG00000013810,ENSG00000134057,ENSG00000167110,ENSG00000131165,ENSG00000154429,ENSG00000204899,ENSG00000076382,ENSG00000117650,ENSG00000147874,ENSG00000131462,ENSG00000126524,ENSG00000175203,ENSG00000101421…
GO:BP	positive regulation of cellular component biogenesis	GO:0044089	2.25471e-29	28.6469	439	4678	113	60616	ENSG00000276293,ENSG00000134222,ENSG00000254999,ENSG00000198722,ENSG00000070831,ENSG00000241685,ENSG00000162704,ENSG00000165527,ENSG00000106683,ENSG00000243317,ENSG00000175595,ENSG00000143761,ENSG00000185721,ENSG00000109171,ENSG00000127314,ENSG00000197386,ENSG00000074054,ENSG00000100034,ENSG00000169756,ENSG00000138767,ENSG00000174574,ENSG00000115091,ENSG00000082701,ENSG00000204713,ENSG00000185104…
GO:BP	telomere maintenance	GO:0000723	2.80274e-29	28.5524	156	4678	64	60616	ENSG00000107854,ENSG00000135624,ENSG00000120438,ENSG00000139579,ENSG00000106628,ENSG00000156831,ENSG00000175595,ENSG00000132646,ENSG00000110958,ENSG00000156261,ENSG00000039650,ENSG00000145912,ENSG00000157106,ENSG00000138668,ENSG00000100030,ENSG00000132383,ENSG00000136273,ENSG00000146731,ENSG00000092199,ENSG00000117650,ENSG00000092330,ENSG00000187555,ENSG00000100823,ENSG00000198887,ENSG00000005007…
GO:BP	protein-DNA complex subunit organization	GO:0071824	2.81475e-29	28.5506	261	4678	84	60616	ENSG00000162521,ENSG00000132475,ENSG00000189403,ENSG00000189079,ENSG00000140307,ENSG00000117505,ENSG00000169689,ENSG00000128708,ENSG00000102054,ENSG00000112701,ENSG00000159259,ENSG00000066117,ENSG00000099991,ENSG00000163041,ENSG00000154767,ENSG00000111875,ENSG00000106400,ENSG00000132383,ENSG00000075856,ENSG00000110768,ENSG00000100387,ENSG00000205531,ENSG00000139613,ENSG00000188486,ENSG00000153147…
GO:BP	intrinsic apoptotic signaling pathway	GO:0097193	3.20676e-29	28.4939	239	4678	80	60616	ENSG00000100644,ENSG00000101412,ENSG00000120868,ENSG00000100219,ENSG00000161970,ENSG00000078304,ENSG00000133112,ENSG00000100034,ENSG00000185624,ENSG00000048028,ENSG00000004487,ENSG00000109670,ENSG00000107175,ENSG00000141682,ENSG00000074800,ENSG00000132382,ENSG00000170632,ENSG00000182010,ENSG00000184990,ENSG00000115317,ENSG00000196262,ENSG00000134452,ENSG00000142168,ENSG00000166266,ENSG00000087088…
GO:BP	nuclear-transcribed mRNA catabolic process, nonsense-mediated decay	GO:0000184	3.98493e-29	28.3996	116	4678	55	60616	ENSG00000114503,ENSG00000063177,ENSG00000182774,ENSG00000272886,ENSG00000131469,ENSG00000171858,ENSG00000136937,ENSG00000134419,ENSG00000089157,ENSG00000083845,ENSG00000162385,ENSG00000149806,ENSG00000168028,ENSG00000161970,ENSG00000105193,ENSG00000189266,ENSG00000145425,ENSG00000167526,ENSG00000122406,ENSG00000008988,ENSG00000124614,ENSG00000105640,ENSG00000105372,ENSG00000115268,ENSG00000177600…
GO:BP	regulation of protein-containing complex assembly	GO:0043254	5.29996e-29	28.2757	378	4678	103	60616	ENSG00000134222,ENSG00000116489,ENSG00000254999,ENSG00000198722,ENSG00000070831,ENSG00000241685,ENSG00000079332,ENSG00000162704,ENSG00000185122,ENSG00000189403,ENSG00000165527,ENSG00000087274,ENSG00000243317,ENSG00000175595,ENSG00000143761,ENSG00000185721,ENSG00000177169,ENSG00000109171,ENSG00000112701,ENSG00000094631,ENSG00000127314,ENSG00000074054,ENSG00000101782,ENSG00000117632,ENSG00000115091…
GO:BP	regulation of RNA splicing	GO:0043484	6.0888e-29	28.2155	153	4678	63	60616	ENSG00000136937,ENSG00000071626,ENSG00000162385,ENSG00000122692,ENSG00000116001,ENSG00000134294,ENSG00000084093,ENSG00000121774,ENSG00000111786,ENSG00000136819,ENSG00000107290,ENSG00000143889,ENSG00000165119,ENSG00000011304,ENSG00000089280,ENSG00000075856,ENSG00000159140,ENSG00000117592,ENSG00000176444,ENSG00000244462,ENSG00000150459,ENSG00000162775,ENSG00000179950,ENSG00000169813,ENSG00000135486…
GO:BP	cell growth	GO:0016049	6.64947e-29	28.1772	360	4678	100	60616	ENSG00000198793,ENSG00000134222,ENSG00000070831,ENSG00000132475,ENSG00000133639,ENSG00000136937,ENSG00000068366,ENSG00000106683,ENSG00000100219,ENSG00000177169,ENSG00000160310,ENSG00000102054,ENSG00000149547,ENSG00000171612,ENSG00000007168,ENSG00000163041,ENSG00000121864,ENSG00000107175,ENSG00000082701,ENSG00000101266,ENSG00000074800,ENSG00000154059,ENSG00000169375,ENSG00000135622,ENSG00000132694…
GO:BP	endoplasmic reticulum unfolded protein response	GO:0030968	6.87358e-29	28.1628	117	4678	55	60616	ENSG00000074842,ENSG00000120742,ENSG00000087274,ENSG00000106638,ENSG00000100219,ENSG00000136986,ENSG00000124702,ENSG00000124164,ENSG00000107175,ENSG00000196396,ENSG00000182934,ENSG00000213676,ENSG00000101199,ENSG00000138073,ENSG00000013573,ENSG00000106080,ENSG00000159720,ENSG00000175215,ENSG00000160691,ENSG00000087088,ENSG00000158615,ENSG00000072849,ENSG00000160789,ENSG00000102580,ENSG00000109501…
GO:BP	positive regulation of chromosome organization	GO:2001252	7.3205e-29	28.1355	144	4678	61	60616	ENSG00000107854,ENSG00000140395,ENSG00000135624,ENSG00000120438,ENSG00000139579,ENSG00000156831,ENSG00000177889,ENSG00000100219,ENSG00000156261,ENSG00000005483,ENSG00000039650,ENSG00000004487,ENSG00000183207,ENSG00000169375,ENSG00000138668,ENSG00000100030,ENSG00000133422,ENSG00000063176,ENSG00000146731,ENSG00000013573,ENSG00000075856,ENSG00000117650,ENSG00000198887,ENSG00000118058,ENSG00000112511…
GO:BP	positive regulation of protein modification by small protein conjugation or removal	GO:1903322	7.94857e-29	28.0997	126	4678	57	60616	ENSG00000171720,ENSG00000033800,ENSG00000142230,ENSG00000177889,ENSG00000166167,ENSG00000127445,ENSG00000138069,ENSG00000169689,ENSG00000136986,ENSG00000103126,ENSG00000133265,ENSG00000175063,ENSG00000145979,ENSG00000004487,ENSG00000109670,ENSG00000110330,ENSG00000167110,ENSG00000150401,ENSG00000075856,ENSG00000100387,ENSG00000105325,ENSG00000117399,ENSG00000249915,ENSG00000135924,ENSG00000109501…
GO:BP	vesicle organization	GO:0016050	1.19277e-28	27.9234	301	4678	90	60616	ENSG00000170348,ENSG00000134243,ENSG00000198722,ENSG00000110075,ENSG00000112335,ENSG00000079332,ENSG00000039319,ENSG00000110880,ENSG00000136051,ENSG00000125875,ENSG00000135823,ENSG00000124198,ENSG00000074695,ENSG00000157020,ENSG00000138069,ENSG00000073921,ENSG00000101558,ENSG00000105063,ENSG00000170043,ENSG00000124164,ENSG00000174903,ENSG00000086598,ENSG00000007168,ENSG00000149182,ENSG00000105221…
GO:BP	negative regulation of catabolic process	GO:0009895	1.2578e-28	27.9004	266	4678	84	60616	ENSG00000198793,ENSG00000164109,ENSG00000101412,ENSG00000112062,ENSG00000116260,ENSG00000112335,ENSG00000132356,ENSG00000160803,ENSG00000127445,ENSG00000107036,ENSG00000197548,ENSG00000116750,ENSG00000177733,ENSG00000122406,ENSG00000159217,ENSG00000104643,ENSG00000101266,ENSG00000167110,ENSG00000157106,ENSG00000120948,ENSG00000121775,ENSG00000113161,ENSG00000089280,ENSG00000095787,ENSG00000135829…
GO:BP	positive regulation of proteolysis	GO:0045862	1.51528e-28	27.8195	320	4678	93	60616	ENSG00000033800,ENSG00000188612,ENSG00000189403,ENSG00000120868,ENSG00000100600,ENSG00000111667,ENSG00000166167,ENSG00000100219,ENSG00000099968,ENSG00000073921,ENSG00000103126,ENSG00000133265,ENSG00000137409,ENSG00000084093,ENSG00000130311,ENSG00000100034,ENSG00000105185,ENSG00000162378,ENSG00000109670,ENSG00000167196,ENSG00000082701,ENSG00000065427,ENSG00000141682,ENSG00000074800,ENSG00000107404…
GO:BP	positive regulation of protein transport	GO:0051222	2.14896e-28	27.6678	245	4678	80	60616	ENSG00000170348,ENSG00000171720,ENSG00000101412,ENSG00000198722,ENSG00000079332,ENSG00000142230,ENSG00000165527,ENSG00000068366,ENSG00000107643,ENSG00000100219,ENSG00000180304,ENSG00000109332,ENSG00000105185,ENSG00000109670,ENSG00000080815,ENSG00000213625,ENSG00000108953,ENSG00000132341,ENSG00000082701,ENSG00000105221,ENSG00000141682,ENSG00000102119,ENSG00000160087,ENSG00000156026,ENSG00000115317…
GO:BP	positive regulation of cell cycle process	GO:0090068	3.05165e-28	27.5155	269	4678	84	60616	ENSG00000164109,ENSG00000170312,ENSG00000101412,ENSG00000143476,ENSG00000070831,ENSG00000165891,ENSG00000144283,ENSG00000156831,ENSG00000132646,ENSG00000161970,ENSG00000065243,ENSG00000078304,ENSG00000175063,ENSG00000005483,ENSG00000158435,ENSG00000089053,ENSG00000141552,ENSG00000138767,ENSG00000132466,ENSG00000144635,ENSG00000134057,ENSG00000132382,ENSG00000076382,ENSG00000144580,ENSG00000013573…
GO:BP	protein localization to endoplasmic reticulum	GO:0070972	5.45727e-28	27.263	139	4678	59	60616	ENSG00000143742,ENSG00000118363,ENSG00000129128,ENSG00000063177,ENSG00000182774,ENSG00000197858,ENSG00000131469,ENSG00000171858,ENSG00000134419,ENSG00000089157,ENSG00000083845,ENSG00000149806,ENSG00000168028,ENSG00000161970,ENSG00000105193,ENSG00000101558,ENSG00000145425,ENSG00000167526,ENSG00000122406,ENSG00000008988,ENSG00000124614,ENSG00000105640,ENSG00000105372,ENSG00000115268,ENSG00000177600…
GO:BP	glycerophospholipid metabolic process	GO:0006650	5.74937e-28	27.2404	319	4678	92	60616	ENSG00000276293,ENSG00000139163,ENSG00000197858,ENSG00000129219,ENSG00000131408,ENSG00000204084,ENSG00000143761,ENSG00000106086,ENSG00000144566,ENSG00000180008,ENSG00000204435,ENSG00000088766,ENSG00000007168,ENSG00000107679,ENSG00000198825,ENSG00000104643,ENSG00000101266,ENSG00000133027,ENSG00000157106,ENSG00000179085,ENSG00000115020,ENSG00000241973,ENSG00000135241,ENSG00000241878,ENSG00000185813…
GO:BP	positive regulation of cellular protein localization	GO:1903829	1.09012e-27	26.9625	256	4678	81	60616	ENSG00000171720,ENSG00000170312,ENSG00000101412,ENSG00000135624,ENSG00000132356,ENSG00000120438,ENSG00000075711,ENSG00000142230,ENSG00000165527,ENSG00000107643,ENSG00000100219,ENSG00000156261,ENSG00000172057,ENSG00000109332,ENSG00000105185,ENSG00000109670,ENSG00000080815,ENSG00000213625,ENSG00000108953,ENSG00000132341,ENSG00000082701,ENSG00000169410,ENSG00000105221,ENSG00000141682,ENSG00000117899…
GO:BP	positive regulation of intracellular protein transport	GO:0090316	1.1727e-27	26.9308	155	4678	62	60616	ENSG00000171720,ENSG00000101412,ENSG00000079332,ENSG00000142230,ENSG00000107643,ENSG00000100219,ENSG00000180304,ENSG00000109332,ENSG00000105185,ENSG00000109670,ENSG00000080815,ENSG00000213625,ENSG00000108953,ENSG00000132341,ENSG00000082701,ENSG00000105221,ENSG00000141682,ENSG00000102119,ENSG00000160087,ENSG00000115317,ENSG00000198911,ENSG00000055483,ENSG00000078674,ENSG00000136448,ENSG00000114126…
GO:BP	ERAD pathway	GO:0036503	1.20894e-27	26.9176	101	4678	50	60616	ENSG00000071537,ENSG00000145495,ENSG00000050130,ENSG00000100219,ENSG00000009830,ENSG00000136986,ENSG00000115307,ENSG00000113194,ENSG00000168591,ENSG00000167671,ENSG00000168936,ENSG00000144224,ENSG00000101294,ENSG00000160087,ENSG00000070010,ENSG00000170881,ENSG00000134882,ENSG00000130939,ENSG00000066427,ENSG00000072849,ENSG00000135924,ENSG00000109501,ENSG00000162298,ENSG00000103266,ENSG00000101557…
GO:BP	glycerolipid metabolic process	GO:0046486	1.31866e-27	26.8799	392	4678	103	60616	ENSG00000276293,ENSG00000175826,ENSG00000071537,ENSG00000139163,ENSG00000197858,ENSG00000129219,ENSG00000131408,ENSG00000204084,ENSG00000143761,ENSG00000106086,ENSG00000144566,ENSG00000180008,ENSG00000204435,ENSG00000088766,ENSG00000109670,ENSG00000007168,ENSG00000107679,ENSG00000198825,ENSG00000104643,ENSG00000101266,ENSG00000133027,ENSG00000157106,ENSG00000179085,ENSG00000115020,ENSG00000241973…
GO:BP	positive regulation of protein catabolic process	GO:0045732	1.36587e-27	26.8646	196	4678	70	60616	ENSG00000143476,ENSG00000033800,ENSG00000188612,ENSG00000111667,ENSG00000100219,ENSG00000197548,ENSG00000180304,ENSG00000103126,ENSG00000133265,ENSG00000130311,ENSG00000162378,ENSG00000109670,ENSG00000167196,ENSG00000082701,ENSG00000101266,ENSG00000107404,ENSG00000085382,ENSG00000185104,ENSG00000134982,ENSG00000170881,ENSG00000100387,ENSG00000105325,ENSG00000117399,ENSG00000066427,ENSG00000162236…
GO:BP	chromatin remodeling	GO:0006338	1.53924e-27	26.8127	207	4678	72	60616	ENSG00000162521,ENSG00000132475,ENSG00000100888,ENSG00000189403,ENSG00000149480,ENSG00000117505,ENSG00000169689,ENSG00000102054,ENSG00000104472,ENSG00000076108,ENSG00000066117,ENSG00000163041,ENSG00000183207,ENSG00000198900,ENSG00000122565,ENSG00000111642,ENSG00000127663,ENSG00000106400,ENSG00000133422,ENSG00000092199,ENSG00000101596,ENSG00000139613,ENSG00000153147,ENSG00000136169,ENSG00000134046…
GO:BP	mitotic DNA integrity checkpoint	GO:0044774	1.95458e-27	26.7089	106	4678	51	60616	ENSG00000170312,ENSG00000101412,ENSG00000165891,ENSG00000132646,ENSG00000161970,ENSG00000078304,ENSG00000158435,ENSG00000138767,ENSG00000134057,ENSG00000075131,ENSG00000136273,ENSG00000144580,ENSG00000155508,ENSG00000137337,ENSG00000159147,ENSG00000088038,ENSG00000087088,ENSG00000114126,ENSG00000117748,ENSG00000182973,ENSG00000075218,ENSG00000092853,ENSG00000125107,ENSG00000160551,ENSG00000142453…
GO:BP	phospholipid biosynthetic process	GO:0008654	3.06865e-27	26.5131	248	4678	79	60616	ENSG00000276293,ENSG00000139163,ENSG00000197858,ENSG00000129219,ENSG00000160752,ENSG00000143761,ENSG00000106086,ENSG00000100219,ENSG00000144566,ENSG00000204435,ENSG00000088766,ENSG00000107679,ENSG00000198825,ENSG00000104643,ENSG00000101266,ENSG00000133027,ENSG00000179085,ENSG00000115020,ENSG00000241973,ENSG00000241878,ENSG00000063176,ENSG00000185813,ENSG00000067064,ENSG00000136908,ENSG00000158669…
GO:BP	protein targeting to membrane	GO:0006612	4.89794e-27	26.31	189	4678	68	60616	ENSG00000143742,ENSG00000063177,ENSG00000182774,ENSG00000131469,ENSG00000171858,ENSG00000134419,ENSG00000170540,ENSG00000089157,ENSG00000083845,ENSG00000149806,ENSG00000168028,ENSG00000161970,ENSG00000105193,ENSG00000145425,ENSG00000167526,ENSG00000122406,ENSG00000008988,ENSG00000124614,ENSG00000105640,ENSG00000105372,ENSG00000115268,ENSG00000177600,ENSG00000067167,ENSG00000137818,ENSG00000142534…
GO:BP	establishment of protein localization to endoplasmic reticulum	GO:0072599	5.06184e-27	26.2957	112	4678	52	60616	ENSG00000143742,ENSG00000118363,ENSG00000129128,ENSG00000063177,ENSG00000182774,ENSG00000131469,ENSG00000171858,ENSG00000134419,ENSG00000089157,ENSG00000083845,ENSG00000149806,ENSG00000168028,ENSG00000161970,ENSG00000105193,ENSG00000145425,ENSG00000167526,ENSG00000122406,ENSG00000008988,ENSG00000124614,ENSG00000105640,ENSG00000105372,ENSG00000115268,ENSG00000177600,ENSG00000137818,ENSG00000142534…
GO:BP	translational elongation	GO:0006414	5.57456e-27	26.2538	121	4678	54	60616	ENSG00000103319,ENSG00000138593,ENSG00000243927,ENSG00000120333,ENSG00000178952,ENSG00000239789,ENSG00000187742,ENSG00000111639,ENSG00000182180,ENSG00000113048,ENSG00000174547,ENSG00000181610,ENSG00000132507,ENSG00000062582,ENSG00000112110,ENSG00000132676,ENSG00000180992,ENSG00000114942,ENSG00000204568,ENSG00000154719,ENSG00000105364,ENSG00000182154,ENSG00000204316,ENSG00000135972,ENSG00000108963…
GO:BP	protein targeting to ER	GO:0045047	5.97699e-27	26.2235	108	4678	51	60616	ENSG00000143742,ENSG00000118363,ENSG00000129128,ENSG00000063177,ENSG00000182774,ENSG00000131469,ENSG00000171858,ENSG00000134419,ENSG00000089157,ENSG00000083845,ENSG00000149806,ENSG00000168028,ENSG00000161970,ENSG00000105193,ENSG00000145425,ENSG00000167526,ENSG00000122406,ENSG00000008988,ENSG00000124614,ENSG00000105640,ENSG00000105372,ENSG00000115268,ENSG00000177600,ENSG00000137818,ENSG00000142534…
GO:BP	sulfur compound metabolic process	GO:0006790	6.67125e-27	26.1758	335	4678	93	60616	ENSG00000157350,ENSG00000100348,ENSG00000095906,ENSG00000159445,ENSG00000068366,ENSG00000109814,ENSG00000086062,ENSG00000100075,ENSG00000144021,ENSG00000075239,ENSG00000155850,ENSG00000131828,ENSG00000213614,ENSG00000101473,ENSG00000049860,ENSG00000149089,ENSG00000169599,ENSG00000097021,ENSG00000146085,ENSG00000185000,ENSG00000158669,ENSG00000100983,ENSG00000006625,ENSG00000169814,ENSG00000142168…
GO:BP	ncRNA transcription	GO:0098781	6.85775e-27	26.1638	104	4678	50	60616	ENSG00000198793,ENSG00000149262,ENSG00000114503,ENSG00000047315,ENSG00000139579,ENSG00000136937,ENSG00000138614,ENSG00000140307,ENSG00000143190,ENSG00000104613,ENSG00000099817,ENSG00000104976,ENSG00000197265,ENSG00000013573,ENSG00000100142,ENSG00000137054,ENSG00000105258,ENSG00000104872,ENSG00000164975,ENSG00000127616,ENSG00000155438,ENSG00000136045,ENSG00000163125,ENSG00000099956,ENSG00000130935…
GO:BP	negative regulation of cellular catabolic process	GO:0031330	1.56767e-26	25.8047	225	4678	74	60616	ENSG00000198793,ENSG00000101412,ENSG00000112062,ENSG00000116260,ENSG00000160803,ENSG00000107036,ENSG00000197548,ENSG00000116750,ENSG00000177733,ENSG00000122406,ENSG00000159217,ENSG00000104643,ENSG00000101266,ENSG00000167110,ENSG00000157106,ENSG00000120948,ENSG00000121775,ENSG00000089280,ENSG00000095787,ENSG00000135829,ENSG00000092199,ENSG00000055483,ENSG00000187555,ENSG00000115539,ENSG00000172775…
GO:BP	DNA-dependent DNA replication	GO:0006261	1.9341e-26	25.7135	147	4678	59	60616	ENSG00000022277,ENSG00000106628,ENSG00000165891,ENSG00000132646,ENSG00000140521,ENSG00000169689,ENSG00000115942,ENSG00000039650,ENSG00000197771,ENSG00000168802,ENSG00000075131,ENSG00000065268,ENSG00000132383,ENSG00000013573,ENSG00000112029,ENSG00000134452,ENSG00000161036,ENSG00000005007,ENSG00000159147,ENSG00000117748,ENSG00000069275,ENSG00000177084,ENSG00000127586,ENSG00000112312,ENSG00000073111…
GO:BP	transport along microtubule	GO:0010970	2.20205e-26	25.6572	133	4678	56	60616	ENSG00000100644,ENSG00000131966,ENSG00000070831,ENSG00000138069,ENSG00000081870,ENSG00000197386,ENSG00000054523,ENSG00000070718,ENSG00000118965,ENSG00000007168,ENSG00000112144,ENSG00000264364,ENSG00000125971,ENSG00000188807,ENSG00000109083,ENSG00000078674,ENSG00000188428,ENSG00000142168,ENSG00000170759,ENSG00000138002,ENSG00000122970,ENSG00000196659,ENSG00000129250,ENSG00000138036,ENSG00000107863…
GO:BP	microtubule-based transport	GO:0099111	3.08229e-26	25.5111	153	4678	60	60616	ENSG00000100644,ENSG00000131966,ENSG00000070831,ENSG00000138069,ENSG00000081870,ENSG00000197386,ENSG00000054523,ENSG00000070718,ENSG00000118965,ENSG00000007168,ENSG00000112144,ENSG00000264364,ENSG00000125971,ENSG00000188807,ENSG00000109083,ENSG00000078674,ENSG00000188428,ENSG00000142168,ENSG00000170759,ENSG00000113971,ENSG00000138002,ENSG00000122970,ENSG00000196659,ENSG00000129250,ENSG00000138036…
GO:BP	regulation of response to biotic stimulus	GO:0002831	3.40419e-26	25.468	361	4678	96	60616	ENSG00000033800,ENSG00000129084,ENSG00000131408,ENSG00000180370,ENSG00000189403,ENSG00000166167,ENSG00000099341,ENSG00000105372,ENSG00000135148,ENSG00000197111,ENSG00000101782,ENSG00000107175,ENSG00000196396,ENSG00000132466,ENSG00000110330,ENSG00000169375,ENSG00000142875,ENSG00000100567,ENSG00000100911,ENSG00000070010,ENSG00000143106,ENSG00000135829,ENSG00000072062,ENSG00000139370,ENSG00000184557…
GO:BP	microtubule cytoskeleton organization involved in mitosis	GO:1902850	3.47272e-26	25.4593	134	4678	56	60616	ENSG00000164109,ENSG00000134222,ENSG00000146425,ENSG00000136122,ENSG00000198901,ENSG00000185721,ENSG00000237649,ENSG00000197386,ENSG00000074054,ENSG00000117632,ENSG00000007168,ENSG00000132341,ENSG00000013810,ENSG00000134057,ENSG00000167110,ENSG00000131165,ENSG00000154429,ENSG00000204899,ENSG00000131462,ENSG00000126524,ENSG00000175203,ENSG00000101421,ENSG00000173273,ENSG00000160299,ENSG00000123473…
GO:BP	DNA-templated transcription, elongation	GO:0006354	3.61623e-26	25.4417	107	4678	50	60616	ENSG00000114503,ENSG00000140395,ENSG00000047315,ENSG00000136937,ENSG00000072364,ENSG00000099817,ENSG00000213246,ENSG00000060069,ENSG00000110768,ENSG00000100142,ENSG00000204356,ENSG00000137054,ENSG00000105258,ENSG00000154582,ENSG00000113649,ENSG00000158941,ENSG00000130706,ENSG00000198730,ENSG00000105849,ENSG00000196235,ENSG00000130165,ENSG00000109911,ENSG00000112130,ENSG00000006712,ENSG00000115750…
GO:BP	negative regulation of organelle organization	GO:0010639	4.41506e-26	25.3551	293	4678	85	60616	ENSG00000169679,ENSG00000164109,ENSG00000107854,ENSG00000116489,ENSG00000180370,ENSG00000087274,ENSG00000175595,ENSG00000074054,ENSG00000145979,ENSG00000117632,ENSG00000108828,ENSG00000144635,ENSG00000134057,ENSG00000142459,ENSG00000121775,ENSG00000134982,ENSG00000107140,ENSG00000092199,ENSG00000112029,ENSG00000141556,ENSG00000092330,ENSG00000117399,ENSG00000162063,ENSG00000172795,ENSG00000158195…
GO:BP	cell-cell signaling by wnt	GO:0198738	4.43274e-26	25.3533	442	4678	108	60616	ENSG00000107854,ENSG00000166333,ENSG00000070831,ENSG00000112335,ENSG00000100888,ENSG00000042753,ENSG00000129084,ENSG00000060237,ENSG00000078369,ENSG00000166167,ENSG00000127445,ENSG00000144566,ENSG00000155760,ENSG00000100592,ENSG00000103126,ENSG00000099341,ENSG00000157933,ENSG00000178585,ENSG00000080815,ENSG00000213977,ENSG00000183207,ENSG00000082701,ENSG00000167693,ENSG00000101266,ENSG00000107404…
GO:BP	mitotic DNA damage checkpoint	GO:0044773	4.7827e-26	25.3203	99	4678	48	60616	ENSG00000170312,ENSG00000101412,ENSG00000165891,ENSG00000132646,ENSG00000161970,ENSG00000078304,ENSG00000158435,ENSG00000138767,ENSG00000134057,ENSG00000075131,ENSG00000136273,ENSG00000144580,ENSG00000155508,ENSG00000137337,ENSG00000159147,ENSG00000088038,ENSG00000087088,ENSG00000114126,ENSG00000117748,ENSG00000182973,ENSG00000075218,ENSG00000092853,ENSG00000125107,ENSG00000160551,ENSG00000142453…
GO:BP	microtubule organizing center organization	GO:0031023	5.42189e-26	25.2658	135	4678	56	60616	ENSG00000152240,ENSG00000170312,ENSG00000116127,ENSG00000074054,ENSG00000007168,ENSG00000166803,ENSG00000155380,ENSG00000167110,ENSG00000131165,ENSG00000117650,ENSG00000078674,ENSG00000168944,ENSG00000147874,ENSG00000162063,ENSG00000126001,ENSG00000101421,ENSG00000123473,ENSG00000213465,ENSG00000239306,ENSG00000170248,ENSG00000087586,ENSG00000072803,ENSG00000163611,ENSG00000054282,ENSG00000164114…
GO:BP	protein acylation	GO:0043543	6.96101e-26	25.1573	202	4678	69	60616	ENSG00000135821,ENSG00000132356,ENSG00000100219,ENSG00000117505,ENSG00000128708,ENSG00000184436,ENSG00000152465,ENSG00000183207,ENSG00000082701,ENSG00000169375,ENSG00000171307,ENSG00000025293,ENSG00000196284,ENSG00000188706,ENSG00000063176,ENSG00000188895,ENSG00000121579,ENSG00000136448,ENSG00000118058,ENSG00000120071,ENSG00000170264,ENSG00000140632,ENSG00000109065,ENSG00000183495,ENSG00000104872…
GO:BP	Wnt signaling pathway	GO:0016055	7.76391e-26	25.1099	438	4678	107	60616	ENSG00000107854,ENSG00000166333,ENSG00000070831,ENSG00000112335,ENSG00000100888,ENSG00000042753,ENSG00000129084,ENSG00000060237,ENSG00000078369,ENSG00000166167,ENSG00000127445,ENSG00000144566,ENSG00000155760,ENSG00000100592,ENSG00000103126,ENSG00000099341,ENSG00000157933,ENSG00000178585,ENSG00000080815,ENSG00000213977,ENSG00000183207,ENSG00000082701,ENSG00000167693,ENSG00000101266,ENSG00000107404…
GO:BP	translational termination	GO:0006415	8.44805e-26	25.0732	100	4678	48	60616	ENSG00000243927,ENSG00000120333,ENSG00000239789,ENSG00000111639,ENSG00000182180,ENSG00000113048,ENSG00000174547,ENSG00000181610,ENSG00000062582,ENSG00000112110,ENSG00000132676,ENSG00000180992,ENSG00000005007,ENSG00000204568,ENSG00000154719,ENSG00000105364,ENSG00000182154,ENSG00000204316,ENSG00000135972,ENSG00000132591,ENSG00000136897,ENSG00000262814,ENSG00000125445,ENSG00000102738,ENSG00000087263…
GO:BP	regulation of Wnt signaling pathway	GO:0030111	1.08446e-25	24.9648	334	4678	91	60616	ENSG00000107854,ENSG00000166333,ENSG00000112335,ENSG00000100888,ENSG00000129084,ENSG00000060237,ENSG00000166167,ENSG00000127445,ENSG00000155760,ENSG00000103126,ENSG00000099341,ENSG00000157933,ENSG00000178585,ENSG00000080815,ENSG00000213977,ENSG00000183207,ENSG00000082701,ENSG00000167693,ENSG00000101266,ENSG00000107404,ENSG00000167657,ENSG00000102119,ENSG00000035499,ENSG00000134982,ENSG00000100567…
GO:BP	regulation of cell growth	GO:0001558	1.73715e-25	24.7602	317	4678	88	60616	ENSG00000198793,ENSG00000134222,ENSG00000070831,ENSG00000132475,ENSG00000133639,ENSG00000136937,ENSG00000068366,ENSG00000106683,ENSG00000100219,ENSG00000102054,ENSG00000149547,ENSG00000171612,ENSG00000007168,ENSG00000163041,ENSG00000121864,ENSG00000107175,ENSG00000082701,ENSG00000101266,ENSG00000074800,ENSG00000169375,ENSG00000135622,ENSG00000132694,ENSG00000063176,ENSG00000079805,ENSG00000105426…
GO:BP	protein targeting to mitochondrion	GO:0006626	1.84939e-25	24.733	93	4678	46	60616	ENSG00000134809,ENSG00000142230,ENSG00000074695,ENSG00000173726,ENSG00000170606,ENSG00000134375,ENSG00000109332,ENSG00000105185,ENSG00000109670,ENSG00000213625,ENSG00000109519,ENSG00000213221,ENSG00000160087,ENSG00000148950,ENSG00000115317,ENSG00000198911,ENSG00000055483,ENSG00000144381,ENSG00000105197,ENSG00000104980,ENSG00000132286,ENSG00000116688,ENSG00000177370,ENSG00000100575,ENSG00000105723…
GO:BP	DNA damage response, signal transduction by p53 class mediator	GO:0030330	2.16198e-25	24.6651	106	4678	49	60616	ENSG00000170312,ENSG00000101412,ENSG00000165891,ENSG00000132646,ENSG00000161970,ENSG00000078304,ENSG00000158435,ENSG00000138767,ENSG00000004487,ENSG00000141682,ENSG00000134057,ENSG00000144580,ENSG00000155508,ENSG00000177076,ENSG00000088038,ENSG00000087088,ENSG00000114126,ENSG00000182973,ENSG00000075218,ENSG00000125107,ENSG00000183955,ENSG00000136536,ENSG00000142453,ENSG00000129173,ENSG00000198176…
GO:BP	signal transduction involved in DNA integrity checkpoint	GO:0072401	2.92993e-25	24.5331	74	4678	41	60616	ENSG00000170312,ENSG00000101412,ENSG00000158019,ENSG00000143476,ENSG00000165891,ENSG00000132646,ENSG00000161970,ENSG00000078304,ENSG00000158435,ENSG00000138767,ENSG00000134057,ENSG00000144580,ENSG00000155508,ENSG00000105325,ENSG00000088038,ENSG00000087088,ENSG00000114126,ENSG00000182973,ENSG00000075218,ENSG00000125107,ENSG00000142453,ENSG00000129173,ENSG00000198176,ENSG00000080802,ENSG00000087586…
GO:BP	signal transduction involved in DNA damage checkpoint	GO:0072422	2.92993e-25	24.5331	74	4678	41	60616	ENSG00000170312,ENSG00000101412,ENSG00000158019,ENSG00000143476,ENSG00000165891,ENSG00000132646,ENSG00000161970,ENSG00000078304,ENSG00000158435,ENSG00000138767,ENSG00000134057,ENSG00000144580,ENSG00000155508,ENSG00000105325,ENSG00000088038,ENSG00000087088,ENSG00000114126,ENSG00000182973,ENSG00000075218,ENSG00000125107,ENSG00000142453,ENSG00000129173,ENSG00000198176,ENSG00000080802,ENSG00000087586…
GO:BP	protein methylation	GO:0006479	3.14931e-25	24.5018	139	4678	56	60616	ENSG00000183576,ENSG00000140395,ENSG00000100219,ENSG00000181090,ENSG00000160310,ENSG00000005483,ENSG00000171606,ENSG00000116539,ENSG00000004487,ENSG00000132600,ENSG00000125835,ENSG00000100462,ENSG00000185420,ENSG00000003509,ENSG00000117222,ENSG00000103037,ENSG00000129691,ENSG00000198026,ENSG00000171806,ENSG00000118058,ENSG00000112511,ENSG00000280789,ENSG00000136169,ENSG00000160789,ENSG00000067365…
GO:BP	protein alkylation	GO:0008213	3.14931e-25	24.5018	139	4678	56	60616	ENSG00000183576,ENSG00000140395,ENSG00000100219,ENSG00000181090,ENSG00000160310,ENSG00000005483,ENSG00000171606,ENSG00000116539,ENSG00000004487,ENSG00000132600,ENSG00000125835,ENSG00000100462,ENSG00000185420,ENSG00000003509,ENSG00000117222,ENSG00000103037,ENSG00000129691,ENSG00000198026,ENSG00000171806,ENSG00000118058,ENSG00000112511,ENSG00000280789,ENSG00000136169,ENSG00000160789,ENSG00000067365…
GO:BP	regulation of binding	GO:0051098	3.92375e-25	24.4063	271	4678	80	60616	ENSG00000101412,ENSG00000136937,ENSG00000189403,ENSG00000087274,ENSG00000107643,ENSG00000127445,ENSG00000175595,ENSG00000184900,ENSG00000136986,ENSG00000157933,ENSG00000178585,ENSG00000204435,ENSG00000157837,ENSG00000260916,ENSG00000117632,ENSG00000004487,ENSG00000080815,ENSG00000183207,ENSG00000132341,ENSG00000082701,ENSG00000132600,ENSG00000128602,ENSG00000167110,ENSG00000169375,ENSG00000107404…
GO:BP	signal transduction involved in cell cycle checkpoint	GO:0072395	5.90692e-25	24.2286	75	4678	41	60616	ENSG00000170312,ENSG00000101412,ENSG00000158019,ENSG00000143476,ENSG00000165891,ENSG00000132646,ENSG00000161970,ENSG00000078304,ENSG00000158435,ENSG00000138767,ENSG00000134057,ENSG00000144580,ENSG00000155508,ENSG00000105325,ENSG00000088038,ENSG00000087088,ENSG00000114126,ENSG00000182973,ENSG00000075218,ENSG00000125107,ENSG00000142453,ENSG00000129173,ENSG00000198176,ENSG00000080802,ENSG00000087586…
GO:BP	ciliary basal body-plasma membrane docking	GO:0097711	5.90692e-25	24.2286	95	4678	46	60616	ENSG00000152240,ENSG00000170312,ENSG00000116127,ENSG00000074054,ENSG00000103494,ENSG00000007168,ENSG00000108953,ENSG00000114107,ENSG00000011143,ENSG00000072062,ENSG00000005249,ENSG00000117650,ENSG00000078674,ENSG00000147874,ENSG00000131462,ENSG00000144061,ENSG00000121289,ENSG00000126001,ENSG00000175203,ENSG00000170027,ENSG00000131697,ENSG00000101367,ENSG00000160299,ENSG00000105568,ENSG00000148019…
GO:BP	positive regulation of protein ubiquitination	GO:0031398	6.13952e-25	24.2119	108	4678	49	60616	ENSG00000171720,ENSG00000177889,ENSG00000166167,ENSG00000127445,ENSG00000138069,ENSG00000169689,ENSG00000136986,ENSG00000103126,ENSG00000133265,ENSG00000175063,ENSG00000145979,ENSG00000004487,ENSG00000109670,ENSG00000110330,ENSG00000167110,ENSG00000150401,ENSG00000100387,ENSG00000105325,ENSG00000117399,ENSG00000249915,ENSG00000135924,ENSG00000109501,ENSG00000103266,ENSG00000005810,ENSG00000141480…
GO:BP	viral life cycle	GO:0019058	6.55319e-25	24.1835	279	4678	81	60616	ENSG00000074696,ENSG00000070831,ENSG00000112335,ENSG00000125875,ENSG00000166794,ENSG00000108559,ENSG00000157020,ENSG00000138069,ENSG00000065243,ENSG00000144566,ENSG00000101558,ENSG00000047188,ENSG00000153201,ENSG00000124164,ENSG00000114030,ENSG00000058804,ENSG00000197111,ENSG00000174903,ENSG00000185624,ENSG00000152465,ENSG00000121864,ENSG00000162341,ENSG00000132341,ENSG00000069248,ENSG00000131165…
GO:BP	positive regulation of anion transport	GO:1903793	6.81201e-25	24.1667	368	4678	95	60616	ENSG00000170348,ENSG00000171720,ENSG00000114503,ENSG00000101412,ENSG00000198722,ENSG00000079332,ENSG00000131408,ENSG00000142230,ENSG00000165527,ENSG00000068366,ENSG00000170540,ENSG00000107643,ENSG00000100219,ENSG00000180304,ENSG00000109332,ENSG00000105185,ENSG00000109670,ENSG00000080815,ENSG00000213625,ENSG00000108953,ENSG00000132341,ENSG00000121774,ENSG00000082701,ENSG00000105221,ENSG00000141682…
GO:BP	alcohol metabolic process	GO:0006066	7.51499e-25	24.1241	298	4678	84	60616	ENSG00000085662,ENSG00000111275,ENSG00000140263,ENSG00000132356,ENSG00000204084,ENSG00000160752,ENSG00000228716,ENSG00000115234,ENSG00000084093,ENSG00000068383,ENSG00000072042,ENSG00000104549,ENSG00000132341,ENSG00000272325,ENSG00000113161,ENSG00000063176,ENSG00000072210,ENSG00000173409,ENSG00000137714,ENSG00000198911,ENSG00000067064,ENSG00000052802,ENSG00000136908,ENSG00000147383,ENSG00000198668…
GO:BP	anatomical structure homeostasis	GO:0060249	8.69536e-25	24.0607	356	4678	93	60616	ENSG00000107854,ENSG00000135624,ENSG00000132356,ENSG00000120438,ENSG00000135862,ENSG00000139579,ENSG00000106628,ENSG00000156831,ENSG00000023734,ENSG00000175595,ENSG00000132646,ENSG00000110958,ENSG00000156261,ENSG00000039650,ENSG00000112658,ENSG00000145912,ENSG00000157106,ENSG00000138668,ENSG00000196712,ENSG00000100030,ENSG00000132383,ENSG00000136273,ENSG00000146731,ENSG00000011143,ENSG00000092199…
GO:BP	response to oxidative stress	GO:0006979	1.61411e-24	23.7921	320	4678	87	60616	ENSG00000100644,ENSG00000184983,ENSG00000132356,ENSG00000196715,ENSG00000143811,ENSG00000184752,ENSG00000107643,ENSG00000100219,ENSG00000244405,ENSG00000228716,ENSG00000137074,ENSG00000113272,ENSG00000094631,ENSG00000084093,ENSG00000164978,ENSG00000039650,ENSG00000185624,ENSG00000109670,ENSG00000107679,ENSG00000107290,ENSG00000154059,ENSG00000100030,ENSG00000151422,ENSG00000115317,ENSG00000171503…
GO:BP	negative regulation of transferase activity	GO:0051348	2.57198e-24	23.5897	248	4678	75	60616	ENSG00000164109,ENSG00000110880,ENSG00000180370,ENSG00000060237,ENSG00000066027,ENSG00000054148,ENSG00000106683,ENSG00000180008,ENSG00000122406,ENSG00000100034,ENSG00000110395,ENSG00000082701,ENSG00000196396,ENSG00000204713,ENSG00000107404,ENSG00000196712,ENSG00000112079,ENSG00000175175,ENSG00000134982,ENSG00000107140,ENSG00000196262,ENSG00000005249,ENSG00000114423,ENSG00000112029,ENSG00000154277…
GO:BP	G1 DNA damage checkpoint	GO:0044783	2.81132e-24	23.5511	66	4678	38	60616	ENSG00000170312,ENSG00000101412,ENSG00000165891,ENSG00000132646,ENSG00000161970,ENSG00000078304,ENSG00000158435,ENSG00000138767,ENSG00000134057,ENSG00000095787,ENSG00000144580,ENSG00000155508,ENSG00000088038,ENSG00000087088,ENSG00000114126,ENSG00000117748,ENSG00000182973,ENSG00000075218,ENSG00000125107,ENSG00000142453,ENSG00000129173,ENSG00000198176,ENSG00000080802,ENSG00000087586,ENSG00000126457…
GO:BP	purine-containing compound biosynthetic process	GO:0072522	4.32555e-24	23.364	171	4678	61	60616	ENSG00000163655,ENSG00000161542,ENSG00000154723,ENSG00000156110,ENSG00000068366,ENSG00000156136,ENSG00000143774,ENSG00000100075,ENSG00000075239,ENSG00000241837,ENSG00000155850,ENSG00000164978,ENSG00000131828,ENSG00000239900,ENSG00000004864,ENSG00000165629,ENSG00000179091,ENSG00000176974,ENSG00000074800,ENSG00000198931,ENSG00000152234,ENSG00000063176,ENSG00000097021,ENSG00000178035,ENSG00000125779…
GO:BP	Golgi organization	GO:0007030	5.71414e-24	23.243	141	4678	55	60616	ENSG00000170348,ENSG00000170312,ENSG00000070831,ENSG00000141627,ENSG00000148248,ENSG00000125875,ENSG00000135823,ENSG00000104388,ENSG00000074695,ENSG00000138069,ENSG00000066455,ENSG00000197386,ENSG00000074054,ENSG00000086598,ENSG00000178950,ENSG00000167110,ENSG00000115806,ENSG00000100462,ENSG00000120029,ENSG00000085382,ENSG00000143515,ENSG00000100030,ENSG00000184743,ENSG00000126934,ENSG00000162236…
GO:BP	response to peptide hormone	GO:0043434	5.71851e-24	23.2427	269	4678	78	60616	ENSG00000070961,ENSG00000136628,ENSG00000134243,ENSG00000145191,ENSG00000109458,ENSG00000128524,ENSG00000070785,ENSG00000100219,ENSG00000137145,ENSG00000089006,ENSG00000111361,ENSG00000213625,ENSG00000171612,ENSG00000082701,ENSG00000119718,ENSG00000196396,ENSG00000105221,ENSG00000084733,ENSG00000142875,ENSG00000151422,ENSG00000134982,ENSG00000072062,ENSG00000005249,ENSG00000159720,ENSG00000185950…
GO:BP	IRE1-mediated unfolded protein response	GO:0036498	5.95927e-24	23.2248	67	4678	38	60616	ENSG00000074842,ENSG00000120742,ENSG00000087274,ENSG00000100219,ENSG00000124702,ENSG00000124164,ENSG00000196396,ENSG00000182934,ENSG00000101199,ENSG00000138073,ENSG00000013573,ENSG00000106080,ENSG00000159720,ENSG00000175215,ENSG00000160691,ENSG00000087088,ENSG00000160789,ENSG00000102580,ENSG00000109501,ENSG00000162694,ENSG00000162298,ENSG00000103429,ENSG00000070540,ENSG00000157014,ENSG00000198356…
GO:BP	mitotic spindle organization	GO:0007052	7.47788e-24	23.1262	113	4678	49	60616	ENSG00000134222,ENSG00000136122,ENSG00000198901,ENSG00000185721,ENSG00000237649,ENSG00000074054,ENSG00000117632,ENSG00000132341,ENSG00000013810,ENSG00000134057,ENSG00000167110,ENSG00000131165,ENSG00000154429,ENSG00000204899,ENSG00000131462,ENSG00000126524,ENSG00000175203,ENSG00000101421,ENSG00000173273,ENSG00000160299,ENSG00000123473,ENSG00000068796,ENSG00000010244,ENSG00000108424,ENSG00000165280…
GO:BP	import into nucleus	GO:0051170	7.97132e-24	23.0985	132	4678	53	60616	ENSG00000171720,ENSG00000108559,ENSG00000100219,ENSG00000153201,ENSG00000114030,ENSG00000112210,ENSG00000080815,ENSG00000132341,ENSG00000069248,ENSG00000125835,ENSG00000124207,ENSG00000095319,ENSG00000114423,ENSG00000126883,ENSG00000125450,ENSG00000102900,ENSG00000064703,ENSG00000272391,ENSG00000102753,ENSG00000184708,ENSG00000086200,ENSG00000160789,ENSG00000187446,ENSG00000135486,ENSG00000120709…
GO:BP	regulation of cellular response to heat	GO:1900034	8.55986e-24	23.0675	79	4678	41	60616	ENSG00000198793,ENSG00000185122,ENSG00000108559,ENSG00000157020,ENSG00000110958,ENSG00000153201,ENSG00000058804,ENSG00000108953,ENSG00000082701,ENSG00000132002,ENSG00000069248,ENSG00000100030,ENSG00000132383,ENSG00000095319,ENSG00000126883,ENSG00000125450,ENSG00000102900,ENSG00000272391,ENSG00000117748,ENSG00000204673,ENSG00000136243,ENSG00000158941,ENSG00000113569,ENSG00000162783,ENSG00000204389…
GO:BP	DNA recombination	GO:0006310	9.89117e-24	23.0048	241	4678	73	60616	ENSG00000183624,ENSG00000139579,ENSG00000189403,ENSG00000160803,ENSG00000156831,ENSG00000177889,ENSG00000175595,ENSG00000189079,ENSG00000169689,ENSG00000124702,ENSG00000114030,ENSG00000004487,ENSG00000183207,ENSG00000178966,ENSG00000083093,ENSG00000089280,ENSG00000132383,ENSG00000136273,ENSG00000072121,ENSG00000223496,ENSG00000134452,ENSG00000139370,ENSG00000198887,ENSG00000101596,ENSG00000071564…
GO:BP	nucleotide-excision repair	GO:0006289	1.24782e-23	22.9038	105	4678	47	60616	ENSG00000047315,ENSG00000106628,ENSG00000175595,ENSG00000132646,ENSG00000039650,ENSG00000154767,ENSG00000099817,ENSG00000132383,ENSG00000136273,ENSG00000144524,ENSG00000110768,ENSG00000100387,ENSG00000100142,ENSG00000187555,ENSG00000066427,ENSG00000117748,ENSG00000105258,ENSG00000119318,ENSG00000131778,ENSG00000177084,ENSG00000123552,ENSG00000198690,ENSG00000163945,ENSG00000122008,ENSG00000049541…
GO:BP	response to oxygen levels	GO:0070482	1.30345e-23	22.8849	242	4678	73	60616	ENSG00000198793,ENSG00000100644,ENSG00000132356,ENSG00000129084,ENSG00000091542,ENSG00000127445,ENSG00000106638,ENSG00000197548,ENSG00000099341,ENSG00000083444,ENSG00000084093,ENSG00000185624,ENSG00000112658,ENSG00000141682,ENSG00000074800,ENSG00000181061,ENSG00000196712,ENSG00000127483,ENSG00000100567,ENSG00000100911,ENSG00000143106,ENSG00000100387,ENSG00000196365,ENSG00000159720,ENSG00000244045…
GO:BP	organic hydroxy compound metabolic process	GO:1901615	1.33056e-23	22.876	430	4678	102	60616	ENSG00000103876,ENSG00000085662,ENSG00000111275,ENSG00000140263,ENSG00000132356,ENSG00000204084,ENSG00000100600,ENSG00000160752,ENSG00000228716,ENSG00000115234,ENSG00000084093,ENSG00000068383,ENSG00000072042,ENSG00000060971,ENSG00000104549,ENSG00000101473,ENSG00000132341,ENSG00000272325,ENSG00000242110,ENSG00000113161,ENSG00000063176,ENSG00000072210,ENSG00000173409,ENSG00000137714,ENSG00000198911…
GO:BP	regulation of cell cycle arrest	GO:0071156	1.58486e-23	22.8	110	4678	48	60616	ENSG00000170312,ENSG00000101412,ENSG00000165891,ENSG00000132646,ENSG00000161970,ENSG00000078304,ENSG00000158435,ENSG00000138767,ENSG00000171612,ENSG00000105221,ENSG00000134057,ENSG00000132382,ENSG00000144580,ENSG00000072062,ENSG00000155508,ENSG00000143751,ENSG00000088038,ENSG00000087088,ENSG00000114126,ENSG00000182973,ENSG00000075218,ENSG00000125107,ENSG00000137845,ENSG00000142453,ENSG00000132275…
GO:BP	mitotic G1 DNA damage checkpoint	GO:0031571	2.05136e-23	22.688	65	4678	37	60616	ENSG00000170312,ENSG00000101412,ENSG00000165891,ENSG00000132646,ENSG00000161970,ENSG00000078304,ENSG00000158435,ENSG00000138767,ENSG00000134057,ENSG00000144580,ENSG00000155508,ENSG00000088038,ENSG00000087088,ENSG00000114126,ENSG00000117748,ENSG00000182973,ENSG00000075218,ENSG00000125107,ENSG00000142453,ENSG00000129173,ENSG00000198176,ENSG00000080802,ENSG00000087586,ENSG00000126457,ENSG00000183765…
GO:BP	energy derivation by oxidation of organic compounds	GO:0015980	2.06367e-23	22.6854	226	4678	70	60616	ENSG00000174886,ENSG00000170312,ENSG00000167792,ENSG00000184983,ENSG00000100412,ENSG00000102893,ENSG00000143252,ENSG00000184752,ENSG00000062485,ENSG00000119013,ENSG00000073578,ENSG00000147684,ENSG00000104812,ENSG00000014919,ENSG00000111775,ENSG00000164405,ENSG00000004864,ENSG00000179091,ENSG00000082701,ENSG00000105221,ENSG00000134057,ENSG00000115687,ENSG00000115520,ENSG00000105379,ENSG00000184076…
GO:BP	vacuole organization	GO:0007033	2.5753e-23	22.5892	155	4678	57	60616	ENSG00000198793,ENSG00000276293,ENSG00000138069,ENSG00000197548,ENSG00000144566,ENSG00000103148,ENSG00000174903,ENSG00000112210,ENSG00000162341,ENSG00000074800,ENSG00000115020,ENSG00000121775,ENSG00000109083,ENSG00000141580,ENSG00000244045,ENSG00000109113,ENSG00000132612,ENSG00000198925,ENSG00000127774,ENSG00000030582,ENSG00000116688,ENSG00000164938,ENSG00000051009,ENSG00000101421,ENSG00000062716…
GO:BP	microtubule-based movement	GO:0007018	2.59705e-23	22.5855	300	4678	82	60616	ENSG00000100644,ENSG00000131966,ENSG00000070831,ENSG00000140263,ENSG00000138069,ENSG00000070761,ENSG00000237649,ENSG00000094631,ENSG00000081870,ENSG00000197386,ENSG00000054523,ENSG00000070718,ENSG00000118965,ENSG00000007168,ENSG00000112144,ENSG00000144635,ENSG00000264364,ENSG00000154429,ENSG00000125971,ENSG00000188807,ENSG00000109083,ENSG00000078674,ENSG00000188428,ENSG00000142168,ENSG00000125124…
GO:BP	DNA packaging	GO:0006323	3.0395e-23	22.5172	210	4678	67	60616	ENSG00000109805,ENSG00000162521,ENSG00000025770,ENSG00000132475,ENSG00000169689,ENSG00000128708,ENSG00000102054,ENSG00000159259,ENSG00000076108,ENSG00000099991,ENSG00000163041,ENSG00000111875,ENSG00000131165,ENSG00000113810,ENSG00000133422,ENSG00000075856,ENSG00000101596,ENSG00000205531,ENSG00000188486,ENSG00000153147,ENSG00000136169,ENSG00000134046,ENSG00000188976,ENSG00000116478,ENSG00000100162…
GO:BP	cytoskeleton-dependent intracellular transport	GO:0030705	3.93057e-23	22.4055	172	4678	60	60616	ENSG00000100644,ENSG00000131966,ENSG00000070831,ENSG00000138069,ENSG00000081870,ENSG00000197386,ENSG00000054523,ENSG00000070718,ENSG00000118965,ENSG00000007168,ENSG00000112144,ENSG00000264364,ENSG00000125971,ENSG00000188807,ENSG00000109083,ENSG00000078674,ENSG00000188428,ENSG00000142168,ENSG00000170759,ENSG00000138002,ENSG00000122970,ENSG00000196659,ENSG00000129250,ENSG00000138036,ENSG00000107863…
GO:BP	mitotic G1/S transition checkpoint	GO:0044819	4.25639e-23	22.371	66	4678	37	60616	ENSG00000170312,ENSG00000101412,ENSG00000165891,ENSG00000132646,ENSG00000161970,ENSG00000078304,ENSG00000158435,ENSG00000138767,ENSG00000134057,ENSG00000144580,ENSG00000155508,ENSG00000088038,ENSG00000087088,ENSG00000114126,ENSG00000117748,ENSG00000182973,ENSG00000075218,ENSG00000125107,ENSG00000142453,ENSG00000129173,ENSG00000198176,ENSG00000080802,ENSG00000087586,ENSG00000126457,ENSG00000183765…
GO:BP	response to ionizing radiation	GO:0010212	4.47339e-23	22.3494	90	4678	43	60616	ENSG00000158019,ENSG00000112062,ENSG00000158161,ENSG00000132356,ENSG00000139579,ENSG00000185122,ENSG00000161970,ENSG00000048028,ENSG00000004487,ENSG00000136273,ENSG00000187736,ENSG00000188486,ENSG00000176444,ENSG00000069275,ENSG00000143207,ENSG00000152422,ENSG00000112130,ENSG00000196419,ENSG00000165392,ENSG00000140534,ENSG00000177885,ENSG00000172977,ENSG00000172613,ENSG00000096717,ENSG00000149311…
GO:BP	regulation of organelle assembly	GO:1902115	5.37146e-23	22.2699	157	4678	57	60616	ENSG00000276293,ENSG00000116127,ENSG00000185721,ENSG00000144566,ENSG00000112701,ENSG00000197386,ENSG00000103148,ENSG00000145979,ENSG00000174903,ENSG00000138767,ENSG00000142459,ENSG00000131165,ENSG00000154429,ENSG00000115020,ENSG00000121775,ENSG00000109083,ENSG00000076382,ENSG00000107140,ENSG00000168944,ENSG00000125107,ENSG00000136738,ENSG00000101421,ENSG00000138036,ENSG00000057663,ENSG00000123473…
GO:BP	nucleus organization	GO:0006997	5.43094e-23	22.2651	108	4678	47	60616	ENSG00000175826,ENSG00000170312,ENSG00000180957,ENSG00000105372,ENSG00000058804,ENSG00000007168,ENSG00000134057,ENSG00000069248,ENSG00000131165,ENSG00000120948,ENSG00000188807,ENSG00000170876,ENSG00000102119,ENSG00000055483,ENSG00000102900,ENSG00000132612,ENSG00000160789,ENSG00000168476,ENSG00000161904,ENSG00000113575,ENSG00000101421,ENSG00000113569,ENSG00000105568,ENSG00000112130,ENSG00000021574…
GO:BP	regulation of growth	GO:0040008	5.90263e-23	22.229	431	4678	101	60616	ENSG00000198793,ENSG00000134222,ENSG00000070831,ENSG00000132475,ENSG00000133639,ENSG00000136937,ENSG00000166794,ENSG00000068366,ENSG00000106683,ENSG00000100219,ENSG00000102054,ENSG00000149547,ENSG00000100034,ENSG00000171612,ENSG00000007168,ENSG00000163041,ENSG00000121864,ENSG00000107175,ENSG00000082701,ENSG00000101266,ENSG00000074800,ENSG00000169375,ENSG00000135622,ENSG00000132694,ENSG00000170632…
GO:BP	response to peptide	GO:1901652	6.01773e-23	22.2206	336	4678	87	60616	ENSG00000070961,ENSG00000136628,ENSG00000134243,ENSG00000145191,ENSG00000100600,ENSG00000109458,ENSG00000128524,ENSG00000070785,ENSG00000100219,ENSG00000112851,ENSG00000137145,ENSG00000089006,ENSG00000111361,ENSG00000080815,ENSG00000213625,ENSG00000171612,ENSG00000082701,ENSG00000119718,ENSG00000196396,ENSG00000105221,ENSG00000084733,ENSG00000142875,ENSG00000151422,ENSG00000134982,ENSG00000013573…
GO:BP	glycerolipid biosynthetic process	GO:0045017	6.45569e-23	22.1901	254	4678	74	60616	ENSG00000276293,ENSG00000175826,ENSG00000139163,ENSG00000197858,ENSG00000129219,ENSG00000131408,ENSG00000143761,ENSG00000106086,ENSG00000144566,ENSG00000204435,ENSG00000088766,ENSG00000109670,ENSG00000107679,ENSG00000198825,ENSG00000104643,ENSG00000101266,ENSG00000133027,ENSG00000179085,ENSG00000115020,ENSG00000241973,ENSG00000241878,ENSG00000185813,ENSG00000136908,ENSG00000185000,ENSG00000158669…
GO:BP	centrosome cycle	GO:0007098	8.35949e-23	22.0778	123	4678	50	60616	ENSG00000152240,ENSG00000170312,ENSG00000116127,ENSG00000166803,ENSG00000155380,ENSG00000167110,ENSG00000131165,ENSG00000117650,ENSG00000078674,ENSG00000168944,ENSG00000147874,ENSG00000162063,ENSG00000126001,ENSG00000101421,ENSG00000123473,ENSG00000213465,ENSG00000239306,ENSG00000170248,ENSG00000087586,ENSG00000163611,ENSG00000164114,ENSG00000141577,ENSG00000131351,ENSG00000178295,ENSG00000096717…
GO:BP	response to light stimulus	GO:0009416	8.57786e-23	22.0666	237	4678	71	60616	ENSG00000143476,ENSG00000078369,ENSG00000213639,ENSG00000107643,ENSG00000175595,ENSG00000132646,ENSG00000161970,ENSG00000048028,ENSG00000004487,ENSG00000109670,ENSG00000152465,ENSG00000183207,ENSG00000166803,ENSG00000154767,ENSG00000154059,ENSG00000125971,ENSG00000196712,ENSG00000198668,ENSG00000136448,ENSG00000143751,ENSG00000130939,ENSG00000088256,ENSG00000144061,ENSG00000188976,ENSG00000126001…
GO:BP	mitochondrial translational elongation	GO:0070125	8.89842e-23	22.0507	87	4678	42	60616	ENSG00000243927,ENSG00000120333,ENSG00000178952,ENSG00000239789,ENSG00000111639,ENSG00000182180,ENSG00000113048,ENSG00000174547,ENSG00000181610,ENSG00000062582,ENSG00000112110,ENSG00000132676,ENSG00000180992,ENSG00000204568,ENSG00000154719,ENSG00000105364,ENSG00000182154,ENSG00000204316,ENSG00000135972,ENSG00000132591,ENSG00000136897,ENSG00000262814,ENSG00000125445,ENSG00000102738,ENSG00000090263…
GO:BP	mitochondrial respiratory chain complex assembly	GO:0033108	8.93436e-23	22.0489	100	4678	45	60616	ENSG00000174886,ENSG00000167792,ENSG00000184983,ENSG00000133028,ENSG00000177646,ENSG00000184752,ENSG00000119013,ENSG00000147684,ENSG00000171612,ENSG00000156170,ENSG00000003509,ENSG00000184076,ENSG00000204954,ENSG00000124279,ENSG00000178127,ENSG00000171202,ENSG00000224877,ENSG00000123545,ENSG00000169021,ENSG00000065518,ENSG00000099795,ENSG00000130159,ENSG00000023228,ENSG00000171204,ENSG00000140990…
GO:BP	anaphase-promoting complex-dependent catabolic process	GO:0031145	9.80211e-23	22.0087	83	4678	41	60616	ENSG00000164109,ENSG00000170312,ENSG00000129084,ENSG00000099341,ENSG00000175063,ENSG00000176386,ENSG00000089053,ENSG00000141552,ENSG00000134057,ENSG00000100567,ENSG00000100911,ENSG00000143106,ENSG00000112029,ENSG00000105325,ENSG00000176248,ENSG00000117399,ENSG00000008018,ENSG00000092010,ENSG00000013275,ENSG00000277791,ENSG00000108106,ENSG00000087586,ENSG00000175166,ENSG00000142507,ENSG00000108671…
[truncated: 3,266 more rows]

## Sheet: ESC_CNCC_NODE_G4negG4neg
source	term_name	term_id	adjusted_p_value	negative_log10_of_adjusted_p_value	term_size	query_size	intersection_size	effective_domain_size	intersections
[truncated: 2,501 more rows]

## Sheet: ESC_CNCC_NODE_G4negG4pos
source	term_name	term_id	adjusted_p_value	negative_log10_of_adjusted_p_value	term_size	query_size	intersection_size	effective_domain_size	intersections
[truncated: 1,286 more rows]

## Sheet: ESC_CNCC_NODE_G4posG4neg
source	term_name	term_id	adjusted_p_value	negative_log10_of_adjusted_p_value	term_size	query_size	intersection_size	effective_domain_size	intersections
[truncated: 1,806 more rows]

[truncated: 4 more sheets: ESC_CNCC_CNCCUP_G4negG4pos, ESC_CNCC_ESCUP_G4posG4neg, ESC_CNCC_CNCCDE_ALL, ESC_CNCC_ESCDE_ALL]
