# Supplementary material for: G-quadruplex DNA structures in human stem cells and differentiation
Source: Nat Commun. 2022 Jan 10;13:142. doi: 10.1038/s41467-021-27719-1 (PMC8748810; doi:10.1038/s41467-021-27719-1)
Supplement: Supplementary file 6 — Supplementary Data 3 [file 41467_2021_27719_MOESM6_ESM.xlsx]

## Sheet: README
Supplementary Data 3: g.profiler results related to Fig. 5c, Supplementary Fig. 14a and Supplementary Fig. 16f
Conditions used for running g.profiler "g:GOSt Functional Profiling":
Organism: Homo sapiens
Run as mutliquery (fo"ALL" tabs)
Statistical domain scope: All known Genes
Significance threshold: Benjamini-Hochberg FDR
User threshold: 0.05
Data sources: GO biological processes, KEGG, Reactome, Wikipathways
GO term size limit: 20 -450 genes per term
Differential Gene analysis:
LogFC cutoff used: abs(logFC 1), FDR<0.05
Datasets:
"NODE" - Not differentilly expressed
"NSCDE" - Differentially expressed in NSC
"ESCDE" - Differentially expressed in ESC
Gene G4 promoter signature:
G4posG4neg: positive for G4 in ESC, negative for G4 in daughter cell ( NSC)
G4posG4pos: positive for G4 in ESC, positive for G4 in daughter cell (NSC)
G4negG4neg: negative for G4 in ESC and daughter cell (NSC)
G4negG4pos: positive for G4 in ESC, positive for G4 in daughter cell (NSC)

## Sheet: ESC_NSC_NODE_ALL
source	term_name	term_id	term_size	effective_domain_size	adjusted_p_value__G4posG4pos	query_size__G4posG4pos	intersection_size__G4posG4pos	adjusted_p_value__G4posG4neg	query_size__G4posG4neg	intersection_size__G4posG4neg	adjusted_p_value__G4negG4pos	query_size__G4negG4pos	intersection_size__G4negG4pos	adjusted_p_value__G4negG4neg	query_size__G4negG4neg	intersection_size__G4negG4neg
GO:BP	mRNA processing	GO:0006397	443	60616	5.48564e-83	2694	146	6.76625e-36	3554	108	1.01925e-07	167	12	8.69757e-39	4010	119
GO:BP	RNA splicing	GO:0008380	412	60616	3.55225e-68	2694	127	8.35653e-34	3554	101	2.98348e-05	167	9	1.00628e-40	4010	117
GO:BP	RNA splicing, via transesterification reactions	GO:0000375	348	60616	2.6167e-62	2694	112	5.90154e-27	3554	83	8.63365e-06	167	9	4.64957e-36	4010	101
GO:BP	RNA splicing, via transesterification reactions with bulged adenosine as nucleophile	GO:0000377	345	60616	9.78929e-62	2694	111	1.58619e-26	3554	82	8.09317e-06	167	9	1.16479e-35	4010	100
GO:BP	mRNA splicing, via spliceosome	GO:0000398	345	60616	9.78929e-62	2694	111	1.58619e-26	3554	82	8.09317e-06	167	9	1.16479e-35	4010	100
GO:BP	regulation of mRNA metabolic process	GO:1903311	329	60616	5.19646e-57	2694	104	1.74803e-24	3554	77	0.0128125	167	5	1.5396e-12	4010	62
GO:BP	RNA catabolic process	GO:0006401	403	60616	5.06462e-54	2694	111	2.02356e-38	3554	106	2.53977e-05	167	9	3.08299e-30	4010	101
GO:BP	mRNA catabolic process	GO:0006402	367	60616	4.94026e-50	2694	102	1.32826e-34	3554	96	9.88498e-05	167	8	2.51461e-30	4010	96
GO:BP	proteasome-mediated ubiquitin-dependent protein catabolic process	GO:0043161	406	60616	1.79854e-46	2694	103	1.98965e-48	3554	119	0.000198619	167	8	6.87569e-23	4010	90
GO:BP	response to endoplasmic reticulum stress	GO:0034976	272	60616	3.89835e-46	2694	85	7.09588e-18	3554	60	0.0303018	167	4	7.39775e-10	4010	50
GO:BP	regulation of cell cycle phase transition	GO:1901987	442	60616	1.17764e-43	2694	104	1.4723e-34	3554	106	0.00192987	167	7	1.2624e-12	4010	75
GO:BP	nucleocytoplasmic transport	GO:0006913	298	60616	1.34157e-43	2694	86	1.08492e-19	3554	66	0.0381313	167	4	2.73348e-21	4010	73
GO:BP	nuclear transport	GO:0051169	301	60616	3.20007e-43	2694	86	4.2457e-20	3554	67	0.0391306	167	4	1.13182e-21	4010	74
GO:BP	regulation of mitotic cell cycle phase transition	GO:1901990	404	60616	2.26645e-42	2694	98	5.4434e-31	3554	96	0.00123716	167	7	9.85979e-13	4010	71
GO:BP	organelle fission	GO:0048285	428	60616	1.09794e-41	2694	100	4.26672e-20	3554	82	7.34103e-08	167	12	7.49249e-17	4010	82
GO:BP	mitotic nuclear division	GO:0140014	275	60616	6.01348e-39	2694	78	5.58547e-21	3554	65	1.42869e-05	167	8	3.44589e-11	4010	53
GO:BP	response to topologically incorrect protein	GO:0035966	180	60616	1.28388e-38	2694	64	1.26646e-08	3554	34	0.0095521	167	4	0.000156237	4010	28
GO:BP	nuclear division	GO:0000280	385	60616	2.29072e-38	2694	91	2.81038e-18	3554	74	2.38304e-08	167	12	8.25121e-15	4010	73
GO:BP	covalent chromatin modification	GO:0016569	387	60616	3.56211e-38	2694	91	2.24543e-39	3554	105	0.169442	167	3	3.54448e-20	4010	83
GO:BP	protein targeting	GO:0006605	401	60616	7.54527e-37	2694	91	2.37222e-36	3554	103	2.47382e-05	167	9	2.00285e-30	4010	101
GO:BP	histone modification	GO:0016570	374	60616	4.03659e-36	2694	87	1.77902e-38	3554	102	0.162191	167	3	2.12925e-19	4010	80
GO:BP	cellular response to topologically incorrect protein	GO:0035967	157	60616	4.27884e-36	2694	58	2.83981e-07	3554	29	0.0062284	167	4	0.000101894	4010	26
GO:BP	regulation of cellular amide metabolic process	GO:0034248	447	60616	3.26231e-35	2694	94	5.05766e-20	3554	84	0.033657	167	5	7.7901e-07	4010	61
GO:BP	cell cycle G2/M phase transition	GO:0044839	259	60616	2.01639e-34	2694	71	1.74171e-25	3554	69	0.250954	167	2	9.61607e-16	4010	59
GO:BP	translational initiation	GO:0006413	181	60616	3.02131e-34	2694	60	1.61007e-13	3554	42	5.31202e-08	167	9	4.93131e-17	4010	50
GO:BP	negative regulation of mitotic cell cycle	GO:0045930	309	60616	3.4833e-34	2694	77	9.25837e-16	3554	61	0.000269161	167	7	2.10438e-08	4010	51
GO:BP	generation of precursor metabolites and energy	GO:0006091	416	60616	5.94782e-34	2694	89	1.02885e-32	3554	100	0.00144714	167	7	1.96193e-26	4010	97
GO:BP	double-strand break repair	GO:0006302	256	60616	7.20725e-34	2694	70	4.7626e-22	3554	64	8.51664e-05	167	7	1.50301e-18	4010	63
GO:BP	response to unfolded protein	GO:0006986	158	60616	9.50802e-34	2694	56	3.2607e-07	3554	29	0.147532	167	2	0.000745469	4010	24
GO:BP	regulation of translation	GO:0006417	383	60616	1.11246e-33	2694	85	3.76622e-16	3554	70	0.0210077	167	5	6.23941e-07	4010	55
GO:BP	mitochondrial transport	GO:0006839	259	60616	1.61578e-33	2694	70	8.08236e-28	3554	72	0.0950272	167	3	4.10286e-10	4010	49
GO:BP	negative regulation of cell cycle process	GO:0010948	342	60616	2.02912e-33	2694	80	5.03321e-22	3554	75	0.0524772	167	4	5.02494e-09	4010	56
GO:BP	macroautophagy	GO:0016236	287	60616	4.66025e-33	2694	73	2.20585e-33	3554	83	0.602198	167	1	8.89208e-15	4010	61
GO:BP	cell cycle checkpoint	GO:0000075	204	60616	6.25499e-33	2694	62	1.04362e-17	3554	51	2.26816e-05	167	7	2.45287e-07	4010	37
GO:BP	nuclear export	GO:0051168	190	60616	6.40448e-33	2694	60	3.54746e-16	3554	47	0.481102	167	1	4.61902e-14	4010	47
GO:BP	regulation of intracellular transport	GO:0032386	300	60616	1.46352e-32	2694	74	1.27479e-17	3554	63	0.61394	167	1	3.24365e-11	4010	56
GO:BP	G2/M transition of mitotic cell cycle	GO:0000086	240	60616	4.01333e-32	2694	66	6.21531e-23	3554	63	0.231068	167	2	4.353e-16	4010	57
GO:BP	chromosome segregation	GO:0007059	284	60616	1.20082e-31	2694	71	1.60729e-19	3554	64	1.8658e-06	167	9	1.17792e-18	4010	67
GO:BP	regulation of mRNA processing	GO:0050684	147	60616	2.56211e-31	2694	52	1.6898e-08	3554	30	0.00504111	167	4	1.14414e-05	4010	27
GO:BP	cellular response to unfolded protein	GO:0034620	137	60616	7.12677e-31	2694	50	9.30935e-06	3554	24	0.128043	167	2	0.000620944	4010	22
GO:BP	regulation of protein stability	GO:0031647	277	60616	1.16363e-30	2694	69	8.47287e-21	3554	65	0.00675934	167	5	4.6094e-10	4010	51
GO:BP	DNA conformation change	GO:0071103	277	60616	1.16363e-30	2694	69	1.19104e-12	3554	52	1.54954e-06	167	9	4.05182e-12	4010	55
GO:BP	negative regulation of cell cycle phase transition	GO:1901988	254	60616	1.62408e-30	2694	66	1.91606e-15	3554	54	0.0247706	167	4	1.92163e-05	4010	38
GO:BP	RNA localization	GO:0006403	201	60616	1.94798e-30	2694	59	5.41493e-18	3554	51	0.493689	167	1	1.10752e-20	4010	58
GO:BP	negative regulation of mitotic cell cycle phase transition	GO:1901991	236	60616	7.18705e-30	2694	63	1.14667e-13	3554	49	0.0207045	167	4	8.85951e-06	4010	37
GO:BP	regulation of chromosome organization	GO:0033044	245	60616	9.54693e-30	2694	64	1.799e-25	3554	67	0.000636217	167	6	2.00866e-14	4010	55
GO:BP	post-translational protein modification	GO:0043687	359	60616	1.70373e-29	2694	77	4.43189e-20	3554	74	0.665314	167	1	9.19078e-19	4010	77
GO:BP	ribonucleoprotein complex biogenesis	GO:0022613	380	60616	2.76507e-29	2694	79	1.51095e-32	3554	95	2.10861e-08	167	12	7.80185e-44	4010	116
GO:BP	protein export from nucleus	GO:0006611	174	60616	3.08422e-29	2694	54	4.8192e-17	3554	46	0.457387	167	1	1.47332e-13	4010	44
GO:BP	protein modification by small protein removal	GO:0070646	300	60616	3.25198e-29	2694	70	9.06816e-26	3554	75	0.0388484	167	4	3.0587e-12	4010	58
GO:BP	regulation of DNA metabolic process	GO:0051052	314	60616	1.01286e-28	2694	71	3.28287e-17	3554	64	0.0107162	167	5	6.91032e-20	4010	73
GO:BP	protein-containing complex localization	GO:0031503	248	60616	1.51757e-28	2694	63	2.23147e-21	3554	62	0.556709	167	1	1.12921e-16	4010	59
GO:BP	cell cycle G1/S phase transition	GO:0044843	283	60616	2.25313e-28	2694	67	2.07605e-13	3554	54	0.033657	167	4	0.000195057	4010	38
GO:BP	mitotic cell cycle checkpoint	GO:0007093	160	60616	2.94626e-28	2694	51	1.24431e-10	3554	35	5.13607e-06	167	7	5.33022e-05	4010	27
GO:BP	ATP metabolic process	GO:0046034	268	60616	3.4479e-28	2694	65	6.66775e-17	3554	58	0.000991015	167	6	7.80361e-23	4010	71
GO:BP	nucleobase-containing compound transport	GO:0015931	197	60616	4.00965e-28	2694	56	2.1716e-18	3554	51	0.489024	167	1	4.42979e-14	4010	48
GO:BP	protein folding	GO:0006457	198	60616	5.33485e-28	2694	56	9.75005e-10	3554	38	0.0583936	167	3	8.83292e-10	4010	41
GO:BP	endoplasmic reticulum unfolded protein response	GO:0030968	117	60616	7.34013e-28	2694	44	2.58574e-05	3554	21	0.105215	167	2	6.17103e-05	4010	22
GO:BP	sister chromatid segregation	GO:0000819	177	60616	7.40126e-28	2694	53	5.30599e-16	3554	45	9.30376e-06	167	7	5.1643e-09	4010	37
GO:BP	establishment of organelle localization	GO:0051656	374	60616	1.61541e-27	2694	76	3.17852e-30	3554	91	0.0192967	167	5	1.74182e-11	4010	65
GO:BP	establishment of RNA localization	GO:0051236	167	60616	2.85364e-27	2694	51	1.5534e-15	3554	43	0.446589	167	1	6.03602e-15	4010	45
GO:BP	nuclear chromosome segregation	GO:0098813	236	60616	3.1226e-27	2694	60	3.03117e-18	3554	56	5.13607e-06	167	8	5.62677e-10	4010	46
GO:BP	regulation of mRNA catabolic process	GO:0061013	198	60616	4.46311e-27	2694	55	4.95774e-19	3554	52	0.185049	167	2	3.49087e-08	4010	38
GO:BP	protein deubiquitination	GO:0016579	282	60616	7.77646e-27	2694	65	3.69639e-23	3554	69	0.033657	167	4	8.96605e-11	4010	53
GO:BP	ncRNA metabolic process	GO:0034660	443	60616	9.30204e-27	2694	82	2.25314e-32	3554	103	1.01925e-07	167	12	4.50969e-38	4010	118
GO:BP	nucleic acid transport	GO:0050657	164	60616	1.03296e-26	2694	50	4.18603e-15	3554	42	0.444073	167	1	2.90159e-15	4010	45
GO:BP	RNA transport	GO:0050658	164	60616	1.03296e-26	2694	50	4.18603e-15	3554	42	0.444073	167	1	2.90159e-15	4010	45
GO:BP	G1/S transition of mitotic cell cycle	GO:0000082	258	60616	1.11766e-26	2694	62	2.54175e-13	3554	51	0.0260372	167	4	0.000309221	4010	35
GO:BP	nuclear-transcribed mRNA catabolic process	GO:0000956	210	60616	1.37954e-26	2694	56	9.40722e-25	3554	61	2.62831e-05	167	7	7.82796e-26	4010	66
GO:BP	regulation of cell cycle G2/M phase transition	GO:1902749	203	60616	1.70623e-26	2694	55	3.74277e-23	3554	58	0.190798	167	2	4.06873e-11	4010	44
GO:BP	dephosphorylation	GO:0016311	331	60616	1.78366e-26	2694	70	2.01992e-18	3554	68	0.643415	167	1	2.85541e-06	4010	48
GO:BP	Golgi vesicle transport	GO:0048193	370	60616	2.3215e-26	2694	74	1.94045e-51	3554	117	0.00407853	167	6	3.66515e-13	4010	68
GO:BP	protein polyubiquitination	GO:0000209	330	60616	8.53856e-26	2694	69	9.17032e-35	3554	91	0.000391876	167	7	4.66626e-21	4010	77
GO:BP	regulation of G2/M transition of mitotic cell cycle	GO:0010389	186	60616	8.83713e-26	2694	52	2.43638e-20	3554	52	0.171864	167	2	3.08806e-11	4010	42
GO:BP	response to radiation	GO:0009314	321	60616	8.89601e-26	2694	68	1.53498e-15	3554	62	0.134381	167	3	1.54911e-10	4010	57
GO:BP	mitotic sister chromatid segregation	GO:0000070	151	60616	1.39758e-25	2694	47	1.03752e-15	3554	41	0.0348036	167	3	5.97181e-07	4010	30
GO:BP	regulation of intracellular protein transport	GO:0033157	212	60616	1.76964e-25	2694	55	9.88151e-12	3554	43	0.508218	167	1	6.53766e-07	4010	37
GO:BP	endomembrane system organization	GO:0010256	413	60616	2.28971e-25	2694	77	1.20015e-39	3554	109	0.0264582	167	5	6.55943e-11	4010	68
GO:BP	regulation of autophagy	GO:0010506	309	60616	3.02713e-25	2694	66	7.43509e-31	3554	83	0.621502	167	1	3.30924e-12	4010	59
GO:BP	establishment of protein localization to membrane	GO:0090150	312	60616	5.39988e-25	2694	66	2.96256e-28	3554	80	3.74012e-06	167	9	1.68156e-27	4010	84
GO:BP	regulation of RNA stability	GO:0043487	185	60616	5.52091e-25	2694	51	6.72516e-19	3554	50	0.170472	167	2	1.9433e-07	4010	35
GO:BP	positive regulation of establishment of protein localization	GO:1904951	261	60616	9.40564e-25	2694	60	2.50603e-10	3554	46	0.252769	167	2	6.13178e-06	4010	40
GO:BP	DNA replication	GO:0006260	228	60616	1.18799e-24	2694	56	1.858e-23	3554	62	2.38304e-08	167	10	7.74369e-18	4010	58
GO:BP	DNA integrity checkpoint	GO:0031570	151	60616	1.32534e-24	2694	46	4.66352e-12	3554	36	0.000638305	167	5	4.81786e-08	4010	32
GO:BP	positive regulation of catabolic process	GO:0009896	404	60616	1.33517e-24	2694	75	1.06706e-31	3554	97	0.182108	167	3	3.00276e-16	4010	78
GO:BP	regulation of protein catabolic process	GO:0042176	329	60616	2.24168e-24	2694	67	4.14748e-23	3554	75	0.0482082	167	4	6.62172e-17	4010	70
GO:BP	mitochondrial membrane organization	GO:0007006	139	60616	2.5725e-24	2694	44	2.78241e-16	3554	40	0.402158	167	1	0.00185591	4010	21
GO:BP	regulation of small molecule metabolic process	GO:0062012	371	60616	4.054e-24	2694	71	4.82017e-18	3554	72	0.676309	167	1	8.85197e-17	4010	75
GO:BP	regulation of mRNA stability	GO:0043488	177	60616	4.10489e-24	2694	49	3.07424e-18	3554	48	0.16357	167	2	6.56303e-07	4010	33
GO:BP	regulation of protein transport	GO:0051223	443	60616	4.80192e-24	2694	78	1.97659e-16	3554	77	0.427633	167	2	2.07424e-08	4010	65
GO:BP	DNA damage checkpoint	GO:0000077	141	60616	4.94305e-24	2694	44	1.45309e-09	3554	31	0.133152	167	2	8.56582e-09	4010	32
GO:BP	protein-DNA complex subunit organization	GO:0071824	261	60616	5.97807e-24	2694	59	2.57808e-08	3554	42	0.0966075	167	3	8.54588e-14	4010	56
GO:BP	RNA export from nucleus	GO:0006405	143	60616	9.4039e-24	2694	44	2.76912e-14	3554	38	0.4105	167	1	3.29505e-13	4010	39
GO:BP	signal transduction by p53 class mediator	GO:0072331	249	60616	1.91861e-23	2694	57	7.46609e-20	3554	60	0.0244514	167	4	3.29868e-10	4010	48
GO:BP	chromatin remodeling	GO:0006338	207	60616	2.04351e-23	2694	52	9.9002e-10	3554	39	0.195981	167	2	1.15117e-08	4010	40
GO:BP	regulation of RNA splicing	GO:0043484	153	60616	2.21933e-23	2694	45	1.60379e-07	3554	29	0.0359216	167	3	6.61324e-08	4010	32
GO:BP	DNA packaging	GO:0006323	210	60616	4.19496e-23	2694	52	5.94394e-08	3554	36	0.19854	167	2	5.15448e-07	4010	37
GO:BP	cilium assembly	GO:0060271	356	60616	4.48805e-23	2694	68	1.25452e-27	3554	85	0.6624	167	1	4.96512e-11	4010	62
GO:BP	oxidative phosphorylation	GO:0006119	134	60616	4.75949e-23	2694	42	1.28769e-07	3554	27	0.00037078	167	5	5.22167e-19	4010	45
GO:BP	endosomal transport	GO:0016197	228	60616	5.49971e-23	2694	54	1.3798e-32	3554	73	0.0755491	167	3	3.90727e-06	4010	37
GO:BP	positive regulation of intracellular transport	GO:0032388	195	60616	5.74524e-23	2694	50	9.68697e-12	3554	41	0.487164	167	1	5.9723e-06	4010	33
GO:BP	regulation of translational initiation	GO:0006446	73	60616	7.40747e-23	2694	32	0.00010001	3554	15	0.0577342	167	2	0.198958	4010	8
GO:BP	cell-cell signaling by wnt	GO:0198738	442	60616	8.55228e-23	2694	76	3.32883e-19	3554	82	0.0945225	167	4	5.0039e-17	4010	84
GO:BP	ncRNA processing	GO:0034470	352	60616	1.17154e-22	2694	67	7.02199e-22	3554	76	9.30376e-06	167	9	2.74679e-44	4010	112
GO:BP	peptidyl-lysine modification	GO:0018205	323	60616	1.21995e-22	2694	64	1.67064e-40	3554	97	0.0459975	167	4	6.08695e-18	4010	71
GO:BP	cilium organization	GO:0044782	375	60616	1.90236e-22	2694	69	1.03928e-28	3554	89	0.680112	167	1	1.96402e-11	4010	65
GO:BP	Wnt signaling pathway	GO:0016055	438	60616	2.17941e-22	2694	75	2.47733e-18	3554	80	0.0922808	167	4	2.84815e-17	4010	84
GO:BP	mRNA transport	GO:0051028	118	60616	2.18044e-22	2694	39	8.85606e-15	3554	35	0.363133	167	1	7.07515e-11	4010	32
GO:BP	energy derivation by oxidation of organic compounds	GO:0015980	226	60616	2.3205e-22	2694	53	9.87173e-16	3554	51	0.00315827	167	5	4.99723e-18	4010	58
GO:BP	DNA biosynthetic process	GO:0071897	154	60616	2.55472e-22	2694	44	1.32206e-08	3554	31	0.144656	167	2	5.68528e-09	4010	34
GO:BP	positive regulation of cellular catabolic process	GO:0031331	349	60616	3.59852e-22	2694	66	5.25528e-29	3554	86	0.149891	167	3	1.97982e-14	4010	68
GO:BP	viral gene expression	GO:0019080	196	60616	5.27601e-22	2694	49	1.09527e-25	3554	60	6.14178e-09	167	10	1.90303e-24	4010	62
GO:BP	intrinsic apoptotic signaling pathway	GO:0097193	239	60616	5.81063e-22	2694	54	7.6185e-13	3554	48	0.0828289	167	3	2.68878e-08	4010	43
GO:BP	membrane docking	GO:0022406	165	60616	6.58283e-22	2694	45	2.89545e-21	3554	50	0.445302	167	1	0.00137796	4010	24
GO:BP	DNA recombination	GO:0006310	241	60616	8.78833e-22	2694	54	4.12211e-12	3554	47	5.3229e-07	167	9	7.78644e-23	4010	67
GO:BP	ribonucleoprotein complex subunit organization	GO:0071826	184	60616	1.49368e-21	2694	47	3.03117e-18	3554	49	0.0102871	167	4	1.16514e-19	4010	54
GO:BP	ncRNA transcription	GO:0098781	104	60616	1.74339e-21	2694	36	3.08765e-13	3554	31	0.0923589	167	2	3.24437e-05	4010	21
GO:BP	protein localization to nucleus	GO:0034504	227	60616	1.84317e-21	2694	52	4.2797e-13	3554	47	0.0748153	167	3	6.22511e-18	4010	58
GO:BP	positive regulation of protein transport	GO:0051222	245	60616	1.96803e-21	2694	54	1.2021e-09	3554	43	0.235416	167	2	4.91168e-05	4010	36
GO:BP	chromatin assembly or disassembly	GO:0006333	194	60616	2.27806e-21	2694	48	7.77975e-06	3554	30	0.486434	167	1	6.46688e-08	4010	37
GO:BP	positive regulation of intracellular protein transport	GO:0090316	155	60616	2.77789e-21	2694	43	1.5438e-08	3554	31	0.430159	167	1	0.000563142	4010	24
GO:BP	mRNA-containing ribonucleoprotein complex export from nucleus	GO:0071427	112	60616	2.84777e-21	2694	37	6.94042e-14	3554	33	0.352536	167	1	8.37016e-11	4010	31
GO:BP	mRNA export from nucleus	GO:0006406	112	60616	2.84777e-21	2694	37	6.94042e-14	3554	33	0.352536	167	1	8.37016e-11	4010	31
GO:BP	viral transcription	GO:0019083	179	60616	3.11805e-21	2694	46	5.48091e-22	3554	53	2.883e-09	167	10	1.16208e-22	4010	57
GO:BP	positive regulation of cell cycle	GO:0045787	344	60616	3.90069e-21	2694	64	3.28335e-15	3554	64	0.146619	167	3	9.38223e-15	4010	68
GO:BP	positive regulation of chromosome organization	GO:2001252	144	60616	8.83144e-21	2694	41	6.12744e-15	3554	39	0.135141	167	2	3.7052e-09	4010	33
GO:BP	ribonucleoprotein complex export from nucleus	GO:0071426	130	60616	1.087e-20	2694	39	3.64162e-14	3554	36	0.386679	167	1	3.50782e-13	4010	37
GO:BP	regulation of response to DNA damage stimulus	GO:2001020	210	60616	1.26831e-20	2694	49	1.48448e-18	3554	53	0.19854	167	2	3.52192e-11	4010	45
GO:BP	mRNA 3'-end processing	GO:0031124	103	60616	1.31969e-20	2694	35	4.69877e-15	3554	33	0.0152698	167	3	2.11552e-06	4010	23
GO:BP	ribonucleoprotein complex assembly	GO:0022618	177	60616	1.40854e-20	2694	45	1.74204e-17	3554	47	0.00912075	167	4	9.74745e-20	4010	53
GO:BP	ribonucleoprotein complex localization	GO:0071166	131	60616	1.46812e-20	2694	39	4.68521e-14	3554	36	0.388135	167	1	8.22207e-14	4010	38
GO:BP	regulation of protein modification by small protein conjugation or removal	GO:1903320	211	60616	1.5632e-20	2694	49	5.10017e-23	3554	59	0.199917	167	2	5.40949e-10	4010	43
GO:BP	cell cycle arrest	GO:0007050	213	60616	2.41403e-20	2694	49	1.7383e-10	3554	41	0.202314	167	2	3.83642e-05	4010	33
GO:BP	cell division	GO:0051301	241	60616	3.17146e-20	2694	52	7.76517e-09	3554	41	0.0221266	167	4	1.41612e-05	4010	37
GO:BP	mitotic DNA damage checkpoint	GO:0044773	99	60616	3.34814e-20	2694	34	0.000916744	3554	16	0.0869547	167	2	5.25022e-05	4010	20
GO:BP	mitotic DNA integrity checkpoint	GO:0044774	106	60616	3.83806e-20	2694	35	6.86152e-05	3554	19	0.00012957	167	5	0.000136997	4010	20
GO:BP	protein-containing complex disassembly	GO:0032984	300	60616	4.88425e-20	2694	58	1.61278e-29	3554	80	0.0388484	167	4	3.43855e-19	4010	70
GO:BP	protein-DNA complex assembly	GO:0065004	209	60616	6.58213e-20	2694	48	1.54668e-06	3554	33	0.0650614	167	3	1.09136e-10	4010	44
GO:BP	positive regulation of DNA metabolic process	GO:0051054	178	60616	1.28325e-19	2694	44	1.96811e-12	3554	40	0.16357	167	2	2.8496e-11	4010	41
GO:BP	respiratory electron transport chain	GO:0022904	103	60616	1.40366e-19	2694	34	8.23504e-07	3554	22	0.00163616	167	4	3.14085e-14	4010	34
GO:BP	TOR signaling	GO:0031929	117	60616	1.49165e-19	2694	36	8.35564e-05	3554	20	0.361844	167	1	1.95069e-05	4010	23
GO:BP	positive regulation of anion transport	GO:1903793	368	60616	1.49165e-19	2694	64	2.54402e-14	3554	65	0.35456	167	2	4.06334e-07	4010	54
GO:BP	regulation of mRNA splicing, via spliceosome	GO:0048024	110	60616	1.49165e-19	2694	35	0.00101699	3554	17	0.0178137	167	3	6.8629e-06	4010	23
GO:BP	electron transport chain	GO:0022900	104	60616	1.97473e-19	2694	34	9.68413e-07	3554	22	0.00166304	167	4	4.3379e-14	4010	34
GO:BP	cellular amino acid metabolic process	GO:0006520	299	60616	2.09283e-19	2694	57	2.45433e-09	3554	48	0.613644	167	1	8.75784e-11	4010	55
GO:BP	organelle localization by membrane tethering	GO:0140056	156	60616	2.23342e-19	2694	41	9.57251e-21	3554	48	0.43211	167	1	0.00332196	4010	22
GO:BP	cellular respiration	GO:0045333	157	60616	2.88747e-19	2694	41	3.29946e-12	3554	37	0.000763596	167	5	3.91751e-19	4010	49
GO:BP	protein stabilization	GO:0050821	184	60616	5.06886e-19	2694	44	1.06993e-10	3554	38	0.00144301	167	5	5.15692e-08	4010	36
GO:BP	protein dephosphorylation	GO:0006470	210	60616	5.06886e-19	2694	47	1.95896e-16	3554	50	0.506156	167	1	0.024054	4010	24
GO:BP	telomere organization	GO:0032200	169	60616	7.56003e-19	2694	42	3.30678e-11	3554	37	0.0429909	167	3	4.83026e-12	4010	41
GO:BP	RNA 3'-end processing	GO:0031123	153	60616	7.93823e-19	2694	40	7.86279e-18	3554	44	0.0359216	167	3	7.00304e-13	4010	40
GO:BP	positive regulation of cell cycle process	GO:0090068	269	60616	9.63924e-19	2694	53	1.78495e-11	3554	49	0.100568	167	3	4.82509e-11	4010	52
GO:BP	viral life cycle	GO:0019058	279	60616	1.01175e-18	2694	54	5.79052e-18	3554	61	0.00694309	167	5	8.72403e-15	4010	60
GO:BP	chromatin assembly	GO:0031497	171	60616	1.20673e-18	2694	42	4.65794e-05	3554	26	0.452739	167	1	9.15572e-07	4010	32
GO:BP	vesicle organization	GO:0016050	301	60616	1.45515e-18	2694	56	6.95082e-28	3554	78	0.00164728	167	6	6.48345e-08	4010	49
GO:BP	telomere maintenance	GO:0000723	156	60616	1.68007e-18	2694	40	1.27832e-11	3554	36	0.0375542	167	3	1.38871e-12	4010	40
GO:BP	positive regulation of protein modification by small protein conjugation or removal	GO:1903322	126	60616	2.25089e-18	2694	36	7.7232e-14	3554	35	1	-1	-1	6.47852e-05	4010	23
GO:BP	nucleoside phosphate metabolic process	GO:0006753	443	60616	2.35016e-18	2694	69	1.91757e-21	3554	86	0.033657	167	5	1.24603e-19	4010	89
GO:BP	mitochondrial ATP synthesis coupled electron transport	GO:0042775	91	60616	2.35016e-18	2694	31	2.94477e-05	3554	18	0.00111706	167	4	1.93971e-13	4010	31
GO:BP	response to heat	GO:0009408	119	60616	2.51444e-18	2694	35	7.47735e-14	3554	34	0.107011	167	2	0.00172144	4010	19
GO:BP	IRE1-mediated unfolded protein response	GO:0036498	67	60616	3.1072e-18	2694	27	1.57774e-06	3554	17	0.259972	167	1	4.62835e-05	4010	16
GO:BP	protein localization to mitochondrion	GO:0070585	135	60616	3.31207e-18	2694	37	7.11703e-13	3554	35	0.395606	167	1	6.60832e-05	4010	24
GO:BP	double-strand break repair via homologous recombination	GO:0000724	135	60616	3.31207e-18	2694	37	1.98011e-11	3554	33	0.00390161	167	4	7.53742e-15	4010	40
GO:BP	ATP synthesis coupled electron transport	GO:0042773	92	60616	3.35161e-18	2694	31	3.42564e-05	3554	18	0.00115575	167	4	3.82846e-14	4010	32
GO:BP	protein acylation	GO:0043543	202	60616	3.70183e-18	2694	45	4.03491e-20	3554	54	0.189417	167	2	2.79075e-14	4010	49
GO:BP	regulation of proteolysis involved in cellular protein catabolic process	GO:1903050	185	60616	4.13225e-18	2694	43	2.11354e-17	3554	48	0.0514181	167	3	3.85355e-10	4010	40
GO:BP	recombinational repair	GO:0000725	136	60616	4.32003e-18	2694	37	2.45771e-11	3554	33	0.00395343	167	4	1.68999e-15	4010	41
GO:BP	snRNA transcription	GO:0009301	74	60616	4.98335e-18	2694	28	8.72542e-09	3554	21	0.273932	167	1	0.000556072	4010	15
GO:BP	cellular response to environmental stimulus	GO:0104004	250	60616	5.23928e-18	2694	50	2.24358e-08	3554	41	0.558872	167	1	3.41483e-11	4010	50
GO:BP	cellular response to abiotic stimulus	GO:0071214	250	60616	5.23928e-18	2694	50	2.24358e-08	3554	41	0.558872	167	1	3.41483e-11	4010	50
GO:BP	regulation of cellular protein catabolic process	GO:1903362	215	60616	8.18201e-18	2694	46	2.90773e-20	3554	56	0.0677048	167	3	1.45147e-12	4010	48
GO:BP	protein localization to endoplasmic reticulum	GO:0070972	139	60616	9.5518e-18	2694	37	5.90779e-14	3554	37	6.12563e-09	167	9	5.82098e-20	4010	47
GO:BP	alternative mRNA splicing, via spliceosome	GO:0000380	82	60616	1.01796e-17	2694	29	0.00987501	3554	12	0.0675945	167	2	1.16327e-05	4010	19
GO:BP	cytoskeleton-dependent intracellular transport	GO:0030705	172	60616	1.0207e-17	2694	41	8.59033e-19	3554	48	1	-1	-1	0.0102624	4010	22
GO:BP	establishment of protein localization to mitochondrion	GO:0072655	132	60616	1.17225e-17	2694	36	3.46637e-13	3554	35	0.390339	167	1	4.63288e-05	4010	24
GO:BP	response to light stimulus	GO:0009416	237	60616	1.52767e-17	2694	48	4.72705e-09	3554	41	0.228932	167	2	3.7574e-06	4010	38
GO:BP	transport along microtubule	GO:0010970	133	60616	1.52955e-17	2694	36	3.39435e-16	3554	39	1	-1	-1	0.00259311	4010	20
GO:BP	nucleotide metabolic process	GO:0009117	438	60616	1.96875e-17	2694	67	3.43136e-21	3554	85	0.0324109	167	5	5.77825e-20	4010	89
GO:BP	microtubule cytoskeleton organization involved in mitosis	GO:1902850	134	60616	1.98637e-17	2694	36	1.76855e-09	3554	30	0.00037078	167	5	3.78124e-08	4010	30
GO:BP	protein localization to chromosome	GO:0034502	84	60616	2.14322e-17	2694	29	4.69859e-07	3554	20	1	-1	-1	4.13152e-06	4010	20
GO:BP	positive regulation of cellular component biogenesis	GO:0044089	439	60616	2.21065e-17	2694	67	2.08214e-25	3554	92	0.423755	167	2	1.06447e-16	4010	83
GO:BP	regulation of dephosphorylation	GO:0035303	151	60616	2.56109e-17	2694	38	0.000134947	3554	23	0.423755	167	1	5.3699e-05	4010	26
GO:BP	microtubule organizing center organization	GO:0031023	135	60616	2.57279e-17	2694	36	1.9986e-18	3554	42	0.395606	167	1	2.24436e-05	4010	25
GO:BP	snRNA transcription by RNA polymerase II	GO:0042795	73	60616	4.09051e-17	2694	27	6.69454e-09	3554	21	0.271823	167	1	0.000478662	4010	15
GO:BP	regulation of DNA repair	GO:0006282	129	60616	4.13116e-17	2694	35	5.24859e-12	3554	33	0.118163	167	2	3.61646e-09	4010	31
GO:BP	regulation of Wnt signaling pathway	GO:0030111	334	60616	4.21062e-17	2694	57	2.01263e-16	3554	65	0.141799	167	3	9.60461e-12	4010	61
GO:BP	DNA-templated transcription, elongation	GO:0006354	107	60616	4.74023e-17	2694	32	7.18811e-13	3554	31	0.0168241	167	3	3.17786e-09	4010	28
GO:BP	regulation of ubiquitin-dependent protein catabolic process	GO:2000058	138	60616	5.54736e-17	2694	36	2.60513e-13	3554	36	0.129544	167	2	3.36025e-06	4010	27
GO:BP	cytokinesis	GO:0000910	163	60616	6.00416e-17	2694	39	6.4012e-07	3554	29	0.151963	167	2	0.000190389	4010	26
GO:BP	ERAD pathway	GO:0036503	101	60616	6.78801e-17	2694	31	2.48058e-15	3554	33	0.0896829	167	2	0.000220271	4010	19
GO:BP	DNA-dependent DNA replication	GO:0006261	147	60616	6.94847e-17	2694	37	3.76622e-16	3554	41	9.81824e-09	167	9	8.60585e-13	4010	39
GO:BP	regulation of protein ubiquitination	GO:0031396	181	60616	7.01938e-17	2694	41	4.00907e-20	3554	51	0.166385	167	2	9.63662e-09	4010	37
GO:BP	positive regulation of cellular protein localization	GO:1903829	256	60616	7.49317e-17	2694	49	1.85656e-13	3554	51	0.565537	167	1	1.94861e-12	4010	53
GO:BP	nuclear-transcribed mRNA catabolic process, nonsense-mediated decay	GO:0000184	116	60616	7.61821e-17	2694	33	4.14458e-11	3554	30	7.04526e-07	167	7	3.66492e-19	4010	42
GO:BP	macromolecule methylation	GO:0043414	247	60616	8.53282e-17	2694	48	5.88563e-23	3554	64	0.0238284	167	4	8.01831e-09	4010	45
GO:BP	response to temperature stimulus	GO:0009266	148	60616	8.78501e-17	2694	37	2.85787e-15	3554	40	0.138918	167	2	0.00846747	4010	20
GO:BP	ciliary basal body-plasma membrane docking	GO:0097711	95	60616	9.34088e-17	2694	30	3.24845e-16	3554	33	1	-1	-1	0.0338317	4010	13
GO:BP	endoplasmic reticulum to Golgi vesicle-mediated transport	GO:0006888	201	60616	1.05781e-16	2694	43	1.38438e-27	3554	63	0.00198822	167	5	1.15361e-05	4010	33
GO:BP	anaphase-promoting complex-dependent catabolic process	GO:0031145	83	60616	1.59651e-16	2694	28	7.63565e-08	3554	21	0.0095347	167	3	7.64168e-07	4010	21
GO:BP	regulation of TOR signaling	GO:0032006	97	60616	1.77649e-16	2694	30	0.000234305	3554	17	1	-1	-1	1.09382e-05	4010	21
GO:BP	protein import	GO:0017038	160	60616	2.02054e-16	2694	38	1.2443e-12	3554	38	0.00661575	167	4	4.18479e-09	4010	35
GO:BP	establishment of protein localization to endoplasmic reticulum	GO:0072599	112	60616	2.04126e-16	2694	32	8.87637e-11	3554	29	5.68402e-07	167	7	5.05146e-18	4010	40
GO:BP	purine-containing compound metabolic process	GO:0072521	390	60616	2.11967e-16	2694	61	2.66138e-20	3554	78	0.0224944	167	5	5.07525e-15	4010	74
GO:BP	mitotic G1 DNA damage checkpoint	GO:0031571	65	60616	2.27776e-16	2694	25	0.00151694	3554	12	0.255088	167	1	0.346106	4010	6
GO:BP	nucleotide-excision repair	GO:0006289	105	60616	2.27798e-16	2694	31	6.18913e-08	3554	24	0.341383	167	1	1.26424e-15	4010	36
GO:BP	nucleosome organization	GO:0034728	161	60616	2.50854e-16	2694	38	0.00208492	3554	21	1	-1	-1	7.47891e-07	4010	31
GO:BP	microtubule-based transport	GO:0099111	153	60616	2.78559e-16	2694	37	4.89917e-17	3554	43	1	-1	-1	0.00261951	4010	22
GO:BP	response to UV	GO:0009411	129	60616	3.13642e-16	2694	34	8.67037e-07	3554	25	0.118163	167	2	3.01186e-06	4010	26
GO:BP	methylation	GO:0032259	265	60616	3.14742e-16	2694	49	1.25451e-22	3554	66	0.0281248	167	4	2.73242e-11	4010	52
GO:BP	mitotic G1/S transition checkpoint	GO:0044819	66	60616	3.45378e-16	2694	25	0.001722	3554	12	0.256836	167	1	0.357463	4010	6
GO:BP	G1 DNA damage checkpoint	GO:0044783	66	60616	3.45378e-16	2694	25	0.000493168	3554	13	0.256836	167	1	0.357463	4010	6
GO:BP	protein targeting to membrane	GO:0006612	189	60616	3.46695e-16	2694	41	9.78507e-18	3554	49	1.12702e-06	167	8	1.38597e-20	4010	56
GO:BP	vacuole organization	GO:0007033	155	60616	4.35015e-16	2694	37	4.91384e-11	3554	35	0.430159	167	1	6.74703e-09	4010	34
GO:BP	vesicle localization	GO:0051648	200	60616	4.95309e-16	2694	42	4.31975e-18	3554	51	0.0596511	167	3	1.45402e-07	4010	37
GO:BP	centrosome cycle	GO:0007098	123	60616	5.05154e-16	2694	33	1.23898e-16	3554	38	0.372844	167	1	1.39676e-05	4010	24
GO:BP	protein targeting to ER	GO:0045047	108	60616	5.43e-16	2694	31	1.89113e-10	3554	28	4.54648e-07	167	7	8.87566e-18	4010	39
GO:BP	positive regulation of protein ubiquitination	GO:0031398	108	60616	5.43e-16	2694	31	5.81613e-12	3554	30	1	-1	-1	0.000178962	4010	20
GO:BP	import into nucleus	GO:0051170	132	60616	6.61037e-16	2694	34	1.21387e-09	3554	30	0.00361853	167	4	3.87699e-07	4010	28
GO:BP	signal transduction involved in DNA damage checkpoint	GO:0072422	74	60616	6.91235e-16	2694	26	2.9314e-05	3554	16	0.273932	167	1	0.206737	4010	8
GO:BP	signal transduction involved in DNA integrity checkpoint	GO:0072401	74	60616	6.91235e-16	2694	26	2.9314e-05	3554	16	0.273932	167	1	0.206737	4010	8
GO:BP	regulation of binding	GO:0051098	271	60616	7.88136e-16	2694	49	2.01218e-15	3554	56	0.584908	167	1	5.98518e-09	4010	48
GO:BP	regulation of macroautophagy	GO:0016241	150	60616	9.42818e-16	2694	36	1.9334e-22	3554	49	0.42268	167	1	1.6551e-05	4010	27
GO:BP	signal transduction involved in cell cycle checkpoint	GO:0072395	75	60616	1.00784e-15	2694	26	3.47347e-05	3554	16	0.276013	167	1	0.209451	4010	8
GO:BP	small molecule catabolic process	GO:0044282	370	60616	1.12377e-15	2694	58	7.74559e-16	3554	68	0.675666	167	1	1.0672e-11	4010	65
GO:BP	regulation of cell cycle G1/S phase transition	GO:1902806	186	60616	1.12867e-15	2694	40	3.28606e-06	3554	30	0.476208	167	1	0.0656693	4010	20
GO:BP	ER-nucleus signaling pathway	GO:0006984	46	60616	1.17715e-15	2694	21	0.108703	3554	6	0.204447	167	1	0.437486	4010	4
GO:BP	peptidyl-serine modification	GO:0018209	284	60616	1.17747e-15	2694	50	6.10121e-17	3554	60	1	-1	-1	3.70266e-10	4010	52
GO:BP	cytoplasmic translation	GO:0002181	89	60616	1.20883e-15	2694	28	5.53333e-08	3554	22	0.309419	167	1	2.79601e-08	4010	24
GO:BP	negative regulation of catabolic process	GO:0009895	266	60616	1.73541e-15	2694	48	1.0305e-17	3554	59	0.0990231	167	3	2.8048e-08	4010	46
GO:BP	negative regulation of phosphorus metabolic process	GO:0010563	432	60616	1.95539e-15	2694	63	5.07802e-12	3554	67	0.417431	167	2	3.26561e-12	4010	73
GO:BP	positive regulation of proteolysis	GO:0045862	320	60616	2.12616e-15	2694	53	8.7377e-17	3554	64	0.632188	167	1	4.39404e-07	4010	49
GO:BP	mitotic spindle organization	GO:0007052	113	60616	2.1662e-15	2694	31	1.37782e-08	3554	26	0.00017479	167	5	2.09451e-07	4010	26
GO:BP	regulation of DNA-templated transcription in response to stress	GO:0043620	113	60616	2.1662e-15	2694	31	2.92869e-09	3554	27	0.353786	167	1	2.56537e-09	4010	29
GO:BP	signal transduction in response to DNA damage	GO:0042770	130	60616	2.93663e-15	2694	33	1.71265e-10	3554	31	0.386679	167	1	0.0103333	4010	18
GO:BP	regulation of transcription from RNA polymerase II promoter in response to stress	GO:0043618	107	60616	3.40655e-15	2694	30	4.11423e-09	3554	26	0.344356	167	1	3.17786e-09	4010	28
GO:BP	carbohydrate metabolic process	GO:0005975	427	60616	4.12221e-15	2694	62	2.47212e-26	3554	92	0.719457	167	1	2.2513e-14	4010	77
GO:BP	establishment of vesicle localization	GO:0051650	193	60616	4.21837e-15	2694	40	8.36448e-19	3554	51	0.0554695	167	3	1.64906e-06	4010	34
GO:BP	purine nucleotide metabolic process	GO:0006163	371	60616	4.99252e-15	2694	57	7.87014e-20	3554	75	0.0186997	167	5	3.72695e-15	4010	72
GO:BP	cytosolic transport	GO:0016482	158	60616	5.32379e-15	2694	36	7.77961e-19	3554	46	0.147532	167	2	1.11653e-08	4010	34
GO:BP	canonical Wnt signaling pathway	GO:0060070	306	60616	5.87357e-15	2694	51	4.2845e-13	3554	56	0.125129	167	3	7.07797e-11	4010	56
GO:BP	negative regulation of phosphate metabolic process	GO:0045936	431	60616	6.37923e-15	2694	62	4.57427e-12	3554	67	0.416975	167	2	2.91872e-12	4010	73
GO:BP	signal transduction involved in mitotic DNA integrity checkpoint	GO:1902403	61	60616	6.73463e-15	2694	23	0.000867325	3554	12	0.244426	167	1	0.6162	4010	4
GO:BP	signal transduction involved in mitotic cell cycle checkpoint	GO:0072413	61	60616	6.73463e-15	2694	23	0.000867325	3554	12	0.244426	167	1	0.6162	4010	4
GO:BP	signal transduction involved in mitotic DNA damage checkpoint	GO:1902402	61	60616	6.73463e-15	2694	23	0.000867325	3554	12	0.244426	167	1	0.6162	4010	4
GO:BP	negative regulation of cellular catabolic process	GO:0031330	225	60616	7.33917e-15	2694	43	3.6331e-17	3554	53	0.0733564	167	3	1.02374e-06	4010	38
GO:BP	organic acid catabolic process	GO:0016054	235	60616	7.43505e-15	2694	44	8.76505e-11	3554	44	1	-1	-1	4.85219e-08	4010	42
GO:BP	regulation of alternative mRNA splicing, via spliceosome	GO:0000381	74	60616	7.51119e-15	2694	25	0.0122231	3554	11	0.0589605	167	2	0.00015699	4010	16
GO:BP	organelle disassembly	GO:1903008	95	60616	7.72337e-15	2694	28	8.50902e-07	3554	21	0.320484	167	1	4.7333e-07	4010	23
GO:BP	peptidyl-serine phosphorylation	GO:0018105	266	60616	7.98213e-15	2694	47	3.57653e-15	3554	55	1	-1	-1	3.21989e-09	4010	48
GO:BP	regulation of apoptotic signaling pathway	GO:2001233	277	60616	8.67711e-15	2694	48	3.17544e-13	3554	53	0.59188	167	1	2.64889e-07	4010	45
GO:BP	vesicle budding from membrane	GO:0006900	103	60616	9.07402e-15	2694	29	2.32098e-13	3554	31	0.0152698	167	3	0.0289492	4010	14
GO:BP	regulation of canonical Wnt signaling pathway	GO:0060828	267	60616	9.22714e-15	2694	47	2.65214e-13	3554	52	0.0992457	167	3	1.07119e-11	4010	53
GO:BP	regulation of signal transduction by p53 class mediator	GO:1901796	170	60616	9.88839e-15	2694	37	1.03621e-16	3554	45	0.157602	167	2	1.62003e-09	4010	37
GO:BP	ribonucleotide metabolic process	GO:0009259	344	60616	1.12455e-14	2694	54	2.52088e-19	3554	71	0.0533087	167	4	7.56158e-16	4010	70
GO:BP	regulation of G1/S transition of mitotic cell cycle	GO:2000045	163	60616	1.4755e-14	2694	36	2.11831e-06	3554	28	0.443305	167	1	0.10473	4010	17
GO:BP	negative regulation of cell cycle G2/M phase transition	GO:1902750	105	60616	1.58089e-14	2694	29	2.68727e-09	3554	26	0.0938538	167	2	2.00255e-09	4010	28
GO:BP	purine ribonucleotide metabolic process	GO:0009150	336	60616	1.67187e-14	2694	53	1.13081e-18	3554	69	0.0499329	167	4	7.66722e-16	4010	69
GO:BP	regulation of chromatin organization	GO:1902275	155	60616	1.76217e-14	2694	35	1.55237e-14	3554	40	0.144972	167	2	1.73749e-09	4010	35
GO:BP	regulation of gene expression, epigenetic	GO:0040029	192	60616	1.91751e-14	2694	39	6.3203e-06	3554	30	1	-1	-1	1.21406e-09	4010	40
GO:BP	DNA damage response, signal transduction by p53 class mediator resulting in cell cycle arrest	GO:0006977	58	60616	2.42935e-14	2694	22	0.00201628	3554	11	0.236305	167	1	0.581844	4010	4
GO:BP	circadian rhythm	GO:0007623	166	60616	2.68317e-14	2694	36	5.78847e-09	3554	33	0.445302	167	1	0.000633847	4010	25
GO:BP	mitochondrial respiratory chain complex assembly	GO:0033108	100	60616	3.2702e-14	2694	28	1.56064e-10	3554	27	0.00149179	167	4	1.61604e-15	4010	35
GO:BP	ribose phosphate metabolic process	GO:0019693	353	60616	3.39453e-14	2694	54	2.75181e-19	3554	72	0.0562864	167	4	6.693e-17	4010	73
GO:BP	response to oxidative stress	GO:0006979	320	60616	3.6718e-14	2694	51	2.16417e-17	3554	65	0.133538	167	3	4.39404e-07	4010	49
GO:BP	intracellular signal transduction involved in G1 DNA damage checkpoint	GO:1902400	59	60616	3.67454e-14	2694	22	0.000638597	3554	12	0.23889	167	1	0.594933	4010	4
GO:BP	signal transduction involved in mitotic G1 DNA damage checkpoint	GO:0072431	59	60616	3.67454e-14	2694	22	0.000638597	3554	12	0.23889	167	1	0.594933	4010	4
GO:BP	positive regulation of protein catabolic process	GO:0045732	196	60616	3.88551e-14	2694	39	6.1954e-15	3554	46	0.488467	167	1	7.88328e-09	4010	39
GO:BP	cellular response to radiation	GO:0071478	159	60616	3.97463e-14	2694	35	3.84349e-05	3554	25	0.436813	167	1	4.82605e-08	4010	33
GO:BP	regulation of protein-containing complex assembly	GO:0043254	378	60616	4.28814e-14	2694	56	4.89688e-25	3554	84	0.682106	167	1	1.04804e-12	4010	68
GO:BP	microtubule-based movement	GO:0007018	300	60616	4.70275e-14	2694	49	3.06182e-18	3554	64	0.291345	167	2	6.91389e-05	4010	41
GO:BP	cellular response to heat	GO:0034605	102	60616	5.61796e-14	2694	28	4.52673e-16	3554	34	0.0899035	167	2	0.00521673	4010	16
GO:BP	ubiquitin-dependent ERAD pathway	GO:0030433	80	60616	5.74856e-14	2694	25	3.65883e-12	3554	26	0.065918	167	2	0.00365458	4010	14
GO:BP	negative regulation of G1/S transition of mitotic cell cycle	GO:2000134	118	60616	5.86402e-14	2694	30	0.000824995	3554	18	0.363133	167	1	0.570531	4010	8
GO:BP	protein acetylation	GO:0006473	161	60616	5.88296e-14	2694	35	1.78233e-18	3554	46	0.1508	167	2	7.82225e-11	4010	38
GO:BP	regulation of cell cycle arrest	GO:0071156	110	60616	5.88296e-14	2694	29	9.86473e-06	3554	21	0.349441	167	1	0.134189	4010	12
GO:BP	positive regulation of viral process	GO:0048524	103	60616	7.32948e-14	2694	28	4.19102e-08	3554	24	0.00163616	167	4	5.32647e-07	4010	24
GO:BP	telomere maintenance via telomere lengthening	GO:0010833	81	60616	7.88757e-14	2694	25	9.08456e-05	3554	16	0.291345	167	1	5.02828e-07	4010	21
GO:BP	protein autophosphorylation	GO:0046777	210	60616	7.94509e-14	2694	40	7.13374e-12	3554	43	0.19854	167	2	0.00185513	4010	28
GO:BP	regulation of viral process	GO:0050792	220	60616	8.01416e-14	2694	41	3.50509e-11	3554	43	0.00286926	167	5	4.93849e-11	4010	46
GO:BP	spindle organization	GO:0007051	165	60616	1.28353e-13	2694	35	5.07178e-18	3554	46	0.000950883	167	5	9.48036e-12	4010	40
GO:BP	ATP-dependent chromatin remodeling	GO:0043044	90	60616	1.34553e-13	2694	26	2.55005e-05	3554	18	0.310907	167	1	0.000499296	4010	17
GO:BP	regulation of proteasomal protein catabolic process	GO:0061136	157	60616	1.59469e-13	2694	34	7.95818e-16	3554	42	0.0380539	167	3	2.49542e-09	4010	35
GO:BP	anatomical structure homeostasis	GO:0060249	356	60616	1.84085e-13	2694	53	6.0418e-14	3554	63	0.153501	167	3	4.96512e-11	4010	62
GO:BP	negative regulation of cell cycle G1/S phase transition	GO:1902807	123	60616	1.92282e-13	2694	30	0.00131914	3554	18	0.372844	167	1	0.607641	4010	8
GO:BP	positive regulation of chromatin organization	GO:1905269	84	60616	2.00199e-13	2694	25	8.57745e-11	3554	25	0.296979	167	1	0.000213582	4010	17
GO:BP	cellular protein complex disassembly	GO:0043624	196	60616	2.01891e-13	2694	38	1.44381e-21	3554	55	0.0124161	167	4	7.93745e-15	4010	49
GO:BP	small GTPase mediated signal transduction	GO:0007264	392	60616	2.01891e-13	2694	56	3.71146e-16	3554	71	0.0723418	167	4	2.16752e-14	4010	73
GO:BP	positive regulation of mRNA metabolic process	GO:1903313	77	60616	2.08196e-13	2694	24	1.18639e-05	3554	17	0.281142	167	1	0.000852766	4010	15
GO:BP	rhythmic process	GO:0048511	187	60616	2.26829e-13	2694	37	2.62676e-09	3554	36	0.477301	167	1	0.00030058	4010	28
GO:BP	negative regulation of G2/M transition of mitotic cell cycle	GO:0010972	92	60616	2.36362e-13	2694	26	4.84487e-07	3554	21	0.0789028	167	2	2.22311e-09	4010	26
GO:BP	response to peptide hormone	GO:0043434	269	60616	2.40807e-13	2694	45	6.23744e-11	3554	48	0.582984	167	1	0.00874418	4010	31
GO:BP	intracellular receptor signaling pathway	GO:0030522	217	60616	2.42771e-13	2694	40	1.37855e-07	3554	36	0.206914	167	2	8.08464e-12	4010	47
GO:BP	autophagy of mitochondrion	GO:0000422	64	60616	2.51325e-13	2694	22	0.000361736	3554	13	1	-1	-1	0.000406825	4010	14
GO:BP	mitochondrion disassembly	GO:0061726	64	60616	2.51325e-13	2694	22	0.000361736	3554	13	1	-1	-1	0.000406825	4010	14
GO:BP	ribosome biogenesis	GO:0042254	259	60616	2.62831e-13	2694	44	5.88358e-19	3554	60	7.44924e-08	167	10	1.77893e-31	4010	81
GO:BP	nucleic acid phosphodiester bond hydrolysis	GO:0090305	160	60616	2.80568e-13	2694	34	5.97421e-12	3554	37	0.00661575	167	4	6.46831e-11	4010	38
GO:BP	regulation of nucleocytoplasmic transport	GO:0046822	78	60616	2.83623e-13	2694	24	0.00670514	3554	12	1	-1	-1	8.32996e-05	4010	17
GO:BP	cell growth	GO:0016049	360	60616	2.85025e-13	2694	53	6.75313e-22	3554	77	1	-1	-1	0.000115053	4010	46
GO:BP	negative regulation of organelle organization	GO:0010639	293	60616	3.21599e-13	2694	47	5.34429e-25	3554	73	0.283355	167	2	3.71145e-12	4010	57
GO:BP	DNA-templated transcription, initiation	GO:0006352	230	60616	3.69306e-13	2694	41	1.71421e-13	3554	48	1	-1	-1	3.99114e-21	4010	63
GO:BP	regulation of biological process involved in symbiotic interaction	GO:0043903	230	60616	3.69306e-13	2694	41	7.08469e-13	3554	47	0.00334507	167	5	6.71263e-11	4010	47
GO:BP	response to oxygen levels	GO:0070482	242	60616	4.67526e-13	2694	42	7.57526e-14	3554	50	0.548807	167	1	1.84818e-13	4010	53
GO:BP	regulation of intrinsic apoptotic signaling pathway	GO:2001242	136	60616	5.0004e-13	2694	31	4.4769e-08	3554	28	0.39725	167	1	2.51812e-06	4010	27
GO:BP	transcription elongation from RNA polymerase II promoter	GO:0006368	80	60616	5.25068e-13	2694	24	4.71256e-13	3554	27	0.00876342	167	3	0.000400375	4010	16
GO:BP	mitochondrial transmembrane transport	GO:1990542	103	60616	5.55822e-13	2694	27	1.53257e-12	3554	30	0.0909987	167	2	2.856e-08	4010	26
GO:BP	regulation of mitochondrion organization	GO:0010821	146	60616	6.29429e-13	2694	32	8.10864e-12	3554	35	1	-1	-1	8.34871e-05	4010	25
GO:BP	DNA replication-independent nucleosome organization	GO:0034724	54	60616	7.13849e-13	2694	20	0.0125908	3554	9	1	-1	-1	0.0693257	4010	8
GO:BP	vacuolar transport	GO:0007034	138	60616	7.58552e-13	2694	31	2.37866e-07	3554	27	1	-1	-1	7.55061e-08	4010	30
GO:BP	autophagosome assembly	GO:0000045	89	60616	8.3785e-13	2694	25	1.95213e-09	3554	24	1	-1	-1	1.05353e-05	4010	20
GO:BP	regulation of organelle assembly	GO:1902115	157	60616	9.06155e-13	2694	33	1.29703e-13	3554	39	1	-1	-1	1.73321e-12	4010	40
GO:BP	regulation of DNA biosynthetic process	GO:2000278	97	60616	9.06155e-13	2694	26	7.01535e-05	3554	18	1	-1	-1	6.97063e-07	4010	23
GO:BP	regulation of generation of precursor metabolites and energy	GO:0043467	139	60616	9.29285e-13	2694	31	1.00453e-09	3554	31	0.402158	167	1	7.42068e-11	4010	35
GO:BP	inner mitochondrial membrane organization	GO:0007007	55	60616	1.06357e-12	2694	20	7.37716e-08	3554	17	0.229853	167	1	0.00123774	4010	12
GO:BP	autophagosome organization	GO:1905037	90	60616	1.10124e-12	2694	25	4.29806e-10	3554	25	1	-1	-1	1.24332e-05	4010	20
GO:BP	regulation of proteasomal ubiquitin-dependent protein catabolic process	GO:0032434	114	60616	1.11077e-12	2694	28	2.57269e-11	3554	30	0.102932	167	2	4.16488e-05	4010	22
GO:BP	cotranslational protein targeting to membrane	GO:0006613	98	60616	1.16731e-12	2694	26	1.50801e-08	3554	24	2.40361e-07	167	7	1.66077e-19	4010	39
GO:BP	DNA damage response, signal transduction by p53 class mediator	GO:0030330	106	60616	1.16731e-12	2694	27	1.35591e-06	3554	22	0.343234	167	1	0.0664127	4010	13
GO:BP	negative regulation of translation	GO:0017148	207	60616	1.16948e-12	2694	38	0.000963176	3554	26	0.502558	167	1	0.0360556	4010	23
GO:BP	positive regulation of cell cycle arrest	GO:0071158	83	60616	1.27149e-12	2694	24	0.000426523	3554	15	0.295639	167	1	0.114675	4010	10
GO:BP	Golgi organization	GO:0007030	141	60616	1.38226e-12	2694	31	7.51196e-17	3554	41	0.133152	167	2	0.000131883	4010	24
GO:BP	RNA-dependent DNA biosynthetic process	GO:0006278	69	60616	1.4135e-12	2694	22	0.000206116	3554	14	0.263298	167	1	6.62725e-05	4010	16
GO:BP	cellular response to oxygen levels	GO:0071453	180	60616	1.83877e-12	2694	35	2.87208e-12	3554	40	0.466882	167	1	4.11308e-11	4010	41
GO:BP	steroid hormone mediated signaling pathway	GO:0043401	108	60616	1.88843e-12	2694	27	0.000836336	3554	17	0.34617	167	1	0.00146771	4010	18
GO:BP	nucleus organization	GO:0006997	108	60616	1.88843e-12	2694	27	1.00842e-09	3554	27	0.34617	167	1	1.7452e-05	4010	22
GO:BP	nuclear-transcribed mRNA catabolic process, deadenylation-dependent decay	GO:0000288	77	60616	1.88843e-12	2694	23	5.0228e-10	3554	23	1	-1	-1	7.04946e-05	4010	17
GO:BP	negative regulation of cellular amide metabolic process	GO:0034249	232	60616	2.23795e-12	2694	40	9.30388e-05	3554	31	0.534462	167	1	0.0382867	4010	25
GO:BP	cellular ketone metabolic process	GO:0042180	232	60616	2.23795e-12	2694	40	8.24411e-09	3554	40	1	-1	-1	3.14566e-10	4010	46
GO:BP	'de novo' posttranslational protein folding	GO:0051084	29	60616	2.34885e-12	2694	15	0.312111	3554	3	1	-1	-1	0.209451	4010	4
GO:BP	protein targeting to mitochondrion	GO:0006626	93	60616	2.44377e-12	2694	25	1.56064e-10	3554	26	0.317487	167	1	7.12498e-05	4010	19
GO:BP	positive regulation of cellular amide metabolic process	GO:0034250	144	60616	2.4861e-12	2694	31	1.03074e-08	3554	30	0.135141	167	2	2.40298e-06	4010	28
GO:BP	regulation of protein dephosphorylation	GO:0035304	78	60616	2.5358e-12	2694	23	5.69791e-05	3554	16	0.283355	167	1	0.143714	4010	9
GO:BP	DNA-templated transcription, termination	GO:0006353	78	60616	2.5358e-12	2694	23	6.63528e-07	3554	19	0.00824937	167	3	4.97201e-08	4010	22
GO:BP	histone acetylation	GO:0016573	118	60616	2.72517e-12	2694	28	1.32237e-15	3554	36	1	-1	-1	3.48416e-10	4010	31
GO:BP	regulation of growth	GO:0040008	431	60616	3.0262e-12	2694	57	6.66063e-20	3554	82	0.722208	167	1	8.54751e-05	4010	53
GO:BP	positive regulation of protein kinase activity	GO:0045860	431	60616	3.0262e-12	2694	57	1.569e-15	3554	74	0.416975	167	2	2.24208e-07	4010	61
GO:BP	hormone-mediated signaling pathway	GO:0009755	155	60616	3.45895e-12	2694	32	0.000198694	3554	23	0.430159	167	1	0.00306765	4010	22
GO:BP	response to peptide	GO:1901652	336	60616	3.56016e-12	2694	49	4.90964e-14	3554	61	0.647911	167	1	0.00261933	4010	39
GO:BP	transcription-coupled nucleotide-excision repair	GO:0006283	72	60616	3.67863e-12	2694	22	4.55186e-06	3554	17	0.269685	167	1	7.70692e-14	4010	28
GO:BP	regulation of response to biotic stimulus	GO:0002831	361	60616	4.13357e-12	2694	51	4.12544e-12	3554	60	0.667121	167	1	3.49087e-08	4010	56
GO:BP	metaphase plate congression	GO:0051310	59	60616	4.74738e-12	2694	20	3.53792e-08	3554	18	1	-1	-1	0.0193569	4010	10
GO:BP	intracellular steroid hormone receptor signaling pathway	GO:0030518	104	60616	5.12603e-12	2694	26	0.000540417	3554	17	0.339278	167	1	0.000949591	4010	18
GO:BP	internal peptidyl-lysine acetylation	GO:0018393	121	60616	5.23664e-12	2694	28	3.15538e-15	3554	36	0.369196	167	1	6.81223e-10	4010	31
GO:BP	phospholipid metabolic process	GO:0006644	376	60616	5.65488e-12	2694	52	4.91111e-30	3554	91	0.363133	167	2	1.75032e-10	4010	63
GO:BP	DNA replication-independent nucleosome assembly	GO:0006336	53	60616	5.66091e-12	2694	19	0.0112765	3554	9	1	-1	-1	0.0659279	4010	8
GO:BP	regulation of cell growth	GO:0001558	317	60616	5.75874e-12	2694	47	1.7811e-19	3554	68	1	-1	-1	0.000468366	4010	40
GO:BP	nucleosome assembly	GO:0006334	113	60616	5.90838e-12	2694	27	0.0403423	3554	13	1	-1	-1	0.000334332	4010	20
GO:BP	cellular response to external stimulus	GO:0071496	218	60616	5.99879e-12	2694	38	1.54412e-07	3554	36	0.515413	167	1	1.27962e-10	4010	45
GO:BP	negative regulation of mRNA metabolic process	GO:1903312	81	60616	5.99879e-12	2694	23	1.21297e-06	3554	19	0.066923	167	2	0.2598	4010	8
GO:BP	mitotic metaphase plate congression	GO:0007080	47	60616	6.05135e-12	2694	18	1.2953e-05	3554	13	1	-1	-1	0.0379749	4010	8
GO:BP	regulation of microtubule-based process	GO:0032886	208	60616	6.33435e-12	2694	37	1.43031e-22	3554	58	0.503174	167	1	0.00330944	4010	27
GO:BP	negative regulation of Wnt signaling pathway	GO:0030178	198	60616	6.56871e-12	2694	36	9.75005e-10	3554	38	1	-1	-1	3.46871e-07	4010	36
GO:BP	internal protein amino acid acetylation	GO:0006475	123	60616	7.93557e-12	2694	28	1.23898e-16	3554	38	0.372844	167	1	1.0495e-09	4010	31
GO:BP	positive regulation of proteolysis involved in cellular protein catabolic process	GO:1903052	106	60616	8.11934e-12	2694	26	3.34318e-09	3554	26	0.343234	167	1	0.000136997	4010	20
GO:BP	telomere maintenance via telomerase	GO:0007004	68	60616	9.72824e-12	2694	21	0.000175919	3554	14	0.260838	167	1	5.57921e-05	4010	16
GO:BP	SRP-dependent cotranslational protein targeting to membrane	GO:0006614	91	60616	1.10874e-11	2694	24	8.43647e-08	3554	22	1.47478e-07	167	7	6.57885e-19	4010	37
GO:BP	sulfur compound metabolic process	GO:0006790	335	60616	1.15507e-11	2694	48	2.35108e-16	3554	65	0.142471	167	3	8.30916e-10	4010	57
GO:BP	morphogenesis of an epithelium	GO:0002009	335	60616	1.15507e-11	2694	48	4.6036e-09	3554	51	0.647201	167	1	1.15498e-07	4010	52
GO:BP	glycoprotein metabolic process	GO:0009100	371	60616	1.16066e-11	2694	51	3.76243e-14	3554	65	0.357619	167	2	3.52192e-11	4010	64
GO:BP	regulation of protein serine/threonine kinase activity	GO:0071900	409	60616	1.30061e-11	2694	54	2.44276e-17	3554	75	0.025532	167	5	8.44504e-05	4010	51
GO:BP	antigen processing and presentation of exogenous peptide antigen	GO:0002478	173	60616	1.47139e-11	2694	33	3.48112e-12	3554	39	0.159034	167	2	1.16456e-07	4010	34
GO:BP	positive regulation of cellular protein catabolic process	GO:1903364	126	60616	1.47324e-11	2694	28	3.6746e-10	3554	30	0.379204	167	1	1.89956e-06	4010	26
GO:BP	positive regulation of Wnt signaling pathway	GO:0030177	164	60616	1.6783e-11	2694	32	1.29726e-11	3554	37	0.0409734	167	3	8.23557e-09	4010	35
GO:BP	response to starvation	GO:0042594	145	60616	1.69712e-11	2694	30	2.45328e-05	3554	24	1	-1	-1	6.56532e-08	4010	31
GO:BP	peptidyl-lysine acetylation	GO:0018394	127	60616	1.80252e-11	2694	28	4.02666e-16	3554	38	0.115815	167	2	5.43142e-10	4010	32
GO:BP	SCF-dependent proteasomal ubiquitin-dependent protein catabolic process	GO:0031146	93	60616	1.82886e-11	2694	24	9.15868e-10	3554	25	1	-1	-1	6.85843e-08	4010	24
GO:BP	regulation of phosphatase activity	GO:0010921	110	60616	2.00246e-11	2694	26	0.0068241	3554	15	0.349441	167	1	0.00449896	4010	17
GO:BP	cellular response to starvation	GO:0009267	128	60616	2.19457e-11	2694	28	9.77115e-05	3554	21	1	-1	-1	1.24416e-08	4010	30
GO:BP	regulation of circadian rhythm	GO:0042752	102	60616	2.21305e-11	2694	25	1.11838e-05	3554	20	0.336896	167	1	0.000752007	4010	18
GO:BP	regulation of mitotic nuclear division	GO:0007088	94	60616	2.33424e-11	2694	24	3.0706e-06	3554	20	0.0128284	167	3	0.0145395	4010	14
GO:BP	'de novo' protein folding	GO:0006458	33	60616	2.48351e-11	2694	15	0.366324	3554	3	1	-1	-1	0.134189	4010	5
GO:BP	alcohol biosynthetic process	GO:0046165	138	60616	2.58992e-11	2694	29	8.82313e-07	3554	26	1	-1	-1	9.33418e-05	4010	24
GO:BP	morphogenesis of a polarized epithelium	GO:0001738	120	60616	2.63465e-11	2694	27	1.92147e-11	3554	31	1	-1	-1	2.9677e-05	4010	23
GO:BP	regulation of cell division	GO:0051302	120	60616	2.63465e-11	2694	27	0.0141865	3554	15	0.367351	167	1	0.00190057	4010	19
GO:BP	regulation of telomere maintenance	GO:0032204	79	60616	2.82522e-11	2694	22	1.68643e-05	3554	17	0.286395	167	1	6.39735e-08	4010	22
GO:BP	cytoskeleton-dependent cytokinesis	GO:0061640	95	60616	2.96753e-11	2694	24	0.000182053	3554	17	0.320484	167	1	0.00259311	4010	16
GO:BP	carboxylic acid catabolic process	GO:0046395	219	60616	3.05083e-11	2694	37	3.00462e-11	3554	43	1	-1	-1	5.19787e-07	4010	38
GO:BP	protein import into nucleus	GO:0006606	112	60616	3.07787e-11	2694	26	5.13361e-08	3554	25	0.0185484	167	3	6.87364e-07	4010	25
GO:BP	response to decreased oxygen levels	GO:0036293	230	60616	3.15015e-11	2694	38	1.11087e-11	3554	45	0.531466	167	1	3.3952e-13	4010	51
GO:BP	cellular response to insulin stimulus	GO:0032869	168	60616	3.2252e-11	2694	32	1.20318e-10	3554	36	0.447899	167	1	0.0815593	4010	18
GO:BP	regulation of mitochondrial membrane permeability	GO:0046902	72	60616	3.24321e-11	2694	21	9.20551e-07	3554	18	1	-1	-1	0.414087	4010	6
GO:BP	transcription by RNA polymerase III	GO:0006383	45	60616	3.30158e-11	2694	17	0.00100876	3554	10	0.201861	167	1	0.000802284	4010	11
GO:BP	antigen processing and presentation of exogenous antigen	GO:0019884	179	60616	3.78641e-11	2694	33	1.0571e-11	3554	39	0.164641	167	2	2.72453e-07	4010	34
GO:BP	positive regulation of mitochondrion organization	GO:0010822	88	60616	3.83361e-11	2694	23	1.86851e-05	3554	18	1	-1	-1	0.0196909	4010	13
GO:BP	antigen processing and presentation	GO:0019882	221	60616	3.97945e-11	2694	37	2.67345e-12	3554	45	0.210575	167	2	6.55089e-07	4010	38
GO:BP	mitochondrial gene expression	GO:0140053	160	60616	4.34012e-11	2694	31	1.45332e-24	3554	53	6.81888e-05	167	6	2.47259e-20	4010	51
GO:BP	intraciliary transport involved in cilium assembly	GO:0035735	40	60616	5.01577e-11	2694	16	1.24128e-05	3554	12	1	-1	-1	0.357902	4010	4
GO:BP	response to insulin	GO:0032868	181	60616	5.16477e-11	2694	33	6.44874e-11	3554	38	0.468599	167	1	0.0524825	4010	20
GO:BP	negative regulation of canonical Wnt signaling pathway	GO:0090090	171	60616	5.21737e-11	2694	32	1.24339e-08	3554	33	1	-1	-1	9.15572e-07	4010	32
GO:BP	positive regulation of translation	GO:0045727	115	60616	5.75579e-11	2694	26	8.81021e-08	3554	25	0.102932	167	2	4.22954e-06	4010	24
GO:BP	positive regulation of protein-containing complex assembly	GO:0031334	224	60616	5.96437e-11	2694	37	4.32725e-12	3554	45	0.524162	167	1	1.09941e-09	4010	44
GO:BP	maintenance of location	GO:0051235	280	60616	6.08969e-11	2694	42	1.32944e-13	3554	54	1	-1	-1	0.000688819	4010	36
GO:BP	chaperone-mediated protein folding	GO:0061077	53	60616	6.20292e-11	2694	18	0.0112765	3554	9	1	-1	-1	0.00311646	4010	11
GO:BP	response to ionizing radiation	GO:0010212	90	60616	6.28058e-11	2694	23	2.49382e-09	3554	24	1	-1	-1	7.39827e-07	4010	22
GO:BP	cristae formation	GO:0042407	35	60616	6.88591e-11	2694	15	0.00307261	3554	8	0.169442	167	1	0.00194292	4010	9
GO:BP	activation of protein kinase activity	GO:0032147	259	60616	7.51855e-11	2694	40	6.49209e-10	3554	45	0.250954	167	2	0.000151581	4010	36
GO:BP	regulation of response to endoplasmic reticulum stress	GO:1905897	75	60616	7.57202e-11	2694	21	0.000137304	3554	15	0.0599638	167	2	5.06156e-05	4010	17
GO:BP	cytoplasmic translational initiation	GO:0002183	25	60616	7.89585e-11	2694	13	0.00928585	3554	6	1	-1	-1	0.319986	4010	3
GO:BP	positive regulation of DNA-templated transcription, elongation	GO:0032786	25	60616	7.89585e-11	2694	13	0.111057	3554	4	0.142633	167	1	0.0651137	4010	5
GO:BP	establishment of chromosome localization	GO:0051303	68	60616	8.65508e-11	2694	20	3.71631e-07	3554	18	0.260838	167	1	0.0188598	4010	11
GO:BP	chromosome localization	GO:0050000	68	60616	8.65508e-11	2694	20	3.71631e-07	3554	18	0.260838	167	1	0.0188598	4010	11
GO:BP	RNA modification	GO:0009451	145	60616	9.04331e-11	2694	29	1.22308e-08	3554	30	0.0328634	167	3	1.01621e-16	4010	44
GO:BP	regulation of telomere maintenance via telomere lengthening	GO:1904356	61	60616	9.16884e-11	2694	19	0.000221435	3554	13	1	-1	-1	2.75334e-06	4010	17
GO:BP	non-recombinational repair	GO:0000726	100	60616	9.33693e-11	2694	24	4.61093e-09	3554	25	0.0881899	167	2	1.47391e-08	4010	26
GO:BP	positive regulation of canonical Wnt signaling pathway	GO:0090263	136	60616	9.82107e-11	2694	28	5.65335e-10	3554	31	0.0282477	167	3	3.36496e-09	4010	32
GO:BP	regulation of transcription from RNA polymerase II promoter in response to hypoxia	GO:0061418	76	60616	9.8954e-11	2694	21	4.31152e-07	3554	19	0.278694	167	1	1.39677e-10	4010	25
GO:BP	regulation of histone modification	GO:0031056	109	60616	1.01602e-10	2694	25	7.51139e-12	3554	30	0.0981277	167	2	4.03929e-07	4010	25
GO:BP	negative regulation of DNA metabolic process	GO:0051053	109	60616	1.01602e-10	2694	25	3.01208e-05	3554	20	0.0981277	167	2	9.71717e-08	4010	26
GO:BP	regulation of cytokinesis	GO:0032465	84	60616	1.03322e-10	2694	22	0.00446957	3554	13	0.296979	167	1	0.00563175	4010	14
GO:BP	cellular response to lipid	GO:0071396	394	60616	1.05458e-10	2694	51	1.97254e-06	3554	50	0.695917	167	1	0.0296798	4010	39
GO:BP	regulation of establishment of protein localization to mitochondrion	GO:1903747	69	60616	1.15134e-10	2694	20	4.70195e-07	3554	18	1	-1	-1	0.097139	4010	9
GO:BP	alcohol metabolic process	GO:0006066	298	60616	1.23434e-10	2694	43	6.34924e-16	3554	60	1	-1	-1	1.71873e-08	4010	50
GO:BP	protein maturation	GO:0051604	252	60616	1.24762e-10	2694	39	2.59486e-10	3554	45	0.561331	167	1	0.000894618	4010	33
GO:BP	modulation of process of other organism involved in symbiotic interaction	GO:0051817	93	60616	1.27218e-10	2694	23	0.00140359	3554	15	0.0792213	167	2	7.12498e-05	4010	19
GO:BP	regulation of double-strand break repair	GO:2000779	85	60616	1.32362e-10	2694	22	1.17944e-07	3554	21	0.299461	167	1	1.04581e-08	4010	24
GO:BP	mitotic cytokinesis	GO:0000281	70	60616	1.53267e-10	2694	20	0.000870483	3554	13	0.265181	167	1	0.00319579	4010	13
GO:BP	regulation of innate immune response	GO:0045088	277	60616	1.60455e-10	2694	41	1.52183e-11	3554	50	0.59188	167	1	4.4736e-06	4010	42
GO:BP	organic hydroxy compound biosynthetic process	GO:1901617	210	60616	1.62866e-10	2694	35	1.87492e-07	3554	35	1	-1	-1	4.13152e-06	4010	35
GO:BP	regulation of DNA replication	GO:0006275	86	60616	1.69318e-10	2694	22	1.45229e-07	3554	21	0.0103986	167	3	3.23881e-07	4010	22
GO:BP	negative regulation of dephosphorylation	GO:0035305	86	60616	1.69318e-10	2694	22	0.1201	3554	9	0.301703	167	1	8.40578e-05	4010	18
GO:BP	establishment of planar polarity	GO:0001736	103	60616	1.79139e-10	2694	24	8.72644e-09	3554	25	1	-1	-1	2.81613e-05	4010	21
GO:BP	establishment of tissue polarity	GO:0007164	103	60616	1.79139e-10	2694	24	8.72644e-09	3554	25	1	-1	-1	2.81613e-05	4010	21
GO:BP	cellular response to decreased oxygen levels	GO:0036294	169	60616	1.81749e-10	2694	31	1.43188e-10	3554	36	0.449407	167	1	8.65959e-11	4010	39
GO:BP	translational elongation	GO:0006414	121	60616	1.87622e-10	2694	26	6.72386e-17	3554	38	0.00278001	167	4	1.1042e-16	4010	40
GO:BP	antigen processing and presentation of peptide antigen	GO:0048002	190	60616	1.92652e-10	2694	33	9.08981e-13	3554	42	0.17616	167	2	3.79631e-07	4010	35
GO:BP	non-canonical Wnt signaling pathway	GO:0035567	140	60616	1.98316e-10	2694	28	8.50149e-08	3554	28	1	-1	-1	2.81714e-08	4010	31
GO:BP	cellular response to nutrient levels	GO:0031669	160	60616	2.14078e-10	2694	30	1.46557e-05	3554	26	1	-1	-1	4.18479e-09	4010	35
GO:BP	lipid modification	GO:0030258	223	60616	2.14591e-10	2694	36	5.04878e-14	3554	48	1	-1	-1	3.21313e-08	4010	41
GO:BP	regulation of cellular response to heat	GO:1900034	79	60616	2.16347e-10	2694	21	4.62455e-15	3554	29	0.0647	167	2	0.00327616	4010	14
GO:BP	interleukin-1-mediated signaling pathway	GO:0070498	104	60616	2.20851e-10	2694	24	5.09501e-08	3554	24	0.339278	167	1	3.51753e-08	4010	26
GO:BP	DNA synthesis involved in DNA repair	GO:0000731	50	60616	2.22048e-10	2694	17	0.000129562	3554	12	0.215383	167	1	0.00194887	4010	11
GO:BP	regulation of ubiquitin-protein transferase activity	GO:0051438	50	60616	2.22048e-10	2694	17	0.00789395	3554	9	1	-1	-1	0.000508844	4010	12
GO:BP	protein polymerization	GO:0051258	257	60616	2.24476e-10	2694	39	8.58895e-18	3554	58	0.566413	167	1	7.95326e-08	4010	44
GO:BP	regulation of intracellular steroid hormone receptor signaling pathway	GO:0033143	64	60616	2.27464e-10	2694	19	0.00132094	3554	12	1	-1	-1	0.000406825	4010	14
GO:BP	positive regulation of establishment of protein localization to mitochondrion	GO:1903749	57	60616	2.37553e-10	2694	18	2.37987e-05	3554	14	1	-1	-1	0.0883802	4010	8
GO:BP	purine-containing compound biosynthetic process	GO:0072522	171	60616	2.44975e-10	2694	31	4.5186e-08	3554	32	0.452739	167	1	5.01358e-10	4010	38
GO:BP	regulation of carbohydrate metabolic process	GO:0006109	161	60616	2.48848e-10	2694	30	2.61764e-09	3554	33	0.439597	167	1	6.57185e-08	4010	33
GO:BP	Wnt signaling pathway, planar cell polarity pathway	GO:0060071	96	60616	2.49306e-10	2694	23	2.27989e-07	3554	22	1	-1	-1	0.000109726	4010	19
GO:BP	COPII-coated vesicle budding	GO:0090114	72	60616	2.63537e-10	2694	20	1.90541e-12	3554	25	0.0563742	167	2	0.0591139	4010	10
GO:BP	positive regulation of ubiquitin-dependent protein catabolic process	GO:2000060	88	60616	2.70498e-10	2694	22	1.52553e-09	3554	24	1	-1	-1	0.00847675	4010	14
GO:BP	response to hypoxia	GO:0001666	225	60616	2.74601e-10	2694	36	5.0746e-12	3554	45	0.524941	167	1	2.17458e-12	4010	49
GO:BP	apoptotic mitochondrial changes	GO:0008637	114	60616	2.77276e-10	2694	25	1.40362e-10	3554	29	1	-1	-1	0.145316	4010	12
GO:BP	stress-activated protein kinase signaling cascade	GO:0031098	248	60616	2.95685e-10	2694	38	5.23419e-10	3554	44	0.238623	167	2	2.96957e-09	4010	46
GO:BP	multi-organism localization	GO:1902579	65	60616	3.03477e-10	2694	19	1.78018e-07	3554	18	0.00515289	167	3	0.000479565	4010	14
GO:BP	multi-organism transport	GO:0044766	65	60616	3.03477e-10	2694	19	1.78018e-07	3554	18	0.00515289	167	3	0.000479565	4010	14
GO:BP	mitochondrial translation	GO:0032543	133	60616	3.0474e-10	2694	27	1.91688e-20	3554	44	2.53977e-05	167	6	1.76196e-17	4010	43
GO:BP	nucleoside phosphate biosynthetic process	GO:1901293	215	60616	3.09892e-10	2694	35	1.02994e-08	3554	38	0.511699	167	1	7.94217e-11	4010	45
GO:BP	mitochondrial electron transport, NADH to ubiquinone	GO:0006120	51	60616	3.12236e-10	2694	17	0.00266569	3554	10	0.00289222	167	3	3.28169e-09	4010	19
GO:BP	RNA polyadenylation	GO:0043631	51	60616	3.12236e-10	2694	17	2.10904e-08	3554	17	0.00289222	167	3	0.209451	4010	6
GO:BP	glycerophospholipid metabolic process	GO:0006650	319	60616	3.1304e-10	2694	44	4.8858e-29	3554	82	0.310907	167	2	1.05447e-09	4010	55
GO:BP	cellular response to extracellular stimulus	GO:0031668	173	60616	3.27391e-10	2694	31	6.95741e-07	3554	30	0.455758	167	1	2.68899e-09	4010	37
GO:BP	peptidyl-threonine phosphorylation	GO:0018107	106	60616	3.30111e-10	2694	24	1.18869e-10	3554	28	1	-1	-1	0.00751465	4010	16
GO:BP	peptidyl-threonine modification	GO:0018210	115	60616	3.34434e-10	2694	25	3.26811e-11	3554	30	1	-1	-1	0.00292744	4010	18
GO:BP	negative regulation of chromosome organization	GO:2001251	81	60616	3.51666e-10	2694	21	4.84784e-08	3554	21	0.066923	167	2	0.000134712	4010	17
GO:BP	proton transmembrane transport	GO:1902600	81	60616	3.51666e-10	2694	21	0.00108192	3554	14	0.291345	167	1	0.000134712	4010	17
GO:BP	cellular response to steroid hormone stimulus	GO:0071383	134	60616	3.61111e-10	2694	27	0.000188119	3554	21	0.394718	167	1	0.000458393	4010	22
GO:BP	regulation of establishment of planar polarity	GO:0090175	98	60616	3.81961e-10	2694	23	7.32984e-08	3554	23	1	-1	-1	0.000146261	4010	19
GO:BP	NADH dehydrogenase complex assembly	GO:0010257	66	60616	4.0101e-10	2694	19	0.000126854	3554	14	0.000350556	167	4	4.1429e-12	4010	25
GO:BP	mitochondrial respiratory chain complex I assembly	GO:0032981	66	60616	4.0101e-10	2694	19	0.000126854	3554	14	0.000350556	167	4	4.1429e-12	4010	25
GO:BP	spliceosomal snRNP assembly	GO:0000387	39	60616	4.12469e-10	2694	15	5.69791e-05	3554	11	0.182147	167	1	0.00103184	4010	10
GO:BP	vesicle targeting	GO:0006903	90	60616	4.23949e-10	2694	22	2.91659e-14	3554	30	0.0115316	167	3	0.0102695	4010	14
GO:BP	regulation of telomere maintenance via telomerase	GO:0032210	52	60616	4.36646e-10	2694	17	0.000191173	3554	12	1	-1	-1	0.000739467	4010	12
GO:BP	cellular response to chemical stress	GO:0062197	275	60616	4.5782e-10	2694	40	5.37114e-17	3554	59	0.265181	167	2	3.30199e-09	4010	49
GO:BP	cellular response to organic cyclic compound	GO:0071407	360	60616	4.61014e-10	2694	47	1.298e-07	3554	50	0.349441	167	2	1.74346e-09	4010	59
GO:BP	cellular response to light stimulus	GO:0071482	117	60616	4.89142e-10	2694	25	0.000743146	3554	18	0.361844	167	1	0.00053189	4010	20
GO:BP	regulation of nuclear division	GO:0051783	108	60616	4.92517e-10	2694	24	2.64428e-05	3554	20	0.0170926	167	3	0.00146771	4010	18
GO:BP	tissue morphogenesis	GO:0048729	412	60616	5.07349e-10	2694	51	4.29287e-08	3554	56	0.708169	167	1	2.46065e-07	4010	59
GO:BP	regulation of DNA-templated transcription, elongation	GO:0032784	46	60616	5.49745e-10	2694	16	0.00120372	3554	10	0.00222259	167	3	0.00363485	4010	10
GO:BP	double-strand break repair via nonhomologous end joining	GO:0006303	92	60616	6.67288e-10	2694	22	2.08402e-08	3554	23	0.0789028	167	2	2.56189e-07	4010	23
GO:BP	organic hydroxy compound metabolic process	GO:1901615	430	60616	7.78571e-10	2694	52	1.38516e-15	3554	74	1	-1	-1	1.0093e-09	4010	67
GO:BP	glycerolipid metabolic process	GO:0046486	392	60616	8.44872e-10	2694	49	3.25809e-27	3554	89	0.379204	167	2	1.35413e-10	4010	65
GO:BP	protein alkylation	GO:0008213	139	60616	8.51788e-10	2694	27	2.32109e-21	3554	46	0.402158	167	1	0.000104216	4010	24
GO:BP	protein methylation	GO:0006479	139	60616	8.51788e-10	2694	27	2.32109e-21	3554	46	0.402158	167	1	0.000104216	4010	24
GO:BP	response to nutrient levels	GO:0031667	236	60616	1.0508e-09	2694	36	3.09986e-06	3554	35	1	-1	-1	5.49923e-08	4010	42
GO:BP	mitochondrial outer membrane permeabilization involved in programmed cell death	GO:1902686	62	60616	1.08509e-09	2694	18	1.38663e-05	3554	15	1	-1	-1	0.458538	4010	5
GO:BP	transcription initiation from RNA polymerase II promoter	GO:0006367	192	60616	1.09031e-09	2694	32	9.89076e-11	3554	39	1	-1	-1	1.34872e-16	4010	51
GO:BP	spindle assembly	GO:0051225	103	60616	1.0933e-09	2694	23	5.70992e-11	3554	28	0.00163616	167	4	1.26315e-07	4010	25
GO:BP	regulation of cellular ketone metabolic process	GO:0010565	171	60616	1.11508e-09	2694	30	5.39885e-07	3554	30	1	-1	-1	1.25741e-10	4010	39
GO:BP	negative regulation of transferase activity	GO:0051348	248	60616	1.11508e-09	2694	37	5.23419e-10	3554	44	0.556709	167	1	2.28817e-07	4010	42
GO:BP	regulation of membrane permeability	GO:0090559	86	60616	1.15797e-09	2694	21	3.18713e-06	3554	19	1	-1	-1	0.554234	4010	6
GO:BP	cellular response to peptide hormone stimulus	GO:0071375	237	60616	1.17668e-09	2694	36	3.18823e-11	3554	45	0.541392	167	1	0.00966225	4010	28
GO:BP	Ras protein signal transduction	GO:0007265	272	60616	1.19582e-09	2694	39	9.68193e-15	3554	55	0.0303018	167	4	4.19562e-07	4010	44
GO:BP	positive regulation of histone modification	GO:0031058	70	60616	1.20312e-09	2694	19	2.94033e-09	3554	21	0.265181	167	1	0.00103744	4010	14
GO:BP	tRNA metabolic process	GO:0006399	162	60616	1.35906e-09	2694	29	4.73382e-16	3554	43	0.151336	167	2	5.84665e-17	4010	47
GO:BP	negative regulation of TOR signaling	GO:0032007	42	60616	1.38183e-09	2694	15	0.0289877	3554	7	1	-1	-1	0.00681998	4010	9
GO:BP	negative regulation of response to endoplasmic reticulum stress	GO:1903573	42	60616	1.38183e-09	2694	15	0.00250898	3554	9	0.192388	167	1	0.380801	4010	4
GO:BP	mitotic spindle assembly	GO:0090307	63	60616	1.43397e-09	2694	18	0.00115105	3554	12	0.000296132	167	4	2.0669e-05	4010	16
GO:BP	positive regulation of mitochondrial membrane permeability	GO:0035794	63	60616	1.43397e-09	2694	18	3.40725e-06	3554	16	1	-1	-1	0.472594	4010	5
GO:BP	nuclear-transcribed mRNA poly(A) tail shortening	GO:0000289	36	60616	1.48523e-09	2694	14	2.58031e-05	3554	11	1	-1	-1	0.301361	4010	4
GO:BP	Golgi vesicle budding	GO:0048194	79	60616	1.55506e-09	2694	20	4.06273e-14	3554	28	0.00847803	167	3	0.0459196	4010	11
GO:BP	mitotic sister chromatid separation	GO:0051306	56	60616	1.58859e-09	2694	17	3.63705e-06	3554	15	0.00361853	167	3	0.0142082	4010	10
GO:BP	positive regulation of telomere maintenance	GO:0032206	49	60616	1.58996e-09	2694	16	0.00692614	3554	9	0.212081	167	1	1.92559e-05	4010	14
GO:BP	positive regulation of response to DNA damage stimulus	GO:2001022	105	60616	1.61925e-09	2694	23	1.32206e-08	3554	25	0.341383	167	1	7.63175e-07	4010	24
GO:BP	response to extracellular stimulus	GO:0009991	252	60616	1.7437e-09	2694	37	8.50149e-08	3554	40	0.561331	167	1	4.44263e-08	4010	44
GO:BP	organelle fusion	GO:0048284	124	60616	1.7629e-09	2694	25	2.37119e-08	3554	27	0.112717	167	2	5.06156e-05	4010	23
GO:BP	T cell receptor signaling pathway	GO:0050852	185	60616	1.79043e-09	2694	31	2.46933e-05	3554	28	1	-1	-1	1.77363e-08	4010	37
GO:BP	cellular response to hypoxia	GO:0071456	164	60616	1.81258e-09	2694	29	5.86592e-11	3554	36	0.444073	167	1	5.62441e-10	4010	37
GO:BP	nucleotide biosynthetic process	GO:0009165	207	60616	1.83615e-09	2694	33	3.55146e-09	3554	38	0.502558	167	1	2.12607e-11	4010	45
GO:BP	biological process involved in interaction with host	GO:0051701	144	60616	1.91035e-09	2694	27	4.12449e-08	3554	29	0.412047	167	1	7.10898e-07	4010	29
GO:BP	intraciliary transport	GO:0042073	50	60616	2.2108e-09	2694	16	4.71267e-06	3554	14	1	-1	-1	0.111321	4010	7
GO:BP	mRNA polyadenylation	GO:0006378	50	60616	2.2108e-09	2694	16	1.51716e-08	3554	17	0.00278001	167	3	0.202135	4010	6
GO:BP	regulation of mitotic metaphase/anaphase transition	GO:0030071	50	60616	2.2108e-09	2694	16	0.000129562	3554	12	0.00278001	167	3	0.00666075	4010	10
GO:BP	regulation of mitochondrial membrane permeability involved in apoptotic process	GO:1902108	65	60616	2.48536e-09	2694	18	5.23724e-06	3554	16	1	-1	-1	0.660964	4010	4
GO:BP	vesicle targeting, to, from or within Golgi	GO:0048199	73	60616	2.58557e-09	2694	19	2.09701e-11	3554	24	0.00694309	167	3	0.0642369	4010	10
GO:BP	regulation of mRNA 3'-end processing	GO:0031440	26	60616	2.66286e-09	2694	12	7.02183e-07	3554	11	0.144972	167	1	0.84122	4010	1
GO:BP	regulation of microtubule cytoskeleton organization	GO:0070507	127	60616	2.96767e-09	2694	25	4.02666e-16	3554	38	0.380967	167	1	0.0172131	4010	17
GO:BP	regulation of metaphase/anaphase transition of cell cycle	GO:1902099	51	60616	3.07015e-09	2694	16	0.000156914	3554	12	0.00289222	167	3	0.00762059	4010	10
GO:BP	activation of innate immune response	GO:0002218	137	60616	3.07015e-09	2694	26	7.66032e-07	3554	26	0.398882	167	1	6.40359e-08	4010	30
GO:BP	protein insertion into membrane	GO:0051205	66	60616	3.25301e-09	2694	18	2.27989e-07	3554	18	0.256836	167	1	0.0800273	4010	9
GO:BP	positive regulation of DNA repair	GO:0045739	74	60616	3.31117e-09	2694	19	1.40252e-09	3554	22	0.273932	167	1	0.00015699	4010	16
GO:BP	positive regulation of ubiquitin-protein transferase activity	GO:0051443	32	60616	3.40417e-09	2694	13	0.180516	3554	4	1	-1	-1	0.0172131	4010	7
GO:BP	stress-activated MAPK cascade	GO:0051403	235	60616	3.50775e-09	2694	35	1.19798e-08	3554	40	0.226613	167	2	4.88991e-10	4010	46
GO:BP	translational termination	GO:0006415	100	60616	3.56504e-09	2694	22	1.78212e-15	3554	33	0.00149179	167	4	1.15873e-14	4010	34
GO:BP	chromosome separation	GO:0051304	83	60616	3.9264e-09	2694	20	3.82225e-07	3554	20	2.06653e-06	167	6	0.000609732	4010	16
GO:BP	positive regulation of cytoskeleton organization	GO:0051495	191	60616	3.96868e-09	2694	31	4.70773e-09	3554	36	0.482737	167	1	0.000976032	4010	27
GO:BP	metaphase/anaphase transition of mitotic cell cycle	GO:0007091	52	60616	4.20431e-09	2694	16	4.03021e-05	3554	13	0.00302856	167	3	0.00868308	4010	10
GO:BP	postreplication repair	GO:0006301	52	60616	4.20431e-09	2694	16	0.000191173	3554	12	0.221136	167	1	7.9303e-06	4010	15
GO:BP	secondary alcohol biosynthetic process	GO:1902653	67	60616	4.20599e-09	2694	18	0.000149339	3554	14	1	-1	-1	0.0402612	4010	10
GO:BP	cholesterol biosynthetic process	GO:0006695	67	60616	4.20599e-09	2694	18	0.000149339	3554	14	1	-1	-1	0.0402612	4010	10
GO:BP	aerobic respiration	GO:0009060	75	60616	4.20599e-09	2694	19	8.18112e-06	3554	17	0.0599638	167	2	2.29912e-08	4010	22
GO:BP	negative regulation of phosphatase activity	GO:0010923	75	60616	4.20599e-09	2694	19	0.227138	3554	7	0.276013	167	1	0.000643032	4010	15
GO:BP	positive regulation of apoptotic signaling pathway	GO:2001235	92	60616	4.24239e-09	2694	21	0.159734	3554	9	1	-1	-1	0.00186492	4010	16
GO:BP	lysosomal transport	GO:0007041	101	60616	4.31826e-09	2694	22	0.00113871	3554	16	1	-1	-1	6.9125e-05	4010	20
GO:BP	carbohydrate biosynthetic process	GO:0016051	160	60616	4.57615e-09	2694	28	4.24566e-05	3554	25	1	-1	-1	6.49397e-06	4010	29
GO:BP	insulin receptor signaling pathway	GO:0008286	111	60616	5.0332e-09	2694	23	1.14371e-05	3554	21	0.350793	167	1	0.0855898	4010	13
GO:BP	protein transport along microtubule	GO:0098840	60	60616	5.06984e-09	2694	17	1.6876e-06	3554	16	1	-1	-1	0.184389	4010	7
GO:BP	positive regulation of mitochondrial membrane permeability involved in apoptotic process	GO:1902110	60	60616	5.06984e-09	2694	17	9.06222e-06	3554	15	1	-1	-1	0.603075	4010	4
GO:BP	microtubule-based protein transport	GO:0099118	60	60616	5.06984e-09	2694	17	1.6876e-06	3554	16	1	-1	-1	0.184389	4010	7
GO:BP	positive regulation of proteasomal protein catabolic process	GO:1901800	93	60616	5.20989e-09	2694	21	2.58068e-08	3554	23	0.317487	167	1	7.12498e-05	4010	19
GO:BP	positive regulation of membrane permeability	GO:1905710	68	60616	5.42783e-09	2694	18	9.7317e-06	3554	16	1	-1	-1	0.52322	4010	5
GO:BP	negative regulation of phosphorylation	GO:0042326	337	60616	5.67036e-09	2694	43	7.36201e-12	3554	57	0.64802	167	1	5.49923e-08	4010	53
GO:BP	metaphase/anaphase transition of cell cycle	GO:0044784	53	60616	5.67797e-09	2694	16	5.00653e-05	3554	13	0.00317989	167	3	0.00992961	4010	10
GO:BP	protein exit from endoplasmic reticulum	GO:0032527	46	60616	5.72916e-09	2694	15	2.27989e-07	3554	15	1	-1	-1	0.0825644	4010	7
GO:BP	regulation of hematopoietic progenitor cell differentiation	GO:1901532	85	60616	6.04538e-09	2694	20	2.25926e-08	3554	22	1	-1	-1	2.59737e-07	4010	22
GO:BP	cellular response to peptide	GO:1901653	289	60616	6.80717e-09	2694	39	2.36863e-15	3554	58	0.604269	167	1	0.00425744	4010	34
GO:BP	centrosome duplication	GO:0051298	69	60616	6.98424e-09	2694	18	8.43647e-08	3554	19	1	-1	-1	0.00281643	4010	13
GO:BP	extrinsic apoptotic signaling pathway	GO:0097191	174	60616	7.32258e-09	2694	29	2.26416e-05	3554	27	1	-1	-1	0.000541676	4010	26
GO:BP	endoplasmic reticulum to cytosol transport	GO:1903513	28	60616	7.40829e-09	2694	12	0.00010895	3554	9	1	-1	-1	0.201683	4010	4
GO:BP	retrograde protein transport, ER to cytosol	GO:0030970	28	60616	7.40829e-09	2694	12	0.00010895	3554	9	1	-1	-1	0.201683	4010	4
GO:BP	response to interleukin-1	GO:0070555	185	60616	7.44066e-09	2694	30	9.36963e-07	3554	31	0.475105	167	1	1.77363e-08	4010	37
GO:BP	regulation of mitotic sister chromatid separation	GO:0010965	54	60616	7.62588e-09	2694	16	1.24128e-05	3554	14	0.00331073	167	3	0.0112533	4010	10
GO:BP	mitochondrial outer membrane permeabilization	GO:0097345	54	60616	7.62588e-09	2694	16	2.21281e-06	3554	15	1	-1	-1	0.534848	4010	4
GO:BP	protein insertion into mitochondrial membrane	GO:0051204	47	60616	7.92836e-09	2694	15	2.11606e-06	3554	14	1	-1	-1	0.168301	4010	6
GO:BP	protein localization to cytoskeleton	GO:0044380	47	60616	7.92836e-09	2694	15	4.25467e-08	3554	16	1	-1	-1	0.168301	4010	6
GO:BP	protein transmembrane transport	GO:0071806	47	60616	7.92836e-09	2694	15	6.92734e-05	3554	12	0.032318	167	2	0.00425744	4010	10
GO:BP	regulation of telomerase activity	GO:0051972	47	60616	7.92836e-09	2694	15	0.00142258	3554	10	1	-1	-1	0.00425744	4010	10
GO:BP	response to steroid hormone	GO:0048545	164	60616	7.9758e-09	2694	28	0.00261257	3554	21	0.444073	167	1	0.000210647	4010	26
GO:BP	viral release from host cell	GO:0019076	34	60616	7.98741e-09	2694	13	0.208047	3554	4	1	-1	-1	0.0660221	4010	6
GO:BP	exit from host	GO:0035890	34	60616	7.98741e-09	2694	13	0.208047	3554	4	1	-1	-1	0.0660221	4010	6
GO:BP	exit from host cell	GO:0035891	34	60616	7.98741e-09	2694	13	0.208047	3554	4	1	-1	-1	0.0660221	4010	6
GO:BP	regulation of lipid metabolic process	GO:0019216	354	60616	8.10417e-09	2694	44	4.64857e-14	3554	63	0.66163	167	1	4.29988e-12	4010	64
GO:BP	cellular response to UV	GO:0034644	78	60616	8.32994e-09	2694	19	5.69791e-05	3554	16	0.283355	167	1	8.32996e-05	4010	17
GO:BP	transport of virus	GO:0046794	62	60616	8.6209e-09	2694	17	8.19069e-08	3554	18	0.00464291	167	3	0.000289441	4010	14
GO:BP	regulation of cellular amino acid metabolic process	GO:0006521	62	60616	8.6209e-09	2694	17	6.2746e-05	3554	14	1	-1	-1	6.69503e-07	4010	18
GO:BP	sterol biosynthetic process	GO:0016126	70	60616	8.80853e-09	2694	18	0.000239962	3554	14	1	-1	-1	0.0228171	4010	11
GO:BP	retrograde vesicle-mediated transport, Golgi to endoplasmic reticulum	GO:0006890	87	60616	9.15146e-09	2694	20	8.20951e-14	3554	29	0.0730918	167	2	0.000332394	4010	17
GO:BP	termination of RNA polymerase II transcription	GO:0006369	41	60616	1.02961e-08	2694	14	0.000474364	3554	10	0.00164861	167	3	0.0524037	4010	7
GO:BP	cellular response to interleukin-1	GO:0071347	166	60616	1.04648e-08	2694	28	9.37241e-07	3554	29	0.445302	167	1	4.69592e-07	4010	32
GO:BP	histone methylation	GO:0016571	106	60616	1.09569e-08	2694	22	1.66922e-15	3554	34	0.343234	167	1	4.36755e-05	4010	21
GO:BP	positive regulation of mitochondrial outer membrane permeabilization involved in apoptotic signaling pathway	GO:1901030	35	60616	1.20196e-08	2694	13	0.0120191	3554	7	1	-1	-1	0.7077	4010	2
GO:BP	positive regulation of telomere maintenance via telomere lengthening	GO:1904358	35	60616	1.20196e-08	2694	13	0.00307261	3554	8	1	-1	-1	0.00194292	4010	9
GO:BP	head development	GO:0060322	386	60616	1.32513e-08	2694	46	2.9398e-08	3554	54	0.372844	167	2	1.91815e-10	4010	64
GO:BP	interstrand cross-link repair	GO:0036297	56	60616	1.34999e-08	2694	16	9.80284e-08	3554	17	0.0409734	167	2	4.12012e-06	4010	16
GO:BP	DNA geometric change	GO:0032392	64	60616	1.45843e-08	2694	17	9.01517e-05	3554	14	1.5099e-08	167	7	5.5992e-06	4010	17
GO:BP	positive regulation of nucleocytoplasmic transport	GO:0046824	49	60616	1.49077e-08	2694	15	0.0214744	3554	8	1	-1	-1	0.0173302	4010	9
GO:BP	positive regulation of mRNA catabolic process	GO:0061014	49	60616	1.49077e-08	2694	15	3.64116e-06	3554	14	0.212081	167	1	0.0173302	4010	9
GO:BP	establishment of protein localization to mitochondrial membrane	GO:0090151	49	60616	1.49077e-08	2694	15	5.7176e-07	3554	15	1	-1	-1	0.10221	4010	7
GO:BP	chaperone cofactor-dependent protein refolding	GO:0051085	24	60616	1.51034e-08	2694	11	0.234425	3554	3	1	-1	-1	0.299094	4010	3
GO:BP	phosphatidylinositol metabolic process	GO:0046488	169	60616	1.56892e-08	2694	28	4.52673e-16	3554	44	0.449407	167	1	0.000134712	4010	27
GO:BP	hematopoietic progenitor cell differentiation	GO:0002244	118	60616	1.68197e-08	2694	23	6.07553e-07	3554	24	0.363133	167	1	1.30045e-07	4010	27
GO:BP	modulation of process of other organism	GO:0035821	118	60616	1.68197e-08	2694	23	0.0123924	3554	15	0.106565	167	2	0.00156606	4010	19
GO:BP	positive regulation of innate immune response	GO:0045089	192	60616	1.77676e-08	2694	30	6.89803e-07	3554	32	0.483785	167	1	1.57049e-07	4010	36
GO:BP	COPII vesicle coating	GO:0048208	65	60616	1.86353e-08	2694	17	8.64492e-11	3554	22	0.0489384	167	2	0.0740557	4010	9
GO:BP	vesicle targeting, rough ER to cis-Golgi	GO:0048207	65	60616	1.86353e-08	2694	17	8.64492e-11	3554	22	0.0489384	167	2	0.0740557	4010	9
GO:BP	circadian regulation of gene expression	GO:0032922	65	60616	1.86353e-08	2694	17	2.5001e-05	3554	15	1	-1	-1	0.0740557	4010	9
GO:BP	purine nucleotide biosynthetic process	GO:0006164	160	60616	1.97753e-08	2694	27	1.22046e-07	3554	30	0.438726	167	1	1.07676e-09	4010	36
GO:BP	smoothened signaling pathway	GO:0007224	82	60616	1.99667e-08	2694	19	0.00121564	3554	14	1	-1	-1	0.108289	4010	10
GO:BP	regulation of protein localization to nucleus	GO:1900180	100	60616	2.00494e-08	2694	21	0.000337786	3554	17	1	-1	-1	5.99318e-10	4010	28
GO:BP	intrinsic apoptotic signaling pathway in response to endoplasmic reticulum stress	GO:0070059	50	60616	2.00806e-08	2694	15	0.062289	3554	7	0.0344612	167	2	0.111321	4010	7
GO:BP	cell cycle DNA replication	GO:0044786	58	60616	2.32774e-08	2694	16	2.90802e-05	3554	14	0.00395343	167	3	5.42717e-09	4010	20
GO:BP	regulation of supramolecular fiber organization	GO:1902903	315	60616	2.36452e-08	2694	40	5.44354e-19	3554	67	0.627365	167	1	2.70908e-07	4010	49
GO:BP	hematopoietic stem cell differentiation	GO:0060218	83	60616	2.46368e-08	2694	19	1.79855e-06	3554	19	1	-1	-1	7.64168e-07	4010	21
GO:BP	alpha-amino acid metabolic process	GO:1901605	162	60616	2.5917e-08	2694	27	0.234425	3554	13	1	-1	-1	6.54591e-05	4010	27
GO:BP	regulation of animal organ morphogenesis	GO:2000027	131	60616	2.73958e-08	2694	24	1.15981e-06	3554	25	1	-1	-1	0.000332394	4010	22
GO:BP	aging	GO:0007568	121	60616	2.74585e-08	2694	23	0.0152816	3554	15	1	-1	-1	0.0440981	4010	15
GO:BP	regulation of vesicle-mediated transport	GO:0060627	409	60616	2.79487e-08	2694	47	6.82968e-18	3554	76	0.707066	167	1	4.24887e-11	4010	68
GO:BP	intracellular protein transmembrane transport	GO:0065002	44	60616	2.84643e-08	2694	14	3.46297e-05	3554	12	0.0288142	167	2	0.00920479	4010	9
GO:BP	TORC1 signaling	GO:0038202	44	60616	2.84643e-08	2694	14	0.0360357	3554	7	1	-1	-1	0.00262036	4010	10
GO:BP	protein deacetylation	GO:0006476	84	60616	3.02126e-08	2694	19	1.80397e-08	3554	22	0.296979	167	1	4.13152e-06	4010	20
GO:BP	regulation of chromosome separation	GO:1905818	59	60616	3.02126e-08	2694	16	7.29119e-06	3554	15	0.00407109	167	3	0.00707292	4010	11
GO:BP	histone exchange	GO:0043486	59	60616	3.02126e-08	2694	16	0.00232492	3554	11	1	-1	-1	0.0193569	4010	10
GO:BP	histone H4 acetylation	GO:0043967	59	60616	3.02126e-08	2694	16	0.000156914	3554	13	1	-1	-1	8.62264e-06	4010	16
GO:BP	protein deacylation	GO:0035601	93	60616	3.02421e-08	2694	20	5.013e-09	3554	24	0.317487	167	1	6.85843e-08	4010	24
GO:BP	macromolecule deacylation	GO:0098732	93	60616	3.02421e-08	2694	20	5.013e-09	3554	24	0.317487	167	1	6.85843e-08	4010	24
GO:BP	secondary alcohol metabolic process	GO:1902652	122	60616	3.20891e-08	2694	23	1.48337e-05	3554	22	1	-1	-1	0.000115053	4010	22
GO:BP	protein complex oligomerization	GO:0051259	164	60616	3.36659e-08	2694	27	2.12005e-07	3554	30	1	-1	-1	0.00126453	4010	24
GO:BP	Fc receptor signaling pathway	GO:0038093	233	60616	3.59638e-08	2694	33	9.31241e-09	3554	40	1	-1	-1	9.01536e-07	4010	39
GO:BP	protein localization to microtubule cytoskeleton	GO:0072698	45	60616	3.91767e-08	2694	14	2.10904e-08	3554	16	1	-1	-1	0.145513	4010	6
GO:BP	regulation of sister chromatid segregation	GO:0033045	60	60616	3.91767e-08	2694	16	1.6876e-06	3554	16	0.00424713	167	3	0.00261933	4010	12
GO:BP	glycosylation	GO:0070085	222	60616	3.93916e-08	2694	32	4.23363e-14	3554	48	0.521674	167	1	2.04717e-06	4010	37
GO:BP	negative regulation of mRNA processing	GO:0050686	26	60616	4.12649e-08	2694	11	0.0112242	3554	6	0.144972	167	1	0.32831	4010	3
GO:BP	mitochondrial fusion	GO:0008053	26	60616	4.12649e-08	2694	11	0.117238	3554	4	1	-1	-1	0.0717118	4010	5
GO:BP	positive regulation of telomere maintenance via telomerase	GO:0032212	32	60616	4.31436e-08	2694	12	0.00171396	3554	8	1	-1	-1	0.0172131	4010	7
GO:BP	regulation of carbohydrate catabolic process	GO:0043470	77	60616	4.33931e-08	2694	18	1.86494e-08	3554	21	0.281142	167	1	0.000254826	4010	16
GO:BP	positive regulation of proteasomal ubiquitin-dependent protein catabolic process	GO:0032436	77	60616	4.33931e-08	2694	18	1.86494e-08	3554	21	1	-1	-1	0.00715175	4010	13
GO:BP	positive regulation of response to biotic stimulus	GO:0002833	223	60616	4.378e-08	2694	32	2.73884e-07	3554	36	0.523073	167	1	2.88579e-07	4010	39
GO:BP	cell aging	GO:0007569	86	60616	4.51178e-08	2694	19	0.0689468	3554	10	1	-1	-1	0.134086	4010	10
GO:BP	vesicle coating	GO:0006901	69	60616	4.83765e-08	2694	17	5.36645e-12	3554	24	0.00603107	167	3	0.097139	4010	9
GO:BP	negative regulation of RNA splicing	GO:0033119	21	60616	4.99115e-08	2694	10	0.1904	3554	3	1	-1	-1	0.250562	4010	3
GO:BP	endoplasmic reticulum calcium ion homeostasis	GO:0032469	21	60616	4.99115e-08	2694	10	0.0726451	3554	4	1	-1	-1	0.475523	4010	2
GO:BP	positive regulation of DNA biosynthetic process	GO:2000573	61	60616	5.02508e-08	2694	16	0.000867325	3554	12	1	-1	-1	1.34176e-05	4010	16
GO:BP	rRNA metabolic process	GO:0016072	201	60616	5.0807e-08	2694	30	7.28415e-16	3554	48	1.71694e-06	167	8	8.69618e-24	4010	62
GO:BP	cholesterol metabolic process	GO:0008203	115	60616	5.10857e-08	2694	22	1.98609e-05	3554	21	1	-1	-1	0.00116726	4010	19
GO:BP	chromatin organization involved in regulation of transcription	GO:0034401	146	60616	5.34451e-08	2694	25	2.74457e-05	3554	24	0.415901	167	1	2.97401e-05	4010	26
GO:BP	mitochondrial translational elongation	GO:0070125	87	60616	5.48258e-08	2694	19	6.24322e-13	3554	28	0.000975342	167	4	4.75477e-14	4010	31
GO:BP	positive regulation of protein localization to nucleus	GO:1900182	70	60616	6.06389e-08	2694	17	0.110606	3554	8	1	-1	-1	3.33568e-08	4010	21
GO:BP	RNA methylation	GO:0001510	70	60616	6.06389e-08	2694	17	1.43194e-05	3554	16	0.0062476	167	3	1.9809e-05	4010	17
GO:BP	DNA replication initiation	GO:0006270	33	60616	6.39456e-08	2694	12	7.04554e-05	3554	10	0.000987569	167	3	0.0589582	4010	6
GO:BP	mitochondrial translational termination	GO:0070126	88	60616	6.66806e-08	2694	19	1.15218e-13	3554	29	0.000991015	167	4	6.85862e-14	4010	31
GO:BP	rRNA processing	GO:0006364	192	60616	6.77804e-08	2694	29	2.91838e-13	3554	43	1.24995e-06	167	8	5.42963e-25	4010	62
GO:BP	regulation of cholesterol biosynthetic process	GO:0045540	47	60616	7.18784e-08	2694	14	0.0171595	3554	8	1	-1	-1	0.0895355	4010	7
GO:BP	regulation of sterol biosynthetic process	GO:0106118	47	60616	7.18784e-08	2694	14	0.0171595	3554	8	1	-1	-1	0.0895355	4010	7
GO:BP	response to organic cyclic compound	GO:0014070	450	60616	7.38305e-08	2694	49	8.07419e-07	3554	56	0.434075	167	2	6.36359e-11	4010	72
GO:BP	virion assembly	GO:0019068	40	60616	7.38305e-08	2694	13	0.00693068	3554	8	0.185049	167	1	0.00126496	4010	10
GO:BP	brain development	GO:0007420	368	60616	7.39713e-08	2694	43	1.51332e-08	3554	53	0.35456	167	2	5.59051e-10	4010	61
GO:BP	protein N-linked glycosylation	GO:0006487	71	60616	7.55272e-08	2694	17	7.2156e-05	3554	15	0.267723	167	1	5.6029e-06	4010	18
GO:BP	regulation of cellular amine metabolic process	GO:0033238	71	60616	7.55272e-08	2694	17	7.2156e-05	3554	15	1	-1	-1	2.37183e-07	4010	20
GO:BP	protein lipidation	GO:0006497	89	60616	8.03759e-08	2694	19	3.31971e-10	3554	25	0.309419	167	1	6.10923e-07	4010	22
GO:BP	cellular response to oxidative stress	GO:0034599	241	60616	8.10958e-08	2694	33	1.5402e-14	3554	51	0.231408	167	2	7.88378e-07	4010	40
GO:BP	axo-dendritic transport	GO:0008088	55	60616	8.10958e-08	2694	15	4.75385e-07	3554	16	1	-1	-1	0.377709	4010	5
GO:BP	intracellular transport of virus	GO:0075733	55	60616	8.10958e-08	2694	15	4.75385e-07	3554	16	0.00346917	167	3	0.00123774	4010	12
GO:BP	transcription by RNA polymerase I	GO:0006360	63	60616	8.14872e-08	2694	16	0.00115105	3554	12	0.250479	167	1	4.15594e-09	4010	21
GO:BP	regulation of viral life cycle	GO:1903900	160	60616	8.19253e-08	2694	26	0.000315755	3554	23	0.0395684	167	3	5.63986e-08	4010	33
GO:BP	integrated stress response signaling	GO:0140467	22	60616	8.55253e-08	2694	10	0.753055	3554	1	0.133152	167	1	0.490557	4010	2
GO:BP	steroid metabolic process	GO:0008202	267	60616	9.23132e-08	2694	35	7.66247e-06	3554	37	1	-1	-1	6.5536e-07	4010	43
GO:BP	tRNA processing	GO:0008033	109	60616	9.52615e-08	2694	21	6.20651e-09	3554	26	0.347967	167	1	9.57178e-17	4010	38
GO:BP	stimulatory C-type lectin receptor signaling pathway	GO:0002223	109	60616	9.52615e-08	2694	21	5.52405e-07	3554	23	1	-1	-1	1.56492e-06	4010	24
GO:BP	retrograde transport, endosome to Golgi	GO:0042147	90	60616	9.65109e-08	2694	19	2.91659e-14	3554	30	0.0762501	167	2	0.000153801	4010	18
GO:BP	lipoprotein biosynthetic process	GO:0042158	90	60616	9.65109e-08	2694	19	4.29806e-10	3554	25	0.310907	167	1	7.39827e-07	4010	22
GO:BP	protein deglycosylation	GO:0006517	28	60616	1.01123e-07	2694	11	0.0036125	3554	7	0.151336	167	1	0.201683	4010	4
GO:BP	regulation of autophagy of mitochondrion	GO:1903146	28	60616	1.01123e-07	2694	11	0.0155471	3554	6	1	-1	-1	0.201683	4010	4
GO:BP	ribonucleotide biosynthetic process	GO:0009260	151	60616	1.04596e-07	2694	25	8.15602e-09	3554	31	0.423755	167	1	8.29646e-10	4010	35
GO:BP	regulation of hematopoietic stem cell differentiation	GO:1902036	73	60616	1.16379e-07	2694	17	2.19619e-07	3554	19	1	-1	-1	3.87699e-07	4010	20
GO:BP	protein glycosylation	GO:0006486	210	60616	1.3691e-07	2694	30	2.07185e-14	3554	47	0.506156	167	1	2.86813e-05	4010	33
GO:BP	translesion synthesis	GO:0019985	42	60616	1.4041e-07	2694	13	0.000580666	3554	10	0.192388	167	1	0.000431314	4010	11
GO:BP	regulation of centrosome duplication	GO:0010824	42	60616	1.4041e-07	2694	13	2.11471e-05	3554	12	1	-1	-1	0.573409	4010	3
GO:BP	branched-chain amino acid metabolic process	GO:0009081	23	60616	1.43019e-07	2694	10	0.00625968	3554	6	1	-1	-1	0.276979	4010	3
GO:BP	macromolecule glycosylation	GO:0043413	211	60616	1.51989e-07	2694	30	2.5024e-14	3554	47	0.507339	167	1	3.13785e-05	4010	33
GO:BP	glucose metabolic process	GO:0006006	143	60616	1.52198e-07	2694	24	2.0834e-09	3554	31	1	-1	-1	0.00580355	4010	20
GO:BP	innate immune response activating cell surface receptor signaling pathway	GO:0002220	112	60616	1.54701e-07	2694	21	9.09151e-07	3554	23	1	-1	-1	2.60838e-06	4010	24
GO:BP	histone deacetylation	GO:0016575	66	60616	1.63495e-07	2694	16	3.89266e-08	3554	19	0.256836	167	1	0.000563942	4010	14
GO:BP	dsRNA processing	GO:0031050	50	60616	1.67412e-07	2694	14	0.00789395	3554	9	1	-1	-1	0.00666075	4010	10
GO:BP	production of small RNA involved in gene silencing by RNA	GO:0070918	50	60616	1.67412e-07	2694	14	0.00789395	3554	9	1	-1	-1	0.00666075	4010	10
GO:BP	regulation of cholesterol metabolic process	GO:0090181	58	60616	1.73607e-07	2694	15	0.00657371	3554	10	1	-1	-1	0.017396	4010	10
GO:BP	purine ribonucleotide biosynthetic process	GO:0009152	144	60616	1.7365e-07	2694	24	4.12449e-08	3554	29	0.412047	167	1	9.01708e-10	4010	34
GO:BP	protein homooligomerization	GO:0051260	123	60616	1.7566e-07	2694	22	0.000167252	3554	20	1	-1	-1	0.0495972	4010	15
GO:BP	regulation of chromosome segregation	GO:0051983	75	60616	1.76304e-07	2694	17	3.47085e-07	3554	19	0.00741296	167	3	0.000185568	4010	16
GO:BP	negative regulation of protein phosphorylation	GO:0001933	300	60616	1.80188e-07	2694	37	2.85713e-10	3554	50	0.61394	167	1	1.01161e-06	4010	46
GO:BP	innate immune response-activating signal transduction	GO:0002758	113	60616	1.80188e-07	2694	21	1.06384e-06	3554	23	1	-1	-1	3.07006e-06	4010	24
GO:BP	regulation of lipid biosynthetic process	GO:0046890	178	60616	1.8842e-07	2694	27	3.97856e-07	3554	31	1	-1	-1	0.000322963	4010	27
GO:BP	CENP-A containing nucleosome assembly	GO:0034080	43	60616	1.88871e-07	2694	13	0.0106411	3554	8	1	-1	-1	0.134189	4010	6
GO:BP	synaptic vesicle localization	GO:0097479	43	60616	1.88871e-07	2694	13	0.00296534	3554	9	1	-1	-1	0.00794686	4010	9
GO:BP	positive regulation of TOR signaling	GO:0032008	43	60616	1.88871e-07	2694	13	0.0326084	3554	7	1	-1	-1	0.002205	4010	10
GO:BP	CENP-A containing chromatin organization	GO:0061641	43	60616	1.88871e-07	2694	13	0.0106411	3554	8	1	-1	-1	0.134189	4010	6
GO:BP	steroid biosynthetic process	GO:0006694	167	60616	1.95271e-07	2694	26	3.10226e-05	3554	26	1	-1	-1	4.20433e-05	4010	28
GO:BP	organelle transport along microtubule	GO:0072384	67	60616	2.02077e-07	2694	16	1.6787e-10	3554	22	1	-1	-1	0.000658287	4010	14
GO:BP	post-Golgi vesicle-mediated transport	GO:0006892	104	60616	2.08226e-07	2694	20	1.14429e-16	3554	35	0.339278	167	1	2.53294e-06	4010	23
GO:BP	cellular amine metabolic process	GO:0044106	135	60616	2.16973e-07	2694	23	0.00363671	3554	18	1	-1	-1	1.42865e-10	4010	34
GO:BP	nuclear envelope organization	GO:0006998	51	60616	2.16973e-07	2694	14	2.10904e-08	3554	17	1	-1	-1	0.00762059	4010	10
GO:BP	regulation of protein binding	GO:0043393	146	60616	2.24326e-07	2694	24	8.22719e-10	3554	32	1	-1	-1	0.00729694	4010	20
GO:BP	regulation of viral release from host cell	GO:1902186	30	60616	2.27654e-07	2694	11	0.325742	3554	3	1	-1	-1	0.110958	4010	5
GO:BP	negative regulation of intracellular steroid hormone receptor signaling pathway	GO:0033144	30	60616	2.27654e-07	2694	11	0.0688935	3554	5	1	-1	-1	0.399462	4010	3
GO:BP	epidermal growth factor receptor signaling pathway	GO:0007173	115	60616	2.43756e-07	2694	21	3.71118e-07	3554	24	1	-1	-1	0.000421538	4010	20
GO:BP	ERBB signaling pathway	GO:0038127	136	60616	2.48609e-07	2694	23	1.09355e-08	3554	29	1	-1	-1	7.42686e-05	4010	24
GO:BP	regulation of mitochondrial outer membrane permeabilization involved in apoptotic signaling pathway	GO:1901028	44	60616	2.5333e-07	2694	13	0.000181447	3554	11	1	-1	-1	0.810975	4010	2
GO:BP	ribose phosphate biosynthetic process	GO:0046390	158	60616	2.54366e-07	2694	25	6.37185e-09	3554	32	0.435165	167	1	1.82004e-10	4010	37
GO:BP	regulation of TORC1 signaling	GO:1903432	37	60616	2.63263e-07	2694	12	0.0487457	3554	6	1	-1	-1	0.0108663	4010	8
GO:BP	fatty acid catabolic process	GO:0009062	96	60616	2.78438e-07	2694	19	9.05896e-12	3554	28	1	-1	-1	0.000109726	4010	19
GO:BP	monocarboxylic acid catabolic process	GO:0072329	116	60616	2.83114e-07	2694	21	1.27439e-12	3554	32	1	-1	-1	0.00129179	4010	19
GO:BP	regulation of DNA-binding transcription factor activity	GO:0051090	416	60616	3.27888e-07	2694	45	2.57475e-15	3554	72	0.710713	167	1	7.65009e-07	4010	58
GO:BP	mRNA cis splicing, via spliceosome	GO:0045292	31	60616	3.34279e-07	2694	11	0.0243923	3554	6	1	-1	-1	0.00078909	4010	9
GO:BP	protein localization to chromosome, telomeric region	GO:0070198	31	60616	3.34279e-07	2694	11	0.178384	3554	4	1	-1	-1	0.00367592	4010	8
GO:BP	regulation of centrosome cycle	GO:0046605	45	60616	3.3796e-07	2694	13	1.65186e-07	3554	15	1	-1	-1	0.615745	4010	3
GO:BP	chromatin remodeling at centromere	GO:0031055	45	60616	3.3796e-07	2694	13	0.00399474	3554	9	1	-1	-1	0.0755138	4010	7
GO:BP	cellular lipid catabolic process	GO:0044242	207	60616	3.44466e-07	2694	29	2.35384e-13	3554	45	1	-1	-1	8.17113e-06	4010	34
GO:BP	response to tumor necrosis factor	GO:0034612	269	60616	3.44466e-07	2694	34	1.36228e-12	3554	51	1	-1	-1	5.25647e-06	4010	41
GO:BP	modulation by host of symbiont process	GO:0051851	61	60616	3.48968e-07	2694	15	0.00932969	3554	10	0.244426	167	1	0.00300056	4010	12
GO:BP	hexose metabolic process	GO:0019318	172	60616	3.51407e-07	2694	26	1.29266e-11	3554	38	1	-1	-1	0.00237823	4010	24
GO:BP	positive regulation of protein dephosphorylation	GO:0035307	38	60616	3.64113e-07	2694	12	0.00121564	3554	9	0.179184	167	1	0.928921	4010	1
GO:BP	anion transmembrane transport	GO:0098656	349	60616	3.73144e-07	2694	40	2.7854e-13	3554	61	0.339599	167	2	4.32372e-07	4010	52
GO:BP	negative regulation of binding	GO:0051100	129	60616	4.1041e-07	2694	22	1.39755e-10	3554	31	0.384704	167	1	0.0195057	4010	17
GO:BP	cellular carbohydrate metabolic process	GO:0044262	209	60616	4.22994e-07	2694	29	4.65175e-09	3554	38	1	-1	-1	3.69982e-06	4010	35
GO:BP	endocytic recycling	GO:0032456	46	60616	4.46167e-07	2694	13	2.27989e-07	3554	15	1	-1	-1	0.0341897	4010	8
GO:BP	substantia nigra development	GO:0021762	46	60616	4.46167e-07	2694	13	0.00464718	3554	9	1	-1	-1	0.0825644	4010	7
GO:BP	organophosphate catabolic process	GO:0046434	109	60616	4.58368e-07	2694	20	8.51666e-06	3554	21	0.347967	167	1	0.000595716	4010	19
GO:BP	nuclear DNA replication	GO:0033260	54	60616	4.64471e-07	2694	14	1.24128e-05	3554	14	0.00331073	167	3	9.66176e-09	4010	19
GO:BP	centromere complex assembly	GO:0034508	54	60616	4.64471e-07	2694	14	0.000274968	3554	12	0.227874	167	1	0.0693257	4010	8
GO:BP	DNA duplex unwinding	GO:0032508	54	60616	4.64471e-07	2694	14	0.000274968	3554	12	6.19818e-06	167	5	1.29084e-05	4010	15
GO:BP	sterol metabolic process	GO:0016125	130	60616	4.68263e-07	2694	22	4.01802e-05	3554	22	1	-1	-1	0.000297329	4010	22
GO:BP	regulation of protein targeting	GO:1903533	71	60616	4.68263e-07	2694	16	1.73281e-05	3554	16	0.267723	167	1	0.0549218	4010	10
GO:BP	negative regulation of mitotic metaphase/anaphase transition	GO:0045841	32	60616	4.77878e-07	2694	11	5.31437e-05	3554	10	0.161302	167	1	0.250562	4010	4
GO:BP	7-methylguanosine mRNA capping	GO:0006370	32	60616	4.77878e-07	2694	11	0.00171396	3554	8	0.161302	167	1	3.05489e-05	4010	11
GO:BP	7-methylguanosine RNA capping	GO:0009452	32	60616	4.77878e-07	2694	11	0.00171396	3554	8	0.161302	167	1	3.05489e-05	4010	11
GO:BP	branched-chain amino acid catabolic process	GO:0009083	20	60616	4.80789e-07	2694	9	0.00303211	3554	6	1	-1	-1	0.227883	4010	3
GO:BP	protein demannosylation	GO:0036507	20	60616	4.80789e-07	2694	9	0.0158137	3554	5	0.125129	167	1	0.451205	4010	2
GO:BP	PERK-mediated unfolded protein response	GO:0036499	20	60616	4.80789e-07	2694	9	1	-1	-1	0.125129	167	1	0.451205	4010	2
GO:BP	protein alpha-1,2-demannosylation	GO:0036508	20	60616	4.80789e-07	2694	9	0.0158137	3554	5	0.125129	167	1	0.451205	4010	2
GO:BP	regulation of translation in response to stress	GO:0043555	20	60616	4.80789e-07	2694	9	0.00303211	3554	6	0.125129	167	1	0.451205	4010	2
GO:BP	positive regulation of supramolecular fiber organization	GO:1902905	175	60616	4.90866e-07	2694	26	1.5873e-09	3554	35	0.458459	167	1	0.00137796	4010	25
GO:BP	nucleotide-excision repair, DNA incision	GO:0033683	39	60616	4.92937e-07	2694	12	0.0207151	3554	7	0.182147	167	1	9.70509e-07	4010	14
GO:BP	negative regulation of mitotic nuclear division	GO:0045839	39	60616	4.92937e-07	2694	12	9.33262e-06	3554	12	0.182147	167	1	0.342675	4010	4
GO:BP	centriole replication	GO:0007099	39	60616	4.92937e-07	2694	12	0.0207151	3554	7	1	-1	-1	0.0145939	4010	8
GO:BP	phospholipid biosynthetic process	GO:0008654	248	60616	5.03919e-07	2694	32	2.26882e-24	3554	66	0.238623	167	2	9.08773e-09	4010	45
GO:BP	regulation of steroid metabolic process	GO:0019218	110	60616	5.26911e-07	2694	20	0.00101699	3554	17	1	-1	-1	0.0225644	4010	15
GO:BP	endoplasmic reticulum organization	GO:0007029	63	60616	5.38825e-07	2694	15	3.40725e-06	3554	16	0.00483202	167	3	0.0293087	4010	10
GO:BP	DNA strand elongation	GO:0022616	26	60616	5.41662e-07	2694	10	0.0112242	3554	6	0.0130728	167	2	0.0228171	4010	6
GO:BP	meiotic cell cycle	GO:0051321	176	60616	5.46879e-07	2694	26	0.00588459	3554	21	0.00121594	167	5	5.77702e-07	4010	33
GO:BP	intrinsic apoptotic signaling pathway in response to DNA damage	GO:0008630	81	60616	5.52535e-07	2694	17	8.78715e-09	3554	22	0.066923	167	2	0.101533	4010	10
GO:BP	regulation of small GTPase mediated signal transduction	GO:0051056	262	60616	5.64282e-07	2694	33	8.51055e-08	3554	41	0.253875	167	2	5.87287e-11	4010	51
GO:BP	negative regulation of autophagy	GO:0010507	72	60616	5.6579e-07	2694	16	9.20551e-07	3554	18	1	-1	-1	0.0112245	4010	12
GO:BP	lipoprotein metabolic process	GO:0042157	111	60616	6.1216e-07	2694	20	3.76644e-10	3554	28	0.350793	167	1	3.39095e-08	4010	27
GO:BP	amine metabolic process	GO:0009308	143	60616	6.15054e-07	2694	23	0.00654496	3554	18	1	-1	-1	7.4051e-10	4010	34
GO:BP	glycoprotein biosynthetic process	GO:0009101	303	60616	6.64104e-07	2694	36	1.19749e-11	3554	53	0.616846	167	1	4.81569e-11	4010	56
GO:BP	nucleoside triphosphate metabolic process	GO:0009141	82	60616	6.64701e-07	2694	17	2.77692e-05	3554	17	0.00923656	167	3	1.16327e-05	4010	19
GO:BP	regulation of viral transcription	GO:0046782	64	60616	6.68341e-07	2694	15	4.73637e-10	3554	21	0.0482082	167	2	0.000406825	4010	14
GO:BP	purine nucleoside triphosphate metabolic process	GO:0009144	64	60616	6.68341e-07	2694	15	9.01517e-05	3554	14	0.00502515	167	3	2.5495e-05	4010	16
GO:BP	mismatch repair	GO:0006298	33	60616	6.70487e-07	2694	11	0.000416437	3554	9	1	-1	-1	0.0589582	4010	6
GO:BP	RNA capping	GO:0036260	33	60616	6.70487e-07	2694	11	0.000416437	3554	9	0.16357	167	1	4.20433e-05	4010	11
GO:BP	negative regulation of metaphase/anaphase transition of cell cycle	GO:1902100	33	60616	6.70487e-07	2694	11	7.04554e-05	3554	10	0.16357	167	1	0.266964	4010	4
GO:BP	G2 DNA damage checkpoint	GO:0031572	33	60616	6.70487e-07	2694	11	0.0314779	3554	6	0.16357	167	1	0.00024628	4010	10
GO:BP	endosome organization	GO:0007032	73	60616	6.86865e-07	2694	16	3.97655e-08	3554	20	0.271823	167	1	0.00457513	4010	13
GO:BP	phosphatidylinositol biosynthetic process	GO:0006661	112	60616	7.06132e-07	2694	20	2.74185e-12	3554	31	0.352536	167	1	9.75277e-05	4010	21
GO:BP	regulation of DNA binding	GO:0051101	92	60616	7.13427e-07	2694	18	2.14712e-06	3554	20	1	-1	-1	0.00496826	4010	15
GO:BP	regulation of cellular component size	GO:0032535	278	60616	7.319e-07	2694	34	6.37332e-15	3554	56	0.591967	167	1	1.60634e-09	4010	50
GO:BP	regulation of phosphoprotein phosphatase activity	GO:0043666	48	60616	7.46579e-07	2694	13	0.00167327	3554	10	0.210372	167	1	0.299094	4010	5
GO:BP	positive regulation of intrinsic apoptotic signaling pathway	GO:2001244	48	60616	7.46579e-07	2694	13	0.113145	3554	6	1	-1	-1	0.00140591	4010	11
GO:BP	viral genome replication	GO:0019079	123	60616	7.5976e-07	2694	21	5.47879e-05	3554	21	0.111988	167	2	2.23664e-10	4010	32
GO:BP	cellular response to misfolded protein	GO:0071218	21	60616	7.83525e-07	2694	9	0.00389939	3554	6	0.00914744	167	2	0.113101	4010	4
GO:BP	regulation of steroid biosynthetic process	GO:0050810	83	60616	7.88886e-07	2694	17	0.00402583	3554	13	1	-1	-1	0.029747	4010	12
GO:BP	regulation of anatomical structure size	GO:0090066	346	60616	8.02876e-07	2694	39	1.88725e-13	3554	61	0.655179	167	1	1.03133e-09	4010	58
GO:BP	establishment of protein localization to chromosome	GO:0070199	27	60616	8.052e-07	2694	10	0.0473914	3554	5	1	-1	-1	0.00703534	4010	7
GO:BP	protein quality control for misfolded or incompletely synthesized proteins	GO:0006515	27	60616	8.052e-07	2694	10	0.00296534	3554	7	0.013974	167	2	0.0818529	4010	5
GO:BP	fatty acid beta-oxidation	GO:0006635	65	60616	8.18791e-07	2694	15	4.5943e-09	3554	20	1	-1	-1	0.000479565	4010	14
GO:BP	actin filament organization	GO:0007015	388	60616	8.29382e-07	2694	42	5.89545e-17	3554	72	1	-1	-1	6.53978e-10	4010	63
GO:BP	protein sumoylation	GO:0016925	74	60616	8.29382e-07	2694	16	2.90713e-11	3554	24	0.273932	167	1	0.00015699	4010	16
GO:BP	regulation of ATP metabolic process	GO:1903578	103	60616	8.43514e-07	2694	19	1.73429e-09	3554	26	0.338805	167	1	6.1178e-09	4010	27
GO:BP	monosaccharide metabolic process	GO:0005996	192	60616	8.51448e-07	2694	27	1.32005e-12	3554	42	1	-1	-1	0.00105927	4010	27
GO:BP	response to virus	GO:0009615	280	60616	8.58933e-07	2694	34	0.000256707	3554	34	0.59446	167	1	2.12764e-11	4010	54
GO:BP	regulation of protein targeting to mitochondrion	GO:1903214	41	60616	8.82719e-07	2694	12	9.25522e-05	3554	11	1	-1	-1	0.0524037	4010	7
GO:BP	cellular response to amino acid starvation	GO:0034198	41	60616	8.82719e-07	2694	12	0.00803935	3554	8	1	-1	-1	0.0524037	4010	7
GO:BP	pyruvate metabolic process	GO:0006090	135	60616	8.89602e-07	2694	22	1.98011e-11	3554	33	0.395606	167	1	2.24436e-05	4010	25
GO:BP	positive regulation of gene expression, epigenetic	GO:0045815	57	60616	9.22455e-07	2694	14	0.0173413	3554	9	1	-1	-1	5.28871e-06	4010	16
GO:BP	regulation of mitotic spindle organization	GO:0060236	34	60616	9.26911e-07	2694	11	0.000528665	3554	9	1	-1	-1	0.0228171	4010	7
GO:BP	negative regulation of mitotic sister chromatid segregation	GO:0033048	34	60616	9.26911e-07	2694	11	1.43106e-05	3554	11	0.166385	167	1	0.269332	4010	4
GO:BP	negative regulation of sister chromatid segregation	GO:0033046	34	60616	9.26911e-07	2694	11	1.43106e-05	3554	11	0.166385	167	1	0.269332	4010	4
GO:BP	attachment of spindle microtubules to kinetochore	GO:0008608	34	60616	9.26911e-07	2694	11	1.43106e-05	3554	11	1	-1	-1	0.459066	4010	3
GO:BP	negative regulation of mitotic sister chromatid separation	GO:2000816	34	60616	9.26911e-07	2694	11	1.43106e-05	3554	11	0.166385	167	1	0.269332	4010	4
GO:BP	intracellular estrogen receptor signaling pathway	GO:0030520	49	60616	9.55714e-07	2694	13	0.00692614	3554	9	0.212081	167	1	0.00571213	4010	10
GO:BP	carbohydrate derivative catabolic process	GO:1901136	158	60616	9.57099e-07	2694	24	3.2607e-07	3554	29	0.435165	167	1	1.49474e-05	4010	28
GO:BP	meiotic cell cycle process	GO:1903046	147	60616	9.95057e-07	2694	23	0.0346282	3554	16	0.00504111	167	4	1.14414e-05	4010	27
GO:BP	negative regulation of response to DNA damage stimulus	GO:2001021	75	60616	9.96283e-07	2694	16	2.79831e-10	3554	23	0.0599638	167	2	0.000185568	4010	16
GO:BP	negative regulation of apoptotic signaling pathway	GO:2001234	182	60616	1.03624e-06	2694	26	1.95661e-13	3554	42	0.469869	167	1	7.49715e-05	4010	29
GO:BP	regulation of stem cell differentiation	GO:2000736	105	60616	1.13899e-06	2694	19	1.14873e-06	3554	22	1	-1	-1	3.00343e-06	4010	23
GO:BP	antigen processing and presentation of exogenous peptide antigen via MHC class II	GO:0019886	95	60616	1.15484e-06	2694	18	1.87492e-07	3554	22	0.0821481	167	2	0.0158404	4010	14
GO:BP	response to amino acid starvation	GO:1990928	42	60616	1.16672e-06	2694	12	0.00928585	3554	8	1	-1	-1	0.0578687	4010	7
GO:BP	centriole assembly	GO:0098534	42	60616	1.16672e-06	2694	12	0.0289877	3554	7	1	-1	-1	0.00681998	4010	9
GO:BP	aspartate family amino acid metabolic process	GO:0009066	42	60616	1.16672e-06	2694	12	0.0790111	3554	6	1	-1	-1	0.227883	4010	5
GO:BP	protein localization to centrosome	GO:0071539	28	60616	1.17308e-06	2694	10	1.66692e-06	3554	11	1	-1	-1	0.201683	4010	4
GO:BP	positive regulation of translational initiation	GO:0045948	28	60616	1.17308e-06	2694	10	0.0155471	3554	6	0.151336	167	1	0.367217	4010	3
GO:BP	axonal transport	GO:0098930	50	60616	1.22535e-06	2694	13	7.61091e-07	3554	15	1	-1	-1	0.321473	4010	5
GO:BP	regulation of transcription by RNA polymerase III	GO:0006359	22	60616	1.23284e-06	2694	9	0.0832414	3554	4	1	-1	-1	0.0409962	4010	5
GO:BP	mitotic cytokinetic process	GO:1902410	22	60616	1.23284e-06	2694	9	0.207649	3554	3	1	-1	-1	0.0409962	4010	5
GO:BP	error-free translesion synthesis	GO:0070987	22	60616	1.23284e-06	2694	9	0.207649	3554	3	0.133152	167	1	0.000336558	4010	8
GO:BP	regulation of ubiquitin protein ligase activity	GO:1904666	22	60616	1.23284e-06	2694	9	0.43157	3554	2	1	-1	-1	0.010853	4010	6
GO:BP	cytokinetic process	GO:0032506	35	60616	1.27236e-06	2694	11	0.000659111	3554	9	1	-1	-1	0.0263153	4010	7
GO:BP	negative regulation of chromosome segregation	GO:0051985	35	60616	1.27236e-06	2694	11	1.94074e-05	3554	11	0.169442	167	1	0.285784	4010	4
GO:BP	negative regulation of chromosome separation	GO:1905819	35	60616	1.27236e-06	2694	11	1.94074e-05	3554	11	0.169442	167	1	0.285784	4010	4
GO:BP	regulation of cyclin-dependent protein serine/threonine kinase activity	GO:0000079	87	60616	1.5545e-06	2694	17	3.78386e-06	3554	19	0.0106244	167	3	0.134189	4010	10
GO:BP	stem cell differentiation	GO:0048863	198	60616	1.5545e-06	2694	27	4.08441e-06	3554	31	1	-1	-1	5.63715e-05	4010	31
GO:BP	nucleoside diphosphate metabolic process	GO:0009132	118	60616	1.6306e-06	2694	20	3.3875e-10	3554	29	0.363133	167	1	2.2456e-05	4010	23
GO:BP	transferrin transport	GO:0033572	36	60616	1.74239e-06	2694	11	0.000154332	3554	10	1	-1	-1	0.301361	4010	4
GO:BP	protein targeting to vacuole	GO:0006623	36	60616	1.74239e-06	2694	11	0.0036591	3554	8	1	-1	-1	0.0801516	4010	6
GO:BP	purine nucleoside diphosphate metabolic process	GO:0009135	108	60616	1.76277e-06	2694	19	1.89113e-10	3554	28	0.34617	167	1	1.7452e-05	4010	22
GO:BP	purine ribonucleoside triphosphate metabolic process	GO:0009205	60	60616	1.77242e-06	2694	14	0.000187953	3554	13	0.0442271	167	2	1.08189e-05	4010	16
GO:BP	regulation of protein-containing complex disassembly	GO:0043244	98	60616	1.83956e-06	2694	18	1.55859e-11	3554	28	1	-1	-1	0.206074	4010	10
GO:BP	sister chromatid cohesion	GO:0007062	52	60616	1.97785e-06	2694	13	4.03021e-05	3554	13	0.0367116	167	2	1.39999e-06	4010	16
GO:BP	neural nucleus development	GO:0048857	52	60616	1.97785e-06	2694	13	0.00305156	3554	10	1	-1	-1	0.0601292	4010	8
GO:BP	negative regulation of nuclear division	GO:0051784	44	60616	2.00132e-06	2694	12	3.46297e-05	3554	12	0.19854	167	1	0.255619	4010	5
GO:BP	neuron death	GO:0070997	213	60616	2.0085e-06	2694	28	8.51055e-08	3554	36	0.509089	167	1	0.000500087	4010	30
GO:BP	antigen processing and presentation of peptide antigen via MHC class II	GO:0002495	99	60616	2.14639e-06	2694	18	8.83788e-08	3554	23	0.0869547	167	2	0.0213625	4010	14
GO:BP	antigen receptor-mediated signaling pathway	GO:0050851	305	60616	2.14868e-06	2694	35	0.0076009	3554	31	1	-1	-1	9.93044e-05	4010	41
GO:BP	regulation of DNA recombination	GO:0000018	89	60616	2.162e-06	2694	17	8.02687e-05	3554	17	0.011235	167	3	2.79601e-08	4010	24
GO:BP	regulation of alcohol biosynthetic process	GO:1902930	70	60616	2.19816e-06	2694	15	0.0220181	3554	10	1	-1	-1	0.00319579	4010	13
GO:BP	carbohydrate catabolic process	GO:0016052	166	60616	2.34477e-06	2694	24	1.70916e-19	3554	48	0.445302	167	1	3.78714e-05	4010	28
GO:BP	NIK/NF-kappaB signaling	GO:0038061	166	60616	2.34477e-06	2694	24	2.79151e-07	3554	30	1	-1	-1	4.08904e-08	4010	34
GO:BP	tRNA transport	GO:0051031	37	60616	2.34477e-06	2694	11	7.81549e-08	3554	14	0.17616	167	1	0.0108663	4010	8
GO:BP	nucleotide-excision repair, DNA incision, 5'-to lesion	GO:0006296	37	60616	2.34477e-06	2694	11	0.0487457	3554	6	0.17616	167	1	4.72011e-07	4010	14
GO:BP	synaptic vesicle transport	GO:0048489	37	60616	2.34477e-06	2694	11	0.000998321	3554	9	1	-1	-1	0.0338836	4010	7
GO:BP	intrinsic apoptotic signaling pathway in response to oxidative stress	GO:0008631	37	60616	2.34477e-06	2694	11	0.00438789	3554	8	1	-1	-1	0.0108663	4010	8
GO:BP	regulation of spindle organization	GO:0090224	37	60616	2.34477e-06	2694	11	5.08861e-06	3554	12	1	-1	-1	0.0338836	4010	7
GO:BP	protein insertion into mitochondrial membrane involved in apoptotic signaling pathway	GO:0001844	30	60616	2.39268e-06	2694	10	0.0211211	3554	6	1	-1	-1	0.399462	4010	3
GO:BP	protein localization to microtubule organizing center	GO:1905508	30	60616	2.39268e-06	2694	10	3.65613e-06	3554	11	1	-1	-1	0.110958	4010	5
GO:BP	protein N-linked glycosylation via asparagine	GO:0018279	30	60616	2.39268e-06	2694	10	0.325742	3554	3	0.156334	167	1	1.54561e-05	4010	11
GO:BP	histone H3 acetylation	GO:0043966	53	60616	2.47863e-06	2694	13	5.40751e-09	3554	18	1	-1	-1	0.00311646	4010	11
GO:BP	antigen processing and presentation of peptide or polysaccharide antigen via MHC class II	GO:0002504	100	60616	2.47863e-06	2694	18	1.07801e-07	3554	23	0.0881899	167	2	0.0228548	4010	14
GO:BP	regulation of actin cytoskeleton organization	GO:0032956	307	60616	2.48114e-06	2694	35	2.07934e-10	3554	51	1	-1	-1	7.33083e-10	4010	54
GO:BP	regulation of actin filament organization	GO:0110053	228	60616	2.48599e-06	2694	29	2.06859e-12	3554	46	1	-1	-1	1.03147e-05	4010	36
GO:BP	glycerolipid biosynthetic process	GO:0045017	254	60616	2.53225e-06	2694	31	1.71029e-24	3554	67	0.244784	167	2	1.93375e-08	4010	45
GO:BP	lipid catabolic process	GO:0016042	254	60616	2.53225e-06	2694	31	2.0515e-12	3554	49	1	-1	-1	4.54393e-05	4010	37
GO:BP	Fc-epsilon receptor signaling pathway	GO:0038095	167	60616	2.60193e-06	2694	24	3.10226e-05	3554	26	1	-1	-1	4.20433e-05	4010	28
GO:BP	regulation of glycolytic process	GO:0006110	71	60616	2.63372e-06	2694	15	3.89553e-09	3554	21	0.267723	167	1	9.3951e-05	4010	16
GO:BP	regulation of endoplasmic reticulum stress-induced intrinsic apoptotic signaling pathway	GO:1902235	24	60616	2.87093e-06	2694	9	0.104859	3554	4	1	-1	-1	0.529528	4010	2
GO:BP	iron-sulfur cluster assembly	GO:0016226	24	60616	2.87093e-06	2694	9	0.000221363	3554	8	1	-1	-1	0.141523	4010	4
GO:BP	response to misfolded protein	GO:0051788	24	60616	2.87093e-06	2694	9	0.00758256	3554	6	0.0114344	167	2	0.141523	4010	4
GO:BP	metallo-sulfur cluster assembly	GO:0031163	24	60616	2.87093e-06	2694	9	0.000221363	3554	8	1	-1	-1	0.141523	4010	4
GO:BP	negative regulation of kinase activity	GO:0033673	217	60616	2.88503e-06	2694	28	3.97566e-09	3554	39	0.513983	167	1	8.79197e-06	4010	35
GO:BP	regulation of cyclin-dependent protein kinase activity	GO:1904029	91	60616	2.9498e-06	2694	17	1.78981e-06	3554	20	0.0118663	167	3	0.097139	4010	11
GO:BP	positive regulation of viral transcription	GO:0050434	38	60616	3.11389e-06	2694	11	9.36356e-07	3554	13	0.179184	167	1	0.00347001	4010	9
GO:BP	regulation of mitotic sister chromatid segregation	GO:0033047	38	60616	3.11389e-06	2694	11	9.36356e-07	3554	13	0.179184	167	1	0.189998	4010	5
GO:BP	protein destabilization	GO:0031648	38	60616	3.11389e-06	2694	11	0.000246435	3554	10	1	-1	-1	0.0381043	4010	7
GO:BP	positive regulation of protein serine/threonine kinase activity	GO:0071902	244	60616	3.25599e-06	2694	30	2.40886e-11	3554	46	0.234279	167	2	0.00412979	4010	30
GO:BP	establishment of cell polarity	GO:0030010	102	60616	3.31181e-06	2694	18	6.90821e-07	3554	22	0.0899035	167	2	0.000252244	4010	19
GO:BP	peptidyl-asparagine modification	GO:0018196	31	60616	3.31276e-06	2694	10	0.338292	3554	3	0.157856	167	1	2.93415e-06	4010	12
GO:BP	mitotic spindle checkpoint	GO:0071174	31	60616	3.31276e-06	2694	10	3.93791e-05	3554	10	0.157856	167	1	0.232102	4010	4
GO:BP	spindle assembly checkpoint	GO:0071173	31	60616	3.31276e-06	2694	10	3.93791e-05	3554	10	0.157856	167	1	0.232102	4010	4
GO:BP	positive regulation of protein targeting to mitochondrion	GO:1903955	31	60616	3.31276e-06	2694	10	0.00025106	3554	9	1	-1	-1	0.0458638	4010	6
GO:BP	spindle checkpoint	GO:0031577	31	60616	3.31276e-06	2694	10	3.93791e-05	3554	10	0.157856	167	1	0.232102	4010	4
GO:BP	mitotic spindle assembly checkpoint	GO:0007094	31	60616	3.31276e-06	2694	10	3.93791e-05	3554	10	0.157856	167	1	0.232102	4010	4
GO:BP	receptor metabolic process	GO:0043112	146	60616	3.34063e-06	2694	22	3.54148e-09	3554	31	1	-1	-1	8.34871e-05	4010	25
GO:BP	vascular endothelial growth factor receptor signaling pathway	GO:0048010	92	60616	3.42503e-06	2694	17	0.0473914	3554	11	1	-1	-1	0.000204971	4010	18
GO:BP	chromatin organization involved in negative regulation of transcription	GO:0097549	135	60616	3.49327e-06	2694	21	0.000208451	3554	21	0.395606	167	1	2.24436e-05	4010	25
GO:BP	maintenance of location in cell	GO:0051651	182	60616	3.52583e-06	2694	25	1.99499e-07	3554	32	1	-1	-1	0.000461371	4010	27
GO:BP	leukocyte differentiation	GO:0002521	368	60616	3.60176e-06	2694	39	8.24182e-05	3554	43	0.35456	167	2	0.116449	4010	33
GO:BP	spliceosomal complex assembly	GO:0000245	55	60616	3.82626e-06	2694	13	2.8566e-06	3554	15	0.0400716	167	2	1.36143e-08	4010	19
GO:BP	regulation of actin filament-based process	GO:0032970	341	60616	3.89849e-06	2694	37	1.19784e-11	3554	57	1	-1	-1	6.99124e-11	4010	60
GO:BP	ribonucleoside triphosphate metabolic process	GO:0009199	64	60616	3.94888e-06	2694	14	2.05945e-05	3554	15	0.0482082	167	2	2.5495e-05	4010	16
GO:BP	negative regulation of RNA catabolic process	GO:1902369	64	60616	3.94888e-06	2694	14	2.05945e-05	3554	15	0.252699	167	1	0.211336	4010	7
GO:BP	interleukin-12-mediated signaling pathway	GO:0035722	47	60616	4.17704e-06	2694	12	0.0171595	3554	8	1	-1	-1	0.168301	4010	6
GO:BP	ATP biosynthetic process	GO:0006754	47	60616	4.17704e-06	2694	12	0.00536567	3554	9	0.207342	167	1	1.15594e-05	4010	14
GO:BP	production of miRNAs involved in gene silencing by miRNA	GO:0035196	47	60616	4.17704e-06	2694	12	0.00536567	3554	9	1	-1	-1	0.00425744	4010	10
GO:BP	negative regulation of intracellular transport	GO:0032387	47	60616	4.17704e-06	2694	12	0.111057	3554	6	1	-1	-1	0.0895355	4010	7
GO:BP	positive regulation of dephosphorylation	GO:0035306	47	60616	4.17704e-06	2694	12	0.00142258	3554	10	0.207342	167	1	0.837846	4010	2
GO:BP	mitochondrial ATP synthesis coupled proton transport	GO:0042776	25	60616	4.19669e-06	2694	9	0.00928585	3554	6	0.142633	167	1	0.000869899	4010	8
GO:BP	histone mRNA metabolic process	GO:0008334	25	60616	4.19669e-06	2694	9	4.07287e-05	3554	9	0.142633	167	1	0.0651137	4010	5
GO:BP	movement in host environment	GO:0052126	104	60616	4.37246e-06	2694	18	9.68413e-07	3554	22	1	-1	-1	0.0025222	4010	17
GO:BP	Arp2/3 complex-mediated actin nucleation	GO:0034314	32	60616	4.55368e-06	2694	10	0.00171396	3554	8	1	-1	-1	0.0172131	4010	7
GO:BP	regulation of transcription involved in G1/S transition of mitotic cell cycle	GO:0000083	32	60616	4.55368e-06	2694	10	0.0833178	3554	5	0.161302	167	1	0.250562	4010	4
GO:BP	regulation of smoothened signaling pathway	GO:0008589	56	60616	4.72065e-06	2694	13	0.005236	3554	10	1	-1	-1	0.0820918	4010	8
GO:BP	alpha-amino acid biosynthetic process	GO:1901607	56	60616	4.72065e-06	2694	13	0.856221	3554	2	1	-1	-1	0.256024	4010	6
GO:BP	cellular amino acid biosynthetic process	GO:0008652	65	60616	4.77458e-06	2694	14	0.571644	3554	4	1	-1	-1	0.134189	4010	8
GO:BP	positive regulation of response to external stimulus	GO:0032103	431	60616	5.00026e-06	2694	43	2.40141e-06	3554	53	0.722208	167	1	2.82804e-09	4010	66
GO:BP	selective autophagy	GO:0061912	48	60616	5.29822e-06	2694	12	2.8007e-06	3554	14	1	-1	-1	0.00140591	4010	11
GO:BP	antigen processing and presentation of exogenous peptide antigen via MHC class I, TAP-dependent	GO:0002479	75	60616	5.34065e-06	2694	15	8.18112e-06	3554	17	1	-1	-1	6.18328e-07	4010	20
GO:BP	cellular carbohydrate biosynthetic process	GO:0034637	75	60616	5.34065e-06	2694	15	0.0716649	3554	9	1	-1	-1	0.134189	4010	9
GO:BP	cellular senescence	GO:0090398	66	60616	5.78993e-06	2694	14	0.402709	3554	5	1	-1	-1	0.139449	4010	8
GO:BP	lytic vacuole organization	GO:0080171	57	60616	5.83028e-06	2694	13	0.045664	3554	8	0.234067	167	1	0.00541976	4010	11
GO:BP	lysosome organization	GO:0007040	57	60616	5.83028e-06	2694	13	0.045664	3554	8	0.234067	167	1	0.00541976	4010	11
GO:BP	protein K48-linked deubiquitination	GO:0071108	26	60616	6.08795e-06	2694	9	5.74693e-05	3554	9	0.144972	167	1	0.32831	4010	3
GO:BP	protein transmembrane import into intracellular organelle	GO:0044743	33	60616	6.20464e-06	2694	10	0.00211091	3554	8	0.16357	167	1	0.0196248	4010	7
GO:BP	cellular amino acid catabolic process	GO:0009063	96	60616	6.23481e-06	2694	17	0.0603932	3554	11	1	-1	-1	0.0172131	4010	14
GO:BP	adaptive thermogenesis	GO:1990845	152	60616	6.54315e-06	2694	22	0.00558083	3554	19	1	-1	-1	0.0215422	4010	19
GO:BP	purine nucleoside bisphosphate metabolic process	GO:0034032	129	60616	6.59011e-06	2694	20	8.67037e-07	3554	25	0.384704	167	1	9.23899e-05	4010	23
GO:BP	nucleoside bisphosphate metabolic process	GO:0033865	129	60616	6.59011e-06	2694	20	8.67037e-07	3554	25	0.384704	167	1	9.23899e-05	4010	23
GO:BP	ribonucleoside bisphosphate metabolic process	GO:0033875	129	60616	6.59011e-06	2694	20	8.67037e-07	3554	25	0.384704	167	1	9.23899e-05	4010	23
GO:BP	purine ribonucleoside diphosphate metabolic process	GO:0009179	107	60616	6.61848e-06	2694	18	1.50453e-10	3554	28	0.344356	167	1	1.49669e-05	4010	22
GO:BP	negative regulation of protein kinase activity	GO:0006469	201	60616	6.62946e-06	2694	26	2.01353e-07	3554	34	0.493689	167	1	1.15361e-05	4010	33
GO:BP	cellular response to ionizing radiation	GO:0071479	49	60616	6.62946e-06	2694	12	0.00196206	3554	10	1	-1	-1	3.5235e-06	4010	15
GO:BP	response to interleukin-12	GO:0070671	49	60616	6.62946e-06	2694	12	0.0214744	3554	8	1	-1	-1	0.10221	4010	7
GO:BP	cellular response to interleukin-12	GO:0071349	49	60616	6.62946e-06	2694	12	0.0214744	3554	8	1	-1	-1	0.10221	4010	7
GO:BP	purine ribonucleoside triphosphate biosynthetic process	GO:0009206	49	60616	6.62946e-06	2694	12	0.00196206	3554	10	0.212081	167	1	1.92559e-05	4010	14
GO:BP	purine nucleoside triphosphate biosynthetic process	GO:0009145	49	60616	6.62946e-06	2694	12	0.00196206	3554	10	0.212081	167	1	1.92559e-05	4010	14
GO:BP	fatty acid metabolic process	GO:0006631	335	60616	6.67686e-06	2694	36	1.50358e-13	3554	60	0.647201	167	1	4.4974e-08	4010	53
GO:BP	regulation of cytoplasmic translation	GO:2000765	20	60616	6.73318e-06	2694	8	0.178384	3554	3	1	-1	-1	0.451205	4010	2
GO:BP	mitochondrial electron transport, cytochrome c to oxygen	GO:0006123	20	60616	6.73318e-06	2694	8	0.178384	3554	3	0.125129	167	1	0.029747	4010	5
GO:BP	aerobic electron transport chain	GO:0019646	20	60616	6.73318e-06	2694	8	0.178384	3554	3	0.125129	167	1	0.029747	4010	5
GO:BP	regulation of protein localization to membrane	GO:1905475	165	60616	7.28252e-06	2694	23	6.93882e-08	3554	31	0.445302	167	1	0.00137796	4010	24
GO:BP	membrane lipid metabolic process	GO:0006643	190	60616	7.62526e-06	2694	25	6.25665e-24	3554	57	0.481102	167	1	2.54811e-05	4010	31
GO:BP	glucose homeostasis	GO:0042593	142	60616	7.84332e-06	2694	21	0.00621322	3554	18	0.133152	167	2	0.0410121	4010	17
GO:BP	negative regulation of DNA biosynthetic process	GO:2000279	34	60616	8.27401e-06	2694	10	0.100235	3554	5	1	-1	-1	0.0660221	4010	6
GO:BP	chromosome condensation	GO:0030261	34	60616	8.27401e-06	2694	10	0.0354161	3554	6	0.166385	167	1	0.0228171	4010	7
GO:BP	regulation of carbohydrate biosynthetic process	GO:0043255	68	60616	8.27401e-06	2694	14	0.283434	3554	6	1	-1	-1	0.000213582	4010	15
GO:BP	iron ion transport	GO:0006826	68	60616	8.27401e-06	2694	14	0.00224939	3554	12	1	-1	-1	0.0913579	4010	9
GO:BP	protein localization to cell periphery	GO:1990778	283	60616	8.49531e-06	2694	32	5.13142e-17	3554	60	0.033657	167	4	9.97174e-10	4010	51
GO:BP	microtubule polymerization or depolymerization	GO:0031109	109	60616	8.5583e-06	2694	18	1.94444e-13	3554	32	0.347967	167	1	0.00161961	4010	18
GO:BP	ribonucleoside diphosphate metabolic process	GO:0009185	109	60616	8.5583e-06	2694	18	2.38765e-10	3554	28	0.347967	167	1	5.84508e-06	4010	23
GO:BP	positive regulation of autophagy	GO:0010508	120	60616	8.5583e-06	2694	19	5.19382e-10	3554	29	0.367351	167	1	2.9677e-05	4010	23
GO:BP	transition metal ion transport	GO:0000041	109	60616	8.5583e-06	2694	18	0.000313416	3554	18	1	-1	-1	0.0208878	4010	15
GO:BP	energy coupled proton transport, down electrochemical gradient	GO:0015985	27	60616	8.5583e-06	2694	9	0.0130136	3554	6	0.148441	167	1	0.00148445	4010	8
GO:BP	ATP synthesis coupled proton transport	GO:0015986	27	60616	8.5583e-06	2694	9	0.0130136	3554	6	0.148441	167	1	0.00148445	4010	8
GO:BP	regulation of ATPase activity	GO:0043462	59	60616	8.61664e-06	2694	13	0.00232492	3554	11	1	-1	-1	8.62264e-06	4010	16
GO:BP	positive regulation of cell cycle phase transition	GO:1901989	88	60616	8.66603e-06	2694	16	6.97873e-05	3554	17	0.0734729	167	2	2.20113e-08	4010	24
GO:BP	positive regulation of binding	GO:0051099	132	60616	9.26738e-06	2694	20	4.80492e-06	3554	24	1	-1	-1	6.4857e-09	4010	31
GO:BP	regulation of cold-induced thermogenesis	GO:0120161	144	60616	9.70158e-06	2694	21	0.00698759	3554	18	1	-1	-1	0.0131092	4010	19
GO:BP	cold-induced thermogenesis	GO:0106106	144	60616	9.70158e-06	2694	21	0.00698759	3554	18	1	-1	-1	0.0131092	4010	19
GO:BP	carbohydrate homeostasis	GO:0033500	144	60616	9.70158e-06	2694	21	0.00310057	3554	19	0.135141	167	2	0.0458638	4010	17
GO:BP	JNK cascade	GO:0007254	168	60616	9.7791e-06	2694	23	2.93395e-08	3554	32	0.156334	167	2	5.89978e-06	4010	30
GO:BP	protein targeting to lysosome	GO:0006622	21	60616	1.01863e-05	2694	8	0.409017	3554	2	1	-1	-1	0.475523	4010	2
GO:BP	glycerophospholipid biosynthetic process	GO:0046474	219	60616	1.03547e-05	2694	27	4.04895e-22	3554	59	0.20875	167	2	5.89686e-09	4010	42
GO:BP	regulation of gene silencing	GO:0060968	133	60616	1.03848e-05	2694	20	6.51878e-11	3554	32	0.392533	167	1	4.27776e-10	4010	33
GO:BP	protein monoubiquitination	GO:0006513	60	60616	1.04118e-05	2694	13	7.01155e-09	3554	19	1	-1	-1	1.08189e-05	4010	16
GO:BP	peptidyl-lysine methylation	GO:0018022	100	60616	1.07916e-05	2694	17	1.78212e-15	3554	33	0.332788	167	1	6.01967e-05	4010	20
GO:BP	positive regulation of viral genome replication	GO:0045070	35	60616	1.08721e-05	2694	10	0.000659111	3554	9	0.0205676	167	2	0.00783176	4010	8
GO:BP	protein localization to plasma membrane	GO:0072659	246	60616	1.09439e-05	2694	29	3.62626e-14	3554	51	0.0235492	167	4	7.03604e-09	4010	45
GO:BP	nucleotide phosphorylation	GO:0046939	111	60616	1.10251e-05	2694	18	1.93033e-09	3554	27	0.350793	167	1	8.56265e-05	4010	21
GO:BP	regulation of DNA-dependent DNA replication	GO:0090329	43	60616	1.11901e-05	2694	11	0.000703209	3554	10	0.0278636	167	2	3.66765e-06	4010	14
GO:BP	regulation of secretion by cell	GO:1903530	416	60616	1.14484e-05	2694	41	3.70032e-09	3554	59	0.710713	167	1	0.0114222	4010	43
GO:BP	regulation of MAP kinase activity	GO:0043405	260	60616	1.14484e-05	2694	30	2.29687e-08	3554	42	0.252064	167	2	0.00291682	4010	32
GO:BP	actin polymerization or depolymerization	GO:0008154	182	60616	1.14564e-05	2694	24	7.6516e-11	3554	38	1	-1	-1	1.0795e-05	4010	31
GO:BP	midbrain development	GO:0030901	70	60616	1.16207e-05	2694	14	0.00287203	3554	12	1	-1	-1	0.00906344	4010	12
GO:BP	entrainment of circadian clock by photoperiod	GO:0043153	28	60616	1.18189e-05	2694	9	0.140844	3554	4	1	-1	-1	0.201683	4010	4
GO:BP	establishment or maintenance of cell polarity	GO:0007163	170	60616	1.18617e-05	2694	23	1.7036e-10	3554	36	0.157602	167	2	2.52197e-07	4010	33
GO:BP	regulation of neuron death	GO:1901214	195	60616	1.18962e-05	2694	25	8.62981e-06	3554	30	1	-1	-1	0.0013403	4010	27
GO:BP	antigen processing and presentation of exogenous peptide antigen via MHC class I	GO:0042590	80	60616	1.19238e-05	2694	15	1.9957e-05	3554	17	1	-1	-1	1.84729e-06	4010	20
GO:BP	glycolytic process	GO:0006096	101	60616	1.23129e-05	2694	17	1.98344e-10	3554	27	0.33544	167	1	6.9125e-05	4010	20
GO:BP	nucleoside triphosphate biosynthetic process	GO:0009142	61	60616	1.25351e-05	2694	13	0.00303211	3554	11	0.244426	167	1	5.94881e-05	4010	15
GO:BP	ribonucleoside triphosphate biosynthetic process	GO:0009201	52	60616	1.25351e-05	2694	12	0.000818951	3554	11	0.221136	167	1	3.96021e-05	4010	14
GO:BP	temperature homeostasis	GO:0001659	159	60616	1.33489e-05	2694	22	0.00876062	3554	19	1	-1	-1	0.00416599	4010	22
GO:BP	response to glucose	GO:0009749	91	60616	1.33747e-05	2694	16	0.0456352	3554	11	0.313045	167	1	0.152032	4010	10
GO:BP	carboxylic acid biosynthetic process	GO:0046394	276	60616	1.36538e-05	2694	31	0.000890339	3554	32	0.104545	167	3	0.000115131	4010	38
GO:BP	alpha-amino acid catabolic process	GO:1901606	81	60616	1.39524e-05	2694	15	0.0493302	3554	10	1	-1	-1	0.101533	4010	10
GO:BP	ATP generation from ADP	GO:0006757	102	60616	1.40736e-05	2694	17	2.53103e-10	3554	27	0.336896	167	1	7.94188e-05	4010	20
GO:BP	regulation of purine nucleotide metabolic process	GO:1900542	102	60616	1.40736e-05	2694	17	1.38594e-09	3554	26	0.336896	167	1	2.30507e-08	4010	26
GO:BP	DNA damage response, detection of DNA damage	GO:0042769	36	60616	1.41798e-05	2694	10	0.0036591	3554	8	0.0215776	167	2	3.64745e-08	4010	15
GO:BP	negative regulation of telomere maintenance	GO:0032205	36	60616	1.41798e-05	2694	10	0.0138345	3554	7	1	-1	-1	0.00238081	4010	9
GO:BP	multivesicular body sorting pathway	GO:0071985	36	60616	1.41798e-05	2694	10	0.0036591	3554	8	1	-1	-1	0.00924572	4010	8
GO:BP	regulation of polysaccharide metabolic process	GO:0032881	36	60616	1.41798e-05	2694	10	0.234425	3554	4	1	-1	-1	0.0801516	4010	6
GO:BP	cellular response to tumor necrosis factor	GO:0071356	250	60616	1.48554e-05	2694	29	4.24035e-12	3554	48	1	-1	-1	5.36072e-06	4010	39
GO:BP	mitotic G2 DNA damage checkpoint	GO:0007095	22	60616	1.49792e-05	2694	8	0.43157	3554	2	0.133152	167	1	0.000336558	4010	8
GO:BP	extracellular vesicle biogenesis	GO:0140112	22	60616	1.49792e-05	2694	8	0.0230046	3554	5	1	-1	-1	0.0409962	4010	5
GO:BP	demethylation	GO:0070988	62	60616	1.50298e-05	2694	13	0.232869	3554	6	1	-1	-1	7.17338e-05	4010	15
GO:BP	fatty acid oxidation	GO:0019395	92	60616	1.53567e-05	2694	16	7.12559e-10	3554	25	1	-1	-1	1.09953e-06	4010	22
GO:BP	negative regulation of cellular protein localization	GO:1903828	92	60616	1.53567e-05	2694	16	4.84487e-07	3554	21	1	-1	-1	1.74359e-05	4010	20
GO:BP	positive regulation of protein polymerization	GO:0032273	114	60616	1.59132e-05	2694	18	7.41421e-08	3554	25	0.35478	167	1	0.000126662	4010	21
GO:BP	negative regulation of protein catabolic process	GO:0042177	103	60616	1.59288e-05	2694	17	3.38106e-06	3554	21	0.0909987	167	2	5.32647e-07	4010	24
GO:BP	response to carbohydrate	GO:0009743	103	60616	1.59288e-05	2694	17	0.00943778	3554	14	0.338805	167	1	0.229516	4010	10
GO:BP	regulation of cellular carbohydrate metabolic process	GO:0010675	103	60616	1.59288e-05	2694	17	0.00943778	3554	14	1	-1	-1	0.000841695	4010	18
GO:BP	mitotic G2/M transition checkpoint	GO:0044818	29	60616	1.60113e-05	2694	9	0.060876	3554	5	0.0150855	167	2	0.000465649	4010	9
GO:BP	negative regulation of telomere maintenance via telomere lengthening	GO:1904357	29	60616	1.60113e-05	2694	9	0.017987	3554	6	1	-1	-1	0.0103881	4010	7
GO:BP	nucleotide-excision repair, preincision complex assembly	GO:0006294	29	60616	1.60113e-05	2694	9	0.060876	3554	5	0.153501	167	1	7.50059e-05	4010	10
GO:BP	photoperiodism	GO:0009648	29	60616	1.60113e-05	2694	9	0.060876	3554	5	1	-1	-1	0.209451	4010	4
GO:BP	intracellular lipid transport	GO:0032365	45	60616	1.76064e-05	2694	11	7.73725e-06	3554	13	1	-1	-1	0.0303705	4010	8
GO:BP	response to amino acid	GO:0043200	45	60616	1.76064e-05	2694	11	0.100044	3554	6	1	-1	-1	0.00310125	4010	10
GO:BP	membrane fusion	GO:0061025	150	60616	1.80763e-05	2694	21	2.71791e-08	3554	30	0.140478	167	2	0.000345104	4010	24
GO:BP	ADP metabolic process	GO:0046031	104	60616	1.81137e-05	2694	17	4.07443e-10	3554	27	0.339278	167	1	3.24437e-05	4010	21
GO:BP	regulation of nucleotide metabolic process	GO:0006140	104	60616	1.81137e-05	2694	17	2.16089e-09	3554	26	0.339278	167	1	3.51753e-08	4010	26
GO:BP	cellular response to amino acid stimulus	GO:0071230	37	60616	1.82712e-05	2694	10	0.0487457	3554	6	1	-1	-1	0.00288794	4010	9
GO:BP	base-excision repair	GO:0006284	37	60616	1.82712e-05	2694	10	0.000998321	3554	9	1	-1	-1	0.000129555	4010	11
GO:BP	telomere capping	GO:0016233	54	60616	1.86241e-05	2694	12	0.00111786	3554	11	0.227874	167	1	0.0693257	4010	8
GO:BP	histone lysine methylation	GO:0034968	83	60616	1.86269e-05	2694	15	1.66509e-13	3554	28	0.295639	167	1	0.000184539	4010	17
GO:BP	negative regulation of intrinsic apoptotic signaling pathway	GO:2001243	83	60616	1.86269e-05	2694	15	2.52763e-09	3554	23	0.295639	167	1	0.000609732	4010	16
GO:BP	peroxisome organization	GO:0007031	83	60616	1.86269e-05	2694	15	7.63565e-08	3554	21	0.295639	167	1	3.4085e-06	4010	20
GO:BP	negative regulation of protein binding	GO:0032091	83	60616	1.86269e-05	2694	15	0.000122061	3554	16	1	-1	-1	0.181226	4010	9
GO:BP	response to hexose	GO:0009746	94	60616	2.01173e-05	2694	16	0.05359	3554	11	0.31911	167	1	0.175039	4010	10
GO:BP	response to monosaccharide	GO:0034284	94	60616	2.01173e-05	2694	16	0.05359	3554	11	0.31911	167	1	0.175039	4010	10
GO:BP	mRNA destabilization	GO:0061157	30	60616	2.16281e-05	2694	9	0.000193456	3554	9	0.156334	167	1	0.110958	4010	5
GO:BP	positive regulation of mRNA processing	GO:0050685	30	60616	2.16281e-05	2694	9	0.166799	3554	4	1	-1	-1	0.0122877	4010	7
GO:BP	endosome transport via multivesicular body sorting pathway	GO:0032509	30	60616	2.16281e-05	2694	9	0.00537998	3554	7	1	-1	-1	0.0122877	4010	7
GO:BP	positive regulation of cell division	GO:0051781	46	60616	2.18817e-05	2694	11	0.55329	3554	3	1	-1	-1	0.437486	4010	4
GO:BP	organic acid biosynthetic process	GO:0016053	283	60616	2.21506e-05	2694	31	0.00134195	3554	32	0.108536	167	3	0.000195057	4010	38
GO:BP	tRNA modification	GO:0006400	74	60616	2.21668e-05	2694	14	0.00011741	3554	15	0.273932	167	1	1.05848e-11	4010	26
GO:BP	negative regulation of mRNA catabolic process	GO:1902373	55	60616	2.2602e-05	2694	12	7.46013e-05	3554	13	0.229853	167	1	0.377709	4010	5
GO:BP	ncRNA export from nucleus	GO:0097064	38	60616	2.34338e-05	2694	10	1.14592e-07	3554	14	0.179184	167	1	0.000829696	4010	10
GO:BP	positive regulation of cytokinesis	GO:0032467	38	60616	2.34338e-05	2694	10	0.439356	3554	3	1	-1	-1	0.323878	4010	4
GO:BP	ribosomal small subunit biogenesis	GO:0042274	65	60616	2.53333e-05	2694	13	5.23724e-06	3554	16	1.41123e-05	167	5	3.11169e-05	4010	16
GO:BP	positive regulation of DNA-binding transcription factor activity	GO:0051091	244	60616	2.59222e-05	2694	28	2.45342e-06	3554	36	0.551674	167	1	1.87736e-05	4010	37
GO:BP	dicarboxylic acid metabolic process	GO:0043648	75	60616	2.59424e-05	2694	14	0.00499577	3554	12	0.276013	167	1	0.134189	4010	9
GO:BP	tumor necrosis factor-mediated signaling pathway	GO:0033209	166	60616	2.60938e-05	2694	22	8.70372e-13	3554	39	1	-1	-1	4.69592e-07	4010	32
GO:BP	regulation of double-strand break repair via homologous recombination	GO:0010569	47	60616	2.70963e-05	2694	11	1.2953e-05	3554	13	1	-1	-1	1.15594e-05	4010	14
GO:BP	protein localization to cilium	GO:0061512	47	60616	2.70963e-05	2694	11	0.111057	3554	6	1	-1	-1	0.00425744	4010	10
GO:BP	establishment of protein localization to vacuole	GO:0072666	47	60616	2.70963e-05	2694	11	0.00033104	3554	11	1	-1	-1	0.0895355	4010	7
GO:BP	protein K48-linked ubiquitination	GO:0070936	56	60616	2.72973e-05	2694	12	2.50151e-14	3554	24	0.231408	167	1	0.0367488	4010	9
GO:BP	RNA stabilization	GO:0043489	56	60616	2.72973e-05	2694	12	1.93763e-05	3554	14	0.231408	167	1	0.391621	4010	5
GO:BP	homeostasis of number of cells	GO:0048872	119	60616	2.86646e-05	2694	18	0.0131716	3554	15	1	-1	-1	0.00421532	4010	18
GO:BP	vesicle-mediated transport to the plasma membrane	GO:0098876	86	60616	2.87444e-05	2694	15	5.27096e-09	3554	23	1	-1	-1	6.06047e-06	4010	20
GO:BP	regulation of intracellular estrogen receptor signaling pathway	GO:0033146	31	60616	2.87444e-05	2694	9	0.0243923	3554	6	1	-1	-1	0.00078909	4010	9
GO:BP	entrainment of circadian clock	GO:0009649	31	60616	2.87444e-05	2694	9	0.178384	3554	4	1	-1	-1	0.0458638	4010	6
GO:BP	regulation of glycogen metabolic process	GO:0070873	31	60616	2.87444e-05	2694	9	0.178384	3554	4	1	-1	-1	0.410095	4010	3
GO:BP	positive regulation of defense response	GO:0031349	301	60616	2.88503e-05	2694	32	2.01691e-05	3554	39	0.614913	167	1	2.40167e-08	4010	50
GO:BP	negative regulation of carbohydrate metabolic process	GO:0045912	39	60616	2.97257e-05	2694	10	0.268828	3554	4	1	-1	-1	0.0414383	4010	7
GO:BP	clathrin-dependent endocytosis	GO:0072583	39	60616	2.97257e-05	2694	10	5.69791e-05	3554	11	1	-1	-1	0.0145939	4010	8
GO:BP	lipid oxidation	GO:0034440	97	60616	2.97915e-05	2694	16	2.36263e-09	3554	25	1	-1	-1	2.84861e-06	4010	22
GO:BP	regulation of hemopoiesis	GO:1903706	316	60616	3.02036e-05	2694	33	2.98356e-07	3554	45	0.628269	167	1	0.00528385	4010	36
GO:BP	type I interferon production	GO:0032606	120	60616	3.19759e-05	2694	18	8.3278e-07	3554	24	0.107893	167	2	1.1006e-08	4010	29
GO:BP	myeloid cell differentiation	GO:0030099	303	60616	3.28338e-05	2694	32	1.2703e-09	3554	49	1	-1	-1	8.5958e-05	4010	41
GO:BP	sphingolipid metabolic process	GO:0006665	144	60616	3.32567e-05	2694	20	2.67153e-17	3554	42	0.412047	167	1	0.00122669	4010	22
GO:BP	nucleobase-containing small molecule biosynthetic process	GO:0034404	77	60616	3.5102e-05	2694	14	1.03205e-07	3554	20	0.0619683	167	2	0.000254826	4010	16
GO:BP	negative regulation of transport	GO:0051051	362	60616	3.5269e-05	2694	36	3.91283e-10	3554	56	1	-1	-1	0.00173135	4010	42
GO:BP	RNA phosphodiester bond hydrolysis	GO:0090501	67	60616	3.5269e-05	2694	13	2.93035e-07	3554	18	0.0514676	167	2	4.62835e-05	4010	16
GO:BP	glucan biosynthetic process	GO:0009250	40	60616	3.7692e-05	2694	10	0.0233619	3554	7	1	-1	-1	0.545431	4010	3
GO:BP	glycogen biosynthetic process	GO:0005978	40	60616	3.7692e-05	2694	10	0.0233619	3554	7	1	-1	-1	0.545431	4010	3
GO:BP	anterograde axonal transport	GO:0008089	40	60616	3.7692e-05	2694	10	0.000385117	3554	10	1	-1	-1	0.209451	4010	5
GO:BP	nucleoside diphosphate phosphorylation	GO:0006165	110	60616	3.77474e-05	2694	17	1.55975e-09	3554	27	0.349441	167	1	7.49715e-05	4010	21
GO:BP	RNA destabilization	GO:0050779	32	60616	3.77474e-05	2694	9	5.31437e-05	3554	10	0.161302	167	1	0.0524825	4010	6
GO:BP	regulation of polysaccharide biosynthetic process	GO:0032885	32	60616	3.77474e-05	2694	9	0.356111	3554	3	1	-1	-1	0.133573	4010	5
GO:BP	maintenance of protein location	GO:0045185	88	60616	3.7764e-05	2694	15	2.54373e-10	3554	25	1	-1	-1	8.80883e-06	4010	20
GO:BP	myeloid cell homeostasis	GO:0002262	88	60616	3.7764e-05	2694	15	0.01621	3554	12	1	-1	-1	0.041453	4010	12
GO:BP	defense response to symbiont	GO:0140546	183	60616	3.84076e-05	2694	23	0.000870483	3554	24	1	-1	-1	1.46378e-07	4010	35
GO:BP	defense response to virus	GO:0051607	183	60616	3.84076e-05	2694	23	0.000870483	3554	24	1	-1	-1	1.46378e-07	4010	35
GO:BP	fat cell differentiation	GO:0045444	158	60616	3.93324e-05	2694	21	0.00164954	3554	21	0.435165	167	1	0.000299068	4010	25
GO:BP	mRNA stabilization	GO:0048255	49	60616	4.0521e-05	2694	11	0.000105638	3554	12	0.212081	167	1	0.667266	4010	3
GO:BP	signal transduction in absence of ligand	GO:0038034	49	60616	4.0521e-05	2694	11	0.0567094	3554	7	1	-1	-1	0.852573	4010	2
GO:BP	extrinsic apoptotic signaling pathway in absence of ligand	GO:0097192	49	60616	4.0521e-05	2694	11	0.0567094	3554	7	1	-1	-1	0.852573	4010	2
GO:BP	somatic diversification of immune receptors	GO:0002200	49	60616	4.0521e-05	2694	11	0.000105638	3554	12	1	-1	-1	0.00571213	4010	10
GO:BP	regulation of oxidative stress-induced intrinsic apoptotic signaling pathway	GO:1902175	25	60616	4.1829e-05	2694	8	0.0365874	3554	5	1	-1	-1	0.0191417	4010	6
GO:BP	positive regulation of transcription from RNA polymerase II promoter in response to stress	GO:0036003	25	60616	4.1829e-05	2694	8	0.0365874	3554	5	1	-1	-1	0.319986	4010	3
GO:BP	protein hydroxylation	GO:0018126	25	60616	4.1829e-05	2694	8	0.00185387	3554	7	1	-1	-1	0.154169	4010	4
GO:BP	positive regulation of protein localization to membrane	GO:1905477	111	60616	4.23369e-05	2694	17	0.0001282	3554	19	0.350793	167	1	0.0240452	4010	15
GO:BP	biological process involved in interaction with symbiont	GO:0051702	89	60616	4.31805e-05	2694	15	0.0175822	3554	12	0.309419	167	1	0.0215082	4010	13
GO:BP	positive regulation of double-strand break repair	GO:2000781	41	60616	4.70948e-05	2694	10	1.63436e-05	3554	12	1	-1	-1	1.24282e-05	4010	13
GO:BP	regulation of protein autophosphorylation	GO:0031952	41	60616	4.70948e-05	2694	10	0.159479	3554	5	0.188908	167	1	0.123123	4010	6
GO:BP	protein localization to lysosome	GO:0061462	41	60616	4.70948e-05	2694	10	0.00803935	3554	8	1	-1	-1	0.215902	4010	5
GO:BP	polysaccharide biosynthetic process	GO:0000271	69	60616	4.84258e-05	2694	13	0.10383	3554	8	1	-1	-1	0.00812833	4010	12
GO:BP	exonucleolytic catabolism of deadenylated mRNA	GO:0043928	33	60616	4.89355e-05	2694	9	0.000416437	3554	9	1	-1	-1	4.20433e-05	4010	11
GO:BP	negative regulation of double-strand break repair	GO:2000780	33	60616	4.89355e-05	2694	9	7.04554e-05	3554	10	0.16357	167	1	0.0196248	4010	7
GO:BP	positive regulation of telomerase activity	GO:0051973	33	60616	4.89355e-05	2694	9	0.00897726	3554	7	1	-1	-1	0.00541976	4010	8
GO:BP	positive regulation of RNA splicing	GO:0033120	33	60616	4.89355e-05	2694	9	0.366324	3554	3	1	-1	-1	0.00541976	4010	8
GO:BP	epiboly	GO:0090504	33	60616	4.89355e-05	2694	9	0.616467	3554	2	1	-1	-1	0.0196248	4010	7
GO:BP	regulation of ERBB signaling pathway	GO:1901184	90	60616	4.92343e-05	2694	15	9.24587e-05	3554	17	1	-1	-1	1.24332e-05	4010	20
GO:BP	stem cell population maintenance	GO:0019827	90	60616	4.92343e-05	2694	15	0.00296534	3554	14	0.310907	167	1	0.00148136	4010	16
GO:BP	negative regulation of hydrolase activity	GO:0051346	296	60616	5.21347e-05	2694	31	0.000339276	3554	35	0.611702	167	1	5.94694e-11	4010	55
GO:BP	regulation of gene silencing by miRNA	GO:0060964	113	60616	5.31489e-05	2694	17	1.11857e-10	3554	29	0.353786	167	1	1.15117e-08	4010	28
GO:BP	execution phase of apoptosis	GO:0097194	80	60616	5.37538e-05	2694	14	0.00296534	3554	13	0.289421	167	1	0.797976	4010	4
GO:BP	regulation of protein acetylation	GO:1901983	60	60616	5.52145e-05	2694	12	2.93333e-07	3554	17	0.242026	167	1	0.00261933	4010	12
GO:BP	protein depolymerization	GO:0051261	91	60616	5.60191e-05	2694	15	4.00307e-07	3554	21	1	-1	-1	0.0251742	4010	13
GO:BP	maintenance of cell number	GO:0098727	91	60616	5.60191e-05	2694	15	0.00324378	3554	14	0.313045	167	1	0.00165386	4010	16
GO:BP	lipid storage	GO:0019915	70	60616	5.62302e-05	2694	13	0.00287203	3554	12	1	-1	-1	0.269332	4010	7
GO:BP	intracellular sterol transport	GO:0032366	26	60616	5.65349e-05	2694	8	0.0425131	3554	5	1	-1	-1	0.32831	4010	3
GO:BP	global genome nucleotide-excision repair	GO:0070911	26	60616	5.65349e-05	2694	8	0.117238	3554	4	0.144972	167	1	0.00115952	4010	8
GO:BP	regulation of protein insertion into mitochondrial membrane involved in apoptotic signaling pathway	GO:1900739	26	60616	5.65349e-05	2694	8	0.0425131	3554	5	1	-1	-1	0.567242	4010	2
GO:BP	regulation of cell cycle checkpoint	GO:1901976	26	60616	5.65349e-05	2694	8	5.74693e-05	3554	9	0.144972	167	1	0.0717118	4010	5
GO:BP	modulation by virus of host process	GO:0019048	26	60616	5.65349e-05	2694	8	0.0425131	3554	5	0.144972	167	1	0.0228171	4010	6
GO:BP	histone phosphorylation	GO:0016572	26	60616	5.65349e-05	2694	8	0.0425131	3554	5	1	-1	-1	0.0717118	4010	5
GO:BP	regulation of protein exit from endoplasmic reticulum	GO:0070861	26	60616	5.65349e-05	2694	8	0.000403377	3554	8	1	-1	-1	0.170126	4010	4
GO:BP	intracellular cholesterol transport	GO:0032367	26	60616	5.65349e-05	2694	8	0.0425131	3554	5	1	-1	-1	0.32831	4010	3
GO:BP	positive regulation of protein insertion into mitochondrial membrane involved in apoptotic signaling pathway	GO:1900740	26	60616	5.65349e-05	2694	8	0.0425131	3554	5	1	-1	-1	0.567242	4010	2
GO:BP	multicellular organismal homeostasis	GO:0048871	401	60616	5.79136e-05	2694	38	0.000140406	3554	45	1	-1	-1	2.65142e-06	4010	55
GO:BP	vesicle transport along microtubule	GO:0047496	42	60616	5.79136e-05	2694	10	2.11471e-05	3554	12	1	-1	-1	0.00681998	4010	9
GO:BP	actin nucleation	GO:0045010	42	60616	5.79136e-05	2694	10	0.000580666	3554	10	1	-1	-1	0.00681998	4010	9
GO:BP	cellular response to acid chemical	GO:0071229	42	60616	5.79136e-05	2694	10	0.0289877	3554	7	1	-1	-1	0.00681998	4010	9
GO:BP	phagosome maturation	GO:0090382	42	60616	5.79136e-05	2694	10	0.000580666	3554	10	1	-1	-1	0.380801	4010	4
GO:BP	regulation of posttranscriptional gene silencing	GO:0060147	114	60616	5.90053e-05	2694	17	2.57269e-11	3554	30	0.35478	167	1	1.42039e-08	4010	28
GO:BP	regulation of gene silencing by RNA	GO:0060966	114	60616	5.90053e-05	2694	17	2.57269e-11	3554	30	0.35478	167	1	1.42039e-08	4010	28
GO:BP	response to acid chemical	GO:0001101	51	60616	5.90053e-05	2694	11	0.0682075	3554	7	1	-1	-1	0.00762059	4010	10
GO:BP	activation of MAPK activity	GO:0000187	126	60616	6.07105e-05	2694	18	1.39371e-07	3554	26	0.379204	167	1	0.144588	4010	13
GO:BP	tRNA-containing ribonucleoprotein complex export from nucleus	GO:0071431	34	60616	6.22617e-05	2694	9	2.22216e-08	3554	14	0.166385	167	1	0.00658851	4010	8
GO:BP	tRNA export from nucleus	GO:0006409	34	60616	6.22617e-05	2694	9	2.22216e-08	3554	14	0.166385	167	1	0.00658851	4010	8
GO:BP	modulation by symbiont of host process	GO:0044003	34	60616	6.22617e-05	2694	9	0.0354161	3554	6	0.166385	167	1	0.0228171	4010	7
GO:BP	viral RNA genome replication	GO:0039694	34	60616	6.22617e-05	2694	9	0.100235	3554	5	0.0194756	167	2	0.000322916	4010	10
GO:BP	positive regulation of peptidase activity	GO:0010952	176	60616	6.27305e-05	2694	22	3.07865e-07	3554	31	1	-1	-1	0.00147944	4010	25
GO:BP	protein processing	GO:0016485	189	60616	6.27831e-05	2694	23	3.61489e-05	3554	28	1	-1	-1	0.00767746	4010	24
GO:BP	regulation of stress-activated MAPK cascade	GO:0032872	164	60616	6.73478e-05	2694	21	6.41367e-05	3554	25	1	-1	-1	3.55522e-06	4010	30
GO:BP	fibroblast growth factor receptor signaling pathway	GO:0008543	104	60616	7.00716e-05	2694	16	0.0230046	3554	13	1	-1	-1	0.104262	4010	12
GO:BP	lipid localization	GO:0010876	390	60616	7.20551e-05	2694	37	3.37597e-15	3554	69	0.692724	167	1	0.000706106	4010	46
GO:BP	protein dealkylation	GO:0008214	27	60616	7.5712e-05	2694	8	0.283434	3554	3	1	-1	-1	0.0818529	4010	5
GO:BP	protein localization to chromatin	GO:0071168	27	60616	7.5712e-05	2694	8	0.0130136	3554	6	1	-1	-1	0.00148445	4010	8
GO:BP	regulation of glucan biosynthetic process	GO:0010962	27	60616	7.5712e-05	2694	8	0.283434	3554	3	1	-1	-1	0.581988	4010	2
GO:BP	protein demethylation	GO:0006482	27	60616	7.5712e-05	2694	8	0.283434	3554	3	1	-1	-1	0.0818529	4010	5
GO:BP	regulation of protein export from nucleus	GO:0046825	27	60616	7.5712e-05	2694	8	0.0130136	3554	6	1	-1	-1	0.0270564	4010	6
GO:BP	regulation of glycogen biosynthetic process	GO:0005979	27	60616	7.5712e-05	2694	8	0.283434	3554	3	1	-1	-1	0.581988	4010	2
GO:BP	regulation of transcription elongation from RNA polymerase II promoter	GO:0034243	27	60616	7.5712e-05	2694	8	0.000532711	3554	8	0.013974	167	2	0.0818529	4010	5
GO:BP	protein localization to vacuole	GO:0072665	62	60616	7.62441e-05	2694	12	8.19069e-08	3554	18	1	-1	-1	0.0263805	4010	10
GO:BP	response to arsenic-containing substance	GO:0046685	20	60616	7.62441e-05	2694	7	0.392686	3554	2	1	-1	-1	0.0997832	4010	4
GO:BP	stress granule assembly	GO:0034063	20	60616	7.62441e-05	2694	7	0.00303211	3554	6	1	-1	-1	0.0997832	4010	4
GO:BP	nuclear-transcribed mRNA catabolic process, exonucleolytic	GO:0000291	35	60616	7.93718e-05	2694	9	1.94074e-05	3554	11	1	-1	-1	7.4982e-05	4010	11
GO:BP	negative regulation of DNA repair	GO:0045738	35	60616	7.93718e-05	2694	9	0.000120278	3554	10	0.169442	167	1	0.00194292	4010	9
GO:BP	positive regulation of DNA recombination	GO:0045911	35	60616	7.93718e-05	2694	9	0.000659111	3554	9	1	-1	-1	0.00194292	4010	9
GO:BP	regulation of stress-activated protein kinase signaling cascade	GO:0070302	166	60616	8.02323e-05	2694	21	2.8038e-05	3554	26	1	-1	-1	4.59143e-06	4010	30
GO:BP	cellular response to glucose starvation	GO:0042149	44	60616	8.79698e-05	2694	10	0.000848367	3554	10	1	-1	-1	0.00262036	4010	10
GO:BP	purine nucleoside bisphosphate biosynthetic process	GO:0034033	63	60616	8.96982e-05	2694	12	6.25076e-07	3554	17	1	-1	-1	0.00123774	4010	13
GO:BP	nucleoside bisphosphate biosynthetic process	GO:0033866	63	60616	8.96982e-05	2694	12	6.25076e-07	3554	17	1	-1	-1	0.00123774	4010	13
GO:BP	ribonucleoside bisphosphate biosynthetic process	GO:0034030	63	60616	8.96982e-05	2694	12	6.25076e-07	3554	17	1	-1	-1	0.00123774	4010	13
GO:BP	regulation of epidermal growth factor receptor signaling pathway	GO:0042058	84	60616	9.21396e-05	2694	14	3.80782e-05	3554	17	1	-1	-1	0.000213582	4010	17
GO:BP	protein secretion	GO:0009306	277	60616	9.49955e-05	2694	29	1.69893e-08	3554	44	0.59188	167	1	0.034579	4010	29
GO:BP	peptide secretion	GO:0002790	306	60616	9.59164e-05	2694	31	4.26739e-08	3554	46	0.61971	167	1	0.0402612	4010	31
GO:BP	polyol metabolic process	GO:0019751	107	60616	9.90566e-05	2694	16	1.96555e-08	3554	25	1	-1	-1	0.0179844	4010	15
GO:BP	ncRNA catabolic process	GO:0034661	36	60616	0.000100433	2694	9	3.68446e-06	3554	12	0.173073	167	1	0.029747	4010	7
GO:BP	regulation of autophagosome assembly	GO:2000785	36	60616	0.000100433	2694	9	2.58031e-05	3554	11	1	-1	-1	0.00924572	4010	8
GO:BP	non-motile cilium assembly	GO:1905515	36	60616	0.000100433	2694	9	0.0453168	3554	6	0.173073	167	1	0.00238081	4010	9
GO:BP	deoxyribonucleotide metabolic process	GO:0009262	28	60616	0.000100433	2694	8	0.140844	3554	4	0.151336	167	1	0.00190057	4010	8
GO:BP	N-terminal protein amino acid modification	GO:0031365	28	60616	0.000100433	2694	8	0.0036125	3554	7	0.151336	167	1	0.201683	4010	4
GO:BP	establishment of protein localization to extracellular region	GO:0035592	278	60616	0.000101099	2694	29	1.89485e-08	3554	44	0.591967	167	1	0.036063	4010	29
GO:BP	regulation of type I interferon production	GO:0032479	119	60616	0.000101642	2694	17	7.09557e-07	3554	24	0.107011	167	2	9.0313e-09	4010	29
GO:BP	positive regulation of mitotic cell cycle	GO:0045931	96	60616	0.000103826	2694	15	0.000659111	3554	16	0.0835012	167	2	2.12247e-10	4010	28
GO:BP	cellular polysaccharide biosynthetic process	GO:0033692	64	60616	0.000104991	2694	12	0.0754036	3554	8	1	-1	-1	0.0684771	4010	9
GO:BP	regulation of vacuole organization	GO:0044088	45	60616	0.000107303	2694	10	4.38314e-05	3554	12	1	-1	-1	0.0106229	4010	9
GO:BP	regulation of centriole replication	GO:0046599	21	60616	0.000107818	2694	7	0.0726451	3554	4	1	-1	-1	0.475523	4010	2
GO:BP	mRNA modification	GO:0016556	21	60616	0.000107818	2694	7	0.0726451	3554	4	0.00914744	167	2	0.250562	4010	3
GO:BP	modulation by symbiont of host cellular process	GO:0044068	21	60616	0.000107818	2694	7	0.0726451	3554	4	0.129665	167	1	0.250562	4010	3
GO:BP	negative regulation of telomere maintenance via telomerase	GO:0032211	21	60616	0.000107818	2694	7	0.0726451	3554	4	1	-1	-1	0.113101	4010	4
GO:BP	negative regulation of gene expression, epigenetic	GO:0045814	120	60616	0.000112911	2694	17	0.00262506	3554	17	1	-1	-1	2.9677e-05	4010	23
GO:BP	actomyosin structure organization	GO:0031032	171	60616	0.000123599	2694	21	1.24339e-08	3554	33	1	-1	-1	0.188265	4010	16
GO:BP	mitochondrion localization	GO:0051646	37	60616	0.000126285	2694	9	0.000196208	3554	10	1	-1	-1	0.00288794	4010	9
GO:BP	negative regulation of cellular carbohydrate metabolic process	GO:0010677	37	60616	0.000126285	2694	9	0.239363	3554	4	1	-1	-1	0.0883802	4010	6
GO:BP	histone ubiquitination	GO:0016574	46	60616	0.000129856	2694	10	3.641e-09	3554	17	0.204447	167	1	0.000973914	4010	11
GO:BP	snRNA metabolic process	GO:0016073	46	60616	0.000129856	2694	10	0.00464718	3554	9	0.00222259	167	3	0.000223533	4010	12
GO:BP	endosome to lysosome transport	GO:0008333	46	60616	0.000129856	2694	10	0.108703	3554	6	1	-1	-1	0.00363485	4010	10
GO:BP	regulation of endoplasmic reticulum unfolded protein response	GO:1900101	29	60616	0.000130397	2694	8	0.060876	3554	5	0.153501	167	1	0.00239024	4010	8
GO:BP	protein K11-linked ubiquitination	GO:0070979	29	60616	0.000130397	2694	8	0.0044415	3554	7	0.153501	167	1	0.00239024	4010	8
GO:BP	positive regulation of viral life cycle	GO:1903902	29	60616	0.000130397	2694	8	0.836688	3554	1	0.153501	167	1	0.0103881	4010	7
GO:BP	protein localization to Golgi apparatus	GO:0034067	29	60616	0.000130397	2694	8	0.000878149	3554	8	0.153501	167	1	0.0998908	4010	5
GO:BP	RNA phosphodiester bond hydrolysis, endonucleolytic	GO:0090502	29	60616	0.000130397	2694	8	0.017987	3554	6	1	-1	-1	0.379673	4010	3
GO:BP	antigen processing and presentation of peptide antigen via MHC class I	GO:0002474	98	60616	0.000130856	2694	15	1.50801e-08	3554	24	0.327911	167	1	8.35613e-07	4010	23
GO:BP	regulation of viral genome replication	GO:0045069	98	60616	0.000130856	2694	15	0.000264697	3554	17	0.08597	167	2	2.00422e-07	4010	24
GO:BP	meiotic nuclear division	GO:0140013	134	60616	0.000135167	2694	18	0.109826	3554	13	0.00380774	167	4	1.96969e-05	4010	25
GO:BP	vesicle cytoskeletal trafficking	GO:0099518	66	60616	0.000142084	2694	12	1.25478e-06	3554	17	1	-1	-1	0.0157228	4010	11
GO:BP	regulation of protein polymerization	GO:0032271	186	60616	0.000142353	2694	22	7.55345e-16	3554	46	0.476208	167	1	6.01006e-06	4010	32
GO:BP	positive regulation of secretion by cell	GO:1903532	186	60616	0.000142353	2694	22	2.72634e-05	3554	28	0.476208	167	1	0.0122877	4010	23
GO:BP	positive regulation of macroautophagy	GO:0016239	56	60616	0.000142366	2694	11	6.23764e-07	3554	16	0.231408	167	1	0.0820918	4010	8
GO:BP	protein localization to chromosome, centromeric region	GO:0071459	22	60616	0.00014868	2694	7	0.000113466	3554	8	1	-1	-1	0.269332	4010	3
GO:BP	regulation of chromatin assembly	GO:0010847	22	60616	0.00014868	2694	7	0.0230046	3554	5	0.133152	167	1	0.0409962	4010	5
GO:BP	positive regulation of transcription from RNA polymerase II promoter involved in cellular response to chemical stimulus	GO:1901522	22	60616	0.00014868	2694	7	0.207649	3554	3	1	-1	-1	0.010853	4010	6
GO:BP	positive regulation of smoothened signaling pathway	GO:0045880	22	60616	0.00014868	2694	7	0.0230046	3554	5	1	-1	-1	0.269332	4010	3
GO:BP	nucleotide-excision repair, DNA duplex unwinding	GO:0000717	22	60616	0.00014868	2694	7	0.0832414	3554	4	0.133152	167	1	0.00212878	4010	7
GO:BP	erythrocyte homeostasis	GO:0034101	77	60616	0.000151853	2694	13	0.00621211	3554	12	1	-1	-1	0.0177805	4010	12
GO:BP	heterochromatin organization	GO:0070828	77	60616	0.000151853	2694	13	0.00621211	3554	12	0.281142	167	1	0.000852766	4010	15
GO:BP	positive regulation of MAP kinase activity	GO:0043406	187	60616	0.000153687	2694	22	1.18252e-06	3554	31	0.173073	167	2	0.0402612	4010	21
GO:BP	negative regulation of cell growth	GO:0030308	148	60616	0.000154936	2694	19	3.41783e-05	3554	24	1	-1	-1	0.000281829	4010	24
GO:BP	protein localization to extracellular region	GO:0071692	285	60616	0.000155334	2694	29	1.3804e-08	3554	45	0.600108	167	1	0.029747	4010	30
GO:BP	early endosome to late endosome transport	GO:0045022	38	60616	0.00015535	2694	9	0.00121564	3554	9	1	-1	-1	0.000167708	4010	11
GO:BP	positive regulation of protein acetylation	GO:1901985	38	60616	0.00015535	2694	9	0.000246435	3554	10	0.179184	167	1	0.097139	4010	6
GO:BP	regulation of cilium assembly	GO:1902017	47	60616	0.000155683	2694	10	0.0171595	3554	8	1	-1	-1	5.94881e-05	4010	13
GO:BP	p38MAPK cascade	GO:0038066	47	60616	0.000155683	2694	10	0.365215	3554	4	1	-1	-1	0.168301	4010	6
GO:BP	negative regulation of cold-induced thermogenesis	GO:0120163	47	60616	0.000155683	2694	10	0.212962	3554	5	1	-1	-1	0.284964	4010	5
GO:BP	positive regulation of secretion	GO:0051047	201	60616	0.000159666	2694	23	4.1614e-05	3554	29	0.493689	167	1	0.0155074	4010	24
GO:BP	energy reserve metabolic process	GO:0006112	67	60616	0.000163985	2694	12	0.000149339	3554	14	1	-1	-1	0.144588	4010	8
GO:BP	negative regulation of proteolysis involved in cellular protein catabolic process	GO:1903051	57	60616	0.000166571	2694	11	2.37987e-05	3554	14	0.0409734	167	2	0.000112013	4010	14
GO:BP	regulation of defense response to virus	GO:0050688	57	60616	0.000166571	2694	11	0.00173856	3554	11	1	-1	-1	0.00167686	4010	12
GO:BP	rRNA transcription	GO:0009303	30	60616	0.000167148	2694	8	2.89611e-05	3554	10	0.156334	167	1	0.0402612	4010	6
GO:BP	modulation by host of viral process	GO:0044788	30	60616	0.000167148	2694	8	0.325742	3554	3	1	-1	-1	0.0122877	4010	7
GO:BP	response to inorganic substance	GO:0010035	331	60616	0.000171215	2694	32	8.03591e-18	3554	67	0.643415	167	1	0.000140894	4010	43
GO:BP	regulation of glucose metabolic process	GO:0010906	78	60616	0.000172414	2694	13	0.00236676	3554	13	1	-1	-1	0.00798626	4010	13
GO:BP	DNA-dependent DNA replication maintenance of fidelity	GO:0045005	48	60616	0.000187011	2694	10	7.59015e-09	3554	17	0.00251222	167	3	0.00498045	4010	10
GO:BP	positive regulation of ATPase activity	GO:0032781	39	60616	0.000190728	2694	9	0.00146934	3554	9	1	-1	-1	0.00415139	4010	9
GO:BP	phosphatidylinositol phosphorylation	GO:0046854	39	60616	0.000190728	2694	9	0.00608746	3554	8	1	-1	-1	0.204715	4010	5
GO:BP	intrinsic apoptotic signaling pathway by p53 class mediator	GO:0072332	58	60616	0.000195317	2694	11	2.90802e-05	3554	14	0.236305	167	1	0.166711	4010	7
GO:BP	glycogen metabolic process	GO:0005977	58	60616	0.000195317	2694	11	0.000131846	3554	13	1	-1	-1	0.095515	4010	8
GO:BP	negative regulation of protein kinase B signaling	GO:0051898	58	60616	0.000195317	2694	11	0.0482133	3554	8	1	-1	-1	0.166711	4010	7
GO:BP	divalent inorganic cation homeostasis	GO:0072507	410	60616	0.000196857	2694	37	0.000832876	3554	43	1	-1	-1	0.0219258	4010	41
GO:BP	cellular calcium ion homeostasis	GO:0006874	364	60616	0.000198754	2694	34	0.00341906	3554	37	1	-1	-1	0.0241837	4010	37
GO:BP	nucleotide-excision repair, DNA damage recognition	GO:0000715	23	60616	0.000199851	2694	7	0.226564	3554	3	0.135728	167	1	6.4979e-05	4010	9
GO:BP	nucleotide-excision repair, DNA gap filling	GO:0006297	23	60616	0.000199851	2694	7	0.0948594	3554	4	0.135728	167	1	6.4979e-05	4010	9
GO:BP	positive regulation of transcription by RNA polymerase I	GO:0045943	23	60616	0.000199851	2694	7	0.0948594	3554	4	0.135728	167	1	0.276979	4010	3
GO:BP	positive regulation of histone acetylation	GO:0035066	23	60616	0.000199851	2694	7	0.00625968	3554	6	1	-1	-1	0.134189	4010	4
GO:BP	regulation of actin nucleation	GO:0051125	23	60616	0.000199851	2694	7	0.0948594	3554	4	1	-1	-1	0.0483101	4010	5
GO:BP	lipid droplet organization	GO:0034389	23	60616	0.000199851	2694	7	0.0948594	3554	4	1	-1	-1	0.276979	4010	3
GO:BP	response to fibroblast growth factor	GO:0071774	126	60616	0.000203202	2694	17	0.0098872	3554	16	0.379204	167	1	0.0587514	4010	15
GO:BP	synaptic vesicle cycle	GO:0099504	114	60616	0.000207004	2694	16	5.74693e-05	3554	20	1	-1	-1	0.00641547	4010	17
GO:BP	apoptotic nuclear changes	GO:0030262	31	60616	0.000213019	2694	8	0.338292	3554	3	0.157856	167	1	0.410095	4010	3
GO:BP	regulation of transcription by RNA polymerase I	GO:0006356	31	60616	0.000213019	2694	8	0.178384	3554	4	0.157856	167	1	0.00367592	4010	8
GO:BP	hexose biosynthetic process	GO:0019319	69	60616	0.000216742	2694	12	1.18646e-05	3554	16	1	-1	-1	0.0206552	4010	11
GO:BP	heterochromatin assembly	GO:0031507	69	60616	0.000216742	2694	12	0.00254288	3554	12	0.263298	167	1	0.0206552	4010	11
GO:BP	positive regulation of endopeptidase activity	GO:0010950	165	60616	0.000217688	2694	20	8.31122e-07	3554	29	1	-1	-1	0.00137796	4010	24
GO:BP	regulation of cell-substrate adhesion	GO:0010810	165	60616	0.000217688	2694	20	0.00120372	3554	22	1	-1	-1	0.0030232	4010	23
GO:BP	cellular divalent inorganic cation homeostasis	GO:0072503	397	60616	0.000222116	2694	36	0.00267515	3554	40	1	-1	-1	0.0320904	4010	39
GO:BP	positive regulation of actin filament polymerization	GO:0030838	80	60616	0.000222707	2694	13	0.000954244	3554	14	1	-1	-1	0.000400375	4010	16
GO:BP	maintenance of protein location in cell	GO:0032507	59	60616	0.000227467	2694	11	0.000156914	3554	13	1	-1	-1	1.65768e-06	4010	17
GO:BP	glucan metabolic process	GO:0044042	59	60616	0.000227467	2694	11	0.000156914	3554	13	1	-1	-1	0.0999086	4010	8
GO:BP	cellular glucan metabolic process	GO:0006073	59	60616	0.000227467	2694	11	0.000156914	3554	13	1	-1	-1	0.0999086	4010	8
GO:BP	vesicle-mediated transport between endosomal compartments	GO:0098927	40	60616	0.000232767	2694	9	0.00175618	3554	9	1	-1	-1	0.000275115	4010	11
GO:BP	polysaccharide metabolic process	GO:0005976	92	60616	0.000243714	2694	14	0.0035722	3554	14	1	-1	-1	6.17103e-05	4010	19
GO:BP	stress fiber assembly	GO:0043149	92	60616	0.000243714	2694	14	0.00125449	3554	15	1	-1	-1	0.0549581	4010	12
GO:BP	contractile actin filament bundle assembly	GO:0030038	92	60616	0.000243714	2694	14	0.00125449	3554	15	1	-1	-1	0.0549581	4010	12
GO:BP	vesicle-mediated transport in synapse	GO:0099003	116	60616	0.000253407	2694	16	7.39463e-05	3554	20	1	-1	-1	0.00760055	4010	17
GO:BP	epithelial cell migration	GO:0010631	339	60616	0.000263545	2694	32	0.00100876	3554	37	0.649993	167	1	0.00168786	4010	40
GO:BP	regulation of mitochondrial membrane potential	GO:0051881	50	60616	0.00026366	2694	10	0.000580666	3554	11	1	-1	-1	0.111321	4010	7
GO:BP	3'-UTR-mediated mRNA stabilization	GO:0070935	24	60616	0.000266363	2694	7	0.0316663	3554	5	0.139242	167	1	0.818628	4010	1
GO:BP	deoxyribose phosphate metabolic process	GO:0019692	24	60616	0.000266363	2694	7	0.234425	3554	3	0.139242	167	1	0.00357665	4010	7
GO:BP	response to gamma radiation	GO:0010332	24	60616	0.000266363	2694	7	0.0316663	3554	5	1	-1	-1	0.0162222	4010	6
GO:BP	2'-deoxyribonucleotide metabolic process	GO:0009394	24	60616	0.000266363	2694	7	0.234425	3554	3	0.139242	167	1	0.00357665	4010	7
GO:BP	histone demethylation	GO:0016577	24	60616	0.000266363	2694	7	0.467228	3554	2	1	-1	-1	0.0561283	4010	5
GO:BP	positive regulation of response to endoplasmic reticulum stress	GO:1905898	32	60616	0.000268006	2694	8	0.0833178	3554	5	0.0177222	167	2	0.00018641	4010	10
GO:BP	microtubule nucleation	GO:0007020	32	60616	0.000268006	2694	8	0.000324917	3554	9	1	-1	-1	0.00018641	4010	10
GO:BP	epiboly involved in wound healing	GO:0090505	32	60616	0.000268006	2694	8	0.602313	3554	2	1	-1	-1	0.0172131	4010	7
GO:BP	wound healing, spreading of cells	GO:0044319	32	60616	0.000268006	2694	8	0.602313	3554	2	1	-1	-1	0.0172131	4010	7
GO:BP	calcium ion homeostasis	GO:0055074	370	60616	0.000268244	2694	34	0.00444709	3554	37	1	-1	-1	0.0122877	4010	39
GO:BP	regulation of histone acetylation	GO:0035065	41	60616	0.000281489	2694	9	2.47159e-06	3554	13	1	-1	-1	0.00152406	4010	10
GO:BP	ephrin receptor signaling pathway	GO:0048013	82	60616	0.000284046	2694	13	6.10839e-08	3554	21	1	-1	-1	0.0275838	4010	12
GO:BP	negative regulation of response to biotic stimulus	GO:0002832	82	60616	0.000284046	2694	13	0.0242068	3554	11	1	-1	-1	0.378299	4010	7
GO:BP	epithelium migration	GO:0090132	341	60616	0.000290555	2694	32	0.00112197	3554	37	0.651952	167	1	0.00188762	4010	40
GO:BP	regulation of plasma membrane bounded cell projection assembly	GO:0120032	156	60616	0.000303694	2694	19	9.26217e-06	3554	26	1	-1	-1	1.24437e-10	4010	37
GO:BP	actin filament polymerization	GO:0030041	156	60616	0.000303694	2694	19	1.13028e-09	3554	33	1	-1	-1	3.38027e-05	4010	27
GO:BP	nucleotide catabolic process	GO:0009166	51	60616	0.000309839	2694	10	0.000690037	3554	11	0.218465	167	1	0.000143481	4010	13
GO:BP	negative regulation of ERBB signaling pathway	GO:1901185	51	60616	0.000309839	2694	10	0.000156914	3554	12	1	-1	-1	0.00229694	4010	11
GO:BP	I-kappaB kinase/NF-kappaB signaling	GO:0007249	268	60616	0.000318376	2694	27	1.84789e-10	3554	47	0.100039	167	3	1.3588e-09	4010	49
GO:BP	cell death in response to oxidative stress	GO:0036473	83	60616	0.000321698	2694	13	0.000122061	3554	16	1	-1	-1	0.0615534	4010	11
GO:BP	positive regulation of mitotic cell cycle phase transition	GO:1901992	72	60616	0.000324139	2694	12	0.00113305	3554	13	0.0563742	167	2	1.00207e-08	4010	22
GO:BP	peroxisomal transport	GO:0043574	72	60616	0.000324139	2694	12	3.07409e-08	3554	20	0.269685	167	1	2.92575e-05	4010	17
GO:BP	receptor-mediated endocytosis	GO:0006898	298	60616	0.000327242	2694	29	7.11263e-10	3554	49	1	-1	-1	0.00109315	4010	37
GO:BP	regulation of cell projection assembly	GO:0060491	157	60616	0.000329551	2694	19	1.03908e-05	3554	26	1	-1	-1	1.49935e-10	4010	37
GO:BP	receptor catabolic process	GO:0032801	33	60616	0.000334319	2694	8	0.0314779	3554	6	1	-1	-1	0.00024628	4010	10
GO:BP	cellular component disassembly involved in execution phase of apoptosis	GO:0006921	33	60616	0.000334319	2694	8	0.195425	3554	4	0.16357	167	1	0.447765	4010	3
GO:BP	negative regulation of intracellular protein transport	GO:0090317	33	60616	0.000334319	2694	8	0.092868	3554	5	1	-1	-1	0.0589582	4010	6
GO:BP	negative regulation of protein dephosphorylation	GO:0035308	33	60616	0.000334319	2694	8	0.092868	3554	5	0.16357	167	1	0.0196248	4010	7
GO:BP	thioester metabolic process	GO:0035383	95	60616	0.000340135	2694	14	1.87492e-07	3554	22	0.320484	167	1	0.00259311	4010	16
GO:BP	acyl-CoA metabolic process	GO:0006637	95	60616	0.000340135	2694	14	1.87492e-07	3554	22	0.320484	167	1	0.00259311	4010	16
GO:BP	negative regulation of ubiquitin-dependent protein catabolic process	GO:2000059	42	60616	0.000340135	2694	9	0.000580666	3554	10	0.0268569	167	2	8.76937e-05	4010	12
GO:BP	regulation of telomere capping	GO:1904353	25	60616	0.000348177	2694	7	0.00185387	3554	7	1	-1	-1	0.0651137	4010	5
GO:BP	tissue migration	GO:0090130	345	60616	0.00035758	2694	32	0.00137807	3554	37	0.655179	167	1	0.00232729	4010	40
GO:BP	glycosyl compound metabolic process	GO:1901657	84	60616	0.000362085	2694	13	5.40251e-10	3554	24	0.0696023	167	2	0.00563175	4010	14
GO:BP	monosaccharide biosynthetic process	GO:0046364	73	60616	0.000369329	2694	12	5.56198e-06	3554	17	1	-1	-1	0.0122877	4010	12
GO:BP	cell morphogenesis involved in neuron differentiation	GO:0048667	424	60616	0.000377229	2694	37	2.20719e-23	3554	87	0.717174	167	1	1.4391e-06	4010	58
GO:BP	regulation of Ras protein signal transduction	GO:0046578	146	60616	0.000390519	2694	18	2.74457e-05	3554	24	0.135957	167	2	8.34871e-05	4010	25
GO:BP	forebrain development	GO:0030900	146	60616	0.000390519	2694	18	0.000607147	3554	21	1	-1	-1	0.00729694	4010	20
GO:BP	regulation of myeloid cell differentiation	GO:0045637	200	60616	0.000393773	2694	22	5.06128e-06	3554	31	1	-1	-1	0.0146028	4010	24
GO:BP	sulfur compound biosynthetic process	GO:0044272	173	60616	0.000406136	2694	20	4.4888e-09	3554	34	0.159034	167	2	1.08047e-05	4010	30
GO:BP	mononuclear cell differentiation	GO:1903131	287	60616	0.000406561	2694	28	0.00609588	3554	30	0.276646	167	2	0.181583	4010	25
GO:BP	cellular polysaccharide metabolic process	GO:0044264	85	60616	0.000406702	2694	13	0.00171451	3554	14	1	-1	-1	0.00629353	4010	14
GO:BP	microtubule depolymerization	GO:0007019	43	60616	0.000408411	2694	9	0.000703209	3554	10	1	-1	-1	0.242712	4010	5
GO:BP	regulation of protein deacetylation	GO:0090311	34	60616	0.00041469	2694	8	0.0354161	3554	6	1	-1	-1	0.0660221	4010	6
GO:BP	release of cytochrome c from mitochondria	GO:0001836	53	60616	0.000427401	2694	10	9.84882e-06	3554	14	1	-1	-1	0.0659279	4010	8
GO:BP	positive regulation of peptidyl-lysine acetylation	GO:2000758	26	60616	0.000450408	2694	7	0.00236676	3554	7	0.144972	167	1	0.0717118	4010	5
GO:BP	exit from mitosis	GO:0010458	26	60616	0.000450408	2694	7	0.0425131	3554	5	0.144972	167	1	0.0228171	4010	6
GO:BP	regulation of I-kappaB kinase/NF-kappaB signaling	GO:0043122	231	60616	0.000472674	2694	24	7.3676e-08	3554	38	0.221136	167	2	2.9373e-08	4010	42
GO:BP	hippo signaling	GO:0035329	44	60616	0.000488815	2694	9	3.46297e-05	3554	12	1	-1	-1	0.13832	4010	6
GO:BP	pigment biosynthetic process	GO:0046148	44	60616	0.000488815	2694	9	0.000181447	3554	11	0.19854	167	1	0.599817	4010	3
GO:BP	somatic diversification of immunoglobulins	GO:0016445	44	60616	0.000488815	2694	9	0.000181447	3554	11	1	-1	-1	0.00262036	4010	10
GO:BP	lymphocyte differentiation	GO:0030098	246	60616	0.000488904	2694	25	0.00125758	3554	29	0.236305	167	2	0.224194	4010	21
GO:BP	regulation of actin polymerization or depolymerization	GO:0008064	149	60616	0.00050155	2694	18	1.40863e-09	3554	32	1	-1	-1	1.45876e-05	4010	27
GO:BP	protein ADP-ribosylation	GO:0006471	35	60616	0.000511438	2694	8	0.110518	3554	5	1	-1	-1	0.00194292	4010	9
GO:BP	negative regulation of growth	GO:0045926	190	60616	0.000514652	2694	21	0.000104475	3554	27	0.481102	167	1	0.000161423	4010	29
GO:BP	meiosis I cell cycle process	GO:0061982	99	60616	0.000520333	2694	14	0.016078	3554	13	0.0014539	167	4	0.000521915	4010	18
GO:BP	cellular response to fibroblast growth factor stimulus	GO:0044344	124	60616	0.000536039	2694	16	0.00853966	3554	16	1	-1	-1	0.0526136	4010	15
GO:BP	regulation of actin filament length	GO:0030832	150	60616	0.000540455	2694	18	1.68046e-09	3554	32	1	-1	-1	1.6551e-05	4010	27
GO:BP	regulation of cell development	GO:0060284	323	60616	0.000553651	2694	30	1.2986e-09	3554	51	1	-1	-1	1.76134e-05	4010	45
GO:BP	gamete generation	GO:0007276	354	60616	0.000558125	2694	32	0.000149902	3554	41	0.66163	167	1	0.0263153	4010	36
GO:BP	regulation of peptide secretion	GO:0002791	234	60616	0.000567679	2694	24	0.000580666	3554	29	0.537437	167	1	0.097139	4010	23
GO:BP	positive regulation of erythrocyte differentiation	GO:0045648	27	60616	0.000574037	2694	7	0.130176	3554	4	1	-1	-1	0.183589	4010	4
GO:BP	pigment granule organization	GO:0048753	27	60616	0.000574037	2694	7	0.130176	3554	4	1	-1	-1	0.348581	4010	3
GO:BP	melanosome organization	GO:0032438	27	60616	0.000574037	2694	7	0.130176	3554	4	1	-1	-1	0.348581	4010	3
GO:BP	regulation of chromatin assembly or disassembly	GO:0001672	27	60616	0.000574037	2694	7	0.0130136	3554	6	0.148441	167	1	0.00703534	4010	7
GO:BP	regulation of peptidyl-lysine acetylation	GO:2000756	45	60616	0.000575978	2694	9	1.17923e-06	3554	14	0.201861	167	1	0.000802284	4010	11
GO:BP	positive regulation of organelle assembly	GO:1902117	55	60616	0.000575978	2694	10	1.55182e-05	3554	14	1	-1	-1	1.63808e-05	4010	15
GO:BP	nucleoside phosphate catabolic process	GO:1901292	55	60616	0.000575978	2694	10	0.000327528	3554	12	0.229853	167	1	7.49715e-05	4010	14
GO:BP	positive regulation of neuron death	GO:1901216	55	60616	0.000575978	2694	10	0.0914031	3554	7	1	-1	-1	0.140417	4010	7
GO:BP	morphogenesis of an epithelial sheet	GO:0002011	45	60616	0.000575978	2694	9	0.100044	3554	6	1	-1	-1	0.0303705	4010	8
GO:BP	negative regulation of ion transport	GO:0043271	264	60616	0.000590834	2694	26	8.38348e-05	3554	34	1	-1	-1	0.00679624	4010	31
GO:BP	actin filament bundle organization	GO:0061572	138	60616	0.000591378	2694	17	0.000281529	3554	21	1	-1	-1	0.00866283	4010	19
GO:BP	cytochrome complex assembly	GO:0017004	36	60616	0.000618778	2694	8	3.68446e-06	3554	12	0.173073	167	1	1.68778e-05	4010	12
GO:BP	intra-Golgi vesicle-mediated transport	GO:0006891	36	60616	0.000618778	2694	8	2.58031e-05	3554	11	1	-1	-1	9.87818e-05	4010	11
GO:BP	negative regulation of viral process	GO:0048525	113	60616	0.000618778	2694	15	5.1003e-05	3554	20	0.353786	167	1	0.000334332	4010	20
GO:BP	maintenance of protein localization in organelle	GO:0072595	36	60616	0.000618778	2694	8	0.000154332	3554	10	1	-1	-1	0.000528002	4010	10
GO:BP	response to estrogen	GO:0043627	36	60616	0.000618778	2694	8	0.111057	3554	5	1	-1	-1	0.029747	4010	7
GO:BP	regulation of actomyosin structure organization	GO:0110020	89	60616	0.000634784	2694	13	0.000893585	3554	15	1	-1	-1	0.087708	4010	11
GO:BP	positive regulation of epithelial cell migration	GO:0010634	166	60616	0.000660477	2694	19	0.0801771	3554	16	0.445302	167	1	0.0032698	4010	23
GO:BP	intracellular pH reduction	GO:0051452	46	60616	0.000680826	2694	9	1.58623e-06	3554	14	0.204447	167	1	0.0825644	4010	7
GO:BP	glycolipid metabolic process	GO:0006664	102	60616	0.000704631	2694	14	4.52673e-16	3554	34	0.336896	167	1	0.00205269	4010	17
GO:BP	positive regulation of G2/M transition of mitotic cell cycle	GO:0010971	20	60616	0.000711162	2694	6	0.178384	3554	3	1	-1	-1	0.000158527	4010	8
GO:BP	extracellular exosome biogenesis	GO:0097734	20	60616	0.000711162	2694	6	0.0158137	3554	5	1	-1	-1	0.029747	4010	5
GO:BP	regulation of heterochromatin assembly	GO:0031445	20	60616	0.000711162	2694	6	0.0158137	3554	5	0.125129	167	1	0.0997832	4010	4
GO:BP	poly(A)+ mRNA export from nucleus	GO:0016973	20	60616	0.000711162	2694	6	0.178384	3554	3	1	-1	-1	0.0997832	4010	4
GO:BP	regulation of heterochromatin organization	GO:0120261	20	60616	0.000711162	2694	6	0.0158137	3554	5	0.125129	167	1	0.0997832	4010	4
GO:BP	negative regulation of DNA replication	GO:0008156	28	60616	0.00072283	2694	7	1.48337e-05	3554	10	0.0143614	167	2	0.367217	4010	3
GO:BP	phagosome acidification	GO:0090383	28	60616	0.00072283	2694	7	0.000690428	3554	8	1	-1	-1	0.597069	4010	2
GO:BP	embryonic morphogenesis	GO:0048598	313	60616	0.000723397	2694	29	0.0178978	3554	30	0.625198	167	1	0.0516721	4010	31
GO:BP	multicellular organismal reproductive process	GO:0048609	392	60616	0.000756559	2694	34	4.01869e-05	3554	46	0.694327	167	1	0.0114275	4010	41
GO:BP	positive regulation of mononuclear cell migration	GO:0071677	57	60616	0.000770691	2694	10	0.682679	3554	3	1	-1	-1	0.753899	4010	3
GO:BP	liposaccharide metabolic process	GO:1903509	103	60616	0.000777365	2694	14	6.31877e-16	3554	34	0.338805	167	1	0.00227587	4010	17
GO:BP	protein localization to peroxisome	GO:0072662	68	60616	0.00078962	2694	11	3.71631e-07	3554	18	0.260838	167	1	1.3249e-05	4010	17
GO:BP	protein targeting to peroxisome	GO:0006625	68	60616	0.00078962	2694	11	3.71631e-07	3554	18	0.260838	167	1	1.3249e-05	4010	17
GO:BP	establishment of protein localization to peroxisome	GO:0072663	68	60616	0.00078962	2694	11	3.71631e-07	3554	18	0.260838	167	1	1.3249e-05	4010	17
GO:BP	negative regulation of cellular protein catabolic process	GO:1903363	68	60616	0.00078962	2694	11	3.71631e-07	3554	18	0.0526528	167	2	1.3249e-05	4010	17
GO:BP	regulation of histone methylation	GO:0031060	47	60616	0.000800285	2694	9	3.13518e-07	3554	15	0.207342	167	1	0.000278207	4010	12
GO:BP	pH reduction	GO:0045851	47	60616	0.000800285	2694	9	3.13518e-07	3554	15	0.207342	167	1	0.0895355	4010	7
GO:BP	cellular pigmentation	GO:0033059	47	60616	0.000800285	2694	9	0.111057	3554	6	1	-1	-1	0.00425744	4010	10
GO:BP	regulation of stress fiber assembly	GO:0051492	80	60616	0.000857013	2694	12	0.000954244	3554	14	1	-1	-1	0.097139	4010	10
GO:BP	regulation of protein secretion	GO:0050708	212	60616	0.000869605	2694	22	0.000614893	3554	27	0.508218	167	1	0.0689833	4010	22
GO:BP	embryo development ending in birth or egg hatching	GO:0009792	198	60616	0.000886534	2694	21	0.0958088	3554	18	0.490174	167	1	0.00033252	4010	29
GO:BP	cytoplasmic microtubule organization	GO:0031122	58	60616	0.00088815	2694	10	1.0318e-06	3554	16	1	-1	-1	0.0426298	4010	9
GO:BP	pyrimidine-containing compound metabolic process	GO:0072527	58	60616	0.00088815	2694	10	2.90802e-05	3554	14	0.236305	167	1	0.0426298	4010	9
GO:BP	chordate embryonic development	GO:0043009	184	60616	0.000891611	2694	20	0.136668	3554	16	0.473419	167	1	0.00269576	4010	25
GO:BP	transition metal ion homeostasis	GO:0055076	117	60616	0.000894318	2694	15	0.000743146	3554	18	1	-1	-1	6.17103e-05	4010	22
GO:BP	reactive oxygen species metabolic process	GO:0072593	227	60616	0.00089708	2694	23	0.0034487	3554	26	0.527387	167	1	0.0103541	4010	27
GO:BP	transcription elongation from RNA polymerase I promoter	GO:0006362	29	60616	0.000905997	2694	7	0.017987	3554	6	1	-1	-1	1.32558e-07	4010	13
GO:BP	miRNA metabolic process	GO:0010586	29	60616	0.000905997	2694	7	0.000146266	3554	9	0.153501	167	1	0.0362545	4010	6
GO:BP	ossification	GO:0001503	257	60616	0.000924133	2694	25	0.00243047	3554	29	0.566413	167	1	4.16693e-06	4010	40
GO:BP	negative regulation of MAPK cascade	GO:0043409	157	60616	0.000929873	2694	18	0.000239962	3554	23	1	-1	-1	0.000270536	4010	25
GO:BP	nucleotide-excision repair, DNA incision, 3'-to lesion	GO:0006295	21	60616	0.000943274	2694	6	0.0190851	3554	5	1	-1	-1	0.00159496	4010	7
GO:BP	isoprenoid biosynthetic process	GO:0008299	21	60616	0.000943274	2694	6	1	-1	-1	1	-1	-1	0.475523	4010	2
GO:BP	nucleotide-excision repair, preincision complex stabilization	GO:0006293	21	60616	0.000943274	2694	6	0.0190851	3554	5	1	-1	-1	0.00159496	4010	7
GO:BP	organelle membrane fusion	GO:0090174	93	60616	0.000962867	2694	13	1.27161e-07	3554	22	0.0792213	167	2	0.000235934	4010	18
GO:BP	negative regulation of neuron death	GO:1901215	118	60616	0.000970383	2694	15	0.000824995	3554	18	1	-1	-1	0.0189657	4010	16
GO:BP	regulation of G protein-coupled receptor signaling pathway	GO:0008277	118	60616	0.000970383	2694	15	0.0522316	3554	13	1	-1	-1	0.0189657	4010	16
GO:BP	Notch signaling pathway	GO:0007219	131	60616	0.000974108	2694	16	0.00039056	3554	20	0.388135	167	1	4.09507e-05	4010	24
GO:BP	positive regulation of endothelial cell migration	GO:0010595	131	60616	0.000974108	2694	16	0.223903	3554	11	0.388135	167	1	0.0740557	4010	15
GO:BP	ameboidal-type cell migration	GO:0001667	414	60616	0.000976701	2694	35	8.09571e-06	3554	50	0.709635	167	1	0.000415985	4010	49
GO:BP	positive regulation of exocytosis	GO:0045921	70	60616	0.000999844	2694	11	0.000870483	3554	13	1	-1	-1	0.0510183	4010	10
GO:BP	ribosome assembly	GO:0042255	59	60616	0.00100327	2694	10	3.54069e-05	3554	14	0.0429909	167	2	1.65768e-06	4010	17
GO:BP	meiosis I	GO:0007127	94	60616	0.00106054	2694	13	0.0257115	3554	12	0.00123335	167	4	0.000830237	4010	17
GO:BP	axon development	GO:0061564	368	60616	0.00106275	2694	32	1.61981e-16	3554	69	1	-1	-1	2.31569e-05	4010	49
GO:BP	regulation of protein import	GO:1904589	39	60616	0.00106726	2694	8	0.0207151	3554	7	1	-1	-1	0.0414383	4010	7
GO:BP	lipid phosphorylation	GO:0046834	49	60616	0.00108221	2694	9	0.00692614	3554	9	1	-1	-1	0.0173302	4010	9
GO:BP	mRNA splice site selection	GO:0006376	30	60616	0.00110788	2694	7	0.00537998	3554	7	0.156334	167	1	1.95587e-06	4010	12
GO:BP	multivesicular body assembly	GO:0036258	30	60616	0.00110788	2694	7	2.89611e-05	3554	10	1	-1	-1	0.0122877	4010	7
GO:BP	DNA catabolic process, endonucleolytic	GO:0000737	30	60616	0.00110788	2694	7	0.0688935	3554	5	1	-1	-1	0.218069	4010	4
GO:BP	positive regulation of protein-containing complex disassembly	GO:0043243	30	60616	0.00110788	2694	7	0.0211211	3554	6	1	-1	-1	0.877757	4010	1
GO:BP	amyloid-beta metabolic process	GO:0050435	60	60616	0.00115029	2694	10	0.023269	3554	9	1	-1	-1	0.603075	4010	4
GO:BP	negative regulation of protein modification by small protein conjugation or removal	GO:1903321	83	60616	0.00118101	2694	12	4.14131e-10	3554	24	0.0682801	167	2	1.3882e-05	4010	19
GO:BP	developmental maturation	GO:0021700	147	60616	0.00120419	2694	17	0.0346282	3554	16	1	-1	-1	0.0301086	4010	18
GO:BP	oligodendrocyte development	GO:0014003	22	60616	0.00121625	2694	6	0.753055	3554	1	1	-1	-1	0.269332	4010	3
GO:BP	negative regulation of fibroblast proliferation	GO:0048147	22	60616	0.00121625	2694	6	0.0832414	3554	4	1	-1	-1	0.0409962	4010	5
GO:BP	aspartate family amino acid catabolic process	GO:0009068	22	60616	0.00121625	2694	6	0.0832414	3554	4	1	-1	-1	0.490557	4010	2
GO:BP	cellular transition metal ion homeostasis	GO:0046916	108	60616	0.00123587	2694	14	0.000278767	3554	18	1	-1	-1	0.00371035	4010	17
GO:BP	peptidyl-lysine trimethylation	GO:0018023	40	60616	0.00127302	2694	8	1.79855e-06	3554	13	0.185049	167	1	0.00493519	4010	9
GO:BP	fatty-acyl-CoA metabolic process	GO:0035337	40	60616	0.00127302	2694	8	0.00175618	3554	9	1	-1	-1	0.113101	4010	6
GO:BP	microtubule polymerization	GO:0046785	72	60616	0.00127416	2694	11	1.509e-11	3554	24	0.269685	167	1	0.00137796	4010	14
GO:BP	regulation of peptidase activity	GO:0052547	325	60616	0.00130266	2694	29	3.63747e-08	3554	48	1	-1	-1	1.68682e-06	4010	48
GO:BP	cellular response to biotic stimulus	GO:0071216	176	60616	0.00132447	2694	19	0.0226337	3554	19	1	-1	-1	0.65061	4010	11
GO:BP	neuron apoptotic process	GO:0051402	135	60616	0.00133762	2694	16	0.000208451	3554	21	0.395606	167	1	0.00018672	4010	23
GO:BP	actin filament bundle assembly	GO:0051017	135	60616	0.00133762	2694	16	0.000208451	3554	21	1	-1	-1	0.0146087	4010	18
GO:BP	termination of RNA polymerase I transcription	GO:0006363	31	60616	0.00135498	2694	7	0.00647054	3554	7	1	-1	-1	3.4378e-08	4010	14
GO:BP	multivesicular body organization	GO:0036257	31	60616	0.00135498	2694	7	3.93791e-05	3554	10	1	-1	-1	0.00367592	4010	8
GO:BP	response to epidermal growth factor	GO:0070849	31	60616	0.00135498	2694	7	0.0013892	3554	8	1	-1	-1	0.0146087	4010	7
GO:BP	regulation of extrinsic apoptotic signaling pathway	GO:2001236	122	60616	0.00135748	2694	15	0.000438662	3554	19	1	-1	-1	0.00541955	4010	18
GO:BP	polyol biosynthetic process	GO:0046173	51	60616	0.00144088	2694	9	0.00266569	3554	10	1	-1	-1	0.0549011	4010	8
GO:BP	synaptic vesicle recycling	GO:0036465	51	60616	0.00144088	2694	9	0.00266569	3554	10	1	-1	-1	0.0549011	4010	8
GO:BP	amyloid precursor protein catabolic process	GO:0042987	62	60616	0.00147625	2694	10	0.00341906	3554	11	1	-1	-1	0.206737	4010	7
GO:BP	inositol phosphate metabolic process	GO:0043647	62	60616	0.00147625	2694	10	0.00341906	3554	11	1	-1	-1	0.0102084	4010	11
GO:BP	somatic diversification of immune receptors via germline recombination within a single locus	GO:0002562	41	60616	0.00148695	2694	8	9.25522e-05	3554	11	1	-1	-1	0.0189376	4010	8
GO:BP	somatic cell DNA recombination	GO:0016444	41	60616	0.00148695	2694	8	9.25522e-05	3554	11	1	-1	-1	0.0189376	4010	8
GO:BP	peptidyl-proline modification	GO:0018208	41	60616	0.00148695	2694	8	0.0262245	3554	7	1	-1	-1	0.00152406	4010	10
GO:BP	positive regulation of GTPase activity	GO:0043547	207	60616	0.0015323	2694	21	1.31598e-07	3554	35	0.195981	167	2	5.37868e-05	4010	32
GO:BP	histone deubiquitination	GO:0016578	23	60616	0.00153864	2694	6	1.94074e-05	3554	9	1	-1	-1	0.511819	4010	2
GO:BP	positive regulation of cell cycle G2/M phase transition	GO:1902751	23	60616	0.00153864	2694	6	0.0948594	3554	4	1	-1	-1	6.4979e-05	4010	9
GO:BP	negative regulation of phosphoprotein phosphatase activity	GO:0032515	23	60616	0.00153864	2694	6	0.226564	3554	3	0.135728	167	1	0.134189	4010	4
GO:BP	neurotrophin TRK receptor signaling pathway	GO:0048011	23	60616	0.00153864	2694	6	0.226564	3554	3	1	-1	-1	0.134189	4010	4
GO:BP	negative regulation of smoothened signaling pathway	GO:0045879	23	60616	0.00153864	2694	6	0.0948594	3554	4	1	-1	-1	0.511819	4010	2
GO:BP	histone lysine demethylation	GO:0070076	23	60616	0.00153864	2694	6	0.446824	3554	2	1	-1	-1	0.0483101	4010	5
GO:BP	negative regulation of transposition	GO:0010529	23	60616	0.00153864	2694	6	1	-1	-1	1	-1	-1	0.013222	4010	6
GO:BP	apoptotic DNA fragmentation	GO:0006309	23	60616	0.00153864	2694	6	0.446824	3554	2	1	-1	-1	0.511819	4010	2
GO:BP	regulation of transposition	GO:0010528	23	60616	0.00153864	2694	6	1	-1	-1	1	-1	-1	0.013222	4010	6
GO:BP	DNA modification	GO:0006304	98	60616	0.00154758	2694	13	2.27458e-05	3554	19	1	-1	-1	4.51937e-05	4010	20
GO:BP	axonogenesis	GO:0007409	345	60616	0.001556	2694	30	1.03602e-15	3554	65	1	-1	-1	8.62854e-05	4010	45
GO:BP	regulation of endopeptidase activity	GO:0052548	298	60616	0.00156166	2694	27	5.35716e-08	3554	45	1	-1	-1	1.19924e-05	4010	43
GO:BP	erythrocyte differentiation	GO:0030218	74	60616	0.00156906	2694	11	0.00448749	3554	12	1	-1	-1	0.013597	4010	12
GO:BP	multicellular organism reproduction	GO:0032504	410	60616	0.00159292	2694	34	5.77806e-05	3554	47	0.707066	167	1	0.0219258	4010	41
GO:BP	negative regulation of anion transport	GO:1903792	179	60616	0.00159292	2694	19	0.00332314	3554	22	1	-1	-1	0.121947	4010	18
GO:BP	regulation of epithelial cell migration	GO:0010632	283	60616	0.00159661	2694	26	0.0427654	3554	26	0.597998	167	1	0.00307725	4010	34
GO:BP	protein palmitoylation	GO:0018345	32	60616	0.00162281	2694	7	0.0275437	3554	6	1	-1	-1	0.00018641	4010	10
GO:BP	vesicle docking involved in exocytosis	GO:0006904	32	60616	0.00162281	2694	7	0.0275437	3554	6	1	-1	-1	0.431207	4010	3
GO:BP	vesicle docking	GO:0048278	52	60616	0.00164147	2694	9	4.03021e-05	3554	13	0.221136	167	1	0.0601292	4010	8
GO:BP	amyloid-beta formation	GO:0034205	52	60616	0.00164147	2694	9	0.0287399	3554	8	1	-1	-1	0.703008	4010	3
GO:BP	posttranscriptional gene silencing	GO:0016441	412	60616	0.0017323	2694	34	0.00823728	3554	39	0.708169	167	1	0.097139	4010	37
GO:BP	regulation of cellular response to insulin stimulus	GO:1900076	42	60616	0.00173296	2694	8	0.168491	3554	5	1	-1	-1	0.573409	4010	3
GO:BP	regulation of p38MAPK cascade	GO:1900744	42	60616	0.00173296	2694	8	0.734043	3554	2	1	-1	-1	0.132426	4010	6
GO:BP	vesicle fusion	GO:0006906	87	60616	0.00175595	2694	12	8.50902e-07	3554	20	0.0730918	167	2	0.000332394	4010	17
GO:BP	positive regulation of cysteine-type endopeptidase activity	GO:2001056	139	60616	0.00179868	2694	16	3.59439e-06	3554	25	1	-1	-1	0.000762096	4010	22
GO:BP	wound healing	GO:0042060	446	60616	0.00181052	2694	36	0.000112588	3554	49	0.733875	167	1	1.45876e-05	4010	57
GO:BP	negative regulation of protein-containing complex disassembly	GO:0043242	64	60616	0.00187389	2694	10	1.38365e-07	3554	18	1	-1	-1	0.134189	4010	8
GO:BP	glial cell differentiation	GO:0010001	113	60616	0.00187931	2694	14	0.00868787	3554	15	0.353786	167	1	0.409944	4010	9
GO:BP	negative regulation of innate immune response	GO:0045824	53	60616	0.00188291	2694	9	0.0783895	3554	7	1	-1	-1	0.71206	4010	3
GO:BP	endothelial cell migration	GO:0043542	271	60616	0.00189531	2694	25	0.0454869	3554	25	0.584908	167	1	0.0274533	4010	29
GO:BP	regulation of spindle assembly	GO:0090169	24	60616	0.0019285	2694	6	0.000221363	3554	8	1	-1	-1	0.141523	4010	4
GO:BP	late endosome to vacuole transport	GO:0045324	24	60616	0.0019285	2694	6	0.0316663	3554	5	1	-1	-1	0.000646406	4010	8
GO:BP	DNA double-strand break processing	GO:0000729	24	60616	0.0019285	2694	6	0.00144478	3554	7	0.139242	167	1	0.0162222	4010	6
GO:BP	negative regulation of microtubule depolymerization	GO:0007026	24	60616	0.0019285	2694	6	0.00758256	3554	6	1	-1	-1	0.299094	4010	3
GO:BP	regulation of actin filament bundle assembly	GO:0032231	88	60616	0.00193259	2694	12	0.000803116	3554	15	1	-1	-1	0.0826222	4010	11
GO:BP	transcription initiation from RNA polymerase I promoter	GO:0006361	33	60616	0.00195362	2694	7	0.00211091	3554	8	1	-1	-1	8.83896e-09	4010	15
GO:BP	tRNA methylation	GO:0030488	33	60616	0.00195362	2694	7	0.092868	3554	5	0.16357	167	1	4.20433e-05	4010	11
GO:BP	regulation of reactive oxygen species metabolic process	GO:2000377	154	60616	0.00196276	2694	17	0.0130573	3554	18	1	-1	-1	0.119721	4010	16
GO:BP	regulation of pri-miRNA transcription by RNA polymerase II	GO:1902893	43	60616	0.00202139	2694	8	0.744906	3554	2	1	-1	-1	0.242712	4010	5
GO:BP	gliogenesis	GO:0042063	155	60616	0.00211155	2694	17	0.0275437	3554	17	0.430159	167	1	0.0768117	4010	17
GO:BP	monovalent inorganic cation transport	GO:0015672	401	60616	0.00215046	2694	33	6.16217e-07	3554	52	0.701198	167	1	1.23427e-05	4010	53
GO:BP	regulation of GTPase activity	GO:0043087	274	60616	0.00221239	2694	25	1.29073e-09	3554	46	0.26472	167	2	1.93123e-07	4010	45
GO:BP	establishment or maintenance of apical/basal cell polarity	GO:0035088	34	60616	0.00235469	2694	7	1.43106e-05	3554	11	1	-1	-1	0.142715	4010	5
GO:BP	establishment or maintenance of bipolar cell polarity	GO:0061245	34	60616	0.00235469	2694	7	1.43106e-05	3554	11	1	-1	-1	0.142715	4010	5
GO:BP	sulfur amino acid metabolic process	GO:0000096	34	60616	0.00235469	2694	7	0.630854	3554	2	1	-1	-1	0.00157866	4010	9
GO:BP	positive regulation of pri-miRNA transcription by RNA polymerase II	GO:1902895	34	60616	0.00235469	2694	7	0.878318	3554	1	1	-1	-1	0.269332	4010	4
GO:BP	negative regulation of proteasomal protein catabolic process	GO:1901799	44	60616	0.00236111	2694	8	5.90051e-06	3554	13	0.0288142	167	2	0.00920479	4010	9
GO:BP	maturation of SSU-rRNA	GO:0030490	44	60616	0.00236111	2694	8	0.00341906	3554	9	0.0288142	167	2	2.84329e-05	4010	13
GO:BP	pri-miRNA transcription by RNA polymerase II	GO:0061614	44	60616	0.00236111	2694	8	0.755273	3554	2	1	-1	-1	0.13832	4010	6
GO:BP	pancreas development	GO:0031016	44	60616	0.00236111	2694	8	0.526166	3554	3	1	-1	-1	0.952357	4010	1
GO:BP	gluconeogenesis	GO:0006094	66	60616	0.00237159	2694	10	6.49674e-06	3554	16	1	-1	-1	0.0377947	4010	10
GO:BP	gene silencing by RNA	GO:0031047	420	60616	0.00238264	2694	34	0.011149	3554	39	0.713965	167	1	0.11553	4010	37
GO:BP	positive regulation of I-kappaB kinase/NF-kappaB signaling	GO:0043123	171	60616	0.00240088	2694	18	1.65612e-05	3554	27	0.157856	167	2	7.05724e-09	4010	36
GO:BP	hyaluronan metabolic process	GO:0030212	25	60616	0.00241134	2694	6	0.483691	3554	2	1	-1	-1	0.00453257	4010	7
GO:BP	circadian behavior	GO:0048512	25	60616	0.00241134	2694	6	0.483691	3554	2	1	-1	-1	0.154169	4010	4
GO:BP	body morphogenesis	GO:0010171	25	60616	0.00241134	2694	6	0.111057	3554	4	1	-1	-1	0.0651137	4010	5
GO:BP	phosphatidylinositol dephosphorylation	GO:0046856	25	60616	0.00241134	2694	6	0.0365874	3554	5	1	-1	-1	0.0651137	4010	5
GO:BP	negative regulation of receptor signaling pathway via JAK-STAT	GO:0046426	25	60616	0.00241134	2694	6	0.483691	3554	2	0.142633	167	1	0.545798	4010	2
GO:BP	rhythmic behavior	GO:0007622	25	60616	0.00241134	2694	6	0.483691	3554	2	1	-1	-1	0.154169	4010	4
GO:BP	regulation of microtubule polymerization or depolymerization	GO:0031110	78	60616	0.00241144	2694	11	4.13238e-09	3554	22	0.283355	167	1	0.087398	4010	10
GO:BP	bone mineralization	GO:0030282	78	60616	0.00241144	2694	11	0.0412961	3554	10	1	-1	-1	0.479501	4010	6
GO:BP	negative regulation of DNA-binding transcription factor activity	GO:0043433	172	60616	0.00253576	2694	18	5.70218e-11	3554	37	1	-1	-1	0.00237823	4010	24
GO:BP	regulation of exocytosis	GO:0017157	144	60616	0.00257012	2694	16	6.88872e-06	3554	25	1	-1	-1	0.0063055	4010	20
GO:BP	biomineralization	GO:0110148	104	60616	0.0026243	2694	13	0.0102535	3554	14	1	-1	-1	0.449974	4010	8
GO:BP	biomineral tissue development	GO:0031214	104	60616	0.0026243	2694	13	0.0102535	3554	14	1	-1	-1	0.449974	4010	8
GO:BP	glial cell development	GO:0021782	67	60616	0.00263249	2694	10	0.00196975	3554	12	0.259972	167	1	0.24359	4010	7
GO:BP	regulation of intracellular pH	GO:0051453	79	60616	0.00265656	2694	11	3.8308e-06	3554	18	0.0647	167	2	0.0926854	4010	10
GO:BP	positive regulation of growth	GO:0045927	173	60616	0.00270678	2694	18	3.48112e-12	3554	39	1	-1	-1	0.0972902	4010	18
GO:BP	regulation of insulin receptor signaling pathway	GO:0046626	45	60616	0.00270867	2694	8	0.1904	3554	5	1	-1	-1	0.421526	4010	4
GO:BP	intrinsic apoptotic signaling pathway in response to DNA damage by p53 class mediator	GO:0042771	35	60616	0.00276435	2694	7	2.65848e-06	3554	12	0.169442	167	1	0.477203	4010	3
GO:BP	snRNA processing	GO:0016180	35	60616	0.00276435	2694	7	0.0402264	3554	6	0.169442	167	1	0.000413206	4010	10
GO:BP	neural tube closure	GO:0001843	35	60616	0.00276435	2694	7	0.22371	3554	4	1	-1	-1	0.0263153	4010	7
GO:BP	negative regulation of microtubule polymerization or depolymerization	GO:0031111	35	60616	0.00276435	2694	7	0.00307261	3554	8	1	-1	-1	0.285784	4010	4
GO:BP	tube closure	GO:0060606	35	60616	0.00276435	2694	7	0.22371	3554	4	1	-1	-1	0.0263153	4010	7
GO:BP	mitochondrial fission	GO:0000266	35	60616	0.00276435	2694	7	0.0120191	3554	7	1	-1	-1	0.0717118	4010	6
GO:BP	positive regulation of DNA replication	GO:0045740	26	60616	0.00293896	2694	6	0.0425131	3554	5	1	-1	-1	0.00115952	4010	8
GO:BP	viral budding	GO:0046755	26	60616	0.00293896	2694	6	0.0112242	3554	6	1	-1	-1	0.00563504	4010	7
GO:BP	transposition	GO:0032196	26	60616	0.00293896	2694	6	0.804648	3554	1	0.144972	167	1	0.0228171	4010	6
GO:BP	regulation of cysteine-type endopeptidase activity	GO:2000116	204	60616	0.0029843	2694	20	8.1621e-09	3554	37	1	-1	-1	7.24501e-07	4010	36
GO:BP	positive regulation of MAPK cascade	GO:0043410	443	60616	0.00298475	2694	35	5.39376e-06	3554	53	0.427633	167	2	0.00105058	4010	50
GO:BP	post-transcriptional gene silencing by RNA	GO:0035194	410	60616	0.0030222	2694	33	0.00764638	3554	39	0.707066	167	1	0.0926194	4010	37
GO:BP	positive regulation of cell growth	GO:0030307	119	60616	0.0030242	2694	14	2.72786e-12	3554	32	1	-1	-1	0.177486	4010	12
GO:BP	negative regulation of epidermal growth factor receptor signaling pathway	GO:0042059	46	60616	0.0031014	2694	8	5.53947e-05	3554	12	1	-1	-1	0.00363485	4010	10
GO:BP	response to osmotic stress	GO:0006970	46	60616	0.0031014	2694	8	0.00464718	3554	9	1	-1	-1	0.0341897	4010	8
GO:BP	pigment metabolic process	GO:0042440	57	60616	0.00311088	2694	9	0.000109498	3554	13	0.234067	167	1	0.570633	4010	4
GO:BP	regulation of endocytosis	GO:0030100	161	60616	0.00311906	2694	17	7.29963e-12	3554	37	1	-1	-1	7.39951e-06	4010	29
GO:BP	negative regulation of cytoskeleton organization	GO:0051494	133	60616	0.0031215	2694	15	4.22604e-07	3554	26	1	-1	-1	5.2526e-05	4010	24
GO:BP	water-soluble vitamin metabolic process	GO:0006767	81	60616	0.00322476	2694	11	0.000324917	3554	15	0.291345	167	1	0.165899	4010	9
GO:BP	lipid transport	GO:0006869	346	60616	0.00322496	2694	29	6.38415e-13	3554	60	0.655179	167	1	0.000376304	4010	43
GO:BP	regulation of protein import into nucleus	GO:0042306	36	60616	0.00323547	2694	7	0.0453168	3554	6	1	-1	-1	0.029747	4010	7
GO:BP	regulation of peptidyl-serine phosphorylation	GO:0033135	120	60616	0.00325941	2694	14	0.000996058	3554	18	1	-1	-1	0.00458145	4010	18
GO:BP	regulation of actin filament polymerization	GO:0030833	134	60616	0.00335221	2694	15	7.71824e-09	3554	29	1	-1	-1	6.2414e-06	4010	26
GO:BP	protein K63-linked ubiquitination	GO:0070534	58	60616	0.00351203	2694	9	3.75273e-09	3554	19	0.0418446	167	2	0.00624261	4010	11
GO:BP	negative regulation of macroautophagy	GO:0016242	27	60616	0.00355494	2694	6	1.03038e-05	3554	10	1	-1	-1	0.183589	4010	4
GO:BP	telomere maintenance via semi-conservative replication	GO:0032201	27	60616	0.00355494	2694	6	8.00533e-05	3554	9	0.148441	167	1	3.85783e-05	4010	10
GO:BP	regulation of double-strand break repair via nonhomologous end joining	GO:2001032	27	60616	0.00355494	2694	6	8.00533e-05	3554	9	1	-1	-1	3.85783e-05	4010	10
GO:BP	glycosyl compound biosynthetic process	GO:1901659	27	60616	0.00355494	2694	6	8.00533e-05	3554	9	0.148441	167	1	0.348581	4010	3
GO:BP	retrograde transport, endosome to plasma membrane	GO:1990126	27	60616	0.00355494	2694	6	0.00296534	3554	7	1	-1	-1	0.00703534	4010	7
GO:BP	negative regulation of insulin receptor signaling pathway	GO:0046627	27	60616	0.00355494	2694	6	0.520097	3554	2	1	-1	-1	0.581988	4010	2
GO:BP	extrinsic apoptotic signaling pathway via death domain receptors	GO:0008625	70	60616	0.00359923	2694	10	0.000870483	3554	13	1	-1	-1	7.91919e-05	4010	16
GO:BP	positive regulation of small molecule metabolic process	GO:0062013	108	60616	0.00361266	2694	13	0.00591435	3554	15	1	-1	-1	0.0193433	4010	15
GO:BP	substrate adhesion-dependent cell spreading	GO:0034446	95	60616	0.00363181	2694	12	0.00172907	3554	15	1	-1	-1	0.0158404	4010	14
GO:BP	negative regulation of histone modification	GO:0031057	37	60616	0.00377973	2694	7	3.39322e-05	3554	11	0.17616	167	1	0.0883802	4010	6
GO:BP	positive regulation of cysteine-type endopeptidase activity involved in apoptotic process	GO:0043280	122	60616	0.00377973	2694	14	4.83607e-05	3554	21	1	-1	-1	0.000335579	4010	21
GO:BP	negative regulation of organelle assembly	GO:1902116	37	60616	0.00377973	2694	7	0.000196208	3554	10	1	-1	-1	0.000129555	4010	11
GO:BP	DNA catabolic process	GO:0006308	37	60616	0.00377973	2694	7	0.00438789	3554	8	1	-1	-1	0.176704	4010	5
GO:BP	regulation of erythrocyte differentiation	GO:0045646	37	60616	0.00377973	2694	7	0.0487457	3554	6	1	-1	-1	0.176704	4010	5
GO:BP	regulation of cell morphogenesis	GO:0022604	239	60616	0.00381832	2694	22	5.39924e-10	3554	43	1	-1	-1	2.20115e-11	4010	49
GO:BP	regulation of cellular pH	GO:0030641	83	60616	0.00387725	2694	11	1.79855e-06	3554	19	0.0682801	167	2	0.114675	4010	10
GO:BP	Golgi to plasma membrane transport	GO:0006893	59	60616	0.00391802	2694	9	2.24825e-07	3554	17	1	-1	-1	0.000166258	4010	14
GO:BP	positive regulation of protein binding	GO:0032092	59	60616	0.00391802	2694	9	0.000156914	3554	13	1	-1	-1	0.00707292	4010	11
GO:BP	regulation of cell-substrate junction organization	GO:0150116	59	60616	0.00391802	2694	9	0.0211621	3554	9	1	-1	-1	0.00226979	4010	12
GO:BP	protein autoubiquitination	GO:0051865	71	60616	0.00400039	2694	10	1.67134e-14	3554	27	1	-1	-1	0.000350373	4010	15
GO:BP	cell-substrate adhesion	GO:0031589	287	60616	0.00402011	2694	25	1.38365e-07	3554	43	0.602198	167	1	0.00108373	4010	36
GO:BP	tRNA aminoacylation	GO:0043039	48	60616	0.00403655	2694	8	7.59015e-09	3554	17	0.210372	167	1	0.299094	4010	5
GO:BP	amino acid activation	GO:0043038	48	60616	0.00403655	2694	8	7.59015e-09	3554	17	0.210372	167	1	0.299094	4010	5
GO:BP	cellular response to mechanical stimulus	GO:0071260	48	60616	0.00403655	2694	8	0.113145	3554	6	1	-1	-1	0.0157228	4010	9
GO:BP	regulation of cysteine-type endopeptidase activity involved in apoptotic process	GO:0043281	180	60616	0.00409994	2694	18	1.54268e-07	3554	32	1	-1	-1	3.13053e-07	4010	34
GO:BP	membrane lipid biosynthetic process	GO:0046467	137	60616	0.00412051	2694	15	9.36994e-21	3554	45	1	-1	-1	0.000620944	4010	22
GO:BP	epithelial to mesenchymal transition	GO:0001837	137	60616	0.00412051	2694	15	0.0392338	3554	15	0.398882	167	1	0.000233481	4010	23
GO:BP	cellular glucose homeostasis	GO:0001678	84	60616	0.00425136	2694	11	0.0275437	3554	11	0.296979	167	1	0.0659279	4010	11
GO:BP	positive regulation of leukocyte chemotaxis	GO:0002690	84	60616	0.00425136	2694	11	0.586577	3554	5	1	-1	-1	0.401246	4010	7
GO:BP	regulation of microtubule depolymerization	GO:0031114	28	60616	0.00428748	2694	6	0.0036125	3554	7	1	-1	-1	0.367217	4010	3
GO:BP	cellular response to epidermal growth factor stimulus	GO:0071364	28	60616	0.00428748	2694	6	0.0036125	3554	7	1	-1	-1	0.0310037	4010	6
GO:BP	positive regulation of protein import into nucleus	GO:0042307	28	60616	0.00428748	2694	6	0.0539661	3554	5	1	-1	-1	0.0310037	4010	6
GO:BP	pyrimidine-containing compound catabolic process	GO:0072529	28	60616	0.00428748	2694	6	0.0539661	3554	5	1	-1	-1	0.0310037	4010	6
GO:BP	neurotrophin signaling pathway	GO:0038179	28	60616	0.00428748	2694	6	0.0155471	3554	6	1	-1	-1	0.0913579	4010	5
GO:BP	negative regulation of cellular response to insulin stimulus	GO:1900077	28	60616	0.00428748	2694	6	0.293283	3554	3	1	-1	-1	0.597069	4010	2
GO:BP	pyrimidine nucleotide metabolic process	GO:0006220	28	60616	0.00428748	2694	6	0.0539661	3554	5	1	-1	-1	0.00858072	4010	7
GO:BP	male gamete generation	GO:0048232	289	60616	0.00438609	2694	25	9.88196e-05	3554	36	0.604269	167	1	0.140823	4010	26
GO:BP	negative regulation of DNA binding	GO:0043392	38	60616	0.00439379	2694	7	9.36356e-07	3554	13	1	-1	-1	0.189998	4010	5
GO:BP	negative regulation of DNA recombination	GO:0045910	38	60616	0.00439379	2694	7	0.0180414	3554	7	0.179184	167	1	3.06515e-05	4010	12
GO:BP	primary neural tube formation	GO:0014020	38	60616	0.00439379	2694	7	0.252786	3554	4	1	-1	-1	0.012488	4010	8
GO:BP	negative regulation of protein ubiquitination	GO:0031397	72	60616	0.00440793	2694	10	5.10362e-09	3554	21	0.0563742	167	2	2.92575e-05	4010	17
GO:BP	chromatin silencing	GO:0006342	72	60616	0.00440793	2694	10	0.0102844	3554	11	1	-1	-1	0.000410067	4010	15
GO:BP	positive regulation of lipid biosynthetic process	GO:0046889	73	60616	0.00490041	2694	10	0.00128496	3554	13	1	-1	-1	0.122764	4010	9
GO:BP	glycosphingolipid metabolic process	GO:0006687	61	60616	0.00492143	2694	9	1.33771e-09	3554	20	0.244426	167	1	0.114675	4010	8
GO:BP	lipid homeostasis	GO:0055088	140	60616	0.00503168	2694	15	0.000123065	3554	22	0.403959	167	1	0.019944	4010	18
GO:BP	regulation of pH	GO:0006885	86	60616	0.00507418	2694	11	3.18713e-06	3554	19	0.0723769	167	2	0.134086	4010	10
GO:BP	actin cytoskeleton reorganization	GO:0031532	99	60616	0.00507418	2694	12	0.00262334	3554	15	0.0869547	167	2	0.000521915	4010	18
GO:BP	regulation of mononuclear cell migration	GO:0071675	99	60616	0.00507418	2694	12	0.12045	3554	10	1	-1	-1	0.298539	4010	9
GO:BP	replication fork processing	GO:0031297	39	60616	0.005084	2694	7	1.30016e-06	3554	13	0.00148054	167	3	0.00415139	4010	9
GO:BP	Golgi to plasma membrane protein transport	GO:0043001	39	60616	0.005084	2694	7	0.00146934	3554	9	1	-1	-1	0.000215132	4010	11
GO:BP	tricarboxylic acid cycle	GO:0006099	29	60616	0.00511959	2694	6	2.50336e-06	3554	11	0.153501	167	1	0.0103881	4010	7
GO:BP	establishment or maintenance of epithelial cell apical/basal polarity	GO:0045197	29	60616	0.00511959	2694	6	0.000146266	3554	9	1	-1	-1	0.0998908	4010	5
GO:BP	heme biosynthetic process	GO:0006783	20	60616	0.00518226	2694	5	5.30064e-05	3554	8	0.125129	167	1	0.451205	4010	2
GO:BP	ncRNA 5'-end processing	GO:0034471	20	60616	0.00518226	2694	5	0.0158137	3554	5	1	-1	-1	0.0011839	4010	7
GO:BP	regulation of histone deacetylation	GO:0031063	20	60616	0.00518226	2694	5	0.178384	3554	3	1	-1	-1	0.227883	4010	3
GO:BP	establishment of pigment granule localization	GO:0051905	20	60616	0.00518226	2694	5	0.721585	3554	1	1	-1	-1	0.029747	4010	5
GO:BP	establishment of melanosome localization	GO:0032401	20	60616	0.00518226	2694	5	0.721585	3554	1	1	-1	-1	0.029747	4010	5
GO:BP	protein-DNA complex disassembly	GO:0032986	20	60616	0.00518226	2694	5	0.178384	3554	3	1	-1	-1	0.227883	4010	3
GO:BP	chromatin disassembly	GO:0031498	20	60616	0.00518226	2694	5	0.0643694	3554	4	1	-1	-1	0.451205	4010	2
GO:BP	spermatogenesis	GO:0007283	278	60616	0.00540508	2694	24	0.00010198	3554	35	0.591967	167	1	0.145206	4010	25
GO:BP	regulation of JNK cascade	GO:0046328	114	60616	0.00568784	2694	13	1.73912e-05	3554	21	1	-1	-1	0.00104664	4010	19
GO:BP	negative regulation of G0 to G1 transition	GO:0070317	40	60616	0.00583618	2694	7	1.24128e-05	3554	12	1	-1	-1	0.00493519	4010	9
GO:BP	neural tube formation	GO:0001841	40	60616	0.00583618	2694	7	0.2834	3554	4	0.185049	167	1	0.0168514	4010	8
GO:BP	beta-catenin-TCF complex assembly	GO:1904837	30	60616	0.00605964	2694	6	0.000193456	3554	9	1	-1	-1	0.110958	4010	5
GO:BP	establishment of mitotic spindle localization	GO:0040001	30	60616	0.00605964	2694	6	0.0211211	3554	6	0.156334	167	1	0.0402612	4010	6
GO:BP	peptidyl-glutamic acid modification	GO:0018200	30	60616	0.00605964	2694	6	0.325742	3554	3	1	-1	-1	0.218069	4010	4
GO:BP	positive regulation of protein import	GO:1904591	30	60616	0.00605964	2694	6	0.0211211	3554	6	1	-1	-1	0.0402612	4010	6
GO:BP	heart development	GO:0007507	346	60616	0.00614927	2694	28	0.00482869	3554	35	0.655179	167	1	9.8121e-06	4010	48
GO:BP	positive regulation of cell projection organization	GO:0031346	249	60616	0.00615389	2694	22	4.9412e-11	3554	46	1	-1	-1	8.32318e-12	4010	51
GO:BP	protein kinase B signaling	GO:0043491	249	60616	0.00615389	2694	22	0.000727452	3554	30	1	-1	-1	0.135723	4010	23
GO:BP	positive regulation of lipid metabolic process	GO:0045834	129	60616	0.0061725	2694	14	0.000317025	3554	20	1	-1	-1	0.00425744	4010	19
GO:BP	regulation of protein kinase B signaling	GO:0051896	234	60616	0.00637195	2694	21	0.00124142	3554	28	1	-1	-1	0.097139	4010	23
GO:BP	cholesterol transport	GO:0030301	102	60616	0.00642674	2694	12	0.0832414	3554	11	0.336896	167	1	0.0525028	4010	13
GO:BP	error-prone translesion synthesis	GO:0042276	21	60616	0.00643264	2694	5	0.0726451	3554	4	0.129665	167	1	0.00159496	4010	7
GO:BP	viral budding via host ESCRT complex	GO:0039702	21	60616	0.00643264	2694	5	0.00389939	3554	6	1	-1	-1	0.113101	4010	4
GO:BP	positive regulation of mRNA splicing, via spliceosome	GO:0048026	21	60616	0.00643264	2694	5	0.737751	3554	1	1	-1	-1	0.0086017	4010	6
GO:BP	ovarian follicle development	GO:0001541	21	60616	0.00643264	2694	5	1	-1	-1	1	-1	-1	0.250562	4010	3
GO:BP	phosphate ion transport	GO:0006817	21	60616	0.00643264	2694	5	0.1904	3554	3	1	-1	-1	0.475523	4010	2
GO:BP	ribonucleoside monophosphate biosynthetic process	GO:0009156	21	60616	0.00643264	2694	5	0.1904	3554	3	1	-1	-1	0.113101	4010	4
GO:BP	regulation of biomineralization	GO:0110149	76	60616	0.00644969	2694	10	0.137724	3554	8	1	-1	-1	0.210993	4010	8
GO:BP	regulation of biomineral tissue development	GO:0070167	76	60616	0.00644969	2694	10	0.137724	3554	8	1	-1	-1	0.210993	4010	8
GO:BP	glutathione metabolic process	GO:0006749	41	60616	0.00657175	2694	7	0.0262245	3554	7	1	-1	-1	0.123123	4010	6
GO:BP	low-density lipoprotein particle clearance	GO:0034383	41	60616	0.00657175	2694	7	0.00803935	3554	8	0.188908	167	1	0.562436	4010	3
GO:BP	negative regulation of cell development	GO:0010721	117	60616	0.00696904	2694	13	0.0491773	3554	13	1	-1	-1	0.017558	4010	16
GO:BP	negative regulation of proteasomal ubiquitin-dependent protein catabolic process	GO:0032435	31	60616	0.00701874	2694	6	0.00025106	3554	9	0.0169033	167	2	0.0146087	4010	7
GO:BP	maturation of SSU-rRNA from tricistronic rRNA transcript (SSU-rRNA, 5.8S rRNA, LSU-rRNA)	GO:0000462	31	60616	0.00701874	2694	6	0.0243923	3554	6	0.157856	167	1	0.00367592	4010	8
GO:BP	negative regulation of receptor signaling pathway via STAT	GO:1904893	31	60616	0.00701874	2694	6	0.584916	3554	2	0.157856	167	1	0.646969	4010	2
GO:BP	regulation of smooth muscle contraction	GO:0006940	31	60616	0.00701874	2694	6	0.854956	3554	1	1	-1	-1	0.122575	4010	5
GO:BP	platelet aggregation	GO:0070527	53	60616	0.00725531	2694	8	0.435974	3554	4	1	-1	-1	0.134189	4010	7
GO:BP	positive regulation of fat cell differentiation	GO:0045600	53	60616	0.00725531	2694	8	0.0783895	3554	7	1	-1	-1	0.221922	4010	6
GO:BP	positive regulation of stress-activated MAPK cascade	GO:0032874	104	60616	0.007364	2694	12	0.0927557	3554	11	1	-1	-1	0.000327657	4010	19
GO:BP	sterol transport	GO:0015918	104	60616	0.007364	2694	12	0.0927557	3554	11	0.339278	167	1	0.0591139	4010	13
GO:BP	regulation of G0 to G1 transition	GO:0070316	42	60616	0.00754506	2694	7	3.35153e-06	3554	13	1	-1	-1	0.00184283	4010	10
GO:BP	bile acid metabolic process	GO:0008206	42	60616	0.00754506	2694	7	0.0289877	3554	7	1	-1	-1	0.0215082	4010	8
GO:BP	synaptic vesicle endocytosis	GO:0048488	42	60616	0.00754506	2694	7	0.00928585	3554	8	1	-1	-1	0.0578687	4010	7
GO:BP	presynaptic endocytosis	GO:0140238	42	60616	0.00754506	2694	7	0.00928585	3554	8	1	-1	-1	0.0578687	4010	7
GO:BP	regulation of Notch signaling pathway	GO:0008593	91	60616	0.00761463	2694	11	0.00324378	3554	14	1	-1	-1	0.000568495	4010	17
GO:BP	mitochondrial calcium ion homeostasis	GO:0051560	22	60616	0.00776791	2694	5	1.28548e-05	3554	9	1	-1	-1	0.269332	4010	3
GO:BP	peptidyl-lysine dimethylation	GO:0018027	22	60616	0.00776791	2694	5	0.000113466	3554	8	1	-1	-1	0.1284	4010	4
GO:BP	RNA 5'-end processing	GO:0000966	22	60616	0.00776791	2694	5	0.0230046	3554	5	1	-1	-1	0.000336558	4010	8
GO:BP	ubiquitin-dependent protein catabolic process via the multivesicular body sorting pathway	GO:0043162	22	60616	0.00776791	2694	5	0.000840177	3554	7	1	-1	-1	0.0409962	4010	5
GO:BP	heparan sulfate proteoglycan biosynthetic process	GO:0015012	22	60616	0.00776791	2694	5	0.753055	3554	1	1	-1	-1	0.00212878	4010	7
GO:BP	melanosome localization	GO:0032400	22	60616	0.00776791	2694	5	0.753055	3554	1	1	-1	-1	0.00212878	4010	7
GO:BP	pigment granule localization	GO:0051875	22	60616	0.00776791	2694	5	0.753055	3554	1	1	-1	-1	0.00212878	4010	7
GO:BP	nucleobase metabolic process	GO:0009112	22	60616	0.00776791	2694	5	0.43157	3554	2	1	-1	-1	0.792662	4010	1
GO:BP	negative regulation of defense response	GO:0031348	192	60616	0.00778926	2694	18	0.0775322	3554	18	1	-1	-1	0.165246	4010	18
GO:BP	response to metal ion	GO:0010038	208	60616	0.00805296	2694	19	4.06429e-09	3554	38	0.503174	167	1	0.00330944	4010	27
GO:BP	regulation of protein depolymerization	GO:1901879	66	60616	0.00805296	2694	9	6.49674e-06	3554	16	1	-1	-1	0.139449	4010	8
GO:BP	regulation of oxidative stress-induced cell death	GO:1903201	66	60616	0.00805296	2694	9	0.00550684	3554	11	1	-1	-1	0.0800273	4010	9
GO:BP	cellular response to glucose stimulus	GO:0071333	66	60616	0.00805296	2694	9	0.0388246	3554	9	0.256836	167	1	0.139449	4010	8
GO:BP	protein homotetramerization	GO:0051289	54	60616	0.00811678	2694	8	0.00401679	3554	10	1	-1	-1	0.0693257	4010	8
GO:BP	NADP metabolic process	GO:0006739	32	60616	0.00822496	2694	6	0.0833178	3554	5	1	-1	-1	0.0524825	4010	6
GO:BP	DNA replication-dependent nucleosome assembly	GO:0006335	32	60616	0.00822496	2694	6	0.863348	3554	1	1	-1	-1	0.664271	4010	2
GO:BP	DNA replication-dependent nucleosome organization	GO:0034723	32	60616	0.00822496	2694	6	0.863348	3554	1	1	-1	-1	0.664271	4010	2
GO:BP	ceramide metabolic process	GO:0006672	92	60616	0.00824044	2694	11	1.91684e-11	3554	27	1	-1	-1	0.0273804	4010	13
GO:BP	positive regulation of transmembrane receptor protein serine/threonine kinase signaling pathway	GO:0090100	92	60616	0.00824044	2694	11	0.159734	3554	9	1	-1	-1	0.100894	4010	11
GO:BP	blood coagulation	GO:0007596	305	60616	0.00844662	2694	25	0.0076009	3554	31	0.619103	167	1	0.000210136	4010	40
GO:BP	histone H3-K4 methylation	GO:0051568	43	60616	0.00852083	2694	7	8.44553e-08	3554	15	1	-1	-1	0.0243116	4010	8
GO:BP	G0 to G1 transition	GO:0045023	43	60616	0.00852083	2694	7	6.4438e-07	3554	14	1	-1	-1	0.002205	4010	10
GO:BP	regulation of release of cytochrome c from mitochondria	GO:0090199	43	60616	0.00852083	2694	7	4.44526e-06	3554	13	1	-1	-1	0.0644284	4010	7
GO:BP	positive regulation of stress-activated protein kinase signaling cascade	GO:0070304	106	60616	0.00852083	2694	12	0.0532076	3554	12	1	-1	-1	0.000417102	4010	19
GO:BP	regulation of fat cell differentiation	GO:0045598	106	60616	0.00852083	2694	12	0.0532076	3554	12	0.343234	167	1	0.0349605	4010	14
GO:BP	Rho protein signal transduction	GO:0007266	120	60616	0.00852425	2694	13	0.0141865	3554	15	1	-1	-1	9.16168e-06	4010	24
GO:BP	regulation of neuron apoptotic process	GO:0043523	120	60616	0.00852425	2694	13	0.00262506	3554	17	1	-1	-1	0.000740109	4010	20
GO:BP	pigmentation	GO:0043473	67	60616	0.00878778	2694	9	0.0929214	3554	8	1	-1	-1	0.000658287	4010	14
GO:BP	telencephalon development	GO:0021537	93	60616	0.00884179	2694	11	0.0237638	3554	12	1	-1	-1	0.00208387	4010	16
GO:BP	establishment of protein localization to plasma membrane	GO:0061951	55	60616	0.00896548	2694	8	0.000327528	3554	12	1	-1	-1	9.0949e-08	4010	18
GO:BP	negative regulation of chromatin organization	GO:1905268	55	60616	0.00896548	2694	8	7.46013e-05	3554	13	0.229853	167	1	0.012488	4010	10
GO:BP	regulation of leukocyte chemotaxis	GO:0002688	107	60616	0.00909769	2694	12	0.633663	3554	6	1	-1	-1	0.121867	4010	12
GO:BP	negative regulation of immune response	GO:0050777	107	60616	0.00909769	2694	12	0.0563216	3554	12	1	-1	-1	0.852509	4010	5
GO:BP	tetrapyrrole biosynthetic process	GO:0033014	23	60616	0.00932984	2694	5	1.94074e-05	3554	9	0.0106244	167	2	0.511819	4010	2
GO:BP	porphyrin-containing compound biosynthetic process	GO:0006779	23	60616	0.00932984	2694	5	1.94074e-05	3554	9	0.0106244	167	2	0.511819	4010	2
GO:BP	regulation of mitochondrial translation	GO:0070129	23	60616	0.00932984	2694	5	0.00111091	3554	7	0.135728	167	1	0.00278836	4010	7
GO:BP	proteasomal ubiquitin-independent protein catabolic process	GO:0010499	23	60616	0.00932984	2694	5	0.00625968	3554	6	1	-1	-1	0.00278836	4010	7
GO:BP	inactivation of MAPK activity	GO:0000188	23	60616	0.00932984	2694	5	0.766577	3554	1	1	-1	-1	0.0483101	4010	5
GO:BP	positive regulation of glycoprotein metabolic process	GO:1903020	23	60616	0.00932984	2694	5	1	-1	-1	1	-1	-1	0.134189	4010	4
GO:BP	cellular metabolic compound salvage	GO:0043094	33	60616	0.00946909	2694	6	0.000416437	3554	9	1	-1	-1	0.447765	4010	3
GO:BP	activation of protein kinase B activity	GO:0032148	33	60616	0.00946909	2694	6	0.366324	3554	3	1	-1	-1	0.266964	4010	4
GO:BP	negative regulation of type I interferon production	GO:0032480	44	60616	0.00962768	2694	7	0.000181447	3554	11	1	-1	-1	0.0684039	4010	7
GO:BP	cellular response to monosaccharide stimulus	GO:0071326	68	60616	0.00966278	2694	9	0.045664	3554	9	0.260838	167	1	0.154088	4010	8
GO:BP	cellular response to hexose stimulus	GO:0071331	68	60616	0.00966278	2694	9	0.045664	3554	9	0.260838	167	1	0.154088	4010	8
GO:BP	vitamin metabolic process	GO:0006766	122	60616	0.00972696	2694	13	0.00308291	3554	17	0.371273	167	1	0.134189	4010	13
GO:BP	epithelial tube morphogenesis	GO:0060562	166	60616	0.00974203	2694	16	0.0801771	3554	16	0.445302	167	1	0.00689422	4010	22
GO:BP	hemostasis	GO:0007599	309	60616	0.00979033	2694	25	0.00516336	3554	32	0.621502	167	1	0.000277497	4010	40
GO:BP	exocytic process	GO:0140029	56	60616	0.00997939	2694	8	3.63705e-06	3554	15	1	-1	-1	0.0820918	4010	8
GO:BP	homologous recombination	GO:0035825	56	60616	0.00997939	2694	8	0.0156495	3554	9	0.00361853	167	3	2.05947e-05	4010	15
GO:BP	pattern recognition receptor signaling pathway	GO:0002221	197	60616	0.00997966	2694	18	1.24056e-07	3554	34	0.489024	167	1	9.72786e-08	4010	37
GO:BP	response to transforming growth factor beta	GO:0071559	213	60616	0.0101849	2694	19	1.84615e-05	3554	31	0.509089	167	1	7.31244e-07	4010	37
GO:BP	coagulation	GO:0050817	310	60616	0.0101849	2694	25	0.00946419	3554	31	0.62209	167	1	0.000297135	4010	40
GO:BP	cellular response to inorganic substance	GO:0071241	152	60616	0.0102895	2694	15	0.000148796	3554	23	1	-1	-1	0.0111887	4010	20
GO:BP	osteoblast differentiation	GO:0001649	167	60616	0.0103011	2694	16	0.0138796	3554	19	0.446589	167	1	0.000693667	4010	25
GO:BP	negative regulation of protein-containing complex assembly	GO:0031333	109	60616	0.0105021	2694	12	8.51666e-06	3554	21	1	-1	-1	6.57459e-05	4010	21
GO:BP	insulin secretion	GO:0030073	138	60616	0.0107721	2694	14	3.33615e-05	3554	23	0.401017	167	1	0.385909	4010	11
GO:BP	platelet activation	GO:0030168	138	60616	0.0107721	2694	14	0.260734	3554	11	1	-1	-1	0.0340481	4010	17
GO:BP	regulation of endothelial cell migration	GO:0010594	230	60616	0.0107862	2694	20	0.203667	3554	18	0.531466	167	1	0.0558911	4010	24
GO:BP	lymphocyte apoptotic process	GO:0070227	45	60616	0.0108887	2694	7	0.0402264	3554	7	1	-1	-1	0.819493	4010	2
GO:BP	protein K63-linked deubiquitination	GO:0070536	34	60616	0.0109662	2694	6	2.22216e-08	3554	14	0.0194756	167	2	0.0228171	4010	7
GO:BP	activation of JUN kinase activity	GO:0007257	34	60616	0.0109662	2694	6	1.43106e-05	3554	11	1	-1	-1	0.459066	4010	3
GO:BP	quinone metabolic process	GO:1901661	34	60616	0.0109662	2694	6	0.0105266	3554	7	1	-1	-1	0.269332	4010	4
GO:BP	positive regulation of extrinsic apoptotic signaling pathway	GO:2001238	34	60616	0.0109662	2694	6	0.208047	3554	4	1	-1	-1	0.269332	4010	4
GO:BP	mitotic sister chromatid cohesion	GO:0007064	24	60616	0.0111395	2694	5	0.000221363	3554	8	1	-1	-1	0.00357665	4010	7
GO:BP	long-chain fatty-acyl-CoA metabolic process	GO:0035336	24	60616	0.0111395	2694	5	0.234425	3554	3	1	-1	-1	0.141523	4010	4
GO:BP	energy homeostasis	GO:0097009	24	60616	0.0111395	2694	5	0.234425	3554	3	1	-1	-1	0.0561283	4010	5
GO:BP	nucleoside monophosphate biosynthetic process	GO:0009124	24	60616	0.0111395	2694	5	0.234425	3554	3	1	-1	-1	0.0162222	4010	6
GO:BP	regulation of lymphocyte chemotaxis	GO:1901623	24	60616	0.0111395	2694	5	0.780013	3554	1	1	-1	-1	1	-1	-1
GO:BP	regulation of body fluid levels	GO:0050878	398	60616	0.0115054	2694	30	0.00804661	3554	38	0.698914	167	1	0.000163693	4010	49
GO:BP	positive regulation of protein secretion	GO:0050714	83	60616	0.0115093	2694	10	0.0108334	3554	12	0.295639	167	1	0.114675	4010	10
GO:BP	positive regulation of cell-substrate adhesion	GO:0010811	83	60616	0.0115093	2694	10	0.0259969	3554	11	1	-1	-1	0.029747	4010	12
GO:BP	iron ion homeostasis	GO:0055072	70	60616	0.0115617	2694	9	0.000870483	3554	13	1	-1	-1	7.91919e-05	4010	16
GO:BP	platelet degranulation	GO:0002576	125	60616	0.0117786	2694	13	0.2741	3554	10	1	-1	-1	0.029747	4010	16
GO:BP	signal release	GO:0023061	331	60616	0.0119404	2694	26	3.04839e-09	3554	51	0.643415	167	1	0.122403	4010	30
GO:BP	regulation of immune effector process	GO:0002697	365	60616	0.0120042	2694	28	0.0019864	3554	38	1	-1	-1	0.0101443	4010	39
GO:BP	amyloid precursor protein metabolic process	GO:0042982	84	60616	0.0125292	2694	10	0.00153143	3554	14	1	-1	-1	0.0659279	4010	11
GO:BP	membrane lipid catabolic process	GO:0046466	35	60616	0.012578	2694	6	0.000659111	3554	9	1	-1	-1	0.0717118	4010	6
GO:BP	serine family amino acid metabolic process	GO:0009069	35	60616	0.012578	2694	6	0.646554	3554	2	1	-1	-1	0.285784	4010	4
GO:BP	positive regulation of type I interferon production	GO:0032481	71	60616	0.0125986	2694	9	0.000278783	3554	14	0.0554695	167	2	4.36541e-08	4010	21
GO:BP	neural precursor cell proliferation	GO:0061351	71	60616	0.0125986	2694	9	0.00319961	3554	12	1	-1	-1	0.272793	4010	7
GO:BP	peptide hormone secretion	GO:0030072	171	60616	0.01264	2694	16	0.000126413	3554	25	0.452739	167	1	0.511819	4010	12
GO:BP	regulation of osteoblast differentiation	GO:0045667	98	60616	0.0127799	2694	11	0.11498	3554	10	1	-1	-1	0.206074	4010	10
GO:BP	gene silencing by miRNA	GO:0035195	402	60616	0.0130643	2694	30	0.015032	3554	37	0.701406	167	1	0.101863	4010	36
GO:BP	cortical actin cytoskeleton organization	GO:0030866	25	60616	0.013183	2694	5	0.00928585	3554	6	1	-1	-1	0.154169	4010	4
GO:BP	respiratory gaseous exchange by respiratory system	GO:0007585	25	60616	0.013183	2694	5	0.111057	3554	4	1	-1	-1	0.154169	4010	4
GO:BP	positive regulation of release of cytochrome c from mitochondria	GO:0090200	25	60616	0.013183	2694	5	0.0365874	3554	5	1	-1	-1	0.154169	4010	4
GO:BP	positive regulation of vascular endothelial growth factor production	GO:0010575	25	60616	0.013183	2694	5	1	-1	-1	1	-1	-1	0.319986	4010	3
GO:BP	glucose 6-phosphate metabolic process	GO:0051156	25	60616	0.013183	2694	5	0.0365874	3554	5	1	-1	-1	0.545798	4010	2
GO:BP	determination of bilateral symmetry	GO:0009855	85	60616	0.0134427	2694	10	0.00495425	3554	13	1	-1	-1	0.0345248	4010	12
GO:BP	cellular monovalent inorganic cation homeostasis	GO:0030004	99	60616	0.0137514	2694	11	4.01774e-07	3554	22	0.0869547	167	2	0.0213625	4010	14
GO:BP	activation of GTPase activity	GO:0090630	99	60616	0.0137514	2694	11	0.000299999	3554	17	0.330124	167	1	0.00961766	4010	15
GO:BP	positive regulation of peptide secretion	GO:0002793	99	60616	0.0137514	2694	11	0.016078	3554	13	0.330124	167	1	0.134189	4010	11
GO:BP	regulation of DNA-templated transcription, initiation	GO:2000142	36	60616	0.0142382	2694	6	0.0138345	3554	7	1	-1	-1	2.48084e-06	4010	13
GO:BP	somatic recombination of immunoglobulin gene segments	GO:0016447	36	60616	0.0142382	2694	6	0.000154332	3554	10	1	-1	-1	0.00924572	4010	8
GO:BP	regulation of defense response to virus by host	GO:0050691	36	60616	0.0142382	2694	6	0.0138345	3554	7	1	-1	-1	0.00924572	4010	8
GO:BP	RNA polymerase II preinitiation complex assembly	GO:0051123	36	60616	0.0142382	2694	6	0.234425	3554	4	1	-1	-1	0.029747	4010	7
GO:BP	specification of symmetry	GO:0009799	86	60616	0.0145133	2694	10	0.00545003	3554	13	1	-1	-1	0.0374191	4010	12
GO:BP	response to toxic substance	GO:0009636	86	60616	0.0145133	2694	10	0.032239	3554	11	1	-1	-1	0.298951	4010	8
GO:BP	positive regulation of leukocyte migration	GO:0002687	114	60616	0.0145593	2694	12	0.204496	3554	10	1	-1	-1	0.218117	4010	11
GO:BP	sequestering of calcium ion	GO:0051208	100	60616	0.0147435	2694	11	0.0173491	3554	13	1	-1	-1	0.415354	4010	8
GO:BP	smooth muscle contraction	GO:0006939	60	60616	0.0147465	2694	8	0.515601	3554	4	1	-1	-1	0.184389	4010	7
GO:BP	cellular response to carbohydrate stimulus	GO:0071322	73	60616	0.0149431	2694	9	0.0278234	3554	10	0.271823	167	1	0.198958	4010	8
GO:BP	positive regulation of myeloid cell differentiation	GO:0045639	73	60616	0.0149431	2694	9	0.117944	3554	8	1	-1	-1	0.198958	4010	8
GO:BP	regulation of muscle cell differentiation	GO:0051147	129	60616	0.0150047	2694	13	0.137603	3554	12	1	-1	-1	0.113622	4010	14
GO:BP	embryonic epithelial tube formation	GO:0001838	48	60616	0.0151405	2694	7	0.370621	3554	4	0.210372	167	1	0.0407857	4010	8
GO:BP	regulation of mitochondrial gene expression	GO:0062125	26	60616	0.0155445	2694	5	7.01822e-06	3554	10	0.144972	167	1	0.00563504	4010	7
GO:BP	negative regulation of signal transduction by p53 class mediator	GO:1901797	26	60616	0.0155445	2694	5	7.01822e-06	3554	10	1	-1	-1	0.84122	4010	1
GO:BP	vesicle cargo loading	GO:0035459	26	60616	0.0155445	2694	5	5.74693e-05	3554	9	0.144972	167	1	0.170126	4010	4
GO:BP	regulation of androgen receptor signaling pathway	GO:0060765	26	60616	0.0155445	2694	5	0.0425131	3554	5	1	-1	-1	0.0717118	4010	5
GO:BP	positive regulation of plasma membrane bounded cell projection assembly	GO:0120034	87	60616	0.0156841	2694	10	0.000213891	3554	16	1	-1	-1	8.51716e-08	4010	23
GO:BP	sphingolipid biosynthetic process	GO:0030148	101	60616	0.0158266	2694	11	1.29565e-13	3554	31	1	-1	-1	0.0247341	4010	14
GO:BP	cellular response to transforming growth factor beta stimulus	GO:0071560	207	60616	0.0159884	2694	18	1.03319e-05	3554	31	0.502558	167	1	8.17113e-06	4010	34
GO:BP	cell redox homeostasis	GO:0045454	37	60616	0.0162419	2694	6	0.00438789	3554	8	1	-1	-1	0.0883802	4010	6
GO:BP	platelet-derived growth factor receptor signaling pathway	GO:0048008	37	60616	0.0162419	2694	6	0.0159392	3554	7	1	-1	-1	0.0338836	4010	7
GO:BP	amyloid-beta clearance	GO:0097242	37	60616	0.0162419	2694	6	0.0487457	3554	6	1	-1	-1	0.176704	4010	5
GO:BP	protein tetramerization	GO:0051262	74	60616	0.0162628	2694	9	2.9314e-05	3554	16	1	-1	-1	0.013597	4010	12
GO:BP	regulation of cellular response to oxidative stress	GO:1900407	74	60616	0.0162628	2694	9	0.00448749	3554	12	1	-1	-1	0.0681787	4010	10
GO:BP	regulation of ERK1 and ERK2 cascade	GO:0070372	256	60616	0.0162628	2694	21	0.319157	3554	18	1	-1	-1	0.00806154	4010	30
GO:BP	regulation of cell size	GO:0008361	116	60616	0.016588	2694	12	1.05361e-07	3554	25	1	-1	-1	0.000474087	4010	20
GO:BP	regulation of cell shape	GO:0008360	116	60616	0.016588	2694	12	0.0046451	3554	16	1	-1	-1	4.978e-06	4010	24
GO:BP	thioester biosynthetic process	GO:0035384	49	60616	0.0166977	2694	7	3.64116e-06	3554	14	1	-1	-1	0.00164609	4010	11
GO:BP	acyl-CoA biosynthetic process	GO:0071616	49	60616	0.0166977	2694	7	3.64116e-06	3554	14	1	-1	-1	0.00164609	4010	11
GO:BP	cell-substrate junction organization	GO:0150115	88	60616	0.0166977	2694	10	0.000243816	3554	16	0.307236	167	1	0.00847675	4010	14
GO:BP	regulation of cell-matrix adhesion	GO:0001952	102	60616	0.0166977	2694	11	0.000428961	3554	17	1	-1	-1	0.0267488	4010	14
GO:BP	negative regulation of protein transport	GO:0051224	102	60616	0.0166977	2694	11	0.00125993	3554	16	1	-1	-1	0.0525028	4010	13
GO:BP	regulation of lipid storage	GO:0010883	49	60616	0.0166977	2694	7	0.00196206	3554	10	1	-1	-1	0.189093	4010	6
GO:BP	response to mechanical stimulus	GO:0009612	102	60616	0.0166977	2694	11	0.0086943	3554	14	1	-1	-1	0.0122877	4010	15
GO:BP	regulation of substrate adhesion-dependent cell spreading	GO:1900024	49	60616	0.0166977	2694	7	0.121505	3554	6	1	-1	-1	0.0173302	4010	9
GO:BP	transforming growth factor beta receptor signaling pathway	GO:0007179	177	60616	0.0168311	2694	16	8.32289e-05	3554	26	0.462247	167	1	2.01942e-06	4010	32
GO:BP	positive regulation of chemotaxis	GO:0050921	117	60616	0.017295	2694	12	0.226564	3554	10	1	-1	-1	0.329471	4010	10
GO:BP	regulation of peptide hormone secretion	GO:0090276	147	60616	0.0174278	2694	14	0.00164954	3554	20	0.417146	167	1	0.448386	4010	11
GO:BP	ribosomal large subunit assembly	GO:0000027	27	60616	0.0176583	2694	5	0.283434	3554	3	0.148441	167	1	3.85783e-05	4010	10
GO:BP	regulation of epidermal growth factor-activated receptor activity	GO:0007176	27	60616	0.0176583	2694	5	0.000532711	3554	8	1	-1	-1	0.183589	4010	4
GO:BP	glycoprotein catabolic process	GO:0006516	27	60616	0.0176583	2694	5	0.00296534	3554	7	1	-1	-1	0.851631	4010	1
GO:BP	receptor recycling	GO:0001881	27	60616	0.0176583	2694	5	0.0130136	3554	6	1	-1	-1	0.348581	4010	3
GO:BP	regulation of type I interferon-mediated signaling pathway	GO:0060338	27	60616	0.0176583	2694	5	0.0130136	3554	6	1	-1	-1	0.581988	4010	2
GO:BP	ribonucleoside monophosphate metabolic process	GO:0009161	27	60616	0.0176583	2694	5	0.130176	3554	4	1	-1	-1	0.0818529	4010	5
GO:BP	regulation of protein localization to plasma membrane	GO:1903076	89	60616	0.0176746	2694	10	0.000277618	3554	16	1	-1	-1	0.00362535	4010	15
GO:BP	negative regulation of immune effector process	GO:0002698	89	60616	0.0176746	2694	10	0.138022	3554	9	1	-1	-1	0.447765	4010	7
GO:BP	muscle cell differentiation	GO:0042692	259	60616	0.0178241	2694	21	0.000298445	3554	32	1	-1	-1	0.0665082	4010	26
GO:BP	autophagosome maturation	GO:0097352	38	60616	0.0178379	2694	6	4.40686e-05	3554	11	1	-1	-1	0.012488	4010	8
GO:BP	nucleobase-containing small molecule catabolic process	GO:0034656	38	60616	0.0178379	2694	6	0.0545599	3554	6	0.179184	167	1	0.000829696	4010	10
GO:BP	alcohol catabolic process	GO:0046164	38	60616	0.0178379	2694	6	0.128635	3554	5	1	-1	-1	0.323878	4010	4
GO:BP	regulation of metal ion transport	GO:0010959	310	60616	0.0183275	2694	24	6.3543e-08	3554	46	1	-1	-1	0.00697574	4010	35
GO:BP	regulation of leukocyte differentiation	GO:1902105	195	60616	0.0186173	2694	17	0.00206004	3554	24	0.487164	167	1	0.0578687	4010	21
GO:BP	transmembrane receptor protein serine/threonine kinase signaling pathway	GO:0007178	294	60616	0.018978	2694	23	2.76869e-05	3554	38	0.609699	167	1	3.05395e-08	4010	49
GO:BP	regulation of synaptic plasticity	GO:0048167	119	60616	0.0194855	2694	12	7.09557e-07	3554	24	1	-1	-1	0.0402612	4010	15
GO:BP	negative regulation of mitochondrion organization	GO:0010823	39	60616	0.020226	2694	6	1.64847e-07	3554	14	1	-1	-1	0.102969	4010	6
GO:BP	nucleotide-binding domain, leucine rich repeat containing receptor signaling pathway	GO:0035872	39	60616	0.020226	2694	6	0.00030971	3554	10	0.182147	167	1	0.00415139	4010	9
GO:BP	phospholipid dephosphorylation	GO:0046839	39	60616	0.020226	2694	6	0.00030971	3554	10	1	-1	-1	0.0414383	4010	7
GO:BP	negative regulation of peptidyl-tyrosine phosphorylation	GO:0050732	51	60616	0.020226	2694	7	0.248488	3554	5	1	-1	-1	0.00762059	4010	10
GO:BP	glucose transmembrane transport	GO:1904659	77	60616	0.020226	2694	9	0.0159878	3554	11	0.281142	167	1	0.0177805	4010	12
GO:BP	androgen receptor signaling pathway	GO:0030521	39	60616	0.020226	2694	6	0.0603932	3554	6	0.182147	167	1	0.102969	4010	6
GO:BP	cellular response to osmotic stress	GO:0071470	28	60616	0.0204887	2694	5	0.000690428	3554	8	1	-1	-1	0.00858072	4010	7
GO:BP	heparan sulfate proteoglycan metabolic process	GO:0030201	28	60616	0.0204887	2694	5	0.536169	3554	2	1	-1	-1	0.00858072	4010	7
GO:BP	regulation of defense response to virus by virus	GO:0050690	28	60616	0.0204887	2694	5	0.0539661	3554	5	1	-1	-1	0.0913579	4010	5
GO:BP	negative regulation of proteolysis	GO:0045861	230	60616	0.0209442	2694	19	0.000189829	3554	30	0.2206	167	2	6.52618e-07	4010	39
GO:BP	regulation of membrane potential	GO:0042391	331	60616	0.0210363	2694	25	6.45677e-08	3554	48	1	-1	-1	0.000288875	4010	42
GO:BP	negative regulation of establishment of protein localization	GO:1904950	106	60616	0.0215111	2694	11	0.000221187	3554	18	1	-1	-1	0.0664127	4010	13
GO:BP	axon ensheathment	GO:0008366	78	60616	0.0217916	2694	9	0.000744176	3554	14	1	-1	-1	0.0426298	4010	11
GO:BP	ensheathment of neurons	GO:0007272	78	60616	0.0217916	2694	9	0.000744176	3554	14	1	-1	-1	0.0426298	4010	11
GO:BP	determination of left/right symmetry	GO:0007368	78	60616	0.0217916	2694	9	0.0412961	3554	10	1	-1	-1	0.0426298	4010	11
GO:BP	regulation of insulin secretion	GO:0050796	121	60616	0.0219507	2694	12	0.00109826	3554	18	0.369196	167	1	0.367217	4010	10
GO:BP	regulation of receptor signaling pathway via JAK-STAT	GO:0046425	92	60616	0.0219507	2694	10	0.660367	3554	5	0.315389	167	1	0.75374	4010	5
GO:BP	muscle structure development	GO:0061061	402	60616	0.0220016	2694	29	2.69033e-09	3554	58	0.701406	167	1	0.000397757	4010	48
GO:BP	negative regulation of protein depolymerization	GO:1901880	52	60616	0.0222693	2694	7	7.76626e-06	3554	14	1	-1	-1	0.0601292	4010	8
GO:BP	embryonic heart tube development	GO:0035050	52	60616	0.0222693	2694	7	0.0721779	3554	7	1	-1	-1	0.209451	4010	6
GO:BP	positive regulation of osteoblast differentiation	GO:0045669	52	60616	0.0222693	2694	7	0.423375	3554	4	1	-1	-1	0.346106	4010	5
GO:BP	tube formation	GO:0035148	65	60616	0.0225564	2694	8	0.251971	3554	6	0.255088	167	1	0.0345248	4010	10
GO:BP	transcription preinitiation complex assembly	GO:0070897	40	60616	0.0226682	2694	6	0.0233619	3554	7	1	-1	-1	0.0168514	4010	8
GO:BP	negative regulation of G protein-coupled receptor signaling pathway	GO:0045744	40	60616	0.0226682	2694	6	0.467228	3554	3	1	-1	-1	0.209451	4010	5
GO:BP	cytosolic calcium ion transport	GO:0060401	152	60616	0.0227612	2694	14	0.000399955	3554	22	1	-1	-1	0.21554	4010	14
GO:BP	negative regulation of protein serine/threonine kinase activity	GO:0071901	122	60616	0.0231971	2694	12	0.000438662	3554	19	0.371273	167	1	0.0121872	4010	17
GO:BP	embryonic organ development	GO:0048568	200	60616	0.0231971	2694	17	0.0214374	3554	21	1	-1	-1	0.10674	4010	20
GO:BP	histone monoubiquitination	GO:0010390	29	60616	0.0234406	2694	5	2.09121e-05	3554	10	1	-1	-1	0.000465649	4010	9
GO:BP	heme metabolic process	GO:0042168	29	60616	0.0234406	2694	5	2.09121e-05	3554	10	0.153501	167	1	0.379673	4010	3
GO:BP	cellular iron ion homeostasis	GO:0006879	66	60616	0.0243345	2694	8	0.000493168	3554	13	1	-1	-1	0.000563942	4010	14
GO:BP	regulation of glycoprotein metabolic process	GO:1903018	53	60616	0.0243345	2694	7	0.638175	3554	3	1	-1	-1	0.134189	4010	7
GO:BP	regulation of fibroblast proliferation	GO:0048145	53	60616	0.0243345	2694	7	0.273769	3554	5	1	-1	-1	0.0274337	4010	9
GO:BP	chemical synaptic transmission, postsynaptic	GO:0099565	53	60616	0.0243345	2694	7	0.15729	3554	6	1	-1	-1	0.0659279	4010	8
GO:BP	B cell differentiation	GO:0030183	94	60616	0.0248937	2694	10	0.172463	3554	9	0.31911	167	1	0.628662	4010	6
GO:BP	regulation of response to oxidative stress	GO:1902882	80	60616	0.0250535	2694	9	0.000954244	3554	14	1	-1	-1	0.0230531	4010	12
GO:BP	ketone biosynthetic process	GO:0042181	41	60616	0.0250675	2694	6	0.000474364	3554	10	1	-1	-1	0.0524037	4010	7
GO:BP	membrane protein ectodomain proteolysis	GO:0006509	41	60616	0.0250675	2694	6	0.00803935	3554	8	1	-1	-1	0.215902	4010	5
GO:BP	regulation of cellular senescence	GO:2000772	41	60616	0.0250675	2694	6	0.721585	3554	2	1	-1	-1	0.123123	4010	6
GO:BP	positive regulation of cell adhesion	GO:0045785	337	60616	0.0254239	2694	25	0.001722	3554	36	0.64802	167	1	1.08013e-05	4010	47
GO:BP	fatty acid transport	GO:0015908	109	60616	0.0256733	2694	11	8.51666e-06	3554	21	1	-1	-1	0.00968955	4010	16
GO:BP	inorganic anion transport	GO:0015698	109	60616	0.0256733	2694	11	0.111057	3554	11	1	-1	-1	0.373545	4010	9
GO:BP	monocarboxylic acid biosynthetic process	GO:0072330	187	60616	0.0266079	2694	16	0.000502453	3554	25	0.477301	167	1	0.000121537	4010	29
GO:BP	tetrapyrrole metabolic process	GO:0033013	54	60616	0.0266292	2694	7	5.46136e-08	3554	17	0.0389183	167	2	0.367217	4010	5
GO:BP	reciprocal meiotic recombination	GO:0007131	54	60616	0.0266292	2694	7	0.0348788	3554	8	0.00331073	167	3	1.29084e-05	4010	15
GO:BP	reciprocal homologous recombination	GO:0140527	54	60616	0.0266292	2694	7	0.0348788	3554	8	0.00331073	167	3	1.29084e-05	4010	15
GO:BP	regulation of cell-substrate junction assembly	GO:0090109	54	60616	0.0266292	2694	7	0.0841793	3554	7	1	-1	-1	0.00104826	4010	12
GO:BP	regulation of focal adhesion assembly	GO:0051893	54	60616	0.0266292	2694	7	0.0841793	3554	7	1	-1	-1	0.00104826	4010	12
GO:BP	positive regulation of peptidyl-serine phosphorylation	GO:0033138	95	60616	0.0266292	2694	10	0.00477204	3554	14	1	-1	-1	0.00259311	4010	16
GO:BP	fibroblast proliferation	GO:0048144	54	60616	0.0266292	2694	7	0.283434	3554	5	1	-1	-1	0.0298399	4010	9
GO:BP	nucleotide-sugar metabolic process	GO:0009225	30	60616	0.0267215	2694	5	0.000193456	3554	9	1	-1	-1	0.0402612	4010	6
GO:BP	sphingolipid catabolic process	GO:0030149	30	60616	0.0267215	2694	5	0.000193456	3554	9	1	-1	-1	0.0402612	4010	6
GO:BP	anoikis	GO:0043276	30	60616	0.0267215	2694	5	0.166799	3554	4	0.156334	167	1	0.00298899	4010	8
GO:BP	fatty-acyl-CoA biosynthetic process	GO:0046949	30	60616	0.0267215	2694	5	0.00537998	3554	7	1	-1	-1	0.0402612	4010	6
GO:BP	regulation of vascular endothelial growth factor receptor signaling pathway	GO:0030947	30	60616	0.0267215	2694	5	0.846381	3554	1	1	-1	-1	0.0402612	4010	6
GO:BP	endocrine pancreas development	GO:0031018	30	60616	0.0267215	2694	5	0.846381	3554	1	1	-1	-1	0.877757	4010	1
GO:BP	negative regulation of protein localization to membrane	GO:1905476	30	60616	0.0267215	2694	5	0.325742	3554	3	1	-1	-1	0.110958	4010	5
GO:BP	positive regulation of neuron apoptotic process	GO:0043525	30	60616	0.0267215	2694	5	0.166799	3554	4	1	-1	-1	0.0402612	4010	6
GO:BP	ERK1 and ERK2 cascade	GO:0070371	270	60616	0.026799	2694	21	0.136668	3554	22	1	-1	-1	0.00276626	4010	33
GO:BP	regulation of transforming growth factor beta receptor signaling pathway	GO:0017015	110	60616	0.0272212	2694	11	0.0336764	3554	13	0.349441	167	1	2.34798e-05	4010	22
GO:BP	regulation of adaptive immune response based on somatic recombination of immune receptors built from immunoglobulin superfamily domains	GO:0002822	110	60616	0.0272212	2694	11	0.0157835	3554	14	1	-1	-1	0.00449896	4010	17
GO:BP	cytoplasmic pattern recognition receptor signaling pathway	GO:0002753	68	60616	0.0285608	2694	8	4.29244e-05	3554	15	0.260838	167	1	1.08617e-07	4010	20
GO:BP	monovalent inorganic cation homeostasis	GO:0055067	126	60616	0.0289404	2694	12	1.39371e-07	3554	26	0.115555	167	2	0.0162222	4010	17
GO:BP	regulation of ERAD pathway	GO:1904292	20	60616	0.0290651	2694	4	0.000447089	3554	7	0.125129	167	1	0.0011839	4010	7
GO:BP	NLS-bearing protein import into nucleus	GO:0006607	20	60616	0.0290651	2694	4	0.178384	3554	3	0.125129	167	1	0.0011839	4010	7
GO:BP	mRNA cleavage	GO:0006379	20	60616	0.0290651	2694	4	0.0158137	3554	5	0.00847205	167	2	0.0011839	4010	7
GO:BP	ceramide catabolic process	GO:0046514	20	60616	0.0290651	2694	4	0.00303211	3554	6	1	-1	-1	0.029747	4010	5
GO:BP	establishment of mitochondrion localization	GO:0051654	20	60616	0.0290651	2694	4	0.00303211	3554	6	1	-1	-1	0.029747	4010	5
GO:BP	maintenance of protein location in nucleus	GO:0051457	20	60616	0.0290651	2694	4	0.00303211	3554	6	1	-1	-1	0.00678101	4010	6
GO:BP	negative regulation of defense response to virus	GO:0050687	20	60616	0.0290651	2694	4	0.0158137	3554	5	1	-1	-1	0.0997832	4010	4
GO:BP	purine ribonucleotide catabolic process	GO:0009154	20	60616	0.0290651	2694	4	0.0158137	3554	5	1	-1	-1	0.0997832	4010	4
GO:BP	ribonucleotide catabolic process	GO:0009261	20	60616	0.0290651	2694	4	0.0158137	3554	5	1	-1	-1	0.0997832	4010	4
GO:BP	regulation of activin receptor signaling pathway	GO:0032925	20	60616	0.0290651	2694	4	0.0643694	3554	4	1	-1	-1	0.227883	4010	3
GO:BP	enteroendocrine cell differentiation	GO:0035883	20	60616	0.0290651	2694	4	0.721585	3554	1	1	-1	-1	1	-1	-1
GO:BP	cellular protein-containing complex localization	GO:0034629	20	60616	0.0290651	2694	4	0.0643694	3554	4	1	-1	-1	0.0997832	4010	4
GO:BP	cellular oxidant detoxification	GO:0098869	20	60616	0.0290651	2694	4	0.392686	3554	2	1	-1	-1	0.227883	4010	3
GO:BP	neural tube development	GO:0021915	55	60616	0.0290821	2694	7	0.0914031	3554	7	0.229853	167	1	0.012488	4010	10
GO:BP	receptor internalization	GO:0031623	97	60616	0.0293556	2694	10	5.06128e-06	3554	20	1	-1	-1	0.00119413	4010	17
GO:BP	positive regulation of cold-induced thermogenesis	GO:0120162	97	60616	0.0293556	2694	10	0.0137705	3554	13	1	-1	-1	0.0182206	4010	14
GO:BP	myeloid leukocyte differentiation	GO:0002573	142	60616	0.0293556	2694	13	0.0265244	3554	16	1	-1	-1	0.119927	4010	15
GO:BP	positive regulation of DNA-templated transcription, initiation	GO:2000144	31	60616	0.0293744	2694	5	0.00647054	3554	7	1	-1	-1	2.19925e-05	4010	11
GO:BP	positive regulation of microtubule polymerization or depolymerization	GO:0031112	31	60616	0.0293744	2694	5	0.00025106	3554	9	0.157856	167	1	0.122575	4010	5
GO:BP	nucleoside monophosphate metabolic process	GO:0009123	31	60616	0.0293744	2694	5	0.075175	3554	5	1	-1	-1	0.0146087	4010	7
GO:BP	establishment of spindle orientation	GO:0051294	31	60616	0.0293744	2694	5	0.0243923	3554	6	0.157856	167	1	0.122575	4010	5
GO:BP	neurotransmitter receptor transport	GO:0099637	31	60616	0.0293744	2694	5	0.338292	3554	3	1	-1	-1	0.232102	4010	4
GO:BP	regulation of cellular response to transforming growth factor beta stimulus	GO:1903844	112	60616	0.0296107	2694	11	0.0378954	3554	13	0.352536	167	1	3.12069e-05	4010	22
GO:BP	focal adhesion assembly	GO:0048041	69	60616	0.0297443	2694	8	0.00758256	3554	11	0.263298	167	1	0.000893754	4010	14
GO:BP	regulation of interferon-beta production	GO:0032648	43	60616	0.0298682	2694	6	0.000703209	3554	10	1	-1	-1	0.000536252	4010	11
GO:BP	negative regulation of small molecule metabolic process	GO:0062014	83	60616	0.0298682	2694	9	0.0565641	3554	10	1	-1	-1	0.00184592	4010	15
GO:BP	hexose transmembrane transport	GO:0008645	83	60616	0.0298682	2694	9	0.0259969	3554	11	0.295639	167	1	0.029747	4010	12
GO:BP	positive regulation of biomineral tissue development	GO:0070169	43	60616	0.0298682	2694	6	0.315696	3554	4	1	-1	-1	0.801102	4010	2
GO:BP	positive regulation of biomineralization	GO:0110151	43	60616	0.0298682	2694	6	0.315696	3554	4	1	-1	-1	0.801102	4010	2
GO:BP	gonad development	GO:0008406	83	60616	0.0298682	2694	9	0.742961	3554	4	1	-1	-1	0.114675	4010	10
GO:BP	regulation of chemotaxis	GO:0050920	191	60616	0.0304851	2694	16	0.111057	3554	17	1	-1	-1	0.00867931	4010	24
GO:BP	positive regulation of JUN kinase activity	GO:0043507	56	60616	0.0306784	2694	7	9.08456e-05	3554	13	0.231408	167	1	0.0367488	4010	9
GO:BP	morphogenesis of embryonic epithelium	GO:0016331	56	60616	0.0306784	2694	7	0.467228	3554	4	0.231408	167	1	0.0820918	4010	8
GO:BP	organic hydroxy compound catabolic process	GO:1901616	56	60616	0.0306784	2694	7	0.178384	3554	6	1	-1	-1	0.146433	4010	7
GO:BP	negative regulation of extrinsic apoptotic signaling pathway	GO:2001237	84	60616	0.0321136	2694	9	0.0115857	3554	12	1	-1	-1	0.00563175	4010	14
GO:BP	regulation of cellular response to growth factor stimulus	GO:0090287	259	60616	0.0322124	2694	20	0.0169762	3554	26	0.569045	167	1	5.07806e-06	4010	40
GO:BP	negative regulation of immune system process	GO:0002683	311	60616	0.0326606	2694	23	0.0167376	3554	30	1	-1	-1	0.10057	4010	29
GO:BP	tRNA aminoacylation for protein translation	GO:0006418	44	60616	0.0330204	2694	6	1.47389e-08	3554	16	0.19854	167	1	0.409944	4010	4
GO:BP	regulation of sister chromatid cohesion	GO:0007063	21	60616	0.0330204	2694	4	7.85366e-05	3554	8	1	-1	-1	0.00159496	4010	7
GO:BP	positive regulation of neuron projection development	GO:0010976	99	60616	0.0330204	2694	10	0.000299999	3554	17	1	-1	-1	0.00390344	4010	16
GO:BP	regulation of histone H3-K4 methylation	GO:0051569	21	60616	0.0330204	2694	4	0.000620755	3554	7	1	-1	-1	0.0360563	4010	5
GO:BP	mesenchyme development	GO:0060485	226	60616	0.0330204	2694	18	0.0120266	3554	24	0.52632	167	1	0.00132645	4010	30
GO:BP	regulation of establishment or maintenance of cell polarity	GO:0032878	21	60616	0.0330204	2694	4	0.409017	3554	2	1	-1	-1	0.00159496	4010	7
GO:BP	positive regulation of B cell mediated immunity	GO:0002714	21	60616	0.0330204	2694	4	0.00389939	3554	6	1	-1	-1	0.113101	4010	4
GO:BP	regulation of isotype switching	GO:0045191	21	60616	0.0330204	2694	4	0.00389939	3554	6	1	-1	-1	0.0360563	4010	5
GO:BP	positive regulation of immunoglobulin mediated immune response	GO:0002891	21	60616	0.0330204	2694	4	0.00389939	3554	6	1	-1	-1	0.113101	4010	4
GO:BP	regulation of plasma lipoprotein particle levels	GO:0097006	99	60616	0.0330204	2694	10	0.00672724	3554	14	0.0869547	167	2	0.535875	4010	7
GO:BP	chaperone-mediated protein complex assembly	GO:0051131	21	60616	0.0330204	2694	4	0.1904	3554	3	1	-1	-1	0.0086017	4010	6
GO:BP	oocyte development	GO:0048599	21	60616	0.0330204	2694	4	1	-1	-1	1	-1	-1	0.0086017	4010	6
GO:BP	establishment of spindle localization	GO:0051293	44	60616	0.0330204	2694	6	0.0119302	3554	8	0.19854	167	1	0.00920479	4010	9
GO:BP	cellular response to retinoic acid	GO:0071300	44	60616	0.0330204	2694	6	0.178384	3554	5	1	-1	-1	0.409944	4010	4
GO:BP	response to dopamine	GO:1903350	44	60616	0.0330204	2694	6	0.325742	3554	4	0.19854	167	1	0.0684039	4010	7
GO:BP	cellular response to dopamine	GO:1903351	44	60616	0.0330204	2694	6	0.325742	3554	4	0.19854	167	1	0.0684039	4010	7
GO:BP	columnar/cuboidal epithelial cell development	GO:0002066	21	60616	0.0330204	2694	4	0.737751	3554	1	1	-1	-1	0.475523	4010	2
GO:BP	positive regulation of amyloid-beta formation	GO:1902004	21	60616	0.0330204	2694	4	0.1904	3554	3	1	-1	-1	0.475523	4010	2
GO:BP	positive regulation of histone methylation	GO:0031062	32	60616	0.0331266	2694	5	9.408e-08	3554	13	0.161302	167	1	0.00450973	4010	8
GO:BP	porphyrin-containing compound metabolic process	GO:0006778	32	60616	0.0331266	2694	5	7.50312e-06	3554	11	0.0177222	167	2	0.431207	4010	3
GO:BP	DNA dealkylation	GO:0035510	32	60616	0.0331266	2694	5	0.00758256	3554	7	1	-1	-1	0.00450973	4010	8
GO:BP	regulation of immunoglobulin mediated immune response	GO:0002889	32	60616	0.0331266	2694	5	0.00758256	3554	7	1	-1	-1	0.0524825	4010	6
GO:BP	ERBB2 signaling pathway	GO:0038128	32	60616	0.0331266	2694	5	0.0275437	3554	6	1	-1	-1	0.250562	4010	4
GO:BP	protein localization to cell surface	GO:0034394	57	60616	0.0333296	2694	7	0.00596184	3554	10	0.234067	167	1	0.000462835	4010	13
GO:BP	epithelial tube formation	GO:0072175	57	60616	0.0333296	2694	7	0.479973	3554	4	0.234067	167	1	0.0402612	4010	9
GO:BP	in utero embryonic development	GO:0001701	57	60616	0.0333296	2694	7	0.103655	3554	7	1	-1	-1	0.156831	4010	7
GO:BP	monosaccharide transmembrane transport	GO:0015749	85	60616	0.0341714	2694	9	0.0298435	3554	11	0.299461	167	1	0.0156625	4010	13
GO:BP	carbohydrate transmembrane transport	GO:0034219	85	60616	0.0341714	2694	9	0.0298435	3554	11	0.299461	167	1	0.0156625	4010	13
GO:BP	development of primary sexual characteristics	GO:0045137	85	60616	0.0341714	2694	9	0.597534	3554	5	1	-1	-1	0.1284	4010	10
GO:BP	regulation of cell morphogenesis involved in differentiation	GO:0010769	71	60616	0.0345134	2694	8	0.000995331	3554	13	1	-1	-1	0.0011953	4010	14
GO:BP	detection of stimulus	GO:0051606	228	60616	0.0356504	2694	18	0.000377203	3554	29	0.218447	167	2	0.00072026	4010	31
GO:BP	negative regulation of supramolecular fiber organization	GO:1902904	131	60616	0.0363835	2694	12	1.15981e-06	3554	25	1	-1	-1	0.000332394	4010	22
GO:BP	interferon-beta production	GO:0032608	45	60616	0.0363974	2694	6	0.00100876	3554	10	1	-1	-1	0.000179456	4010	12
GO:BP	positive regulation of stress fiber assembly	GO:0051496	45	60616	0.0363974	2694	6	0.00399474	3554	9	1	-1	-1	0.421526	4010	4
GO:BP	regulation of bone mineralization	GO:0030500	58	60616	0.0363974	2694	7	0.192188	3554	6	1	-1	-1	0.269332	4010	6
GO:BP	ribosomal large subunit biogenesis	GO:0042273	72	60616	0.0368375	2694	8	8.51211e-05	3554	15	0.0563742	167	2	7.70692e-14	4010	28
GO:BP	negative regulation of MAP kinase activity	GO:0043407	72	60616	0.0368375	2694	8	0.0102844	3554	11	1	-1	-1	0.0591139	4010	10
GO:BP	Rac protein signal transduction	GO:0016601	33	60616	0.0369565	2694	5	7.04554e-05	3554	10	1	-1	-1	0.266964	4010	4
GO:BP	regulation of triglyceride metabolic process	GO:0090207	33	60616	0.0369565	2694	5	0.00211091	3554	8	1	-1	-1	0.266964	4010	4
GO:BP	very long-chain fatty acid metabolic process	GO:0000038	33	60616	0.0369565	2694	5	0.00897726	3554	7	1	-1	-1	0.134189	4010	5
GO:BP	regulation of B cell mediated immunity	GO:0002712	33	60616	0.0369565	2694	5	0.00897726	3554	7	1	-1	-1	0.0589582	4010	6
GO:BP	negative regulation of Notch signaling pathway	GO:0045746	33	60616	0.0369565	2694	5	0.366324	3554	3	1	-1	-1	0.266964	4010	4
GO:BP	positive regulation of lymphocyte migration	GO:2000403	33	60616	0.0369565	2694	5	0.366324	3554	3	1	-1	-1	0.900394	4010	1
GO:BP	regulation of transmembrane receptor protein serine/threonine kinase signaling pathway	GO:0090092	213	60616	0.0377518	2694	17	0.00626076	3554	24	0.509089	167	1	3.83642e-05	4010	33
GO:BP	calcium ion transport	GO:0006816	316	60616	0.0377668	2694	23	5.22025e-09	3554	49	1	-1	-1	0.00528385	4010	36
GO:BP	glycosaminoglycan metabolic process	GO:0030203	132	60616	0.0378285	2694	12	5.09564e-05	3554	22	1	-1	-1	1.02832e-07	4010	29
GO:BP	microtubule anchoring	GO:0034453	22	60616	0.0379893	2694	4	0.00496731	3554	6	0.133152	167	1	0.1284	4010	4
GO:BP	nucleotide-sugar biosynthetic process	GO:0009226	22	60616	0.0379893	2694	4	0.00496731	3554	6	1	-1	-1	0.269332	4010	3
GO:BP	peptidyl-threonine dephosphorylation	GO:0035970	22	60616	0.0379893	2694	4	0.0230046	3554	5	1	-1	-1	0.1284	4010	4
GO:BP	positive regulation of lamellipodium assembly	GO:0010592	22	60616	0.0379893	2694	4	0.0230046	3554	5	1	-1	-1	0.490557	4010	2
GO:BP	regulation of protein sumoylation	GO:0033233	22	60616	0.0379893	2694	4	0.0230046	3554	5	1	-1	-1	0.490557	4010	2
GO:BP	pigment cell differentiation	GO:0050931	22	60616	0.0379893	2694	4	0.43157	3554	2	1	-1	-1	0.490557	4010	2
GO:BP	multicellular organism growth	GO:0035264	22	60616	0.0379893	2694	4	0.0832414	3554	4	1	-1	-1	0.490557	4010	2
GO:BP	forebrain generation of neurons	GO:0021872	22	60616	0.0379893	2694	4	0.43157	3554	2	1	-1	-1	0.269332	4010	3
GO:BP	negative regulation of protein localization to plasma membrane	GO:1903077	22	60616	0.0379893	2694	4	0.207649	3554	3	1	-1	-1	0.1284	4010	4
GO:BP	receptor signaling pathway via JAK-STAT	GO:0007259	148	60616	0.0381959	2694	13	0.234425	3554	12	0.138918	167	2	0.56646	4010	10
GO:BP	membrane protein proteolysis	GO:0033619	59	60616	0.0389694	2694	7	0.000156914	3554	13	1	-1	-1	0.175039	4010	7
GO:BP	lamellipodium assembly	GO:0030032	59	60616	0.0389694	2694	7	0.0526477	3554	8	1	-1	-1	0.175039	4010	7
GO:BP	regulation of receptor signaling pathway via STAT	GO:1904892	102	60616	0.0390794	2694	10	0.739402	3554	5	0.336896	167	1	0.824159	4010	5
GO:BP	lamellipodium organization	GO:0097581	73	60616	0.0394979	2694	8	0.0112765	3554	11	1	-1	-1	0.0122877	4010	12
GO:BP	spindle localization	GO:0051653	46	60616	0.0395549	2694	6	0.0153167	3554	8	0.204447	167	1	0.00363485	4010	10
GO:BP	somatic stem cell population maintenance	GO:0035019	46	60616	0.0395549	2694	6	0.0445231	3554	7	1	-1	-1	0.0341897	4010	8
GO:BP	regulation of amyloid-beta formation	GO:1902003	46	60616	0.0395549	2694	6	0.108703	3554	6	1	-1	-1	0.627703	4010	3
GO:BP	oligodendrocyte differentiation	GO:0048709	46	60616	0.0395549	2694	6	0.203103	3554	5	1	-1	-1	0.269332	4010	5
GO:BP	chromosome organization involved in meiotic cell cycle	GO:0070192	46	60616	0.0395549	2694	6	0.108703	3554	6	0.204447	167	1	0.157139	4010	6
GO:BP	divalent inorganic cation transport	GO:0072511	353	60616	0.0395676	2694	25	4.91384e-11	3554	57	0.66124	167	1	0.00346994	4010	40
GO:BP	divalent metal ion transport	GO:0070838	353	60616	0.0395676	2694	25	4.91384e-11	3554	57	0.66124	167	1	0.00346994	4010	40
GO:BP	skeletal system development	GO:0001501	283	60616	0.0400597	2694	21	0.0664499	3554	25	0.597998	167	1	3.16855e-06	4010	43
GO:BP	cellular detoxification	GO:1990748	34	60616	0.041346	2694	5	0.0354161	3554	6	1	-1	-1	0.269332	4010	4
GO:BP	female gonad development	GO:0008585	34	60616	0.041346	2694	5	0.878318	3554	1	1	-1	-1	0.142715	4010	5
GO:BP	regulation of behavior	GO:0050795	34	60616	0.041346	2694	5	0.208047	3554	4	1	-1	-1	0.693059	4010	2
GO:BP	insulin secretion involved in cellular response to glucose stimulus	GO:0035773	34	60616	0.041346	2694	5	0.208047	3554	4	1	-1	-1	0.269332	4010	4
GO:BP	positive regulation of substrate adhesion-dependent cell spreading	GO:1900026	34	60616	0.041346	2694	5	0.100235	3554	5	1	-1	-1	0.0660221	4010	6
GO:BP	homotypic cell-cell adhesion	GO:0034109	74	60616	0.0423974	2694	8	0.217449	3554	7	1	-1	-1	0.128435	4010	9
GO:BP	cellular response to reactive oxygen species	GO:0034614	119	60616	0.0431758	2694	11	2.06018e-09	3554	28	0.365249	167	1	0.00172144	4010	19
GO:BP	regulation of microtubule polymerization	GO:0031113	47	60616	0.0434359	2694	6	4.25467e-08	3554	16	0.207342	167	1	0.168301	4010	6
GO:BP	positive regulation of DNA binding	GO:0043388	47	60616	0.0434359	2694	6	0.111057	3554	6	1	-1	-1	0.00425744	4010	10
GO:BP	regulation of cell aging	GO:0090342	47	60616	0.0434359	2694	6	0.563243	3554	3	1	-1	-1	0.0895355	4010	7
GO:BP	excitatory postsynaptic potential	GO:0060079	47	60616	0.0434359	2694	6	0.111057	3554	6	1	-1	-1	0.0895355	4010	7
GO:BP	determination of heart left/right asymmetry	GO:0061371	47	60616	0.0434359	2694	6	0.111057	3554	6	1	-1	-1	0.284964	4010	5
GO:BP	embryonic heart tube morphogenesis	GO:0003143	47	60616	0.0434359	2694	6	0.0473914	3554	7	1	-1	-1	0.284964	4010	5
GO:BP	cytoplasmic sequestering of protein	GO:0051220	23	60616	0.0437961	2694	4	1.55486e-07	3554	11	1	-1	-1	0.276979	4010	3
GO:BP	histone H3-K9 methylation	GO:0051567	23	60616	0.0437961	2694	4	1.94074e-05	3554	9	0.135728	167	1	0.134189	4010	4
GO:BP	mitochondrial calcium ion transmembrane transport	GO:0006851	23	60616	0.0437961	2694	4	1.94074e-05	3554	9	1	-1	-1	0.00278836	4010	7
GO:BP	negative regulation of NF-kappaB transcription factor activity	GO:0032088	89	60616	0.0437961	2694	9	8.02687e-05	3554	17	1	-1	-1	0.0215082	4010	13
GO:BP	nucleoside biosynthetic process	GO:0009163	23	60616	0.0437961	2694	4	0.000159823	3554	8	0.135728	167	1	0.511819	4010	2
GO:BP	cleavage involved in rRNA processing	GO:0000469	23	60616	0.0437961	2694	4	0.00625968	3554	6	1	-1	-1	0.00278836	4010	7
GO:BP	regulation of mitochondrial fission	GO:0090140	23	60616	0.0437961	2694	4	0.00625968	3554	6	1	-1	-1	0.134189	4010	4
GO:BP	eye photoreceptor cell differentiation	GO:0001754	23	60616	0.0437961	2694	4	0.446824	3554	2	1	-1	-1	0.134189	4010	4
GO:BP	inositol phosphate biosynthetic process	GO:0032958	23	60616	0.0437961	2694	4	0.226564	3554	3	1	-1	-1	0.134189	4010	4
GO:BP	sensory perception of mechanical stimulus	GO:0050954	104	60616	0.0437961	2694	10	0.463976	3554	7	0.339278	167	1	0.334702	4010	9
GO:BP	negative regulation of cyclin-dependent protein serine/threonine kinase activity	GO:0045736	23	60616	0.0437961	2694	4	0.226564	3554	3	0.135728	167	1	0.134189	4010	4
GO:BP	peptidyl-arginine modification	GO:0018195	23	60616	0.0437961	2694	4	0.226564	3554	3	1	-1	-1	0.276979	4010	3
GO:BP	negative regulation of peptidyl-serine phosphorylation	GO:0033137	23	60616	0.0437961	2694	4	0.0948594	3554	4	1	-1	-1	0.511819	4010	2
GO:BP	positive regulation of vascular endothelial cell proliferation	GO:1905564	23	60616	0.0437961	2694	4	0.226564	3554	3	1	-1	-1	0.806489	4010	1
GO:BP	dendrite development	GO:0016358	151	60616	0.043821	2694	13	4.66352e-12	3554	36	0.423755	167	1	0.00095647	4010	23
GO:BP	positive regulation of NF-kappaB transcription factor activity	GO:0051092	151	60616	0.043821	2694	13	1.50544e-06	3554	27	0.423755	167	1	5.3699e-05	4010	26
GO:BP	peptidyl-tyrosine dephosphorylation	GO:0035335	35	60616	0.0448467	2694	5	0.0120191	3554	7	1	-1	-1	0.0717118	4010	6
GO:BP	positive regulation of epidermal growth factor receptor signaling pathway	GO:0045742	35	60616	0.0448467	2694	5	0.0402264	3554	6	1	-1	-1	0.0717118	4010	6
GO:BP	development of primary female sexual characteristics	GO:0046545	35	60616	0.0448467	2694	5	0.885474	3554	1	1	-1	-1	0.15295	4010	5
GO:BP	regulation of protein localization to cell periphery	GO:1904375	105	60616	0.045105	2694	10	4.61725e-06	3554	21	1	-1	-1	0.000370027	4010	19
GO:BP	negative regulation of stress-activated protein kinase signaling cascade	GO:0070303	48	60616	0.0461595	2694	6	1.65518e-05	3554	13	1	-1	-1	0.0407857	4010	8
GO:BP	negative regulation of stress-activated MAPK cascade	GO:0032873	48	60616	0.0461595	2694	6	1.65518e-05	3554	13	1	-1	-1	0.0407857	4010	8
GO:BP	cortical cytoskeleton organization	GO:0030865	48	60616	0.0461595	2694	6	0.0190851	3554	8	1	-1	-1	0.000342039	4010	12
GO:BP	locomotory behavior	GO:0007626	48	60616	0.0461595	2694	6	0.226434	3554	5	1	-1	-1	0.299094	4010	5
GO:BP	myelination	GO:0042552	76	60616	0.0472755	2694	8	0.00185941	3554	13	1	-1	-1	0.0377947	4010	11
GO:BP	hormone secretion	GO:0046879	203	60616	0.0476818	2694	16	1.92344e-05	3554	30	0.496771	167	1	0.528309	4010	14
GO:BP	plasma membrane organization	GO:0007009	91	60616	0.048197	2694	9	7.62265e-06	3554	19	1	-1	-1	0.0112245	4010	14
GO:BP	regulation of neuron projection development	GO:0010975	290	60616	0.0489545	2694	21	1.57719e-13	3554	55	0.605296	167	1	1.45545e-07	4010	47
GO:BP	cellular modified amino acid metabolic process	GO:0006575	154	60616	0.0489545	2694	13	2.24335e-05	3554	25	0.429011	167	1	0.0125161	4010	20
GO:BP	respiratory chain complex IV assembly	GO:0008535	24	60616	0.0489545	2694	4	2.85429e-05	3554	9	0.139242	167	1	0.000646406	4010	8
GO:BP	microtubule organizing center localization	GO:0061842	24	60616	0.0489545	2694	4	0.000221363	3554	8	0.139242	167	1	0.529528	4010	2
GO:BP	centrosome localization	GO:0051642	24	60616	0.0489545	2694	4	0.000221363	3554	8	0.139242	167	1	0.529528	4010	2
GO:BP	positive regulation of transforming growth factor beta receptor signaling pathway	GO:0030511	24	60616	0.0489545	2694	4	0.467228	3554	2	1	-1	-1	0.00357665	4010	7
GO:BP	positive regulation of cellular response to transforming growth factor beta stimulus	GO:1903846	24	60616	0.0489545	2694	4	0.467228	3554	2	1	-1	-1	0.00357665	4010	7
GO:BP	oocyte differentiation	GO:0009994	24	60616	0.0489545	2694	4	1	-1	-1	1	-1	-1	0.0162222	4010	6
GO:BP	purine nucleoside monophosphate metabolic process	GO:0009126	24	60616	0.0489545	2694	4	0.234425	3554	3	1	-1	-1	0.141523	4010	4
GO:BP	positive regulation of protein autophosphorylation	GO:0031954	24	60616	0.0489545	2694	4	0.104859	3554	4	0.139242	167	1	0.299094	4010	3
GO:BP	purine ribonucleoside monophosphate metabolic process	GO:0009167	24	60616	0.0489545	2694	4	0.234425	3554	3	1	-1	-1	0.141523	4010	4
GO:BP	negative regulation of protein localization to cell periphery	GO:1904376	24	60616	0.0489545	2694	4	0.104859	3554	4	1	-1	-1	0.0561283	4010	5
GO:BP	glandular epithelial cell differentiation	GO:0002067	24	60616	0.0489545	2694	4	0.780013	3554	1	1	-1	-1	0.818628	4010	1
GO:BP	cellular carbohydrate catabolic process	GO:0044275	36	60616	0.0498379	2694	5	2.58031e-05	3554	11	1	-1	-1	0.488104	4010	3
GO:BP	negative regulation of JNK cascade	GO:0046329	36	60616	0.0498379	2694	5	2.58031e-05	3554	11	1	-1	-1	0.301361	4010	4
GO:BP	sulfur compound transport	GO:0072348	36	60616	0.0498379	2694	5	0.111057	3554	5	1	-1	-1	0.719707	4010	2
GO:BP	positive regulation of cell cycle G1/S phase transition	GO:1902808	49	60616	0.0503326	2694	6	0.0214744	3554	8	1	-1	-1	0.00164609	4010	11
GO:BP	carbohydrate derivative transport	GO:1901264	49	60616	0.0503326	2694	6	0.00196206	3554	10	1	-1	-1	0.10221	4010	7
GO:BP	regulation of T cell differentiation	GO:0045580	107	60616	0.0503326	2694	10	0.0126846	3554	14	0.344356	167	1	0.17981	4010	11
GO:BP	positive regulation of leukocyte differentiation	GO:1902107	107	60616	0.0503326	2694	10	0.358957	3554	8	0.344356	167	1	0.0375027	4010	14
GO:BP	positive regulation of hemopoiesis	GO:1903708	107	60616	0.0503326	2694	10	0.358957	3554	8	0.344356	167	1	0.0375027	4010	14
GO:BP	fatty acid derivative metabolic process	GO:1901568	77	60616	0.0503773	2694	8	0.00210216	3554	13	1	-1	-1	0.0402612	4010	11
GO:BP	regulation of calcium ion transport	GO:0051924	188	60616	0.0510059	2694	15	0.000543741	3554	25	1	-1	-1	0.0689178	4010	20
GO:BP	meiotic chromosome segregation	GO:0045132	63	60616	0.0514911	2694	7	0.0301029	3554	9	0.00483202	167	3	0.0293087	4010	10
GO:BP	osteoclast differentiation	GO:0030316	63	60616	0.0514911	2694	7	0.0114111	3554	10	1	-1	-1	0.472594	4010	5
GO:BP	developmental growth	GO:0048589	292	60616	0.0519284	2694	21	2.76923e-12	3554	53	1	-1	-1	0.0386232	4010	30
GO:BP	regulation of adaptive immune response	GO:0002819	124	60616	0.053876	2694	11	0.00144519	3554	18	1	-1	-1	0.00277098	4010	19
GO:BP	bone development	GO:0060348	93	60616	0.0539069	2694	9	0.0500613	3554	11	1	-1	-1	0.00208387	4010	16
GO:BP	bile acid biosynthetic process	GO:0006699	37	60616	0.0549928	2694	5	0.117847	3554	5	1	-1	-1	0.0108663	4010	8
GO:BP	positive regulation of ERBB signaling pathway	GO:1901186	37	60616	0.0549928	2694	5	0.0487457	3554	6	1	-1	-1	0.0108663	4010	8
GO:BP	nucleoside metabolic process	GO:0009116	64	60616	0.055209	2694	7	1.38365e-07	3554	18	0.0482082	167	2	0.00447379	4010	12
GO:BP	negative regulation of viral genome replication	GO:0045071	64	60616	0.055209	2694	7	0.0754036	3554	8	1	-1	-1	0.000104026	4010	15
GO:BP	positive regulation of Ras protein signal transduction	GO:0046579	64	60616	0.055209	2694	7	0.0329783	3554	9	1	-1	-1	0.211336	4010	7
GO:BP	establishment of mitotic spindle orientation	GO:0000132	25	60616	0.0554937	2694	4	0.0365874	3554	5	0.142633	167	1	0.0651137	4010	5
GO:BP	positive regulation of amyloid precursor protein catabolic process	GO:1902993	25	60616	0.0554937	2694	4	0.0365874	3554	5	1	-1	-1	0.319986	4010	3
GO:BP	eye morphogenesis	GO:0048592	79	60616	0.0571848	2694	8	0.0188644	3554	11	1	-1	-1	0.0459196	4010	11
GO:BP	regulation of response to cytokine stimulus	GO:0060759	175	60616	0.0591288	2694	14	7.92456e-08	3554	32	0.458459	167	1	0.00618704	4010	23
GO:BP	gland development	GO:0048732	142	60616	0.0591441	2694	12	0.0887773	3554	14	1	-1	-1	0.0228171	4010	18
GO:BP	regulation of nervous system development	GO:0051960	261	60616	0.0592949	2694	19	5.76143e-12	3554	49	1	-1	-1	0.0104049	4010	30
GO:BP	cellular response to hydrogen peroxide	GO:0070301	65	60616	0.0593701	2694	7	0.000107015	3554	14	1	-1	-1	0.0740557	4010	9
GO:BP	mesenchymal cell differentiation	GO:0048762	192	60616	0.0594303	2694	15	0.0142954	3554	21	0.483785	167	1	0.00226979	4010	26
GO:BP	regulation of lymphocyte differentiation	GO:0045619	126	60616	0.0594303	2694	11	0.00430747	3554	17	0.379204	167	1	0.144588	4010	13
GO:BP	dendrite morphogenesis	GO:0048813	95	60616	0.060532	2694	9	3.96969e-08	3554	23	0.320484	167	1	0.00666778	4010	15
GO:BP	carbohydrate transport	GO:0008643	95	60616	0.060532	2694	9	0.011788	3554	13	0.320484	167	1	0.0338317	4010	13
GO:BP	nucleotide-binding oligomerization domain containing signaling pathway	GO:0070423	38	60616	0.0606326	2694	5	0.000246435	3554	10	0.179184	167	1	0.00347001	4010	9
GO:BP	membrane biogenesis	GO:0044091	38	60616	0.0606326	2694	5	0.00121564	3554	9	1	-1	-1	0.012488	4010	8
GO:BP	cellular response to toxic substance	GO:0097237	38	60616	0.0606326	2694	5	0.00516378	3554	8	1	-1	-1	0.323878	4010	4
GO:BP	negative regulation of Ras protein signal transduction	GO:0046580	38	60616	0.0606326	2694	5	0.904241	3554	1	0.179184	167	1	0.0381043	4010	7
GO:BP	response to hydrogen peroxide	GO:0042542	80	60616	0.0608407	2694	8	2.01353e-07	3554	20	1	-1	-1	0.157739	4010	9
GO:BP	apical junction assembly	GO:0043297	80	60616	0.0608407	2694	8	0.0473914	3554	10	1	-1	-1	0.250562	4010	8
GO:BP	organic acid transport	GO:0015849	245	60616	0.0614725	2694	18	9.68896e-07	3554	37	1	-1	-1	4.91168e-05	4010	36
GO:BP	response to drug	GO:0042493	127	60616	0.0615374	2694	11	0.0448595	3554	14	0.380967	167	1	0.062062	4010	15
GO:BP	histone H2A ubiquitination	GO:0033522	26	60616	0.0618644	2694	4	0.00236676	3554	7	0.144972	167	1	2.6622e-05	4010	10
GO:BP	positive regulation of gene silencing by miRNA	GO:2000637	26	60616	0.0618644	2694	4	5.74693e-05	3554	9	1	-1	-1	0.00563504	4010	7
GO:BP	positive regulation of phosphatase activity	GO:0010922	26	60616	0.0618644	2694	4	0.0112242	3554	6	0.144972	167	1	1	-1	-1
GO:BP	plasma lipoprotein particle clearance	GO:0034381	66	60616	0.0623762	2694	7	0.0153759	3554	10	0.0501985	167	2	0.67067	4010	4
GO:BP	positive regulation of small GTPase mediated signal transduction	GO:0051057	66	60616	0.0623762	2694	7	0.0388246	3554	9	1	-1	-1	0.139449	4010	8
GO:BP	hormone transport	GO:0009914	211	60616	0.062537	2694	16	3.96695e-05	3554	30	0.507339	167	1	0.484243	4010	15
GO:BP	positive regulation of actin filament bundle assembly	GO:0032233	52	60616	0.0629628	2694	6	0.0101605	3554	9	1	-1	-1	0.209451	4010	6
GO:BP	cellular response to lipopolysaccharide	GO:0071222	144	60616	0.0633082	2694	12	0.0292348	3554	16	1	-1	-1	0.923655	4010	6
GO:BP	cellular biogenic amine metabolic process	GO:0006576	81	60616	0.0634718	2694	8	0.726147	3554	4	1	-1	-1	9.7164e-06	4010	19
GO:BP	regulation of lymphocyte mediated immunity	GO:0002706	112	60616	0.0640014	2694	10	0.0179644	3554	14	1	-1	-1	0.0495972	4010	14
GO:BP	regulation of peptidyl-tyrosine phosphorylation	GO:0050730	212	60616	0.0648355	2694	16	0.0112765	3554	23	1	-1	-1	0.00212878	4010	28
GO:BP	purine-containing compound catabolic process	GO:0072523	39	60616	0.0654322	2694	5	0.00030971	3554	10	0.182147	167	1	0.102969	4010	6
GO:BP	peptidyl-tyrosine modification	GO:0018212	265	60616	0.0660007	2694	19	0.0037314	3554	29	1	-1	-1	0.000108481	4010	37
GO:BP	positive regulation of adaptive immune response based on somatic recombination of immune receptors built from immunoglobulin superfamily domains	GO:0002824	67	60616	0.0668482	2694	7	0.0422166	3554	9	1	-1	-1	0.0064542	4010	12
GO:BP	behavior	GO:0007610	248	60616	0.0674296	2694	18	1.61836e-07	3554	39	1	-1	-1	0.00140591	4010	32
GO:BP	axon extension	GO:0048675	82	60616	0.067485	2694	8	6.10839e-08	3554	21	1	-1	-1	0.269332	4010	8
GO:BP	cell-substrate junction assembly	GO:0007044	82	60616	0.067485	2694	8	0.00121564	3554	14	0.29412	167	1	0.00457202	4010	14
GO:BP	activation of cysteine-type endopeptidase activity involved in apoptotic process	GO:0006919	82	60616	0.067485	2694	8	0.00121564	3554	14	1	-1	-1	0.0275838	4010	12
GO:BP	bone remodeling	GO:0046849	53	60616	0.0680853	2694	6	0.00022945	3554	12	1	-1	-1	0.359179	4010	5
GO:BP	regulation of amyloid precursor protein catabolic process	GO:1902991	53	60616	0.0680853	2694	6	0.0112765	3554	9	1	-1	-1	0.359179	4010	5
GO:BP	negative regulation of cell motility	GO:2000146	320	60616	0.0684356	2694	22	0.111057	3554	26	0.632188	167	1	0.00203657	4010	38
GO:BP	response to reactive oxygen species	GO:0000302	146	60616	0.069079	2694	12	8.10864e-12	3554	35	0.415901	167	1	0.00335118	4010	21
GO:BP	aminoglycan metabolic process	GO:0006022	146	60616	0.069079	2694	12	2.74457e-05	3554	24	1	-1	-1	2.79365e-07	4010	30
GO:BP	positive regulation of posttranscriptional gene silencing	GO:0060148	27	60616	0.0693468	2694	4	1.03038e-05	3554	10	1	-1	-1	0.00703534	4010	7
GO:BP	axon guidance	GO:0007411	214	60616	0.0694432	2694	16	2.98855e-08	3554	37	1	-1	-1	0.0011839	4010	29
GO:BP	neuron projection guidance	GO:0097485	214	60616	0.0694432	2694	16	2.98855e-08	3554	37	1	-1	-1	0.0011839	4010	29
GO:BP	protein O-linked glycosylation	GO:0006493	98	60616	0.0698194	2694	9	1.50801e-08	3554	24	1	-1	-1	0.206074	4010	10
GO:BP	regulation of pattern recognition receptor signaling pathway	GO:0062207	98	60616	0.0698194	2694	9	0.00237392	3554	15	1	-1	-1	0.00353235	4010	16
GO:BP	regulation of JUN kinase activity	GO:0043506	68	60616	0.0713033	2694	7	6.56195e-08	3554	19	0.260838	167	1	0.0913579	4010	9
GO:BP	long-chain fatty acid transport	GO:0015909	54	60616	0.0730107	2694	6	0.00111786	3554	11	1	-1	-1	0.0693257	4010	8
GO:BP	glucose import	GO:0046323	54	60616	0.0730107	2694	6	0.0125908	3554	9	1	-1	-1	0.0693257	4010	8
GO:BP	regulation of neurogenesis	GO:0050767	216	60616	0.0740717	2694	16	9.90106e-10	3554	40	1	-1	-1	0.0104038	4010	26
GO:BP	regulation of hormone secretion	GO:0046883	182	60616	0.0755345	2694	14	0.000812554	3554	24	0.469869	167	1	0.58846	4010	12
GO:BP	positive regulation of cytokine production	GO:0001819	361	60616	0.0768177	2694	24	0.00529347	3554	36	0.156334	167	3	5.20237e-09	4010	58
GO:BP	histone H3-K9 modification	GO:0061647	28	60616	0.077104	2694	4	1.66692e-06	3554	11	0.151336	167	1	0.0310037	4010	6
GO:BP	positive regulation of microtubule polymerization	GO:0031116	28	60616	0.077104	2694	4	0.00010895	3554	9	0.151336	167	1	0.0913579	4010	5
GO:BP	pyrimidine nucleoside metabolic process	GO:0006213	28	60616	0.077104	2694	4	0.00010895	3554	9	0.151336	167	1	0.201683	4010	4
GO:BP	protein peptidyl-prolyl isomerization	GO:0000413	28	60616	0.077104	2694	4	0.0539661	3554	5	1	-1	-1	0.00190057	4010	8
GO:BP	dopamine receptor signaling pathway	GO:0007212	28	60616	0.077104	2694	4	0.536169	3554	2	0.151336	167	1	0.0310037	4010	6
GO:BP	phospholipid catabolic process	GO:0009395	41	60616	0.0776672	2694	5	0.0262245	3554	7	1	-1	-1	0.367217	4010	4
GO:BP	T cell differentiation	GO:0030217	166	60616	0.0783579	2694	13	0.00129644	3554	22	0.15377	167	2	0.299094	4010	14
GO:BP	response to monoamine	GO:0071867	55	60616	0.0784097	2694	6	0.458036	3554	4	0.229853	167	1	0.0332601	4010	9
GO:BP	cellular response to monoamine stimulus	GO:0071868	55	60616	0.0784097	2694	6	0.458036	3554	4	0.229853	167	1	0.0332601	4010	9
GO:BP	response to catecholamine	GO:0071869	55	60616	0.0784097	2694	6	0.458036	3554	4	0.229853	167	1	0.0332601	4010	9
GO:BP	cellular response to catecholamine stimulus	GO:0071870	55	60616	0.0784097	2694	6	0.458036	3554	4	0.229853	167	1	0.0332601	4010	9
GO:BP	regulation of fatty acid metabolic process	GO:0019217	85	60616	0.0791945	2694	8	0.0126846	3554	12	1	-1	-1	7.18063e-05	4010	18
GO:BP	leukocyte apoptotic process	GO:0071887	70	60616	0.0791945	2694	7	0.000870483	3554	13	1	-1	-1	0.710882	4010	4
GO:BP	negative regulation of cellular component movement	GO:0051271	326	60616	0.0791945	2694	22	0.0987195	3554	27	0.638467	167	1	0.00279919	4010	38
GO:BP	immune response-regulating cell surface receptor signaling pathway involved in phagocytosis	GO:0002433	133	60616	0.0791945	2694	11	0.00311183	3554	18	1	-1	-1	0.188265	4010	13
GO:BP	Fc-gamma receptor signaling pathway involved in phagocytosis	GO:0038096	133	60616	0.0791945	2694	11	0.00311183	3554	18	1	-1	-1	0.188265	4010	13
GO:BP	negative regulation of cell migration	GO:0030336	308	60616	0.0791945	2694	21	0.0908664	3554	26	0.621253	167	1	0.0063055	4010	35
GO:BP	cellular response to metal ion	GO:0071248	134	60616	0.0819464	2694	11	0.00137167	3554	19	1	-1	-1	0.0491948	4010	16
GO:BP	Fc-gamma receptor signaling pathway	GO:0038094	134	60616	0.0819464	2694	11	0.00339158	3554	18	1	-1	-1	0.195789	4010	13
GO:BP	positive regulation of cell morphogenesis involved in differentiation	GO:0010770	56	60616	0.0826015	2694	6	0.000391388	3554	12	1	-1	-1	0.00478644	4010	11
GO:BP	regulation of filopodium assembly	GO:0051489	42	60616	0.082803	2694	5	0.000580666	3554	10	1	-1	-1	0.00184283	4010	10
GO:BP	heart morphogenesis	GO:0003007	168	60616	0.082803	2694	13	0.184413	3554	14	0.447899	167	1	0.00788242	4010	22
GO:BP	regulation of neuron differentiation	GO:0045664	102	60616	0.0836248	2694	9	0.0086943	3554	14	1	-1	-1	0.0525028	4010	13
GO:BP	regulation of transcription initiation from RNA polymerase II promoter	GO:0060260	29	60616	0.0837003	2694	4	0.017987	3554	6	1	-1	-1	1.27247e-06	4010	12
GO:BP	negative regulation of viral transcription	GO:0032897	29	60616	0.0837003	2694	4	2.09121e-05	3554	10	0.153501	167	1	0.0998908	4010	5
GO:BP	acetyl-CoA metabolic process	GO:0006084	29	60616	0.0837003	2694	4	0.000146266	3554	9	1	-1	-1	0.0103881	4010	7
GO:BP	regulation of protein tyrosine kinase activity	GO:0061097	71	60616	0.0837003	2694	7	0.000995331	3554	13	1	-1	-1	0.00360532	4010	13
GO:BP	regulation of gluconeogenesis	GO:0006111	29	60616	0.0837003	2694	4	0.154473	3554	4	1	-1	-1	0.00239024	4010	8
GO:BP	activation of MAPKK activity	GO:0000186	29	60616	0.0837003	2694	4	0.154473	3554	4	0.153501	167	1	0.00239024	4010	8
GO:BP	filopodium assembly	GO:0046847	57	60616	0.0885129	2694	6	0.000463182	3554	12	1	-1	-1	0.000462835	4010	13
GO:BP	mucopolysaccharide metabolic process	GO:1903510	89	60616	0.0886598	2694	8	0.00266569	3554	14	1	-1	-1	2.60838e-06	4010	21
GO:BP	regulation of intrinsic apoptotic signaling pathway in response to DNA damage	GO:1902229	30	60616	0.0886598	2694	4	3.65613e-06	3554	11	0.156334	167	1	0.218069	4010	4
GO:BP	regulation of sodium ion transport	GO:0002028	72	60616	0.0886598	2694	7	0.00032378	3554	14	1	-1	-1	0.0273804	4010	11
GO:BP	regulation of lipid localization	GO:1905952	154	60616	0.0886598	2694	12	0.00120372	3554	21	1	-1	-1	0.0735146	4010	17
GO:BP	sensory organ development	GO:0007423	260	60616	0.0886598	2694	18	0.00143263	3554	30	1	-1	-1	0.0681787	4010	26
GO:BP	regulation of immunoglobulin production	GO:0002637	30	60616	0.0886598	2694	4	0.00537998	3554	7	1	-1	-1	0.110958	4010	5
GO:BP	positive regulation of adaptive immune response	GO:0002821	73	60616	0.0886598	2694	7	0.0112765	3554	11	1	-1	-1	0.0122877	4010	12
GO:BP	positive regulation of carbohydrate metabolic process	GO:0045913	58	60616	0.0886598	2694	6	0.111057	3554	7	1	-1	-1	0.017396	4010	10
GO:BP	cellular response to drug	GO:0035690	30	60616	0.0886598	2694	4	0.0211211	3554	6	1	-1	-1	0.218069	4010	4
GO:BP	negative regulation of anion transmembrane transport	GO:1903960	30	60616	0.0886598	2694	4	0.0211211	3554	6	1	-1	-1	0.399462	4010	3
GO:BP	tissue remodeling	GO:0048771	105	60616	0.0886598	2694	9	0.0247302	3554	13	1	-1	-1	0.346105	4010	9
GO:BP	regulation of reproductive process	GO:2000241	104	60616	0.0886598	2694	9	0.872461	3554	4	1	-1	-1	0.0302984	4010	14
GO:BP	hepaticobiliary system development	GO:0061008	43	60616	0.0886598	2694	5	0.0326084	3554	7	1	-1	-1	0.397537	4010	4
GO:BP	regulation of leukocyte migration	GO:0002685	172	60616	0.0886598	2694	13	0.0996707	3554	16	1	-1	-1	0.0349552	4010	20
GO:BP	positive regulation of lamellipodium organization	GO:1902745	30	60616	0.0886598	2694	4	0.0688935	3554	5	1	-1	-1	0.0402612	4010	6
GO:BP	peptidyl-tyrosine phosphorylation	GO:0018108	262	60616	0.0908812	2694	18	0.00318945	3554	29	1	-1	-1	0.000190806	4010	36
GO:BP	Fc receptor mediated stimulatory signaling pathway	GO:0002431	139	60616	0.0908812	2694	11	0.00496731	3554	18	1	-1	-1	0.149569	4010	14
GO:BP	positive regulation of lymphocyte mediated immunity	GO:0002708	74	60616	0.0908812	2694	7	0.0122231	3554	11	1	-1	-1	0.0319671	4010	11
GO:BP	lymphocyte activation involved in immune response	GO:0002285	139	60616	0.0908812	2694	11	0.0223984	3554	16	1	-1	-1	0.0644284	4010	16
[truncated: 2,167 more rows]

## Sheet: ESC_NSC_NODE_G4posG4pos
source	term_name	term_id	adjusted_p_value	negative_log10_of_adjusted_p_value	term_size	query_size	intersection_size	effective_domain_size	intersections
GO:BP	mRNA processing	GO:0006397	5.48564e-83	82.2608	443	2694	146	60616	ENSG00000100320,ENSG00000129245,ENSG00000134744,ENSG00000136270,ENSG00000125970,ENSG00000150459,ENSG00000180917,ENSG00000272047,ENSG00000070756,ENSG00000021776,ENSG00000104884,ENSG00000178951,ENSG00000125944,ENSG00000134480,ENSG00000006712,ENSG00000058673,ENSG00000100461,ENSG00000096746,ENSG00000175756,ENSG00000033030,ENSG00000008128,ENSG00000121774,ENSG00000170144,ENSG00000116350,ENSG00000105258…
GO:BP	RNA splicing	GO:0008380	3.55225e-68	67.4495	412	2694	127	60616	ENSG00000100320,ENSG00000129245,ENSG00000125970,ENSG00000150459,ENSG00000070756,ENSG00000021776,ENSG00000110700,ENSG00000178951,ENSG00000125944,ENSG00000100461,ENSG00000096746,ENSG00000130956,ENSG00000033030,ENSG00000121774,ENSG00000170144,ENSG00000116350,ENSG00000105258,ENSG00000117592,ENSG00000115875,ENSG00000173914,ENSG00000168438,ENSG00000161847,ENSG00000075856,ENSG00000023734,ENSG00000197728…
GO:BP	RNA splicing, via transesterification reactions	GO:0000375	2.6167e-62	61.5822	348	2694	112	60616	ENSG00000100320,ENSG00000129245,ENSG00000125970,ENSG00000150459,ENSG00000070756,ENSG00000021776,ENSG00000178951,ENSG00000125944,ENSG00000100461,ENSG00000096746,ENSG00000033030,ENSG00000121774,ENSG00000170144,ENSG00000116350,ENSG00000105258,ENSG00000117592,ENSG00000115875,ENSG00000173914,ENSG00000168438,ENSG00000161847,ENSG00000075856,ENSG00000023734,ENSG00000123136,ENSG00000108349,ENSG00000116001…
GO:BP	RNA splicing, via transesterification reactions with bulged adenosine as nucleophile	GO:0000377	9.78929e-62	61.0092	345	2694	111	60616	ENSG00000100320,ENSG00000129245,ENSG00000125970,ENSG00000150459,ENSG00000070756,ENSG00000021776,ENSG00000178951,ENSG00000125944,ENSG00000100461,ENSG00000096746,ENSG00000033030,ENSG00000121774,ENSG00000170144,ENSG00000116350,ENSG00000105258,ENSG00000117592,ENSG00000115875,ENSG00000173914,ENSG00000168438,ENSG00000161847,ENSG00000075856,ENSG00000023734,ENSG00000123136,ENSG00000108349,ENSG00000116001…
GO:BP	mRNA splicing, via spliceosome	GO:0000398	9.78929e-62	61.0092	345	2694	111	60616	ENSG00000100320,ENSG00000129245,ENSG00000125970,ENSG00000150459,ENSG00000070756,ENSG00000021776,ENSG00000178951,ENSG00000125944,ENSG00000100461,ENSG00000096746,ENSG00000033030,ENSG00000121774,ENSG00000170144,ENSG00000116350,ENSG00000105258,ENSG00000117592,ENSG00000115875,ENSG00000173914,ENSG00000168438,ENSG00000161847,ENSG00000075856,ENSG00000023734,ENSG00000123136,ENSG00000108349,ENSG00000116001…
GO:BP	regulation of mRNA metabolic process	GO:1903311	5.19646e-57	56.2843	329	2694	104	60616	ENSG00000100320,ENSG00000129245,ENSG00000142864,ENSG00000272886,ENSG00000150991,ENSG00000136270,ENSG00000132541,ENSG00000110801,ENSG00000150459,ENSG00000143106,ENSG00000100567,ENSG00000070756,ENSG00000173692,ENSG00000178951,ENSG00000006712,ENSG00000106588,ENSG00000100461,ENSG00000008128,ENSG00000121774,ENSG00000134815,ENSG00000108671,ENSG00000082898,ENSG00000108344,ENSG00000166913,ENSG00000056586…
GO:BP	RNA catabolic process	GO:0006401	5.06462e-54	53.2955	403	2694	111	60616	ENSG00000129245,ENSG00000134744,ENSG00000142864,ENSG00000272886,ENSG00000150991,ENSG00000136270,ENSG00000132541,ENSG00000110801,ENSG00000197157,ENSG00000143106,ENSG00000100567,ENSG00000160570,ENSG00000070756,ENSG00000173692,ENSG00000110700,ENSG00000151065,ENSG00000171865,ENSG00000106588,ENSG00000131469,ENSG00000033030,ENSG00000023191,ENSG00000134815,ENSG00000108671,ENSG00000142541,ENSG00000151461…
GO:BP	mRNA catabolic process	GO:0006402	4.94026e-50	49.3063	367	2694	102	60616	ENSG00000129245,ENSG00000134744,ENSG00000142864,ENSG00000272886,ENSG00000150991,ENSG00000136270,ENSG00000132541,ENSG00000110801,ENSG00000143106,ENSG00000100567,ENSG00000070756,ENSG00000173692,ENSG00000110700,ENSG00000151065,ENSG00000106588,ENSG00000131469,ENSG00000023191,ENSG00000134815,ENSG00000108671,ENSG00000142541,ENSG00000151461,ENSG00000082898,ENSG00000108344,ENSG00000166913,ENSG00000134030…
GO:BP	proteasome-mediated ubiquitin-dependent protein catabolic process	GO:0043161	1.79854e-46	45.7451	406	2694	103	60616	ENSG00000078304,ENSG00000109670,ENSG00000150991,ENSG00000082701,ENSG00000170312,ENSG00000110801,ENSG00000116514,ENSG00000146535,ENSG00000143106,ENSG00000100567,ENSG00000160803,ENSG00000168591,ENSG00000173692,ENSG00000175063,ENSG00000132388,ENSG00000154473,ENSG00000135506,ENSG00000141552,ENSG00000130939,ENSG00000100897,ENSG00000176386,ENSG00000106588,ENSG00000134057,ENSG00000101557,ENSG00000108106…
GO:BP	response to endoplasmic reticulum stress	GO:0034976	3.89835e-46	45.4091	272	2694	85	60616	ENSG00000175215,ENSG00000140943,ENSG00000160691,ENSG00000082701,ENSG00000128272,ENSG00000087088,ENSG00000168591,ENSG00000135506,ENSG00000113811,ENSG00000130939,ENSG00000107175,ENSG00000120742,ENSG00000106638,ENSG00000101557,ENSG00000106080,ENSG00000030110,ENSG00000155660,ENSG00000163516,ENSG00000174672,ENSG00000139324,ENSG00000116406,ENSG00000137076,ENSG00000198356,ENSG00000182158,ENSG00000177239…
GO:BP	regulation of cell cycle phase transition	GO:1901987	1.17764e-43	42.929	442	2694	104	60616	ENSG00000074054,ENSG00000078304,ENSG00000138107,ENSG00000147400,ENSG00000109670,ENSG00000170312,ENSG00000088325,ENSG00000101639,ENSG00000110801,ENSG00000087088,ENSG00000143106,ENSG00000078674,ENSG00000100567,ENSG00000104884,ENSG00000173692,ENSG00000183765,ENSG00000094804,ENSG00000168411,ENSG00000175063,ENSG00000154473,ENSG00000135090,ENSG00000141552,ENSG00000093009,ENSG00000188229,ENSG00000142453…
GO:BP	nucleocytoplasmic transport	GO:0006913	1.34157e-43	42.8724	298	2694	86	60616	ENSG00000119392,ENSG00000155393,ENSG00000183255,ENSG00000082701,ENSG00000168610,ENSG00000058804,ENSG00000104517,ENSG00000135521,ENSG00000266173,ENSG00000058673,ENSG00000091009,ENSG00000114346,ENSG00000121774,ENSG00000151461,ENSG00000082898,ENSG00000116350,ENSG00000085415,ENSG00000115875,ENSG00000168438,ENSG00000124207,ENSG00000186432,ENSG00000123136,ENSG00000108349,ENSG00000120533,ENSG00000102898…
GO:BP	nuclear transport	GO:0051169	3.20007e-43	42.4948	301	2694	86	60616	ENSG00000119392,ENSG00000155393,ENSG00000183255,ENSG00000082701,ENSG00000168610,ENSG00000058804,ENSG00000104517,ENSG00000135521,ENSG00000266173,ENSG00000058673,ENSG00000091009,ENSG00000114346,ENSG00000121774,ENSG00000151461,ENSG00000082898,ENSG00000116350,ENSG00000085415,ENSG00000115875,ENSG00000168438,ENSG00000124207,ENSG00000186432,ENSG00000123136,ENSG00000108349,ENSG00000120533,ENSG00000102898…
GO:BP	regulation of mitotic cell cycle phase transition	GO:1901990	2.26645e-42	41.6447	404	2694	98	60616	ENSG00000074054,ENSG00000078304,ENSG00000138107,ENSG00000147400,ENSG00000170312,ENSG00000088325,ENSG00000101639,ENSG00000110801,ENSG00000087088,ENSG00000143106,ENSG00000078674,ENSG00000100567,ENSG00000104884,ENSG00000173692,ENSG00000183765,ENSG00000094804,ENSG00000168411,ENSG00000175063,ENSG00000154473,ENSG00000135090,ENSG00000141552,ENSG00000093009,ENSG00000188229,ENSG00000142453,ENSG00000176386…
GO:BP	organelle fission	GO:0048285	1.09794e-41	40.9594	428	2694	100	60616	ENSG00000074054,ENSG00000237649,ENSG00000109805,ENSG00000142945,ENSG00000134690,ENSG00000170312,ENSG00000088325,ENSG00000010292,ENSG00000101639,ENSG00000127445,ENSG00000136122,ENSG00000169515,ENSG00000173273,ENSG00000149503,ENSG00000060069,ENSG00000101473,ENSG00000183765,ENSG00000094804,ENSG00000175063,ENSG00000154473,ENSG00000141552,ENSG00000086065,ENSG00000121621,ENSG00000134057,ENSG00000175595…
GO:BP	mitotic nuclear division	GO:0140014	6.01348e-39	38.2209	275	2694	78	60616	ENSG00000074054,ENSG00000237649,ENSG00000109805,ENSG00000142945,ENSG00000134690,ENSG00000170312,ENSG00000088325,ENSG00000010292,ENSG00000101639,ENSG00000127445,ENSG00000136122,ENSG00000169515,ENSG00000173273,ENSG00000060069,ENSG00000183765,ENSG00000094804,ENSG00000175063,ENSG00000154473,ENSG00000141552,ENSG00000086065,ENSG00000121621,ENSG00000134057,ENSG00000175756,ENSG00000119906,ENSG00000108106…
GO:BP	response to topologically incorrect protein	GO:0035966	1.28388e-38	37.8915	180	2694	64	60616	ENSG00000175215,ENSG00000140943,ENSG00000155304,ENSG00000160691,ENSG00000128272,ENSG00000087088,ENSG00000187522,ENSG00000107175,ENSG00000120742,ENSG00000106638,ENSG00000106080,ENSG00000030110,ENSG00000163516,ENSG00000137076,ENSG00000198356,ENSG00000149428,ENSG00000009830,ENSG00000139644,ENSG00000100393,ENSG00000174851,ENSG00000137094,ENSG00000196396,ENSG00000023318,ENSG00000115307,ENSG00000124164…
GO:BP	nuclear division	GO:0000280	2.29072e-38	37.64	385	2694	91	60616	ENSG00000074054,ENSG00000237649,ENSG00000109805,ENSG00000142945,ENSG00000134690,ENSG00000170312,ENSG00000088325,ENSG00000010292,ENSG00000101639,ENSG00000127445,ENSG00000136122,ENSG00000169515,ENSG00000173273,ENSG00000149503,ENSG00000060069,ENSG00000183765,ENSG00000094804,ENSG00000175063,ENSG00000154473,ENSG00000141552,ENSG00000086065,ENSG00000121621,ENSG00000134057,ENSG00000175595,ENSG00000175756…
GO:BP	covalent chromatin modification	GO:0016569	3.56211e-38	37.4483	387	2694	91	60616	ENSG00000115966,ENSG00000143033,ENSG00000185619,ENSG00000183207,ENSG00000110851,ENSG00000106443,ENSG00000183576,ENSG00000136504,ENSG00000149503,ENSG00000100916,ENSG00000104517,ENSG00000136518,ENSG00000127663,ENSG00000142453,ENSG00000006712,ENSG00000280789,ENSG00000009954,ENSG00000143258,ENSG00000104872,ENSG00000134046,ENSG00000120071,ENSG00000066135,ENSG00000152382,ENSG00000133247,ENSG00000075856…
GO:BP	protein targeting	GO:0006605	7.54527e-37	36.1223	401	2694	91	60616	ENSG00000185009,ENSG00000109670,ENSG00000150991,ENSG00000198911,ENSG00000213625,ENSG00000101473,ENSG00000109519,ENSG00000110700,ENSG00000164751,ENSG00000138413,ENSG00000147533,ENSG00000130204,ENSG00000196683,ENSG00000131469,ENSG00000140854,ENSG00000142541,ENSG00000129003,ENSG00000140988,ENSG00000137818,ENSG00000134809,ENSG00000174165,ENSG00000198356,ENSG00000197728,ENSG00000065000,ENSG00000163528…
GO:BP	histone modification	GO:0016570	4.03659e-36	35.394	374	2694	87	60616	ENSG00000115966,ENSG00000143033,ENSG00000185619,ENSG00000183207,ENSG00000110851,ENSG00000106443,ENSG00000183576,ENSG00000136504,ENSG00000149503,ENSG00000100916,ENSG00000104517,ENSG00000136518,ENSG00000127663,ENSG00000142453,ENSG00000006712,ENSG00000280789,ENSG00000009954,ENSG00000143258,ENSG00000104872,ENSG00000120071,ENSG00000066135,ENSG00000152382,ENSG00000133247,ENSG00000075856,ENSG00000140632…
GO:BP	cellular response to topologically incorrect protein	GO:0035967	4.27884e-36	35.3687	157	2694	58	60616	ENSG00000175215,ENSG00000140943,ENSG00000155304,ENSG00000160691,ENSG00000128272,ENSG00000087088,ENSG00000187522,ENSG00000107175,ENSG00000120742,ENSG00000106638,ENSG00000106080,ENSG00000030110,ENSG00000163516,ENSG00000137076,ENSG00000198356,ENSG00000149428,ENSG00000009830,ENSG00000139644,ENSG00000100393,ENSG00000174851,ENSG00000196396,ENSG00000115307,ENSG00000124164,ENSG00000109971,ENSG00000179218…
GO:BP	regulation of cellular amide metabolic process	GO:0034248	3.26231e-35	34.4865	447	2694	94	60616	ENSG00000129245,ENSG00000119392,ENSG00000198793,ENSG00000073921,ENSG00000168610,ENSG00000128272,ENSG00000176974,ENSG00000132541,ENSG00000113048,ENSG00000127445,ENSG00000063046,ENSG00000165526,ENSG00000204574,ENSG00000156928,ENSG00000087263,ENSG00000144895,ENSG00000130956,ENSG00000121774,ENSG00000120727,ENSG00000142541,ENSG00000134030,ENSG00000067225,ENSG00000125107,ENSG00000164305,ENSG00000158417…
GO:BP	cell cycle G2/M phase transition	GO:0044839	2.01639e-34	33.6954	259	2694	71	60616	ENSG00000074054,ENSG00000138107,ENSG00000147400,ENSG00000170312,ENSG00000088325,ENSG00000101639,ENSG00000110801,ENSG00000136122,ENSG00000143106,ENSG00000078674,ENSG00000100567,ENSG00000173692,ENSG00000183765,ENSG00000094804,ENSG00000135090,ENSG00000188229,ENSG00000134480,ENSG00000106588,ENSG00000072571,ENSG00000141577,ENSG00000134057,ENSG00000121774,ENSG00000213066,ENSG00000108671,ENSG00000135249…
GO:BP	translational initiation	GO:0006413	3.02131e-34	33.5198	181	2694	60	60616	ENSG00000119392,ENSG00000178982,ENSG00000198793,ENSG00000128272,ENSG00000063046,ENSG00000070756,ENSG00000204574,ENSG00000110700,ENSG00000161960,ENSG00000130956,ENSG00000131469,ENSG00000149100,ENSG00000121774,ENSG00000120727,ENSG00000142541,ENSG00000134030,ENSG00000140988,ENSG00000137818,ENSG00000158417,ENSG00000110321,ENSG00000197728,ENSG00000070785,ENSG00000108443,ENSG00000114784,ENSG00000182774…
GO:BP	negative regulation of mitotic cell cycle	GO:0045930	3.4833e-34	33.458	309	2694	77	60616	ENSG00000078304,ENSG00000115966,ENSG00000170312,ENSG00000110801,ENSG00000087088,ENSG00000143106,ENSG00000100567,ENSG00000173692,ENSG00000183765,ENSG00000094804,ENSG00000168411,ENSG00000154473,ENSG00000135090,ENSG00000109062,ENSG00000142453,ENSG00000165891,ENSG00000106588,ENSG00000134057,ENSG00000175756,ENSG00000108671,ENSG00000135249,ENSG00000108344,ENSG00000118655,ENSG00000132646,ENSG00000143624…
GO:BP	generation of precursor metabolites and energy	GO:0006091	5.94782e-34	33.2256	416	2694	89	60616	ENSG00000082701,ENSG00000170312,ENSG00000168610,ENSG00000058804,ENSG00000184983,ENSG00000105379,ENSG00000073578,ENSG00000146729,ENSG00000178951,ENSG00000138413,ENSG00000198786,ENSG00000117118,ENSG00000134057,ENSG00000198888,ENSG00000159199,ENSG00000171503,ENSG00000174886,ENSG00000156873,ENSG00000197417,ENSG00000181192,ENSG00000067225,ENSG00000085415,ENSG00000111775,ENSG00000167863,ENSG00000171612…
GO:BP	double-strand break repair	GO:0006302	7.20725e-34	33.1422	256	2694	70	60616	ENSG00000155229,ENSG00000112118,ENSG00000160803,ENSG00000104517,ENSG00000183765,ENSG00000178951,ENSG00000168411,ENSG00000093009,ENSG00000039650,ENSG00000134758,ENSG00000175595,ENSG00000119906,ENSG00000177383,ENSG00000134452,ENSG00000118655,ENSG00000165392,ENSG00000133247,ENSG00000112941,ENSG00000111802,ENSG00000073111,ENSG00000242802,ENSG00000111877,ENSG00000198382,ENSG00000166508,ENSG00000105393…
GO:BP	response to unfolded protein	GO:0006986	9.50802e-34	33.0219	158	2694	56	60616	ENSG00000175215,ENSG00000140943,ENSG00000155304,ENSG00000160691,ENSG00000128272,ENSG00000087088,ENSG00000187522,ENSG00000107175,ENSG00000120742,ENSG00000106638,ENSG00000106080,ENSG00000030110,ENSG00000137076,ENSG00000198356,ENSG00000149428,ENSG00000139644,ENSG00000100393,ENSG00000174851,ENSG00000137094,ENSG00000196396,ENSG00000023318,ENSG00000124164,ENSG00000109971,ENSG00000179218,ENSG00000132002…
GO:BP	regulation of translation	GO:0006417	1.11246e-33	32.9537	383	2694	85	60616	ENSG00000129245,ENSG00000119392,ENSG00000198793,ENSG00000168610,ENSG00000128272,ENSG00000176974,ENSG00000132541,ENSG00000113048,ENSG00000063046,ENSG00000165526,ENSG00000204574,ENSG00000156928,ENSG00000087263,ENSG00000144895,ENSG00000130956,ENSG00000121774,ENSG00000120727,ENSG00000142541,ENSG00000134030,ENSG00000067225,ENSG00000125107,ENSG00000158417,ENSG00000110321,ENSG00000173914,ENSG00000254858…
GO:BP	mitochondrial transport	GO:0006839	1.61578e-33	32.7916	259	2694	70	60616	ENSG00000115966,ENSG00000109670,ENSG00000082701,ENSG00000168610,ENSG00000087088,ENSG00000107745,ENSG00000198911,ENSG00000213625,ENSG00000109519,ENSG00000130204,ENSG00000196683,ENSG00000128245,ENSG00000030110,ENSG00000159199,ENSG00000143514,ENSG00000166913,ENSG00000136448,ENSG00000134809,ENSG00000167863,ENSG00000171612,ENSG00000163626,ENSG00000163528,ENSG00000112110,ENSG00000137210,ENSG00000168924…
GO:BP	negative regulation of cell cycle process	GO:0010948	2.02912e-33	32.6927	342	2694	80	60616	ENSG00000078304,ENSG00000094916,ENSG00000170312,ENSG00000110801,ENSG00000087088,ENSG00000143106,ENSG00000173273,ENSG00000100567,ENSG00000173692,ENSG00000183765,ENSG00000094804,ENSG00000168411,ENSG00000154473,ENSG00000135090,ENSG00000142453,ENSG00000165891,ENSG00000106588,ENSG00000134057,ENSG00000175756,ENSG00000108671,ENSG00000162521,ENSG00000135249,ENSG00000108344,ENSG00000132646,ENSG00000100395…
GO:BP	macroautophagy	GO:0016236	4.66025e-33	32.3316	287	2694	73	60616	ENSG00000089006,ENSG00000198793,ENSG00000276293,ENSG00000144566,ENSG00000264364,ENSG00000123395,ENSG00000160803,ENSG00000188554,ENSG00000163719,ENSG00000109083,ENSG00000130204,ENSG00000155097,ENSG00000196683,ENSG00000140941,ENSG00000111725,ENSG00000155876,ENSG00000129003,ENSG00000122958,ENSG00000166471,ENSG00000138069,ENSG00000164305,ENSG00000141580,ENSG00000074319,ENSG00000147416,ENSG00000198382…
GO:BP	cell cycle checkpoint	GO:0000075	6.25499e-33	32.2038	204	2694	62	60616	ENSG00000078304,ENSG00000115966,ENSG00000170312,ENSG00000087088,ENSG00000183765,ENSG00000094804,ENSG00000168411,ENSG00000154473,ENSG00000135090,ENSG00000143155,ENSG00000093009,ENSG00000142453,ENSG00000165891,ENSG00000134057,ENSG00000135249,ENSG00000118655,ENSG00000132646,ENSG00000143624,ENSG00000125107,ENSG00000166140,ENSG00000134982,ENSG00000105393,ENSG00000113141,ENSG00000149311,ENSG00000158435…
GO:BP	nuclear export	GO:0051168	6.40448e-33	32.1935	190	2694	60	60616	ENSG00000119392,ENSG00000082701,ENSG00000058804,ENSG00000135521,ENSG00000266173,ENSG00000058673,ENSG00000091009,ENSG00000121774,ENSG00000151461,ENSG00000082898,ENSG00000116350,ENSG00000085415,ENSG00000115875,ENSG00000168438,ENSG00000124207,ENSG00000123136,ENSG00000108349,ENSG00000120533,ENSG00000102898,ENSG00000119720,ENSG00000111786,ENSG00000172175,ENSG00000100836,ENSG00000108559,ENSG00000100401…
GO:BP	regulation of intracellular transport	GO:0032386	1.46352e-32	31.8346	300	2694	74	60616	ENSG00000109670,ENSG00000125875,ENSG00000082701,ENSG00000180304,ENSG00000153989,ENSG00000123607,ENSG00000114209,ENSG00000185236,ENSG00000078674,ENSG00000198911,ENSG00000213625,ENSG00000104517,ENSG00000149541,ENSG00000135506,ENSG00000112697,ENSG00000175220,ENSG00000196683,ENSG00000141577,ENSG00000091009,ENSG00000128245,ENSG00000114346,ENSG00000121774,ENSG00000135249,ENSG00000143514,ENSG00000082898…
GO:BP	G2/M transition of mitotic cell cycle	GO:0000086	4.01333e-32	31.3965	240	2694	66	60616	ENSG00000074054,ENSG00000138107,ENSG00000147400,ENSG00000170312,ENSG00000088325,ENSG00000101639,ENSG00000110801,ENSG00000136122,ENSG00000143106,ENSG00000078674,ENSG00000100567,ENSG00000173692,ENSG00000183765,ENSG00000094804,ENSG00000135090,ENSG00000188229,ENSG00000134480,ENSG00000106588,ENSG00000072571,ENSG00000141577,ENSG00000134057,ENSG00000121774,ENSG00000213066,ENSG00000108671,ENSG00000135249…
GO:BP	chromosome segregation	GO:0007059	1.20082e-31	30.9205	284	2694	71	60616	ENSG00000237649,ENSG00000109805,ENSG00000142945,ENSG00000109670,ENSG00000155229,ENSG00000134690,ENSG00000010292,ENSG00000173273,ENSG00000149503,ENSG00000104884,ENSG00000094804,ENSG00000175063,ENSG00000101782,ENSG00000154473,ENSG00000141552,ENSG00000086065,ENSG00000121621,ENSG00000134057,ENSG00000175595,ENSG00000119906,ENSG00000114346,ENSG00000070831,ENSG00000129933,ENSG00000145241,ENSG00000085415…
GO:BP	regulation of mRNA processing	GO:0050684	2.56211e-31	30.5914	147	2694	52	60616	ENSG00000100320,ENSG00000129245,ENSG00000150459,ENSG00000178951,ENSG00000006712,ENSG00000100461,ENSG00000008128,ENSG00000121774,ENSG00000116350,ENSG00000117592,ENSG00000115875,ENSG00000173914,ENSG00000164944,ENSG00000075856,ENSG00000116001,ENSG00000113141,ENSG00000049883,ENSG00000111786,ENSG00000100836,ENSG00000188529,ENSG00000259956,ENSG00000161547,ENSG00000110713,ENSG00000204356,ENSG00000155827…
GO:BP	cellular response to unfolded protein	GO:0034620	7.12677e-31	30.1471	137	2694	50	60616	ENSG00000175215,ENSG00000140943,ENSG00000155304,ENSG00000160691,ENSG00000128272,ENSG00000087088,ENSG00000187522,ENSG00000107175,ENSG00000120742,ENSG00000106638,ENSG00000106080,ENSG00000030110,ENSG00000137076,ENSG00000198356,ENSG00000149428,ENSG00000139644,ENSG00000100393,ENSG00000174851,ENSG00000196396,ENSG00000124164,ENSG00000109971,ENSG00000179218,ENSG00000070540,ENSG00000124702,ENSG00000128590…
GO:BP	DNA conformation change	GO:0071103	1.16363e-30	29.9342	277	2694	69	60616	ENSG00000109805,ENSG00000105011,ENSG00000147400,ENSG00000150991,ENSG00000010292,ENSG00000272047,ENSG00000149503,ENSG00000104884,ENSG00000006712,ENSG00000189308,ENSG00000162521,ENSG00000048649,ENSG00000134046,ENSG00000145241,ENSG00000165392,ENSG00000112941,ENSG00000204256,ENSG00000025770,ENSG00000169689,ENSG00000075856,ENSG00000073111,ENSG00000111877,ENSG00000166508,ENSG00000132780,ENSG00000119720…
GO:BP	regulation of protein stability	GO:0031647	1.16363e-30	29.9342	277	2694	69	60616	ENSG00000117385,ENSG00000063241,ENSG00000109670,ENSG00000127445,ENSG00000114209,ENSG00000110958,ENSG00000183765,ENSG00000164134,ENSG00000164751,ENSG00000147533,ENSG00000197312,ENSG00000134480,ENSG00000159256,ENSG00000146731,ENSG00000196683,ENSG00000106993,ENSG00000244038,ENSG00000164305,ENSG00000171862,ENSG00000129562,ENSG00000180228,ENSG00000138592,ENSG00000156261,ENSG00000167716,ENSG00000126368…
GO:BP	negative regulation of cell cycle phase transition	GO:1901988	1.62408e-30	29.7894	254	2694	66	60616	ENSG00000078304,ENSG00000170312,ENSG00000110801,ENSG00000087088,ENSG00000143106,ENSG00000100567,ENSG00000173692,ENSG00000183765,ENSG00000094804,ENSG00000168411,ENSG00000154473,ENSG00000135090,ENSG00000142453,ENSG00000165891,ENSG00000106588,ENSG00000134057,ENSG00000108671,ENSG00000135249,ENSG00000108344,ENSG00000132646,ENSG00000125107,ENSG00000166140,ENSG00000188215,ENSG00000171862,ENSG00000134982…
GO:BP	RNA localization	GO:0006403	1.94798e-30	29.7104	201	2694	59	60616	ENSG00000119392,ENSG00000183207,ENSG00000058804,ENSG00000145912,ENSG00000135521,ENSG00000058673,ENSG00000146731,ENSG00000091009,ENSG00000121774,ENSG00000104872,ENSG00000170144,ENSG00000151461,ENSG00000082898,ENSG00000116350,ENSG00000085415,ENSG00000115875,ENSG00000168438,ENSG00000123136,ENSG00000108349,ENSG00000156261,ENSG00000112110,ENSG00000120533,ENSG00000119720,ENSG00000149311,ENSG00000111786…
GO:BP	negative regulation of mitotic cell cycle phase transition	GO:1901991	7.18705e-30	29.1434	236	2694	63	60616	ENSG00000078304,ENSG00000170312,ENSG00000110801,ENSG00000087088,ENSG00000143106,ENSG00000100567,ENSG00000173692,ENSG00000183765,ENSG00000094804,ENSG00000168411,ENSG00000154473,ENSG00000135090,ENSG00000142453,ENSG00000165891,ENSG00000106588,ENSG00000134057,ENSG00000108671,ENSG00000135249,ENSG00000108344,ENSG00000132646,ENSG00000125107,ENSG00000166140,ENSG00000188215,ENSG00000171862,ENSG00000134982…
GO:BP	regulation of chromosome organization	GO:0033044	9.54693e-30	29.0201	245	2694	64	60616	ENSG00000092330,ENSG00000143033,ENSG00000183207,ENSG00000136504,ENSG00000173273,ENSG00000094804,ENSG00000175063,ENSG00000154473,ENSG00000141552,ENSG00000039650,ENSG00000006712,ENSG00000146731,ENSG00000134057,ENSG00000175595,ENSG00000119906,ENSG00000104872,ENSG00000107960,ENSG00000119596,ENSG00000147421,ENSG00000075856,ENSG00000140632,ENSG00000134982,ENSG00000112511,ENSG00000156261,ENSG00000113141…
GO:BP	post-translational protein modification	GO:0043687	1.70373e-29	28.7686	359	2694	77	60616	ENSG00000164934,ENSG00000140943,ENSG00000117385,ENSG00000141560,ENSG00000109670,ENSG00000115827,ENSG00000110801,ENSG00000203668,ENSG00000144566,ENSG00000169515,ENSG00000138081,ENSG00000143106,ENSG00000185236,ENSG00000184557,ENSG00000100567,ENSG00000137955,ENSG00000173692,ENSG00000100897,ENSG00000106588,ENSG00000130311,ENSG00000108671,ENSG00000143164,ENSG00000108344,ENSG00000165572,ENSG00000128595…
GO:BP	ribonucleoprotein complex biogenesis	GO:0022613	2.76507e-29	28.5583	380	2694	79	60616	ENSG00000164934,ENSG00000155393,ENSG00000183207,ENSG00000011260,ENSG00000108651,ENSG00000135821,ENSG00000063046,ENSG00000110958,ENSG00000165526,ENSG00000145912,ENSG00000101782,ENSG00000135521,ENSG00000156928,ENSG00000113460,ENSG00000144895,ENSG00000136891,ENSG00000131653,ENSG00000148843,ENSG00000160214,ENSG00000167272,ENSG00000131469,ENSG00000139546,ENSG00000178105,ENSG00000104872,ENSG00000142541…
GO:BP	protein export from nucleus	GO:0006611	3.08422e-29	28.5109	174	2694	54	60616	ENSG00000119392,ENSG00000082701,ENSG00000058804,ENSG00000135521,ENSG00000266173,ENSG00000058673,ENSG00000151461,ENSG00000082898,ENSG00000116350,ENSG00000085415,ENSG00000115875,ENSG00000168438,ENSG00000124207,ENSG00000123136,ENSG00000108349,ENSG00000120533,ENSG00000102898,ENSG00000111786,ENSG00000100836,ENSG00000108559,ENSG00000100401,ENSG00000162231,ENSG00000161265,ENSG00000259956,ENSG00000141543…
GO:BP	protein modification by small protein removal	GO:0070646	3.25198e-29	28.4879	300	2694	70	60616	ENSG00000150991,ENSG00000170312,ENSG00000166987,ENSG00000164164,ENSG00000110801,ENSG00000143106,ENSG00000100567,ENSG00000173692,ENSG00000106346,ENSG00000136518,ENSG00000143970,ENSG00000106588,ENSG00000143258,ENSG00000101557,ENSG00000108671,ENSG00000118369,ENSG00000108344,ENSG00000171862,ENSG00000075856,ENSG00000135913,ENSG00000141480,ENSG00000134982,ENSG00000103404,ENSG00000100644,ENSG00000138592…
GO:BP	regulation of DNA metabolic process	GO:0051052	1.01286e-28	27.9944	314	2694	71	60616	ENSG00000092330,ENSG00000155229,ENSG00000164164,ENSG00000167232,ENSG00000087088,ENSG00000136504,ENSG00000173273,ENSG00000160803,ENSG00000110958,ENSG00000104884,ENSG00000104517,ENSG00000184635,ENSG00000039650,ENSG00000146731,ENSG00000175595,ENSG00000119906,ENSG00000177383,ENSG00000134452,ENSG00000165392,ENSG00000132646,ENSG00000133247,ENSG00000107960,ENSG00000119596,ENSG00000147421,ENSG00000105393…
GO:BP	protein-containing complex localization	GO:0031503	1.51757e-28	27.8189	248	2694	63	60616	ENSG00000119392,ENSG00000123607,ENSG00000058804,ENSG00000264364,ENSG00000078674,ENSG00000163913,ENSG00000081870,ENSG00000135521,ENSG00000109083,ENSG00000187535,ENSG00000058673,ENSG00000141577,ENSG00000103351,ENSG00000151461,ENSG00000082898,ENSG00000116350,ENSG00000085415,ENSG00000115875,ENSG00000138002,ENSG00000168438,ENSG00000065000,ENSG00000123136,ENSG00000108349,ENSG00000204899,ENSG00000120533…
GO:BP	cell cycle G1/S phase transition	GO:0044843	2.25313e-28	27.6472	283	2694	67	60616	ENSG00000102225,ENSG00000078304,ENSG00000109670,ENSG00000170312,ENSG00000112118,ENSG00000087088,ENSG00000135336,ENSG00000183765,ENSG00000094804,ENSG00000168411,ENSG00000093009,ENSG00000134480,ENSG00000142453,ENSG00000006712,ENSG00000280789,ENSG00000165891,ENSG00000134057,ENSG00000173327,ENSG00000121774,ENSG00000115738,ENSG00000132646,ENSG00000125107,ENSG00000188215,ENSG00000171862,ENSG00000135913…
GO:BP	mitotic cell cycle checkpoint	GO:0007093	2.94626e-28	27.5307	160	2694	51	60616	ENSG00000078304,ENSG00000115966,ENSG00000170312,ENSG00000087088,ENSG00000183765,ENSG00000094804,ENSG00000168411,ENSG00000154473,ENSG00000135090,ENSG00000142453,ENSG00000165891,ENSG00000134057,ENSG00000135249,ENSG00000118655,ENSG00000132646,ENSG00000143624,ENSG00000125107,ENSG00000166140,ENSG00000134982,ENSG00000113141,ENSG00000149311,ENSG00000158435,ENSG00000132612,ENSG00000100393,ENSG00000106144…
GO:BP	ATP metabolic process	GO:0046034	3.4479e-28	27.4624	268	2694	65	60616	ENSG00000170312,ENSG00000168610,ENSG00000058804,ENSG00000184983,ENSG00000073578,ENSG00000146729,ENSG00000178951,ENSG00000198786,ENSG00000164978,ENSG00000134057,ENSG00000198888,ENSG00000159199,ENSG00000174886,ENSG00000067225,ENSG00000085415,ENSG00000111775,ENSG00000167863,ENSG00000171612,ENSG00000065518,ENSG00000100644,ENSG00000198886,ENSG00000164405,ENSG00000169020,ENSG00000100393,ENSG00000212907…
GO:BP	nucleobase-containing compound transport	GO:0015931	4.00965e-28	27.3969	197	2694	56	60616	ENSG00000119392,ENSG00000058804,ENSG00000135521,ENSG00000058673,ENSG00000091009,ENSG00000121774,ENSG00000170144,ENSG00000151461,ENSG00000082898,ENSG00000116350,ENSG00000085415,ENSG00000115875,ENSG00000168438,ENSG00000171612,ENSG00000123136,ENSG00000108349,ENSG00000112110,ENSG00000120533,ENSG00000119720,ENSG00000111786,ENSG00000100836,ENSG00000108559,ENSG00000162231,ENSG00000161265,ENSG00000259956…
GO:BP	protein folding	GO:0006457	5.33485e-28	27.2729	198	2694	56	60616	ENSG00000117385,ENSG00000183207,ENSG00000110917,ENSG00000155304,ENSG00000110958,ENSG00000187522,ENSG00000284770,ENSG00000146731,ENSG00000106993,ENSG00000155660,ENSG00000100591,ENSG00000170946,ENSG00000163528,ENSG00000156261,ENSG00000074695,ENSG00000130175,ENSG00000115539,ENSG00000030582,ENSG00000137094,ENSG00000166794,ENSG00000166226,ENSG00000183291,ENSG00000120438,ENSG00000059769,ENSG00000023318…
GO:BP	endoplasmic reticulum unfolded protein response	GO:0030968	7.34013e-28	27.1343	117	2694	44	60616	ENSG00000175215,ENSG00000140943,ENSG00000160691,ENSG00000128272,ENSG00000087088,ENSG00000107175,ENSG00000120742,ENSG00000106638,ENSG00000106080,ENSG00000030110,ENSG00000137076,ENSG00000198356,ENSG00000149428,ENSG00000100393,ENSG00000174851,ENSG00000196396,ENSG00000124164,ENSG00000179218,ENSG00000070540,ENSG00000124702,ENSG00000128590,ENSG00000068971,ENSG00000044574,ENSG00000137522,ENSG00000154832…
GO:BP	sister chromatid segregation	GO:0000819	7.40126e-28	27.1307	177	2694	53	60616	ENSG00000237649,ENSG00000109805,ENSG00000142945,ENSG00000109670,ENSG00000134690,ENSG00000010292,ENSG00000173273,ENSG00000094804,ENSG00000175063,ENSG00000154473,ENSG00000141552,ENSG00000086065,ENSG00000121621,ENSG00000134057,ENSG00000119906,ENSG00000129933,ENSG00000145241,ENSG00000085415,ENSG00000079616,ENSG00000112941,ENSG00000025770,ENSG00000134982,ENSG00000113141,ENSG00000149311,ENSG00000132612…
GO:BP	establishment of organelle localization	GO:0051656	1.61541e-27	26.7917	374	2694	76	60616	ENSG00000074054,ENSG00000010270,ENSG00000237649,ENSG00000185009,ENSG00000142945,ENSG00000125875,ENSG00000134690,ENSG00000073921,ENSG00000162236,ENSG00000170043,ENSG00000114209,ENSG00000185236,ENSG00000078674,ENSG00000149503,ENSG00000157483,ENSG00000185963,ENSG00000135521,ENSG00000175582,ENSG00000109062,ENSG00000086065,ENSG00000121621,ENSG00000146425,ENSG00000134057,ENSG00000070831,ENSG00000167515…
GO:BP	establishment of RNA localization	GO:0051236	2.85364e-27	26.5446	167	2694	51	60616	ENSG00000119392,ENSG00000058804,ENSG00000135521,ENSG00000058673,ENSG00000091009,ENSG00000121774,ENSG00000170144,ENSG00000151461,ENSG00000082898,ENSG00000116350,ENSG00000085415,ENSG00000115875,ENSG00000168438,ENSG00000123136,ENSG00000108349,ENSG00000112110,ENSG00000120533,ENSG00000119720,ENSG00000149311,ENSG00000111786,ENSG00000100836,ENSG00000108559,ENSG00000162231,ENSG00000161265,ENSG00000259956…
GO:BP	nuclear chromosome segregation	GO:0098813	3.1226e-27	26.5055	236	2694	60	60616	ENSG00000237649,ENSG00000109805,ENSG00000142945,ENSG00000109670,ENSG00000134690,ENSG00000010292,ENSG00000173273,ENSG00000149503,ENSG00000094804,ENSG00000175063,ENSG00000154473,ENSG00000141552,ENSG00000086065,ENSG00000121621,ENSG00000134057,ENSG00000175595,ENSG00000119906,ENSG00000114346,ENSG00000070831,ENSG00000129933,ENSG00000145241,ENSG00000085415,ENSG00000079616,ENSG00000112941,ENSG00000025770…
GO:BP	regulation of mRNA catabolic process	GO:0061013	4.46311e-27	26.3504	198	2694	55	60616	ENSG00000129245,ENSG00000142864,ENSG00000272886,ENSG00000150991,ENSG00000136270,ENSG00000132541,ENSG00000110801,ENSG00000143106,ENSG00000100567,ENSG00000070756,ENSG00000173692,ENSG00000106588,ENSG00000134815,ENSG00000108671,ENSG00000082898,ENSG00000108344,ENSG00000166913,ENSG00000056586,ENSG00000125107,ENSG00000112941,ENSG00000092199,ENSG00000013275,ENSG00000198492,ENSG00000100226,ENSG00000100823…
GO:BP	protein deubiquitination	GO:0016579	7.77646e-27	26.1092	282	2694	65	60616	ENSG00000150991,ENSG00000170312,ENSG00000166987,ENSG00000164164,ENSG00000110801,ENSG00000143106,ENSG00000100567,ENSG00000173692,ENSG00000106346,ENSG00000136518,ENSG00000143970,ENSG00000106588,ENSG00000143258,ENSG00000101557,ENSG00000108671,ENSG00000118369,ENSG00000108344,ENSG00000171862,ENSG00000075856,ENSG00000135913,ENSG00000141480,ENSG00000134982,ENSG00000103404,ENSG00000100644,ENSG00000138592…
GO:BP	ncRNA metabolic process	GO:0034660	9.30204e-27	26.0314	443	2694	82	60616	ENSG00000164934,ENSG00000134744,ENSG00000011260,ENSG00000168610,ENSG00000108651,ENSG00000171103,ENSG00000197157,ENSG00000006744,ENSG00000160570,ENSG00000165526,ENSG00000145912,ENSG00000101782,ENSG00000137513,ENSG00000136891,ENSG00000065427,ENSG00000148843,ENSG00000160214,ENSG00000167272,ENSG00000102786,ENSG00000131469,ENSG00000139546,ENSG00000033030,ENSG00000178105,ENSG00000138614,ENSG00000104872…
GO:BP	nucleic acid transport	GO:0050657	1.03296e-26	25.9859	164	2694	50	60616	ENSG00000119392,ENSG00000058804,ENSG00000135521,ENSG00000058673,ENSG00000091009,ENSG00000121774,ENSG00000170144,ENSG00000151461,ENSG00000082898,ENSG00000116350,ENSG00000085415,ENSG00000115875,ENSG00000168438,ENSG00000123136,ENSG00000108349,ENSG00000112110,ENSG00000120533,ENSG00000119720,ENSG00000111786,ENSG00000100836,ENSG00000108559,ENSG00000162231,ENSG00000161265,ENSG00000259956,ENSG00000141543…
GO:BP	RNA transport	GO:0050658	1.03296e-26	25.9859	164	2694	50	60616	ENSG00000119392,ENSG00000058804,ENSG00000135521,ENSG00000058673,ENSG00000091009,ENSG00000121774,ENSG00000170144,ENSG00000151461,ENSG00000082898,ENSG00000116350,ENSG00000085415,ENSG00000115875,ENSG00000168438,ENSG00000123136,ENSG00000108349,ENSG00000112110,ENSG00000120533,ENSG00000119720,ENSG00000111786,ENSG00000100836,ENSG00000108559,ENSG00000162231,ENSG00000161265,ENSG00000259956,ENSG00000141543…
GO:BP	G1/S transition of mitotic cell cycle	GO:0000082	1.11766e-26	25.9517	258	2694	62	60616	ENSG00000102225,ENSG00000078304,ENSG00000170312,ENSG00000112118,ENSG00000087088,ENSG00000135336,ENSG00000183765,ENSG00000094804,ENSG00000168411,ENSG00000093009,ENSG00000134480,ENSG00000142453,ENSG00000165891,ENSG00000134057,ENSG00000121774,ENSG00000115738,ENSG00000132646,ENSG00000125107,ENSG00000188215,ENSG00000171862,ENSG00000135913,ENSG00000073111,ENSG00000166508,ENSG00000132780,ENSG00000137210…
GO:BP	nuclear-transcribed mRNA catabolic process	GO:0000956	1.37954e-26	25.8603	210	2694	56	60616	ENSG00000134744,ENSG00000272886,ENSG00000070756,ENSG00000110700,ENSG00000151065,ENSG00000131469,ENSG00000134815,ENSG00000142541,ENSG00000151461,ENSG00000134030,ENSG00000056586,ENSG00000140988,ENSG00000137818,ENSG00000125107,ENSG00000112941,ENSG00000197728,ENSG00000108349,ENSG00000182774,ENSG00000138326,ENSG00000149311,ENSG00000198677,ENSG00000158435,ENSG00000130520,ENSG00000149115,ENSG00000174748…
GO:BP	regulation of cell cycle G2/M phase transition	GO:1902749	1.70623e-26	25.768	203	2694	55	60616	ENSG00000074054,ENSG00000138107,ENSG00000147400,ENSG00000170312,ENSG00000088325,ENSG00000101639,ENSG00000110801,ENSG00000143106,ENSG00000078674,ENSG00000100567,ENSG00000173692,ENSG00000094804,ENSG00000135090,ENSG00000188229,ENSG00000106588,ENSG00000072571,ENSG00000141577,ENSG00000134057,ENSG00000213066,ENSG00000108671,ENSG00000135249,ENSG00000108344,ENSG00000166140,ENSG00000105393,ENSG00000149311…
GO:BP	dephosphorylation	GO:0016311	1.78366e-26	25.7487	331	2694	70	60616	ENSG00000078304,ENSG00000175215,ENSG00000186298,ENSG00000160014,ENSG00000198793,ENSG00000082701,ENSG00000211456,ENSG00000101639,ENSG00000127445,ENSG00000169515,ENSG00000112640,ENSG00000175175,ENSG00000164086,ENSG00000060069,ENSG00000143155,ENSG00000039650,ENSG00000196850,ENSG00000162852,ENSG00000146733,ENSG00000150712,ENSG00000166913,ENSG00000068383,ENSG00000184207,ENSG00000204084,ENSG00000171862…
GO:BP	Golgi vesicle transport	GO:0048193	2.3215e-26	25.6342	370	2694	74	60616	ENSG00000134243,ENSG00000138107,ENSG00000142945,ENSG00000125875,ENSG00000162236,ENSG00000117500,ENSG00000170043,ENSG00000264364,ENSG00000093183,ENSG00000185963,ENSG00000175582,ENSG00000147533,ENSG00000121621,ENSG00000115216,ENSG00000162852,ENSG00000142197,ENSG00000167515,ENSG00000135249,ENSG00000129003,ENSG00000007255,ENSG00000138069,ENSG00000079616,ENSG00000149428,ENSG00000125991,ENSG00000101558…
GO:BP	protein polyubiquitination	GO:0000209	8.53856e-26	25.0686	330	2694	69	60616	ENSG00000186660,ENSG00000109670,ENSG00000150991,ENSG00000110801,ENSG00000116514,ENSG00000077152,ENSG00000138081,ENSG00000143106,ENSG00000173273,ENSG00000100567,ENSG00000173692,ENSG00000104517,ENSG00000108523,ENSG00000175063,ENSG00000132388,ENSG00000141552,ENSG00000130939,ENSG00000172009,ENSG00000176386,ENSG00000106588,ENSG00000108106,ENSG00000011275,ENSG00000130311,ENSG00000108671,ENSG00000134900…
GO:BP	regulation of G2/M transition of mitotic cell cycle	GO:0010389	8.83713e-26	25.0537	186	2694	52	60616	ENSG00000074054,ENSG00000138107,ENSG00000147400,ENSG00000170312,ENSG00000088325,ENSG00000101639,ENSG00000110801,ENSG00000143106,ENSG00000078674,ENSG00000100567,ENSG00000173692,ENSG00000094804,ENSG00000135090,ENSG00000188229,ENSG00000106588,ENSG00000072571,ENSG00000141577,ENSG00000134057,ENSG00000213066,ENSG00000108671,ENSG00000135249,ENSG00000108344,ENSG00000166140,ENSG00000149311,ENSG00000132612…
GO:BP	response to radiation	GO:0009314	8.89601e-26	25.0508	321	2694	68	60616	ENSG00000186298,ENSG00000109670,ENSG00000183207,ENSG00000011566,ENSG00000132906,ENSG00000128272,ENSG00000152465,ENSG00000104884,ENSG00000168411,ENSG00000130939,ENSG00000039650,ENSG00000175595,ENSG00000114346,ENSG00000115738,ENSG00000030110,ENSG00000165392,ENSG00000136448,ENSG00000132646,ENSG00000143624,ENSG00000188215,ENSG00000173914,ENSG00000105393,ENSG00000163945,ENSG00000135945,ENSG00000149311…
GO:BP	mitotic sister chromatid segregation	GO:0000070	1.39758e-25	24.8546	151	2694	47	60616	ENSG00000237649,ENSG00000109805,ENSG00000142945,ENSG00000134690,ENSG00000010292,ENSG00000173273,ENSG00000094804,ENSG00000175063,ENSG00000154473,ENSG00000141552,ENSG00000086065,ENSG00000121621,ENSG00000134057,ENSG00000119906,ENSG00000129933,ENSG00000145241,ENSG00000085415,ENSG00000079616,ENSG00000112941,ENSG00000025770,ENSG00000134982,ENSG00000113141,ENSG00000149311,ENSG00000132612,ENSG00000089053…
GO:BP	regulation of intracellular protein transport	GO:0033157	1.76964e-25	24.7521	212	2694	55	60616	ENSG00000109670,ENSG00000082701,ENSG00000180304,ENSG00000123607,ENSG00000114209,ENSG00000078674,ENSG00000198911,ENSG00000213625,ENSG00000104517,ENSG00000149541,ENSG00000135506,ENSG00000112697,ENSG00000196683,ENSG00000141577,ENSG00000128245,ENSG00000114346,ENSG00000143514,ENSG00000082898,ENSG00000166913,ENSG00000136448,ENSG00000174672,ENSG00000104904,ENSG00000142230,ENSG00000074695,ENSG00000115317…
GO:BP	endomembrane system organization	GO:0010256	2.28971e-25	24.6402	413	2694	77	60616	ENSG00000074054,ENSG00000125875,ENSG00000170312,ENSG00000162236,ENSG00000117500,ENSG00000135823,ENSG00000114209,ENSG00000109062,ENSG00000086065,ENSG00000134057,ENSG00000120742,ENSG00000142197,ENSG00000070831,ENSG00000138069,ENSG00000198356,ENSG00000100345,ENSG00000171862,ENSG00000074319,ENSG00000065000,ENSG00000107651,ENSG00000173230,ENSG00000138592,ENSG00000175826,ENSG00000074695,ENSG00000099246…
GO:BP	regulation of autophagy	GO:0010506	3.02713e-25	24.519	309	2694	66	60616	ENSG00000089006,ENSG00000109670,ENSG00000198793,ENSG00000082701,ENSG00000168610,ENSG00000276293,ENSG00000197746,ENSG00000198911,ENSG00000123395,ENSG00000160803,ENSG00000155097,ENSG00000196683,ENSG00000162341,ENSG00000111725,ENSG00000155876,ENSG00000129003,ENSG00000122958,ENSG00000066135,ENSG00000164305,ENSG00000110321,ENSG00000147416,ENSG00000150995,ENSG00000198382,ENSG00000176171,ENSG00000149311…
GO:BP	establishment of protein localization to membrane	GO:0090150	5.39988e-25	24.2676	312	2694	66	60616	ENSG00000087088,ENSG00000185236,ENSG00000110700,ENSG00000147533,ENSG00000131469,ENSG00000162852,ENSG00000128245,ENSG00000142541,ENSG00000143514,ENSG00000166913,ENSG00000136448,ENSG00000140988,ENSG00000137818,ENSG00000134809,ENSG00000174165,ENSG00000198356,ENSG00000197728,ENSG00000163626,ENSG00000182774,ENSG00000138326,ENSG00000239857,ENSG00000144848,ENSG00000148396,ENSG00000149930,ENSG00000109113…
GO:BP	regulation of RNA stability	GO:0043487	5.52091e-25	24.258	185	2694	51	60616	ENSG00000129245,ENSG00000142864,ENSG00000272886,ENSG00000150991,ENSG00000136270,ENSG00000132541,ENSG00000110801,ENSG00000143106,ENSG00000100567,ENSG00000070756,ENSG00000173692,ENSG00000106588,ENSG00000108671,ENSG00000082898,ENSG00000108344,ENSG00000166913,ENSG00000056586,ENSG00000112941,ENSG00000092199,ENSG00000013275,ENSG00000198492,ENSG00000100823,ENSG00000277791,ENSG00000109971,ENSG00000175166…
GO:BP	positive regulation of establishment of protein localization	GO:1904951	9.40564e-25	24.0266	261	2694	60	60616	ENSG00000109670,ENSG00000082701,ENSG00000180304,ENSG00000110801,ENSG00000114209,ENSG00000169992,ENSG00000078674,ENSG00000198911,ENSG00000213625,ENSG00000104517,ENSG00000149541,ENSG00000112697,ENSG00000146731,ENSG00000196683,ENSG00000141577,ENSG00000162852,ENSG00000128245,ENSG00000114346,ENSG00000143514,ENSG00000166913,ENSG00000136448,ENSG00000104904,ENSG00000185950,ENSG00000133026,ENSG00000156261…
GO:BP	DNA replication	GO:0006260	1.18799e-24	23.9252	228	2694	56	60616	ENSG00000170312,ENSG00000112118,ENSG00000136504,ENSG00000135336,ENSG00000183765,ENSG00000094804,ENSG00000168411,ENSG00000093009,ENSG00000039650,ENSG00000165891,ENSG00000022277,ENSG00000134452,ENSG00000105486,ENSG00000165392,ENSG00000132646,ENSG00000125871,ENSG00000107960,ENSG00000169689,ENSG00000135913,ENSG00000073111,ENSG00000111877,ENSG00000166508,ENSG00000168395,ENSG00000151657,ENSG00000065328…
GO:BP	DNA integrity checkpoint	GO:0031570	1.32534e-24	23.8777	151	2694	46	60616	ENSG00000078304,ENSG00000115966,ENSG00000170312,ENSG00000087088,ENSG00000183765,ENSG00000094804,ENSG00000168411,ENSG00000135090,ENSG00000143155,ENSG00000093009,ENSG00000142453,ENSG00000165891,ENSG00000134057,ENSG00000135249,ENSG00000132646,ENSG00000125107,ENSG00000105393,ENSG00000149311,ENSG00000158435,ENSG00000012048,ENSG00000100393,ENSG00000106144,ENSG00000149115,ENSG00000126457,ENSG00000143476…
GO:BP	positive regulation of catabolic process	GO:0009896	1.33517e-24	23.8745	404	2694	75	60616	ENSG00000109670,ENSG00000183255,ENSG00000082701,ENSG00000180304,ENSG00000132541,ENSG00000162236,ENSG00000276293,ENSG00000087088,ENSG00000116514,ENSG00000070756,ENSG00000196683,ENSG00000177383,ENSG00000130311,ENSG00000129003,ENSG00000156873,ENSG00000139324,ENSG00000104904,ENSG00000078618,ENSG00000125107,ENSG00000171862,ENSG00000185950,ENSG00000134982,ENSG00000198382,ENSG00000100644,ENSG00000181852…
GO:BP	regulation of protein catabolic process	GO:0042176	2.24168e-24	23.6494	329	2694	67	60616	ENSG00000172775,ENSG00000109670,ENSG00000183255,ENSG00000082701,ENSG00000180304,ENSG00000162236,ENSG00000127445,ENSG00000116514,ENSG00000146535,ENSG00000160803,ENSG00000113161,ENSG00000183765,ENSG00000101557,ENSG00000177383,ENSG00000130311,ENSG00000082898,ENSG00000139324,ENSG00000104904,ENSG00000078618,ENSG00000171862,ENSG00000148218,ENSG00000134982,ENSG00000181852,ENSG00000188612,ENSG00000177628…
GO:BP	mitochondrial membrane organization	GO:0007006	2.5725e-24	23.5896	139	2694	44	60616	ENSG00000115966,ENSG00000082701,ENSG00000168610,ENSG00000087088,ENSG00000184831,ENSG00000128245,ENSG00000174917,ENSG00000162600,ENSG00000030110,ENSG00000159199,ENSG00000143514,ENSG00000166913,ENSG00000136448,ENSG00000134809,ENSG00000167863,ENSG00000163626,ENSG00000198836,ENSG00000168924,ENSG00000176171,ENSG00000169020,ENSG00000106554,ENSG00000154174,ENSG00000184990,ENSG00000171169,ENSG00000132305…
GO:BP	regulation of small molecule metabolic process	GO:0062012	4.054e-24	23.3921	371	2694	71	60616	ENSG00000164211,ENSG00000140943,ENSG00000082701,ENSG00000168610,ENSG00000180304,ENSG00000110801,ENSG00000058804,ENSG00000143106,ENSG00000198911,ENSG00000100567,ENSG00000113161,ENSG00000173692,ENSG00000001167,ENSG00000178951,ENSG00000167508,ENSG00000106588,ENSG00000104549,ENSG00000196850,ENSG00000169710,ENSG00000108671,ENSG00000108344,ENSG00000156873,ENSG00000104904,ENSG00000085415,ENSG00000148926…
GO:BP	regulation of mRNA stability	GO:0043488	4.10489e-24	23.3867	177	2694	49	60616	ENSG00000129245,ENSG00000142864,ENSG00000272886,ENSG00000150991,ENSG00000136270,ENSG00000132541,ENSG00000110801,ENSG00000143106,ENSG00000100567,ENSG00000070756,ENSG00000173692,ENSG00000106588,ENSG00000108671,ENSG00000082898,ENSG00000108344,ENSG00000166913,ENSG00000056586,ENSG00000112941,ENSG00000092199,ENSG00000013275,ENSG00000198492,ENSG00000100823,ENSG00000277791,ENSG00000109971,ENSG00000175166…
GO:BP	regulation of protein transport	GO:0051223	4.80192e-24	23.3186	443	2694	78	60616	ENSG00000102225,ENSG00000117385,ENSG00000109670,ENSG00000082701,ENSG00000180304,ENSG00000123607,ENSG00000110801,ENSG00000114209,ENSG00000169992,ENSG00000078674,ENSG00000198911,ENSG00000213625,ENSG00000113161,ENSG00000104517,ENSG00000149541,ENSG00000135506,ENSG00000112697,ENSG00000196683,ENSG00000141577,ENSG00000162852,ENSG00000128245,ENSG00000114346,ENSG00000138796,ENSG00000143514,ENSG00000082898…
GO:BP	DNA damage checkpoint	GO:0000077	4.94305e-24	23.306	141	2694	44	60616	ENSG00000078304,ENSG00000115966,ENSG00000170312,ENSG00000087088,ENSG00000183765,ENSG00000168411,ENSG00000135090,ENSG00000143155,ENSG00000142453,ENSG00000165891,ENSG00000134057,ENSG00000135249,ENSG00000132646,ENSG00000125107,ENSG00000105393,ENSG00000149311,ENSG00000158435,ENSG00000012048,ENSG00000100393,ENSG00000106144,ENSG00000149115,ENSG00000126457,ENSG00000143476,ENSG00000137337,ENSG00000149930…
GO:BP	protein-DNA complex subunit organization	GO:0071824	5.97807e-24	23.2234	261	2694	59	60616	ENSG00000105011,ENSG00000147400,ENSG00000150991,ENSG00000112118,ENSG00000135336,ENSG00000272047,ENSG00000104884,ENSG00000093009,ENSG00000134480,ENSG00000006712,ENSG00000189308,ENSG00000162521,ENSG00000048649,ENSG00000145241,ENSG00000204256,ENSG00000169689,ENSG00000075856,ENSG00000073111,ENSG00000166508,ENSG00000132780,ENSG00000127616,ENSG00000189079,ENSG00000143401,ENSG00000013275,ENSG00000102054…
GO:BP	RNA export from nucleus	GO:0006405	9.4039e-24	23.0267	143	2694	44	60616	ENSG00000119392,ENSG00000058804,ENSG00000135521,ENSG00000058673,ENSG00000091009,ENSG00000121774,ENSG00000151461,ENSG00000082898,ENSG00000116350,ENSG00000085415,ENSG00000115875,ENSG00000168438,ENSG00000123136,ENSG00000108349,ENSG00000120533,ENSG00000119720,ENSG00000111786,ENSG00000100836,ENSG00000108559,ENSG00000162231,ENSG00000161265,ENSG00000259956,ENSG00000141543,ENSG00000161547,ENSG00000110713…
GO:BP	signal transduction by p53 class mediator	GO:0072331	1.91861e-23	22.717	249	2694	57	60616	ENSG00000078304,ENSG00000183255,ENSG00000170312,ENSG00000088325,ENSG00000127445,ENSG00000087088,ENSG00000183765,ENSG00000142453,ENSG00000165891,ENSG00000134057,ENSG00000111725,ENSG00000162521,ENSG00000143514,ENSG00000165392,ENSG00000132646,ENSG00000111642,ENSG00000170633,ENSG00000125107,ENSG00000168395,ENSG00000149311,ENSG00000157540,ENSG00000158435,ENSG00000012048,ENSG00000100393,ENSG00000106144…
GO:BP	chromatin remodeling	GO:0006338	2.04351e-23	22.6896	207	2694	52	60616	ENSG00000183207,ENSG00000143614,ENSG00000136518,ENSG00000127663,ENSG00000178951,ENSG00000009954,ENSG00000162521,ENSG00000104872,ENSG00000048649,ENSG00000134046,ENSG00000066135,ENSG00000145241,ENSG00000008382,ENSG00000111642,ENSG00000169689,ENSG00000132780,ENSG00000127616,ENSG00000119720,ENSG00000092199,ENSG00000143401,ENSG00000102054,ENSG00000163041,ENSG00000225830,ENSG00000076108,ENSG00000130726…
GO:BP	regulation of RNA splicing	GO:0043484	2.21933e-23	22.6538	153	2694	45	60616	ENSG00000100320,ENSG00000129245,ENSG00000150459,ENSG00000110700,ENSG00000178951,ENSG00000100461,ENSG00000096746,ENSG00000130956,ENSG00000121774,ENSG00000116350,ENSG00000117592,ENSG00000115875,ENSG00000173914,ENSG00000075856,ENSG00000197728,ENSG00000139644,ENSG00000116001,ENSG00000113141,ENSG00000157540,ENSG00000111786,ENSG00000188529,ENSG00000259956,ENSG00000161547,ENSG00000143889,ENSG00000110713…
GO:BP	DNA packaging	GO:0006323	4.19496e-23	22.3773	210	2694	52	60616	ENSG00000109805,ENSG00000105011,ENSG00000010292,ENSG00000149503,ENSG00000006712,ENSG00000189308,ENSG00000162521,ENSG00000048649,ENSG00000134046,ENSG00000145241,ENSG00000112941,ENSG00000204256,ENSG00000025770,ENSG00000169689,ENSG00000075856,ENSG00000132780,ENSG00000119720,ENSG00000102054,ENSG00000163041,ENSG00000169598,ENSG00000076108,ENSG00000130726,ENSG00000136169,ENSG00000099991,ENSG00000110583…
GO:BP	cilium assembly	GO:0060271	4.48805e-23	22.3479	356	2694	68	60616	ENSG00000074054,ENSG00000168385,ENSG00000138107,ENSG00000147400,ENSG00000170312,ENSG00000121289,ENSG00000123607,ENSG00000128881,ENSG00000101639,ENSG00000264364,ENSG00000078674,ENSG00000163913,ENSG00000081870,ENSG00000122545,ENSG00000070761,ENSG00000109083,ENSG00000187535,ENSG00000103494,ENSG00000188229,ENSG00000151466,ENSG00000141577,ENSG00000103351,ENSG00000213066,ENSG00000133393,ENSG00000119977…
GO:BP	oxidative phosphorylation	GO:0006119	4.75949e-23	22.3224	134	2694	42	60616	ENSG00000170312,ENSG00000184983,ENSG00000073578,ENSG00000146729,ENSG00000198786,ENSG00000134057,ENSG00000198888,ENSG00000159199,ENSG00000174886,ENSG00000111775,ENSG00000167863,ENSG00000171612,ENSG00000065518,ENSG00000198886,ENSG00000164405,ENSG00000169020,ENSG00000212907,ENSG00000198804,ENSG00000178741,ENSG00000167792,ENSG00000131495,ENSG00000198763,ENSG00000136003,ENSG00000198727,ENSG00000135940…
GO:BP	endosomal transport	GO:0016197	5.49971e-23	22.2597	228	2694	54	60616	ENSG00000134243,ENSG00000089006,ENSG00000150991,ENSG00000073921,ENSG00000157538,ENSG00000162236,ENSG00000135823,ENSG00000185236,ENSG00000104946,ENSG00000213625,ENSG00000127527,ENSG00000175582,ENSG00000115234,ENSG00000086065,ENSG00000175220,ENSG00000102189,ENSG00000142188,ENSG00000122958,ENSG00000153214,ENSG00000074319,ENSG00000065000,ENSG00000242802,ENSG00000169221,ENSG00000132612,ENSG00000183726…
GO:BP	positive regulation of intracellular transport	GO:0032388	5.74524e-23	22.2407	195	2694	50	60616	ENSG00000109670,ENSG00000125875,ENSG00000082701,ENSG00000180304,ENSG00000114209,ENSG00000078674,ENSG00000198911,ENSG00000213625,ENSG00000104517,ENSG00000149541,ENSG00000112697,ENSG00000196683,ENSG00000141577,ENSG00000091009,ENSG00000128245,ENSG00000114346,ENSG00000121774,ENSG00000143514,ENSG00000166913,ENSG00000136448,ENSG00000104904,ENSG00000142230,ENSG00000119720,ENSG00000115317,ENSG00000148396…
GO:BP	regulation of translational initiation	GO:0006446	7.40747e-23	22.1303	73	2694	32	60616	ENSG00000119392,ENSG00000198793,ENSG00000128272,ENSG00000063046,ENSG00000130956,ENSG00000121774,ENSG00000120727,ENSG00000142541,ENSG00000134030,ENSG00000158417,ENSG00000110321,ENSG00000108443,ENSG00000114784,ENSG00000100664,ENSG00000198492,ENSG00000075151,ENSG00000136937,ENSG00000185728,ENSG00000172071,ENSG00000111361,ENSG00000102580,ENSG00000047410,ENSG00000173933,ENSG00000158615,ENSG00000106682…
GO:BP	cell-cell signaling by wnt	GO:0198738	8.55228e-23	22.0679	442	2694	76	60616	ENSG00000150764,ENSG00000169118,ENSG00000183207,ENSG00000150991,ENSG00000082701,ENSG00000183579,ENSG00000178585,ENSG00000110801,ENSG00000100592,ENSG00000127445,ENSG00000144566,ENSG00000143106,ENSG00000173273,ENSG00000100567,ENSG00000173692,ENSG00000104517,ENSG00000109062,ENSG00000106588,ENSG00000108671,ENSG00000070831,ENSG00000161203,ENSG00000136021,ENSG00000108344,ENSG00000122958,ENSG00000103449…
GO:BP	ncRNA processing	GO:0034470	1.17154e-22	21.9312	352	2694	67	60616	ENSG00000164934,ENSG00000134744,ENSG00000011260,ENSG00000168610,ENSG00000108651,ENSG00000171103,ENSG00000006744,ENSG00000165526,ENSG00000145912,ENSG00000101782,ENSG00000136891,ENSG00000065427,ENSG00000148843,ENSG00000160214,ENSG00000167272,ENSG00000102786,ENSG00000131469,ENSG00000139546,ENSG00000033030,ENSG00000178105,ENSG00000138614,ENSG00000104872,ENSG00000140988,ENSG00000115970,ENSG00000143624…
GO:BP	peptidyl-lysine modification	GO:0018205	1.21995e-22	21.9137	323	2694	64	60616	ENSG00000115966,ENSG00000143033,ENSG00000183207,ENSG00000106443,ENSG00000183576,ENSG00000136504,ENSG00000058804,ENSG00000136518,ENSG00000140905,ENSG00000118894,ENSG00000280789,ENSG00000104872,ENSG00000120071,ENSG00000152382,ENSG00000085415,ENSG00000131788,ENSG00000133247,ENSG00000151445,ENSG00000140632,ENSG00000184436,ENSG00000112511,ENSG00000168395,ENSG00000188612,ENSG00000142230,ENSG00000151332…
GO:BP	cilium organization	GO:0044782	1.90236e-22	21.7207	375	2694	69	60616	ENSG00000074054,ENSG00000168385,ENSG00000138107,ENSG00000147400,ENSG00000170312,ENSG00000121289,ENSG00000123607,ENSG00000128881,ENSG00000101639,ENSG00000264364,ENSG00000078674,ENSG00000163913,ENSG00000081870,ENSG00000122545,ENSG00000070761,ENSG00000109083,ENSG00000187535,ENSG00000103494,ENSG00000188229,ENSG00000109062,ENSG00000151466,ENSG00000141577,ENSG00000103351,ENSG00000213066,ENSG00000133393…
GO:BP	Wnt signaling pathway	GO:0016055	2.17941e-22	21.6617	438	2694	75	60616	ENSG00000150764,ENSG00000169118,ENSG00000183207,ENSG00000150991,ENSG00000082701,ENSG00000183579,ENSG00000178585,ENSG00000110801,ENSG00000100592,ENSG00000127445,ENSG00000144566,ENSG00000143106,ENSG00000173273,ENSG00000100567,ENSG00000173692,ENSG00000104517,ENSG00000109062,ENSG00000106588,ENSG00000108671,ENSG00000070831,ENSG00000161203,ENSG00000136021,ENSG00000108344,ENSG00000122958,ENSG00000103449…
GO:BP	mRNA transport	GO:0051028	2.18044e-22	21.6615	118	2694	39	60616	ENSG00000119392,ENSG00000058804,ENSG00000058673,ENSG00000170144,ENSG00000151461,ENSG00000116350,ENSG00000085415,ENSG00000115875,ENSG00000168438,ENSG00000123136,ENSG00000108349,ENSG00000120533,ENSG00000111786,ENSG00000100836,ENSG00000108559,ENSG00000162231,ENSG00000161265,ENSG00000259956,ENSG00000141543,ENSG00000161547,ENSG00000110713,ENSG00000140829,ENSG00000136937,ENSG00000126883,ENSG00000181555…
GO:BP	energy derivation by oxidation of organic compounds	GO:0015980	2.3205e-22	21.6344	226	2694	53	60616	ENSG00000082701,ENSG00000170312,ENSG00000184983,ENSG00000105379,ENSG00000073578,ENSG00000198786,ENSG00000117118,ENSG00000134057,ENSG00000198888,ENSG00000171503,ENSG00000174886,ENSG00000156873,ENSG00000111775,ENSG00000185950,ENSG00000065518,ENSG00000198886,ENSG00000115687,ENSG00000164405,ENSG00000235194,ENSG00000126368,ENSG00000212907,ENSG00000198804,ENSG00000178741,ENSG00000116678,ENSG00000167792…
GO:BP	DNA biosynthetic process	GO:0071897	2.55472e-22	21.5927	154	2694	44	60616	ENSG00000092330,ENSG00000150991,ENSG00000173273,ENSG00000110958,ENSG00000145912,ENSG00000039650,ENSG00000146731,ENSG00000165392,ENSG00000132646,ENSG00000107960,ENSG00000147421,ENSG00000125319,ENSG00000156261,ENSG00000135945,ENSG00000149311,ENSG00000092199,ENSG00000041880,ENSG00000149115,ENSG00000143476,ENSG00000166226,ENSG00000120438,ENSG00000106628,ENSG00000010072,ENSG00000135486,ENSG00000062822…
GO:BP	positive regulation of cellular catabolic process	GO:0031331	3.59852e-22	21.4439	349	2694	66	60616	ENSG00000109670,ENSG00000183255,ENSG00000082701,ENSG00000132541,ENSG00000276293,ENSG00000087088,ENSG00000116514,ENSG00000070756,ENSG00000196683,ENSG00000177383,ENSG00000130311,ENSG00000129003,ENSG00000156873,ENSG00000139324,ENSG00000078618,ENSG00000125107,ENSG00000171862,ENSG00000185950,ENSG00000198382,ENSG00000100644,ENSG00000176171,ENSG00000188612,ENSG00000100596,ENSG00000177628,ENSG00000198492…
GO:BP	viral gene expression	GO:0019080	5.27601e-22	21.2777	196	2694	49	60616	ENSG00000058804,ENSG00000060069,ENSG00000110700,ENSG00000131469,ENSG00000139546,ENSG00000142541,ENSG00000048649,ENSG00000105258,ENSG00000140988,ENSG00000137818,ENSG00000085415,ENSG00000197728,ENSG00000182774,ENSG00000138326,ENSG00000127616,ENSG00000153560,ENSG00000100393,ENSG00000047315,ENSG00000108559,ENSG00000174748,ENSG00000168028,ENSG00000170889,ENSG00000110713,ENSG00000204356,ENSG00000069275…
GO:BP	intrinsic apoptotic signaling pathway	GO:0097193	5.81063e-22	21.2358	239	2694	54	60616	ENSG00000078304,ENSG00000109670,ENSG00000183255,ENSG00000132906,ENSG00000128272,ENSG00000087088,ENSG00000114209,ENSG00000183765,ENSG00000113811,ENSG00000109062,ENSG00000107175,ENSG00000030110,ENSG00000134452,ENSG00000143514,ENSG00000174672,ENSG00000149428,ENSG00000184047,ENSG00000150995,ENSG00000100644,ENSG00000139644,ENSG00000198836,ENSG00000176171,ENSG00000149311,ENSG00000012048,ENSG00000100393…
GO:BP	membrane docking	GO:0022406	6.58283e-22	21.1816	165	2694	45	60616	ENSG00000074054,ENSG00000138107,ENSG00000147400,ENSG00000170312,ENSG00000121289,ENSG00000128881,ENSG00000162236,ENSG00000101639,ENSG00000135823,ENSG00000078674,ENSG00000103494,ENSG00000188229,ENSG00000151466,ENSG00000184178,ENSG00000141577,ENSG00000213066,ENSG00000119977,ENSG00000168014,ENSG00000116266,ENSG00000198722,ENSG00000108641,ENSG00000131351,ENSG00000173226,ENSG00000121680,ENSG00000196230…
GO:BP	DNA recombination	GO:0006310	8.78833e-22	21.0561	241	2694	54	60616	ENSG00000183207,ENSG00000155229,ENSG00000112118,ENSG00000160803,ENSG00000104884,ENSG00000168411,ENSG00000093009,ENSG00000134758,ENSG00000175595,ENSG00000177383,ENSG00000134452,ENSG00000165392,ENSG00000133247,ENSG00000169689,ENSG00000073111,ENSG00000242802,ENSG00000111877,ENSG00000166508,ENSG00000072274,ENSG00000189079,ENSG00000149311,ENSG00000012048,ENSG00000129197,ENSG00000156384,ENSG00000041880…
GO:BP	ribonucleoprotein complex subunit organization	GO:0071826	1.49368e-21	20.8257	184	2694	47	60616	ENSG00000183207,ENSG00000063046,ENSG00000110958,ENSG00000113460,ENSG00000131653,ENSG00000139546,ENSG00000104872,ENSG00000142541,ENSG00000174547,ENSG00000075856,ENSG00000023734,ENSG00000149311,ENSG00000100664,ENSG00000130520,ENSG00000111786,ENSG00000100028,ENSG00000139343,ENSG00000188529,ENSG00000168028,ENSG00000100462,ENSG00000174231,ENSG00000179950,ENSG00000152147,ENSG00000136937,ENSG00000092208…
GO:BP	ncRNA transcription	GO:0098781	1.74339e-21	20.7586	104	2694	36	60616	ENSG00000198793,ENSG00000102786,ENSG00000115207,ENSG00000138614,ENSG00000104872,ENSG00000104976,ENSG00000105258,ENSG00000143624,ENSG00000130935,ENSG00000070814,ENSG00000127616,ENSG00000047315,ENSG00000112592,ENSG00000104613,ENSG00000104299,ENSG00000163125,ENSG00000090061,ENSG00000023608,ENSG00000136937,ENSG00000165417,ENSG00000139579,ENSG00000185591,ENSG00000082258,ENSG00000105656,ENSG00000127080…
GO:BP	protein localization to nucleus	GO:0034504	1.84317e-21	20.7344	227	2694	52	60616	ENSG00000155393,ENSG00000183255,ENSG00000082701,ENSG00000170312,ENSG00000168610,ENSG00000127445,ENSG00000136504,ENSG00000135821,ENSG00000104517,ENSG00000178951,ENSG00000159256,ENSG00000006712,ENSG00000146731,ENSG00000114346,ENSG00000082898,ENSG00000165392,ENSG00000124207,ENSG00000186432,ENSG00000175826,ENSG00000156261,ENSG00000072274,ENSG00000102898,ENSG00000112242,ENSG00000129197,ENSG00000108559…
GO:BP	positive regulation of protein transport	GO:0051222	1.96803e-21	20.706	245	2694	54	60616	ENSG00000109670,ENSG00000082701,ENSG00000180304,ENSG00000110801,ENSG00000114209,ENSG00000169992,ENSG00000078674,ENSG00000198911,ENSG00000213625,ENSG00000104517,ENSG00000149541,ENSG00000112697,ENSG00000196683,ENSG00000141577,ENSG00000162852,ENSG00000128245,ENSG00000114346,ENSG00000143514,ENSG00000166913,ENSG00000136448,ENSG00000104904,ENSG00000185950,ENSG00000133026,ENSG00000198722,ENSG00000142230…
GO:BP	chromatin assembly or disassembly	GO:0006333	2.27806e-21	20.6424	194	2694	48	60616	ENSG00000105011,ENSG00000006712,ENSG00000189308,ENSG00000162521,ENSG00000048649,ENSG00000134046,ENSG00000145241,ENSG00000204256,ENSG00000169689,ENSG00000075856,ENSG00000132780,ENSG00000127616,ENSG00000189079,ENSG00000119720,ENSG00000102054,ENSG00000163041,ENSG00000076108,ENSG00000130726,ENSG00000092201,ENSG00000136169,ENSG00000099991,ENSG00000110583,ENSG00000149480,ENSG00000204209,ENSG00000128708…
GO:BP	positive regulation of intracellular protein transport	GO:0090316	2.77789e-21	20.5563	155	2694	43	60616	ENSG00000109670,ENSG00000082701,ENSG00000180304,ENSG00000114209,ENSG00000078674,ENSG00000198911,ENSG00000213625,ENSG00000104517,ENSG00000149541,ENSG00000112697,ENSG00000196683,ENSG00000141577,ENSG00000128245,ENSG00000114346,ENSG00000143514,ENSG00000166913,ENSG00000136448,ENSG00000104904,ENSG00000142230,ENSG00000115317,ENSG00000148396,ENSG00000160299,ENSG00000105647,ENSG00000163930,ENSG00000130726…
GO:BP	mRNA-containing ribonucleoprotein complex export from nucleus	GO:0071427	2.84777e-21	20.5455	112	2694	37	60616	ENSG00000119392,ENSG00000058804,ENSG00000058673,ENSG00000151461,ENSG00000116350,ENSG00000085415,ENSG00000115875,ENSG00000168438,ENSG00000123136,ENSG00000108349,ENSG00000120533,ENSG00000111786,ENSG00000100836,ENSG00000108559,ENSG00000162231,ENSG00000161265,ENSG00000259956,ENSG00000141543,ENSG00000161547,ENSG00000110713,ENSG00000140829,ENSG00000136937,ENSG00000126883,ENSG00000181555,ENSG00000205323…
GO:BP	mRNA export from nucleus	GO:0006406	2.84777e-21	20.5455	112	2694	37	60616	ENSG00000119392,ENSG00000058804,ENSG00000058673,ENSG00000151461,ENSG00000116350,ENSG00000085415,ENSG00000115875,ENSG00000168438,ENSG00000123136,ENSG00000108349,ENSG00000120533,ENSG00000111786,ENSG00000100836,ENSG00000108559,ENSG00000162231,ENSG00000161265,ENSG00000259956,ENSG00000141543,ENSG00000161547,ENSG00000110713,ENSG00000140829,ENSG00000136937,ENSG00000126883,ENSG00000181555,ENSG00000205323…
GO:BP	viral transcription	GO:0019083	3.11805e-21	20.5061	179	2694	46	60616	ENSG00000058804,ENSG00000060069,ENSG00000110700,ENSG00000131469,ENSG00000139546,ENSG00000142541,ENSG00000048649,ENSG00000105258,ENSG00000140988,ENSG00000137818,ENSG00000085415,ENSG00000197728,ENSG00000182774,ENSG00000138326,ENSG00000127616,ENSG00000153560,ENSG00000100393,ENSG00000047315,ENSG00000108559,ENSG00000174748,ENSG00000168028,ENSG00000170889,ENSG00000110713,ENSG00000204356,ENSG00000069275…
GO:BP	positive regulation of cell cycle	GO:0045787	3.90069e-21	20.4089	344	2694	64	60616	ENSG00000078304,ENSG00000170312,ENSG00000087088,ENSG00000183765,ENSG00000094804,ENSG00000175063,ENSG00000141552,ENSG00000093009,ENSG00000142453,ENSG00000006712,ENSG00000280789,ENSG00000165891,ENSG00000134057,ENSG00000119906,ENSG00000114346,ENSG00000115738,ENSG00000070831,ENSG00000100600,ENSG00000122966,ENSG00000132646,ENSG00000260916,ENSG00000125107,ENSG00000108443,ENSG00000149311,ENSG00000123975…
GO:BP	positive regulation of chromosome organization	GO:2001252	8.83144e-21	20.054	144	2694	41	60616	ENSG00000143033,ENSG00000183207,ENSG00000136504,ENSG00000173273,ENSG00000039650,ENSG00000006712,ENSG00000146731,ENSG00000119906,ENSG00000104872,ENSG00000147421,ENSG00000075856,ENSG00000140632,ENSG00000112511,ENSG00000156261,ENSG00000149311,ENSG00000012048,ENSG00000166226,ENSG00000120438,ENSG00000100784,ENSG00000155827,ENSG00000198160,ENSG00000105127,ENSG00000130726,ENSG00000135486,ENSG00000136169…
GO:BP	ribonucleoprotein complex export from nucleus	GO:0071426	1.087e-20	19.9638	130	2694	39	60616	ENSG00000119392,ENSG00000058804,ENSG00000135521,ENSG00000058673,ENSG00000151461,ENSG00000082898,ENSG00000116350,ENSG00000085415,ENSG00000115875,ENSG00000168438,ENSG00000123136,ENSG00000108349,ENSG00000120533,ENSG00000111786,ENSG00000100836,ENSG00000108559,ENSG00000162231,ENSG00000161265,ENSG00000259956,ENSG00000141543,ENSG00000161547,ENSG00000110713,ENSG00000140829,ENSG00000136937,ENSG00000126883…
GO:BP	regulation of response to DNA damage stimulus	GO:2001020	1.26831e-20	19.8968	210	2694	49	60616	ENSG00000129245,ENSG00000183255,ENSG00000155229,ENSG00000132906,ENSG00000136504,ENSG00000160803,ENSG00000104517,ENSG00000168411,ENSG00000039650,ENSG00000175595,ENSG00000119906,ENSG00000177383,ENSG00000135249,ENSG00000134452,ENSG00000132646,ENSG00000133247,ENSG00000105393,ENSG00000189079,ENSG00000149311,ENSG00000157540,ENSG00000012048,ENSG00000041880,ENSG00000162607,ENSG00000225830,ENSG00000130726…
GO:BP	mRNA 3'-end processing	GO:0031124	1.31969e-20	19.8795	103	2694	35	60616	ENSG00000134744,ENSG00000070756,ENSG00000006712,ENSG00000058673,ENSG00000116350,ENSG00000115875,ENSG00000168438,ENSG00000164944,ENSG00000123136,ENSG00000108349,ENSG00000142528,ENSG00000111786,ENSG00000100836,ENSG00000161265,ENSG00000163125,ENSG00000141543,ENSG00000161547,ENSG00000204356,ENSG00000155827,ENSG00000140829,ENSG00000136937,ENSG00000134371,ENSG00000205323,ENSG00000165494,ENSG00000138376…
GO:BP	ribonucleoprotein complex assembly	GO:0022618	1.40854e-20	19.8512	177	2694	45	60616	ENSG00000183207,ENSG00000063046,ENSG00000110958,ENSG00000113460,ENSG00000131653,ENSG00000139546,ENSG00000104872,ENSG00000142541,ENSG00000174547,ENSG00000075856,ENSG00000023734,ENSG00000149311,ENSG00000100664,ENSG00000130520,ENSG00000111786,ENSG00000100028,ENSG00000139343,ENSG00000188529,ENSG00000168028,ENSG00000100462,ENSG00000174231,ENSG00000179950,ENSG00000152147,ENSG00000136937,ENSG00000092208…
GO:BP	ribonucleoprotein complex localization	GO:0071166	1.46812e-20	19.8332	131	2694	39	60616	ENSG00000119392,ENSG00000058804,ENSG00000135521,ENSG00000058673,ENSG00000151461,ENSG00000082898,ENSG00000116350,ENSG00000085415,ENSG00000115875,ENSG00000168438,ENSG00000123136,ENSG00000108349,ENSG00000120533,ENSG00000111786,ENSG00000100836,ENSG00000108559,ENSG00000162231,ENSG00000161265,ENSG00000259956,ENSG00000141543,ENSG00000161547,ENSG00000110713,ENSG00000140829,ENSG00000136937,ENSG00000126883…
GO:BP	regulation of protein modification by small protein conjugation or removal	GO:1903320	1.5632e-20	19.806	211	2694	49	60616	ENSG00000109670,ENSG00000183255,ENSG00000164164,ENSG00000127445,ENSG00000104517,ENSG00000175063,ENSG00000108106,ENSG00000138069,ENSG00000140988,ENSG00000131788,ENSG00000188215,ENSG00000169689,ENSG00000171862,ENSG00000075856,ENSG00000141480,ENSG00000140450,ENSG00000100644,ENSG00000142230,ENSG00000012048,ENSG00000172175,ENSG00000142867,ENSG00000103275,ENSG00000155827,ENSG00000010072,ENSG00000117399…
GO:BP	cell cycle arrest	GO:0007050	2.41403e-20	19.6173	213	2694	49	60616	ENSG00000078304,ENSG00000198793,ENSG00000170312,ENSG00000136270,ENSG00000087088,ENSG00000183765,ENSG00000266173,ENSG00000142453,ENSG00000165891,ENSG00000134057,ENSG00000111725,ENSG00000115738,ENSG00000155876,ENSG00000132646,ENSG00000125107,ENSG00000105856,ENSG00000110321,ENSG00000171612,ENSG00000134982,ENSG00000149311,ENSG00000158435,ENSG00000012048,ENSG00000100393,ENSG00000106144,ENSG00000178053…
GO:BP	cell division	GO:0051301	3.17146e-20	19.4987	241	2694	52	60616	ENSG00000074054,ENSG00000168385,ENSG00000147400,ENSG00000160014,ENSG00000011295,ENSG00000127445,ENSG00000124151,ENSG00000170037,ENSG00000149503,ENSG00000122545,ENSG00000186522,ENSG00000094804,ENSG00000086065,ENSG00000165891,ENSG00000123416,ENSG00000114346,ENSG00000070831,ENSG00000122966,ENSG00000238227,ENSG00000166140,ENSG00000100345,ENSG00000134982,ENSG00000198382,ENSG00000138592,ENSG00000133026…
GO:BP	mitotic DNA damage checkpoint	GO:0044773	3.34814e-20	19.4752	99	2694	34	60616	ENSG00000078304,ENSG00000115966,ENSG00000170312,ENSG00000087088,ENSG00000183765,ENSG00000168411,ENSG00000135090,ENSG00000142453,ENSG00000165891,ENSG00000134057,ENSG00000135249,ENSG00000132646,ENSG00000125107,ENSG00000149311,ENSG00000158435,ENSG00000100393,ENSG00000106144,ENSG00000149115,ENSG00000126457,ENSG00000137337,ENSG00000149930,ENSG00000092853,ENSG00000182973,ENSG00000197299,ENSG00000140464…
GO:BP	mitotic DNA integrity checkpoint	GO:0044774	3.83806e-20	19.4159	106	2694	35	60616	ENSG00000078304,ENSG00000115966,ENSG00000170312,ENSG00000087088,ENSG00000183765,ENSG00000094804,ENSG00000168411,ENSG00000135090,ENSG00000142453,ENSG00000165891,ENSG00000134057,ENSG00000135249,ENSG00000132646,ENSG00000125107,ENSG00000149311,ENSG00000158435,ENSG00000100393,ENSG00000106144,ENSG00000149115,ENSG00000126457,ENSG00000137337,ENSG00000149930,ENSG00000092853,ENSG00000182973,ENSG00000197299…
GO:BP	protein-containing complex disassembly	GO:0032984	4.88425e-20	19.3112	300	2694	58	60616	ENSG00000074054,ENSG00000119392,ENSG00000142945,ENSG00000082701,ENSG00000071127,ENSG00000088325,ENSG00000128881,ENSG00000113048,ENSG00000112651,ENSG00000164062,ENSG00000160803,ENSG00000167566,ENSG00000130559,ENSG00000087263,ENSG00000086065,ENSG00000204568,ENSG00000121621,ENSG00000175756,ENSG00000140854,ENSG00000140941,ENSG00000181610,ENSG00000174547,ENSG00000136897,ENSG00000204316,ENSG00000074319…
GO:BP	protein-DNA complex assembly	GO:0065004	6.58213e-20	19.1816	209	2694	48	60616	ENSG00000105011,ENSG00000147400,ENSG00000150991,ENSG00000112118,ENSG00000135336,ENSG00000272047,ENSG00000104884,ENSG00000093009,ENSG00000134480,ENSG00000162521,ENSG00000048649,ENSG00000145241,ENSG00000204256,ENSG00000169689,ENSG00000075856,ENSG00000073111,ENSG00000166508,ENSG00000132780,ENSG00000013275,ENSG00000102054,ENSG00000111358,ENSG00000112592,ENSG00000163041,ENSG00000167842,ENSG00000099991…
GO:BP	positive regulation of DNA metabolic process	GO:0051054	1.28325e-19	18.8917	178	2694	44	60616	ENSG00000155229,ENSG00000164164,ENSG00000087088,ENSG00000173273,ENSG00000110958,ENSG00000104884,ENSG00000039650,ENSG00000146731,ENSG00000119906,ENSG00000165392,ENSG00000132646,ENSG00000133247,ENSG00000147421,ENSG00000105393,ENSG00000156261,ENSG00000072274,ENSG00000189079,ENSG00000149311,ENSG00000012048,ENSG00000041880,ENSG00000166226,ENSG00000120438,ENSG00000225830,ENSG00000130726,ENSG00000181544…
GO:BP	respiratory electron transport chain	GO:0022904	1.40366e-19	18.8527	103	2694	34	60616	ENSG00000170312,ENSG00000184983,ENSG00000105379,ENSG00000073578,ENSG00000198786,ENSG00000117118,ENSG00000134057,ENSG00000198888,ENSG00000171503,ENSG00000174886,ENSG00000111775,ENSG00000065518,ENSG00000198886,ENSG00000164405,ENSG00000212907,ENSG00000198804,ENSG00000178741,ENSG00000167792,ENSG00000131495,ENSG00000198763,ENSG00000136003,ENSG00000198727,ENSG00000135940,ENSG00000178127,ENSG00000014919…
GO:BP	regulation of mRNA splicing, via spliceosome	GO:0048024	1.49165e-19	18.8263	110	2694	35	60616	ENSG00000100320,ENSG00000129245,ENSG00000150459,ENSG00000178951,ENSG00000100461,ENSG00000121774,ENSG00000116350,ENSG00000117592,ENSG00000115875,ENSG00000173914,ENSG00000075856,ENSG00000116001,ENSG00000113141,ENSG00000111786,ENSG00000188529,ENSG00000259956,ENSG00000161547,ENSG00000110713,ENSG00000179950,ENSG00000136937,ENSG00000011304,ENSG00000135486,ENSG00000119707,ENSG00000135482,ENSG00000136527…
GO:BP	positive regulation of anion transport	GO:1903793	1.49165e-19	18.8263	368	2694	64	60616	ENSG00000109670,ENSG00000091039,ENSG00000082701,ENSG00000128272,ENSG00000180304,ENSG00000110801,ENSG00000114209,ENSG00000169992,ENSG00000078674,ENSG00000198911,ENSG00000213625,ENSG00000104517,ENSG00000149541,ENSG00000112697,ENSG00000196683,ENSG00000141577,ENSG00000091009,ENSG00000162852,ENSG00000128245,ENSG00000114346,ENSG00000121774,ENSG00000143514,ENSG00000166913,ENSG00000136448,ENSG00000104904…
GO:BP	TOR signaling	GO:0031929	1.49165e-19	18.8263	117	2694	36	60616	ENSG00000198793,ENSG00000146535,ENSG00000119487,ENSG00000143155,ENSG00000104872,ENSG00000155876,ENSG00000085415,ENSG00000108443,ENSG00000149311,ENSG00000177628,ENSG00000106615,ENSG00000101447,ENSG00000204673,ENSG00000103197,ENSG00000249915,ENSG00000217128,ENSG00000168209,ENSG00000173264,ENSG00000169895,ENSG00000188186,ENSG00000105723,ENSG00000130766,ENSG00000133794,ENSG00000111203,ENSG00000100150…
GO:BP	electron transport chain	GO:0022900	1.97473e-19	18.7045	104	2694	34	60616	ENSG00000170312,ENSG00000184983,ENSG00000105379,ENSG00000073578,ENSG00000198786,ENSG00000117118,ENSG00000134057,ENSG00000198888,ENSG00000171503,ENSG00000174886,ENSG00000111775,ENSG00000065518,ENSG00000198886,ENSG00000164405,ENSG00000212907,ENSG00000198804,ENSG00000178741,ENSG00000167792,ENSG00000131495,ENSG00000198763,ENSG00000136003,ENSG00000198727,ENSG00000135940,ENSG00000178127,ENSG00000014919…
GO:BP	cellular amino acid metabolic process	GO:0006520	2.09283e-19	18.6793	299	2694	57	60616	ENSG00000128928,ENSG00000128272,ENSG00000180304,ENSG00000176974,ENSG00000132541,ENSG00000110801,ENSG00000135821,ENSG00000143106,ENSG00000116984,ENSG00000100567,ENSG00000143811,ENSG00000100983,ENSG00000145293,ENSG00000173692,ENSG00000140905,ENSG00000196177,ENSG00000137513,ENSG00000065427,ENSG00000106588,ENSG00000146733,ENSG00000108671,ENSG00000162396,ENSG00000108344,ENSG00000106305,ENSG00000105135…
GO:BP	organelle localization by membrane tethering	GO:0140056	2.23342e-19	18.651	156	2694	41	60616	ENSG00000074054,ENSG00000138107,ENSG00000147400,ENSG00000170312,ENSG00000121289,ENSG00000128881,ENSG00000162236,ENSG00000101639,ENSG00000135823,ENSG00000078674,ENSG00000103494,ENSG00000188229,ENSG00000151466,ENSG00000184178,ENSG00000141577,ENSG00000213066,ENSG00000119977,ENSG00000168014,ENSG00000116266,ENSG00000198722,ENSG00000108641,ENSG00000131351,ENSG00000173226,ENSG00000196230,ENSG00000160299…
GO:BP	cellular respiration	GO:0045333	2.88747e-19	18.5395	157	2694	41	60616	ENSG00000170312,ENSG00000184983,ENSG00000105379,ENSG00000073578,ENSG00000198786,ENSG00000117118,ENSG00000134057,ENSG00000198888,ENSG00000171503,ENSG00000174886,ENSG00000111775,ENSG00000065518,ENSG00000198886,ENSG00000164405,ENSG00000212907,ENSG00000198804,ENSG00000178741,ENSG00000167792,ENSG00000131495,ENSG00000198763,ENSG00000186687,ENSG00000136003,ENSG00000198727,ENSG00000135940,ENSG00000105953…
GO:BP	protein dephosphorylation	GO:0006470	5.06886e-19	18.2951	210	2694	47	60616	ENSG00000078304,ENSG00000175215,ENSG00000186298,ENSG00000160014,ENSG00000198793,ENSG00000082701,ENSG00000127445,ENSG00000112640,ENSG00000175175,ENSG00000164086,ENSG00000060069,ENSG00000143155,ENSG00000196850,ENSG00000166913,ENSG00000184207,ENSG00000171862,ENSG00000175826,ENSG00000143420,ENSG00000177628,ENSG00000072803,ENSG00000196396,ENSG00000241360,ENSG00000204619,ENSG00000178397,ENSG00000197386…
GO:BP	protein stabilization	GO:0050821	5.06886e-19	18.2951	184	2694	44	60616	ENSG00000117385,ENSG00000109670,ENSG00000127445,ENSG00000114209,ENSG00000110958,ENSG00000183765,ENSG00000164134,ENSG00000147533,ENSG00000134480,ENSG00000159256,ENSG00000146731,ENSG00000106993,ENSG00000171862,ENSG00000180228,ENSG00000156261,ENSG00000167716,ENSG00000100393,ENSG00000148396,ENSG00000115539,ENSG00000030582,ENSG00000166794,ENSG00000166226,ENSG00000120438,ENSG00000179218,ENSG00000087095…
GO:BP	telomere organization	GO:0032200	7.56003e-19	18.1215	169	2694	42	60616	ENSG00000092330,ENSG00000173273,ENSG00000110958,ENSG00000145912,ENSG00000039650,ENSG00000146731,ENSG00000175595,ENSG00000118655,ENSG00000165392,ENSG00000132646,ENSG00000107960,ENSG00000119596,ENSG00000147421,ENSG00000156261,ENSG00000149311,ENSG00000092199,ENSG00000041880,ENSG00000149115,ENSG00000166226,ENSG00000100823,ENSG00000120438,ENSG00000163041,ENSG00000106628,ENSG00000135486,ENSG00000062822…
GO:BP	RNA 3'-end processing	GO:0031123	7.93823e-19	18.1003	153	2694	40	60616	ENSG00000134744,ENSG00000006744,ENSG00000070756,ENSG00000006712,ENSG00000058673,ENSG00000102786,ENSG00000138614,ENSG00000116350,ENSG00000115875,ENSG00000112941,ENSG00000168438,ENSG00000164944,ENSG00000123136,ENSG00000108349,ENSG00000142528,ENSG00000111786,ENSG00000100836,ENSG00000161265,ENSG00000163125,ENSG00000141543,ENSG00000161547,ENSG00000204356,ENSG00000155827,ENSG00000140829,ENSG00000136937…
GO:BP	positive regulation of cell cycle process	GO:0090068	9.63924e-19	18.016	269	2694	53	60616	ENSG00000078304,ENSG00000170312,ENSG00000087088,ENSG00000183765,ENSG00000094804,ENSG00000175063,ENSG00000141552,ENSG00000093009,ENSG00000142453,ENSG00000006712,ENSG00000280789,ENSG00000165891,ENSG00000134057,ENSG00000119906,ENSG00000114346,ENSG00000115738,ENSG00000070831,ENSG00000122966,ENSG00000132646,ENSG00000125107,ENSG00000149311,ENSG00000158435,ENSG00000012048,ENSG00000100393,ENSG00000106144…
GO:BP	viral life cycle	GO:0019058	1.01175e-18	17.9949	279	2694	54	60616	ENSG00000125875,ENSG00000150991,ENSG00000152465,ENSG00000144566,ENSG00000058804,ENSG00000070756,ENSG00000086065,ENSG00000162341,ENSG00000139546,ENSG00000102189,ENSG00000070831,ENSG00000082898,ENSG00000138069,ENSG00000085415,ENSG00000101558,ENSG00000074319,ENSG00000241973,ENSG00000132612,ENSG00000108559,ENSG00000166794,ENSG00000047188,ENSG00000119541,ENSG00000090061,ENSG00000110713,ENSG00000124164…
GO:BP	chromatin assembly	GO:0031497	1.20673e-18	17.9184	171	2694	42	60616	ENSG00000105011,ENSG00000006712,ENSG00000189308,ENSG00000162521,ENSG00000048649,ENSG00000134046,ENSG00000145241,ENSG00000204256,ENSG00000169689,ENSG00000075856,ENSG00000132780,ENSG00000119720,ENSG00000102054,ENSG00000163041,ENSG00000076108,ENSG00000130726,ENSG00000136169,ENSG00000099991,ENSG00000110583,ENSG00000204209,ENSG00000128708,ENSG00000167670,ENSG00000108799,ENSG00000047410,ENSG00000141510…
GO:BP	vesicle organization	GO:0016050	1.45515e-18	17.8371	301	2694	56	60616	ENSG00000134243,ENSG00000125875,ENSG00000073921,ENSG00000162236,ENSG00000170043,ENSG00000135823,ENSG00000086065,ENSG00000102189,ENSG00000167515,ENSG00000188428,ENSG00000161203,ENSG00000007255,ENSG00000138069,ENSG00000101558,ENSG00000074319,ENSG00000065000,ENSG00000198382,ENSG00000107651,ENSG00000138592,ENSG00000198722,ENSG00000074695,ENSG00000132612,ENSG00000148396,ENSG00000109113,ENSG00000119541…
GO:BP	telomere maintenance	GO:0000723	1.68007e-18	17.7747	156	2694	40	60616	ENSG00000092330,ENSG00000173273,ENSG00000110958,ENSG00000145912,ENSG00000039650,ENSG00000146731,ENSG00000175595,ENSG00000118655,ENSG00000165392,ENSG00000132646,ENSG00000107960,ENSG00000119596,ENSG00000147421,ENSG00000156261,ENSG00000149311,ENSG00000092199,ENSG00000041880,ENSG00000149115,ENSG00000166226,ENSG00000100823,ENSG00000120438,ENSG00000106628,ENSG00000135486,ENSG00000062822,ENSG00000080824…
GO:BP	positive regulation of protein modification by small protein conjugation or removal	GO:1903322	2.25089e-18	17.6476	126	2694	36	60616	ENSG00000109670,ENSG00000183255,ENSG00000127445,ENSG00000175063,ENSG00000108106,ENSG00000138069,ENSG00000140988,ENSG00000131788,ENSG00000188215,ENSG00000169689,ENSG00000171862,ENSG00000075856,ENSG00000141480,ENSG00000140450,ENSG00000142230,ENSG00000012048,ENSG00000172175,ENSG00000142867,ENSG00000155827,ENSG00000010072,ENSG00000117399,ENSG00000249915,ENSG00000005810,ENSG00000167110,ENSG00000040633…
GO:BP	mitochondrial ATP synthesis coupled electron transport	GO:0042775	2.35016e-18	17.6289	91	2694	31	60616	ENSG00000170312,ENSG00000184983,ENSG00000073578,ENSG00000198786,ENSG00000134057,ENSG00000198888,ENSG00000174886,ENSG00000111775,ENSG00000065518,ENSG00000198886,ENSG00000164405,ENSG00000212907,ENSG00000198804,ENSG00000178741,ENSG00000167792,ENSG00000131495,ENSG00000198763,ENSG00000136003,ENSG00000198727,ENSG00000135940,ENSG00000178127,ENSG00000014919,ENSG00000198712,ENSG00000110717,ENSG00000099795…
GO:BP	nucleoside phosphate metabolic process	GO:0006753	2.35016e-18	17.6289	443	2694	69	60616	ENSG00000159131,ENSG00000128059,ENSG00000168610,ENSG00000160688,ENSG00000128050,ENSG00000058804,ENSG00000155850,ENSG00000173598,ENSG00000101473,ENSG00000178951,ENSG00000143774,ENSG00000164978,ENSG00000065427,ENSG00000167508,ENSG00000149084,ENSG00000168393,ENSG00000169710,ENSG00000159199,ENSG00000067225,ENSG00000085415,ENSG00000185000,ENSG00000167863,ENSG00000102967,ENSG00000100644,ENSG00000198836…
GO:BP	response to heat	GO:0009408	2.51444e-18	17.5996	119	2694	35	60616	ENSG00000198793,ENSG00000082701,ENSG00000058804,ENSG00000110958,ENSG00000085415,ENSG00000070785,ENSG00000149311,ENSG00000100393,ENSG00000115317,ENSG00000102054,ENSG00000108559,ENSG00000110713,ENSG00000109971,ENSG00000204673,ENSG00000132002,ENSG00000126883,ENSG00000249915,ENSG00000080824,ENSG00000115211,ENSG00000107262,ENSG00000111361,ENSG00000204209,ENSG00000047410,ENSG00000142168,ENSG00000213024…
GO:BP	IRE1-mediated unfolded protein response	GO:0036498	3.1072e-18	17.5076	67	2694	27	60616	ENSG00000175215,ENSG00000160691,ENSG00000087088,ENSG00000120742,ENSG00000106080,ENSG00000030110,ENSG00000137076,ENSG00000198356,ENSG00000149428,ENSG00000174851,ENSG00000196396,ENSG00000124164,ENSG00000070540,ENSG00000124702,ENSG00000128590,ENSG00000068971,ENSG00000044574,ENSG00000154832,ENSG00000182934,ENSG00000102580,ENSG00000105723,ENSG00000157014,ENSG00000134109,ENSG00000109501,ENSG00000162298…
GO:BP	protein localization to mitochondrion	GO:0070585	3.31207e-18	17.4799	135	2694	37	60616	ENSG00000109670,ENSG00000087088,ENSG00000198911,ENSG00000213625,ENSG00000109519,ENSG00000130204,ENSG00000196683,ENSG00000128245,ENSG00000143514,ENSG00000166913,ENSG00000136448,ENSG00000134809,ENSG00000163626,ENSG00000163528,ENSG00000142230,ENSG00000074695,ENSG00000115317,ENSG00000154174,ENSG00000163930,ENSG00000107643,ENSG00000080824,ENSG00000130770,ENSG00000132286,ENSG00000173726,ENSG00000134308…
GO:BP	double-strand break repair via homologous recombination	GO:0000724	3.31207e-18	17.4799	135	2694	37	60616	ENSG00000155229,ENSG00000112118,ENSG00000160803,ENSG00000168411,ENSG00000093009,ENSG00000134758,ENSG00000175595,ENSG00000177383,ENSG00000134452,ENSG00000165392,ENSG00000073111,ENSG00000242802,ENSG00000111877,ENSG00000166508,ENSG00000189079,ENSG00000012048,ENSG00000156384,ENSG00000225830,ENSG00000069275,ENSG00000181544,ENSG00000196584,ENSG00000181555,ENSG00000085999,ENSG00000197299,ENSG00000173928…
GO:BP	ATP synthesis coupled electron transport	GO:0042773	3.35161e-18	17.4747	92	2694	31	60616	ENSG00000170312,ENSG00000184983,ENSG00000073578,ENSG00000198786,ENSG00000134057,ENSG00000198888,ENSG00000174886,ENSG00000111775,ENSG00000065518,ENSG00000198886,ENSG00000164405,ENSG00000212907,ENSG00000198804,ENSG00000178741,ENSG00000167792,ENSG00000131495,ENSG00000198763,ENSG00000136003,ENSG00000198727,ENSG00000135940,ENSG00000178127,ENSG00000014919,ENSG00000198712,ENSG00000110717,ENSG00000099795…
GO:BP	protein acylation	GO:0043543	3.70183e-18	17.4316	202	2694	45	60616	ENSG00000115966,ENSG00000183207,ENSG00000082701,ENSG00000186908,ENSG00000152465,ENSG00000106443,ENSG00000136504,ENSG00000135821,ENSG00000136518,ENSG00000164134,ENSG00000113811,ENSG00000147533,ENSG00000104872,ENSG00000120071,ENSG00000136448,ENSG00000152382,ENSG00000174165,ENSG00000156599,ENSG00000140632,ENSG00000184436,ENSG00000168395,ENSG00000151332,ENSG00000012048,ENSG00000100393,ENSG00000109065…
GO:BP	regulation of proteolysis involved in cellular protein catabolic process	GO:1903050	4.13225e-18	17.3838	185	2694	43	60616	ENSG00000172775,ENSG00000109670,ENSG00000082701,ENSG00000116514,ENSG00000146535,ENSG00000160803,ENSG00000101557,ENSG00000177383,ENSG00000130311,ENSG00000082898,ENSG00000139324,ENSG00000171862,ENSG00000148218,ENSG00000188612,ENSG00000177628,ENSG00000115539,ENSG00000113712,ENSG00000120899,ENSG00000138686,ENSG00000117399,ENSG00000100418,ENSG00000130770,ENSG00000111667,ENSG00000051108,ENSG00000140464…
GO:BP	recombinational repair	GO:0000725	4.32003e-18	17.3645	136	2694	37	60616	ENSG00000155229,ENSG00000112118,ENSG00000160803,ENSG00000168411,ENSG00000093009,ENSG00000134758,ENSG00000175595,ENSG00000177383,ENSG00000134452,ENSG00000165392,ENSG00000073111,ENSG00000242802,ENSG00000111877,ENSG00000166508,ENSG00000189079,ENSG00000012048,ENSG00000156384,ENSG00000225830,ENSG00000069275,ENSG00000181544,ENSG00000196584,ENSG00000181555,ENSG00000085999,ENSG00000197299,ENSG00000173928…
GO:BP	snRNA transcription	GO:0009301	4.98335e-18	17.3025	74	2694	28	60616	ENSG00000102786,ENSG00000138614,ENSG00000104976,ENSG00000105258,ENSG00000143624,ENSG00000047315,ENSG00000112592,ENSG00000104613,ENSG00000104299,ENSG00000163125,ENSG00000090061,ENSG00000023608,ENSG00000136937,ENSG00000165417,ENSG00000139579,ENSG00000185591,ENSG00000082258,ENSG00000105656,ENSG00000146834,ENSG00000087087,ENSG00000140307,ENSG00000143190,ENSG00000166478,ENSG00000149262,ENSG00000128915…
GO:BP	cellular response to environmental stimulus	GO:0104004	5.23928e-18	17.2807	250	2694	50	60616	ENSG00000109670,ENSG00000183207,ENSG00000132906,ENSG00000128272,ENSG00000152465,ENSG00000107745,ENSG00000185236,ENSG00000130956,ENSG00000175595,ENSG00000114346,ENSG00000030110,ENSG00000165392,ENSG00000136448,ENSG00000132646,ENSG00000172939,ENSG00000169967,ENSG00000171862,ENSG00000168924,ENSG00000176171,ENSG00000149311,ENSG00000151332,ENSG00000111142,ENSG00000100393,ENSG00000106144,ENSG00000149115…
GO:BP	cellular response to abiotic stimulus	GO:0071214	5.23928e-18	17.2807	250	2694	50	60616	ENSG00000109670,ENSG00000183207,ENSG00000132906,ENSG00000128272,ENSG00000152465,ENSG00000107745,ENSG00000185236,ENSG00000130956,ENSG00000175595,ENSG00000114346,ENSG00000030110,ENSG00000165392,ENSG00000136448,ENSG00000132646,ENSG00000172939,ENSG00000169967,ENSG00000171862,ENSG00000168924,ENSG00000176171,ENSG00000149311,ENSG00000151332,ENSG00000111142,ENSG00000100393,ENSG00000106144,ENSG00000149115…
GO:BP	regulation of cellular protein catabolic process	GO:1903362	8.18201e-18	17.0871	215	2694	46	60616	ENSG00000172775,ENSG00000109670,ENSG00000183255,ENSG00000082701,ENSG00000116514,ENSG00000146535,ENSG00000160803,ENSG00000101557,ENSG00000177383,ENSG00000130311,ENSG00000082898,ENSG00000139324,ENSG00000171862,ENSG00000148218,ENSG00000188612,ENSG00000177628,ENSG00000115539,ENSG00000113712,ENSG00000120899,ENSG00000138686,ENSG00000117399,ENSG00000080824,ENSG00000100418,ENSG00000130770,ENSG00000111667…
GO:BP	protein localization to endoplasmic reticulum	GO:0070972	9.5518e-18	17.0199	139	2694	37	60616	ENSG00000110700,ENSG00000135506,ENSG00000131469,ENSG00000142541,ENSG00000140988,ENSG00000137818,ENSG00000198356,ENSG00000101558,ENSG00000197728,ENSG00000182774,ENSG00000138326,ENSG00000148396,ENSG00000025796,ENSG00000174748,ENSG00000168028,ENSG00000170889,ENSG00000125629,ENSG00000142534,ENSG00000105640,ENSG00000149806,ENSG00000044574,ENSG00000101421,ENSG00000143742,ENSG00000182934,ENSG00000089157…
GO:BP	alternative mRNA splicing, via spliceosome	GO:0000380	1.01796e-17	16.9923	82	2694	29	60616	ENSG00000100320,ENSG00000129245,ENSG00000150459,ENSG00000178951,ENSG00000121774,ENSG00000116350,ENSG00000115875,ENSG00000173914,ENSG00000075856,ENSG00000113141,ENSG00000111786,ENSG00000188529,ENSG00000259956,ENSG00000161547,ENSG00000179950,ENSG00000011304,ENSG00000135486,ENSG00000119707,ENSG00000135482,ENSG00000136527,ENSG00000173933,ENSG00000116560,ENSG00000122692,ENSG00000065883,ENSG00000054118…
GO:BP	cytoskeleton-dependent intracellular transport	GO:0030705	1.0207e-17	16.9911	172	2694	41	60616	ENSG00000185009,ENSG00000123607,ENSG00000264364,ENSG00000078674,ENSG00000163913,ENSG00000081870,ENSG00000157483,ENSG00000185963,ENSG00000109083,ENSG00000175582,ENSG00000187535,ENSG00000141577,ENSG00000123416,ENSG00000103351,ENSG00000070831,ENSG00000188428,ENSG00000138069,ENSG00000070718,ENSG00000138002,ENSG00000065000,ENSG00000100644,ENSG00000198836,ENSG00000104133,ENSG00000072803,ENSG00000130402…
GO:BP	establishment of protein localization to mitochondrion	GO:0072655	1.17225e-17	16.931	132	2694	36	60616	ENSG00000109670,ENSG00000087088,ENSG00000198911,ENSG00000213625,ENSG00000109519,ENSG00000130204,ENSG00000196683,ENSG00000128245,ENSG00000143514,ENSG00000166913,ENSG00000136448,ENSG00000134809,ENSG00000163626,ENSG00000163528,ENSG00000142230,ENSG00000074695,ENSG00000115317,ENSG00000154174,ENSG00000163930,ENSG00000107643,ENSG00000080824,ENSG00000130770,ENSG00000132286,ENSG00000173726,ENSG00000134308…
GO:BP	response to light stimulus	GO:0009416	1.52767e-17	16.816	237	2694	48	60616	ENSG00000186298,ENSG00000109670,ENSG00000183207,ENSG00000011566,ENSG00000132906,ENSG00000128272,ENSG00000152465,ENSG00000104884,ENSG00000130939,ENSG00000175595,ENSG00000115738,ENSG00000030110,ENSG00000165392,ENSG00000136448,ENSG00000132646,ENSG00000188215,ENSG00000173914,ENSG00000163945,ENSG00000135945,ENSG00000111142,ENSG00000129197,ENSG00000100393,ENSG00000143476,ENSG00000162607,ENSG00000225830…
GO:BP	transport along microtubule	GO:0010970	1.52955e-17	16.8154	133	2694	36	60616	ENSG00000185009,ENSG00000123607,ENSG00000264364,ENSG00000078674,ENSG00000163913,ENSG00000081870,ENSG00000185963,ENSG00000109083,ENSG00000175582,ENSG00000187535,ENSG00000141577,ENSG00000103351,ENSG00000070831,ENSG00000188428,ENSG00000138069,ENSG00000070718,ENSG00000138002,ENSG00000065000,ENSG00000100644,ENSG00000198836,ENSG00000104133,ENSG00000072803,ENSG00000100360,ENSG00000189114,ENSG00000114446…
GO:BP	nucleotide metabolic process	GO:0009117	1.96875e-17	16.7058	438	2694	67	60616	ENSG00000159131,ENSG00000128059,ENSG00000168610,ENSG00000160688,ENSG00000058804,ENSG00000155850,ENSG00000173598,ENSG00000101473,ENSG00000178951,ENSG00000143774,ENSG00000164978,ENSG00000065427,ENSG00000167508,ENSG00000149084,ENSG00000168393,ENSG00000169710,ENSG00000159199,ENSG00000067225,ENSG00000085415,ENSG00000185000,ENSG00000167863,ENSG00000102967,ENSG00000100644,ENSG00000198836,ENSG00000120137…
GO:BP	microtubule cytoskeleton organization involved in mitosis	GO:1902850	1.98637e-17	16.7019	134	2694	36	60616	ENSG00000074054,ENSG00000237649,ENSG00000088325,ENSG00000101639,ENSG00000136122,ENSG00000173273,ENSG00000183765,ENSG00000086065,ENSG00000284770,ENSG00000146425,ENSG00000134057,ENSG00000075702,ENSG00000204899,ENSG00000072803,ENSG00000041880,ENSG00000185721,ENSG00000067560,ENSG00000118007,ENSG00000119541,ENSG00000160299,ENSG00000164114,ENSG00000197386,ENSG00000285053,ENSG00000108424,ENSG00000181555…
GO:BP	protein localization to chromosome	GO:0034502	2.14322e-17	16.6689	84	2694	29	60616	ENSG00000092330,ENSG00000183207,ENSG00000170312,ENSG00000173273,ENSG00000154473,ENSG00000146731,ENSG00000119906,ENSG00000104872,ENSG00000129933,ENSG00000111877,ENSG00000156261,ENSG00000113141,ENSG00000149311,ENSG00000041880,ENSG00000166226,ENSG00000120438,ENSG00000167842,ENSG00000181555,ENSG00000175073,ENSG00000145919,ENSG00000139579,ENSG00000140464,ENSG00000135624,ENSG00000128513,ENSG00000117748…
GO:BP	positive regulation of cellular component biogenesis	GO:0044089	2.21065e-17	16.6555	439	2694	67	60616	ENSG00000074054,ENSG00000162704,ENSG00000082701,ENSG00000276293,ENSG00000145907,ENSG00000087088,ENSG00000169992,ENSG00000272047,ENSG00000175175,ENSG00000104884,ENSG00000122545,ENSG00000109171,ENSG00000112290,ENSG00000175595,ENSG00000119906,ENSG00000070831,ENSG00000135723,ENSG00000030110,ENSG00000104872,ENSG00000241685,ENSG00000125107,ENSG00000074319,ENSG00000134982,ENSG00000198722,ENSG00000072274…
GO:BP	regulation of dephosphorylation	GO:0035303	2.56109e-17	16.5916	151	2694	38	60616	ENSG00000160014,ENSG00000198793,ENSG00000082701,ENSG00000101639,ENSG00000127445,ENSG00000169515,ENSG00000143155,ENSG00000162852,ENSG00000166913,ENSG00000165861,ENSG00000167716,ENSG00000143420,ENSG00000177628,ENSG00000100982,ENSG00000110925,ENSG00000060237,ENSG00000204619,ENSG00000197386,ENSG00000011304,ENSG00000187446,ENSG00000145919,ENSG00000171735,ENSG00000105656,ENSG00000160813,ENSG00000158615…
GO:BP	microtubule organizing center organization	GO:0031023	2.57279e-17	16.5896	135	2694	36	60616	ENSG00000074054,ENSG00000147400,ENSG00000170312,ENSG00000078674,ENSG00000170037,ENSG00000086065,ENSG00000141577,ENSG00000082898,ENSG00000168014,ENSG00000153140,ENSG00000075702,ENSG00000198382,ENSG00000239306,ENSG00000072803,ENSG00000012048,ENSG00000131351,ENSG00000162063,ENSG00000119541,ENSG00000164114,ENSG00000011523,ENSG00000196584,ENSG00000101421,ENSG00000141376,ENSG00000167110,ENSG00000111554…
GO:BP	snRNA transcription by RNA polymerase II	GO:0042795	4.09051e-17	16.3882	73	2694	27	60616	ENSG00000102786,ENSG00000138614,ENSG00000104976,ENSG00000105258,ENSG00000143624,ENSG00000047315,ENSG00000112592,ENSG00000104613,ENSG00000104299,ENSG00000163125,ENSG00000090061,ENSG00000023608,ENSG00000136937,ENSG00000165417,ENSG00000139579,ENSG00000185591,ENSG00000082258,ENSG00000105656,ENSG00000146834,ENSG00000087087,ENSG00000140307,ENSG00000143190,ENSG00000166478,ENSG00000149262,ENSG00000128915…
GO:BP	regulation of DNA repair	GO:0006282	4.13116e-17	16.3839	129	2694	35	60616	ENSG00000155229,ENSG00000136504,ENSG00000160803,ENSG00000104517,ENSG00000039650,ENSG00000119906,ENSG00000177383,ENSG00000134452,ENSG00000132646,ENSG00000133247,ENSG00000105393,ENSG00000189079,ENSG00000012048,ENSG00000041880,ENSG00000162607,ENSG00000225830,ENSG00000130726,ENSG00000181544,ENSG00000181555,ENSG00000158161,ENSG00000263001,ENSG00000140464,ENSG00000078487,ENSG00000114026,ENSG00000128513…
GO:BP	regulation of Wnt signaling pathway	GO:0030111	4.21062e-17	16.3757	334	2694	57	60616	ENSG00000169118,ENSG00000183207,ENSG00000082701,ENSG00000183579,ENSG00000178585,ENSG00000110801,ENSG00000127445,ENSG00000143106,ENSG00000173273,ENSG00000100567,ENSG00000173692,ENSG00000104517,ENSG00000109062,ENSG00000106588,ENSG00000108671,ENSG00000136021,ENSG00000108344,ENSG00000103449,ENSG00000134982,ENSG00000138592,ENSG00000127616,ENSG00000139636,ENSG00000013275,ENSG00000113712,ENSG00000277791…
GO:BP	DNA-templated transcription, elongation	GO:0006354	4.74023e-17	16.3242	107	2694	32	60616	ENSG00000136504,ENSG00000272047,ENSG00000104884,ENSG00000060069,ENSG00000105849,ENSG00000186184,ENSG00000134480,ENSG00000006712,ENSG00000105258,ENSG00000111358,ENSG00000047315,ENSG00000112592,ENSG00000109911,ENSG00000225830,ENSG00000090061,ENSG00000204356,ENSG00000130165,ENSG00000136937,ENSG00000154582,ENSG00000181555,ENSG00000092201,ENSG00000134371,ENSG00000082258,ENSG00000105656,ENSG00000065883…
GO:BP	regulation of ubiquitin-dependent protein catabolic process	GO:2000058	5.54736e-17	16.2559	138	2694	36	60616	ENSG00000109670,ENSG00000082701,ENSG00000116514,ENSG00000146535,ENSG00000160803,ENSG00000101557,ENSG00000177383,ENSG00000130311,ENSG00000082898,ENSG00000171862,ENSG00000188612,ENSG00000115539,ENSG00000113712,ENSG00000120899,ENSG00000138686,ENSG00000117399,ENSG00000100418,ENSG00000111667,ENSG00000051108,ENSG00000140464,ENSG00000105723,ENSG00000179262,ENSG00000204388,ENSG00000170881,ENSG00000165280…
GO:BP	cytokinesis	GO:0000910	6.00416e-17	16.2215	163	2694	39	60616	ENSG00000168385,ENSG00000147400,ENSG00000160014,ENSG00000011295,ENSG00000127445,ENSG00000170037,ENSG00000149503,ENSG00000122545,ENSG00000186522,ENSG00000094804,ENSG00000086065,ENSG00000165891,ENSG00000114346,ENSG00000070831,ENSG00000122966,ENSG00000238227,ENSG00000166140,ENSG00000100345,ENSG00000134982,ENSG00000198382,ENSG00000138592,ENSG00000133026,ENSG00000132612,ENSG00000067560,ENSG00000241360…
GO:BP	ERAD pathway	GO:0036503	6.78801e-17	16.1683	101	2694	31	60616	ENSG00000168591,ENSG00000135506,ENSG00000130939,ENSG00000101557,ENSG00000163516,ENSG00000174672,ENSG00000116406,ENSG00000177239,ENSG00000144224,ENSG00000009830,ENSG00000239857,ENSG00000115307,ENSG00000136731,ENSG00000128590,ENSG00000044574,ENSG00000137522,ENSG00000051108,ENSG00000113194,ENSG00000066427,ENSG00000134109,ENSG00000099958,ENSG00000147475,ENSG00000170881,ENSG00000165280,ENSG00000072849…
GO:BP	DNA-dependent DNA replication	GO:0006261	6.94847e-17	16.1581	147	2694	37	60616	ENSG00000112118,ENSG00000136504,ENSG00000135336,ENSG00000183765,ENSG00000168411,ENSG00000093009,ENSG00000039650,ENSG00000165891,ENSG00000022277,ENSG00000134452,ENSG00000105486,ENSG00000165392,ENSG00000132646,ENSG00000125871,ENSG00000169689,ENSG00000073111,ENSG00000111877,ENSG00000166508,ENSG00000065328,ENSG00000129197,ENSG00000106628,ENSG00000069275,ENSG00000062822,ENSG00000197299,ENSG00000049541…
GO:BP	regulation of protein ubiquitination	GO:0031396	7.01938e-17	16.1537	181	2694	41	60616	ENSG00000109670,ENSG00000183255,ENSG00000127445,ENSG00000104517,ENSG00000175063,ENSG00000108106,ENSG00000138069,ENSG00000140988,ENSG00000188215,ENSG00000169689,ENSG00000171862,ENSG00000141480,ENSG00000140450,ENSG00000012048,ENSG00000172175,ENSG00000142867,ENSG00000155827,ENSG00000010072,ENSG00000117399,ENSG00000249915,ENSG00000080824,ENSG00000164109,ENSG00000187446,ENSG00000005810,ENSG00000204209…
GO:BP	positive regulation of cellular protein localization	GO:1903829	7.49317e-17	16.1253	256	2694	49	60616	ENSG00000109670,ENSG00000082701,ENSG00000170312,ENSG00000136504,ENSG00000198911,ENSG00000213625,ENSG00000104517,ENSG00000146731,ENSG00000196683,ENSG00000162852,ENSG00000128245,ENSG00000114346,ENSG00000143514,ENSG00000166913,ENSG00000136448,ENSG00000156599,ENSG00000134982,ENSG00000156261,ENSG00000072274,ENSG00000142230,ENSG00000115317,ENSG00000166226,ENSG00000120438,ENSG00000165527,ENSG00000105647…
GO:BP	nuclear-transcribed mRNA catabolic process, nonsense-mediated decay	GO:0000184	7.61821e-17	16.1181	116	2694	33	60616	ENSG00000272886,ENSG00000070756,ENSG00000110700,ENSG00000131469,ENSG00000134815,ENSG00000142541,ENSG00000151461,ENSG00000134030,ENSG00000140988,ENSG00000137818,ENSG00000197728,ENSG00000108349,ENSG00000182774,ENSG00000138326,ENSG00000174748,ENSG00000168028,ENSG00000170889,ENSG00000141543,ENSG00000136937,ENSG00000142534,ENSG00000105640,ENSG00000149806,ENSG00000089157,ENSG00000105568,ENSG00000105193…
GO:BP	macromolecule methylation	GO:0043414	8.53282e-17	16.0689	247	2694	48	60616	ENSG00000143033,ENSG00000110851,ENSG00000183576,ENSG00000180917,ENSG00000171103,ENSG00000123600,ENSG00000118894,ENSG00000175582,ENSG00000142453,ENSG00000006712,ENSG00000280789,ENSG00000104872,ENSG00000115970,ENSG00000133247,ENSG00000164944,ENSG00000112511,ENSG00000012048,ENSG00000100028,ENSG00000100982,ENSG00000126457,ENSG00000121486,ENSG00000259956,ENSG00000100462,ENSG00000167491,ENSG00000076108…
GO:BP	response to temperature stimulus	GO:0009266	8.78501e-17	16.0563	148	2694	37	60616	ENSG00000198793,ENSG00000082701,ENSG00000058804,ENSG00000110958,ENSG00000085415,ENSG00000070785,ENSG00000149311,ENSG00000100393,ENSG00000115317,ENSG00000102054,ENSG00000108559,ENSG00000110713,ENSG00000109971,ENSG00000204673,ENSG00000132002,ENSG00000126883,ENSG00000249915,ENSG00000080824,ENSG00000172071,ENSG00000115211,ENSG00000107262,ENSG00000111361,ENSG00000102580,ENSG00000204209,ENSG00000047410…
GO:BP	ciliary basal body-plasma membrane docking	GO:0097711	9.34088e-17	16.0296	95	2694	30	60616	ENSG00000074054,ENSG00000138107,ENSG00000147400,ENSG00000170312,ENSG00000121289,ENSG00000128881,ENSG00000101639,ENSG00000078674,ENSG00000103494,ENSG00000188229,ENSG00000151466,ENSG00000141577,ENSG00000213066,ENSG00000119977,ENSG00000168014,ENSG00000108641,ENSG00000131351,ENSG00000173226,ENSG00000196230,ENSG00000160299,ENSG00000166037,ENSG00000080824,ENSG00000105568,ENSG00000088986,ENSG00000170027…
GO:BP	endoplasmic reticulum to Golgi vesicle-mediated transport	GO:0006888	1.05781e-16	15.9756	201	2694	43	60616	ENSG00000138107,ENSG00000125875,ENSG00000162236,ENSG00000117500,ENSG00000170043,ENSG00000264364,ENSG00000093183,ENSG00000115216,ENSG00000167515,ENSG00000135249,ENSG00000007255,ENSG00000138069,ENSG00000149428,ENSG00000125991,ENSG00000101558,ENSG00000107651,ENSG00000173230,ENSG00000074695,ENSG00000148396,ENSG00000174851,ENSG00000105669,ENSG00000101310,ENSG00000122218,ENSG00000213380,ENSG00000124164…
GO:BP	anaphase-promoting complex-dependent catabolic process	GO:0031145	1.59651e-16	15.7968	83	2694	28	60616	ENSG00000150991,ENSG00000170312,ENSG00000110801,ENSG00000143106,ENSG00000100567,ENSG00000173692,ENSG00000175063,ENSG00000154473,ENSG00000141552,ENSG00000176386,ENSG00000106588,ENSG00000134057,ENSG00000108106,ENSG00000108671,ENSG00000108344,ENSG00000013275,ENSG00000089053,ENSG00000277791,ENSG00000175166,ENSG00000117399,ENSG00000164109,ENSG00000099341,ENSG00000112029,ENSG00000008018,ENSG00000103264…
GO:BP	regulation of TOR signaling	GO:0032006	1.77649e-16	15.7504	97	2694	30	60616	ENSG00000146535,ENSG00000104872,ENSG00000155876,ENSG00000085415,ENSG00000149311,ENSG00000177628,ENSG00000106615,ENSG00000101447,ENSG00000204673,ENSG00000103197,ENSG00000249915,ENSG00000217128,ENSG00000168209,ENSG00000173264,ENSG00000188186,ENSG00000105723,ENSG00000130766,ENSG00000133794,ENSG00000111203,ENSG00000100150,ENSG00000116586,ENSG00000149357,ENSG00000239282,ENSG00000180998,ENSG00000171720…
GO:BP	protein import	GO:0017038	2.02054e-16	15.6945	160	2694	38	60616	ENSG00000155393,ENSG00000183255,ENSG00000168610,ENSG00000104517,ENSG00000109519,ENSG00000164751,ENSG00000130204,ENSG00000114346,ENSG00000124207,ENSG00000186432,ENSG00000163528,ENSG00000102898,ENSG00000112242,ENSG00000129197,ENSG00000108559,ENSG00000121680,ENSG00000154174,ENSG00000105647,ENSG00000109971,ENSG00000103197,ENSG00000130726,ENSG00000126883,ENSG00000108424,ENSG00000120709,ENSG00000080824…
GO:BP	establishment of protein localization to endoplasmic reticulum	GO:0072599	2.04126e-16	15.6901	112	2694	32	60616	ENSG00000110700,ENSG00000131469,ENSG00000142541,ENSG00000140988,ENSG00000137818,ENSG00000198356,ENSG00000197728,ENSG00000182774,ENSG00000138326,ENSG00000025796,ENSG00000174748,ENSG00000168028,ENSG00000170889,ENSG00000142534,ENSG00000105640,ENSG00000149806,ENSG00000044574,ENSG00000101421,ENSG00000143742,ENSG00000182934,ENSG00000089157,ENSG00000105193,ENSG00000083845,ENSG00000134109,ENSG00000084733…
GO:BP	purine-containing compound metabolic process	GO:0072521	2.11967e-16	15.6737	390	2694	61	60616	ENSG00000159131,ENSG00000128059,ENSG00000168610,ENSG00000176974,ENSG00000128050,ENSG00000058804,ENSG00000155850,ENSG00000173598,ENSG00000101473,ENSG00000178951,ENSG00000143774,ENSG00000164978,ENSG00000167508,ENSG00000149084,ENSG00000169710,ENSG00000159199,ENSG00000067225,ENSG00000085415,ENSG00000185000,ENSG00000167863,ENSG00000100644,ENSG00000198836,ENSG00000120137,ENSG00000169020,ENSG00000100393…
GO:BP	mitotic G1 DNA damage checkpoint	GO:0031571	2.27776e-16	15.6425	65	2694	25	60616	ENSG00000078304,ENSG00000170312,ENSG00000087088,ENSG00000183765,ENSG00000168411,ENSG00000142453,ENSG00000165891,ENSG00000134057,ENSG00000132646,ENSG00000125107,ENSG00000149311,ENSG00000158435,ENSG00000100393,ENSG00000106144,ENSG00000149115,ENSG00000126457,ENSG00000182973,ENSG00000140464,ENSG00000141510,ENSG00000117748,ENSG00000088038,ENSG00000103264,ENSG00000155508,ENSG00000198625,ENSG00000144580
GO:BP	nucleotide-excision repair	GO:0006289	2.27798e-16	15.6425	105	2694	31	60616	ENSG00000147400,ENSG00000150991,ENSG00000155229,ENSG00000136504,ENSG00000272047,ENSG00000021776,ENSG00000104884,ENSG00000134480,ENSG00000039650,ENSG00000175595,ENSG00000105486,ENSG00000105258,ENSG00000132646,ENSG00000163945,ENSG00000138663,ENSG00000100393,ENSG00000111358,ENSG00000047315,ENSG00000198612,ENSG00000225830,ENSG00000106628,ENSG00000144524,ENSG00000062822,ENSG00000049541,ENSG00000141510…
GO:BP	nucleosome organization	GO:0034728	2.50854e-16	15.6006	161	2694	38	60616	ENSG00000105011,ENSG00000006712,ENSG00000189308,ENSG00000162521,ENSG00000048649,ENSG00000145241,ENSG00000204256,ENSG00000169689,ENSG00000075856,ENSG00000132780,ENSG00000127616,ENSG00000189079,ENSG00000143401,ENSG00000102054,ENSG00000163041,ENSG00000181555,ENSG00000092201,ENSG00000099991,ENSG00000204209,ENSG00000128708,ENSG00000167670,ENSG00000100162,ENSG00000153147,ENSG00000123485,ENSG00000156650…
GO:BP	microtubule-based transport	GO:0099111	2.78559e-16	15.5551	153	2694	37	60616	ENSG00000185009,ENSG00000123607,ENSG00000264364,ENSG00000078674,ENSG00000163913,ENSG00000081870,ENSG00000185963,ENSG00000109083,ENSG00000175582,ENSG00000187535,ENSG00000109062,ENSG00000141577,ENSG00000103351,ENSG00000070831,ENSG00000188428,ENSG00000138069,ENSG00000070718,ENSG00000138002,ENSG00000065000,ENSG00000100644,ENSG00000198836,ENSG00000104133,ENSG00000072803,ENSG00000100360,ENSG00000189114…
GO:BP	response to UV	GO:0009411	3.13642e-16	15.5036	129	2694	34	60616	ENSG00000109670,ENSG00000183207,ENSG00000011566,ENSG00000132906,ENSG00000128272,ENSG00000104884,ENSG00000130939,ENSG00000175595,ENSG00000030110,ENSG00000165392,ENSG00000132646,ENSG00000188215,ENSG00000163945,ENSG00000135945,ENSG00000129197,ENSG00000100393,ENSG00000143476,ENSG00000162607,ENSG00000225830,ENSG00000164045,ENSG00000010072,ENSG00000107643,ENSG00000062822,ENSG00000141510,ENSG00000104081…
GO:BP	methylation	GO:0032259	3.14742e-16	15.502	265	2694	49	60616	ENSG00000143033,ENSG00000110851,ENSG00000183576,ENSG00000180917,ENSG00000171103,ENSG00000123600,ENSG00000116984,ENSG00000118894,ENSG00000175582,ENSG00000142453,ENSG00000006712,ENSG00000280789,ENSG00000104872,ENSG00000115970,ENSG00000133247,ENSG00000164944,ENSG00000112511,ENSG00000012048,ENSG00000100028,ENSG00000100982,ENSG00000126457,ENSG00000121486,ENSG00000259956,ENSG00000100462,ENSG00000167491…
GO:BP	mitotic G1/S transition checkpoint	GO:0044819	3.45378e-16	15.4617	66	2694	25	60616	ENSG00000078304,ENSG00000170312,ENSG00000087088,ENSG00000183765,ENSG00000168411,ENSG00000142453,ENSG00000165891,ENSG00000134057,ENSG00000132646,ENSG00000125107,ENSG00000149311,ENSG00000158435,ENSG00000100393,ENSG00000106144,ENSG00000149115,ENSG00000126457,ENSG00000182973,ENSG00000140464,ENSG00000141510,ENSG00000117748,ENSG00000088038,ENSG00000103264,ENSG00000155508,ENSG00000198625,ENSG00000144580
GO:BP	G1 DNA damage checkpoint	GO:0044783	3.45378e-16	15.4617	66	2694	25	60616	ENSG00000078304,ENSG00000170312,ENSG00000087088,ENSG00000183765,ENSG00000168411,ENSG00000142453,ENSG00000165891,ENSG00000134057,ENSG00000132646,ENSG00000125107,ENSG00000149311,ENSG00000158435,ENSG00000100393,ENSG00000106144,ENSG00000149115,ENSG00000126457,ENSG00000182973,ENSG00000140464,ENSG00000141510,ENSG00000117748,ENSG00000088038,ENSG00000103264,ENSG00000155508,ENSG00000198625,ENSG00000144580
GO:BP	protein targeting to membrane	GO:0006612	3.46695e-16	15.4601	189	2694	41	60616	ENSG00000110700,ENSG00000147533,ENSG00000131469,ENSG00000142541,ENSG00000140988,ENSG00000137818,ENSG00000174165,ENSG00000198356,ENSG00000197728,ENSG00000182774,ENSG00000138326,ENSG00000144848,ENSG00000149930,ENSG00000025796,ENSG00000174748,ENSG00000168028,ENSG00000121680,ENSG00000170889,ENSG00000142534,ENSG00000105640,ENSG00000149806,ENSG00000044574,ENSG00000101421,ENSG00000187446,ENSG00000143742…
GO:BP	vacuole organization	GO:0007033	4.35015e-16	15.3615	155	2694	37	60616	ENSG00000140943,ENSG00000198793,ENSG00000276293,ENSG00000144566,ENSG00000123395,ENSG00000109083,ENSG00000162341,ENSG00000140941,ENSG00000106460,ENSG00000166471,ENSG00000138069,ENSG00000141580,ENSG00000177628,ENSG00000132612,ENSG00000144848,ENSG00000030582,ENSG00000109113,ENSG00000110046,ENSG00000136710,ENSG00000127774,ENSG00000051009,ENSG00000198925,ENSG00000070540,ENSG00000101421,ENSG00000166971…
GO:BP	vesicle localization	GO:0051648	4.95309e-16	15.3051	200	2694	42	60616	ENSG00000074054,ENSG00000010270,ENSG00000185009,ENSG00000125875,ENSG00000073921,ENSG00000162236,ENSG00000170043,ENSG00000185236,ENSG00000157483,ENSG00000167515,ENSG00000188428,ENSG00000007255,ENSG00000174672,ENSG00000138069,ENSG00000070718,ENSG00000171862,ENSG00000065000,ENSG00000107651,ENSG00000104133,ENSG00000074695,ENSG00000072803,ENSG00000148396,ENSG00000130402,ENSG00000079805,ENSG00000189114…
GO:BP	centrosome cycle	GO:0007098	5.05154e-16	15.2966	123	2694	33	60616	ENSG00000147400,ENSG00000170312,ENSG00000078674,ENSG00000170037,ENSG00000086065,ENSG00000141577,ENSG00000082898,ENSG00000168014,ENSG00000153140,ENSG00000075702,ENSG00000198382,ENSG00000239306,ENSG00000012048,ENSG00000131351,ENSG00000162063,ENSG00000119541,ENSG00000164114,ENSG00000011523,ENSG00000196584,ENSG00000101421,ENSG00000167110,ENSG00000111554,ENSG00000213024,ENSG00000123473,ENSG00000074935…
GO:BP	positive regulation of protein ubiquitination	GO:0031398	5.43e-16	15.2652	108	2694	31	60616	ENSG00000109670,ENSG00000183255,ENSG00000127445,ENSG00000175063,ENSG00000108106,ENSG00000138069,ENSG00000140988,ENSG00000188215,ENSG00000169689,ENSG00000171862,ENSG00000141480,ENSG00000140450,ENSG00000012048,ENSG00000172175,ENSG00000142867,ENSG00000155827,ENSG00000010072,ENSG00000117399,ENSG00000249915,ENSG00000005810,ENSG00000167110,ENSG00000040633,ENSG00000105723,ENSG00000109501,ENSG00000177889…
GO:BP	protein targeting to ER	GO:0045047	5.43e-16	15.2652	108	2694	31	60616	ENSG00000110700,ENSG00000131469,ENSG00000142541,ENSG00000140988,ENSG00000137818,ENSG00000198356,ENSG00000197728,ENSG00000182774,ENSG00000138326,ENSG00000025796,ENSG00000174748,ENSG00000168028,ENSG00000170889,ENSG00000142534,ENSG00000105640,ENSG00000149806,ENSG00000044574,ENSG00000101421,ENSG00000143742,ENSG00000182934,ENSG00000089157,ENSG00000105193,ENSG00000083845,ENSG00000134109,ENSG00000167881…
GO:BP	import into nucleus	GO:0051170	6.61037e-16	15.1798	132	2694	34	60616	ENSG00000155393,ENSG00000183255,ENSG00000168610,ENSG00000104517,ENSG00000114346,ENSG00000124207,ENSG00000186432,ENSG00000102898,ENSG00000112242,ENSG00000129197,ENSG00000100028,ENSG00000108559,ENSG00000139343,ENSG00000105647,ENSG00000152147,ENSG00000103197,ENSG00000130726,ENSG00000126883,ENSG00000092208,ENSG00000108424,ENSG00000135486,ENSG00000120709,ENSG00000187446,ENSG00000047410,ENSG00000213024…
GO:BP	signal transduction involved in DNA integrity checkpoint	GO:0072401	6.91235e-16	15.1604	74	2694	26	60616	ENSG00000078304,ENSG00000170312,ENSG00000087088,ENSG00000183765,ENSG00000142453,ENSG00000165891,ENSG00000134057,ENSG00000135249,ENSG00000132646,ENSG00000125107,ENSG00000105393,ENSG00000149311,ENSG00000158435,ENSG00000012048,ENSG00000100393,ENSG00000106144,ENSG00000149115,ENSG00000126457,ENSG00000143476,ENSG00000182973,ENSG00000140464,ENSG00000141510,ENSG00000088038,ENSG00000155508,ENSG00000198625…
GO:BP	signal transduction involved in DNA damage checkpoint	GO:0072422	6.91235e-16	15.1604	74	2694	26	60616	ENSG00000078304,ENSG00000170312,ENSG00000087088,ENSG00000183765,ENSG00000142453,ENSG00000165891,ENSG00000134057,ENSG00000135249,ENSG00000132646,ENSG00000125107,ENSG00000105393,ENSG00000149311,ENSG00000158435,ENSG00000012048,ENSG00000100393,ENSG00000106144,ENSG00000149115,ENSG00000126457,ENSG00000143476,ENSG00000182973,ENSG00000140464,ENSG00000141510,ENSG00000088038,ENSG00000155508,ENSG00000198625…
GO:BP	regulation of binding	GO:0051098	7.88136e-16	15.1034	271	2694	49	60616	ENSG00000172775,ENSG00000183207,ENSG00000082701,ENSG00000128881,ENSG00000178585,ENSG00000127445,ENSG00000087088,ENSG00000173273,ENSG00000178951,ENSG00000130956,ENSG00000175595,ENSG00000048649,ENSG00000129933,ENSG00000260916,ENSG00000128602,ENSG00000147421,ENSG00000141480,ENSG00000139644,ENSG00000100393,ENSG00000113712,ENSG00000069275,ENSG00000100353,ENSG00000136937,ENSG00000107643,ENSG00000107223…
GO:BP	regulation of macroautophagy	GO:0016241	9.42818e-16	15.0256	150	2694	36	60616	ENSG00000089006,ENSG00000198793,ENSG00000276293,ENSG00000123395,ENSG00000160803,ENSG00000155097,ENSG00000196683,ENSG00000111725,ENSG00000155876,ENSG00000129003,ENSG00000122958,ENSG00000164305,ENSG00000147416,ENSG00000198382,ENSG00000176171,ENSG00000100596,ENSG00000177628,ENSG00000106615,ENSG00000177169,ENSG00000103197,ENSG00000197386,ENSG00000107643,ENSG00000101421,ENSG00000116688,ENSG00000040633…
GO:BP	signal transduction involved in cell cycle checkpoint	GO:0072395	1.00784e-15	14.9966	75	2694	26	60616	ENSG00000078304,ENSG00000170312,ENSG00000087088,ENSG00000183765,ENSG00000142453,ENSG00000165891,ENSG00000134057,ENSG00000135249,ENSG00000132646,ENSG00000125107,ENSG00000105393,ENSG00000149311,ENSG00000158435,ENSG00000012048,ENSG00000100393,ENSG00000106144,ENSG00000149115,ENSG00000126457,ENSG00000143476,ENSG00000182973,ENSG00000140464,ENSG00000141510,ENSG00000088038,ENSG00000155508,ENSG00000198625…
GO:BP	small molecule catabolic process	GO:0044282	1.12377e-15	14.9493	370	2694	58	60616	ENSG00000128928,ENSG00000176974,ENSG00000132541,ENSG00000137992,ENSG00000135821,ENSG00000105379,ENSG00000140263,ENSG00000101473,ENSG00000140905,ENSG00000196177,ENSG00000164751,ENSG00000117528,ENSG00000115234,ENSG00000138796,ENSG00000171503,ENSG00000122643,ENSG00000105135,ENSG00000068383,ENSG00000067225,ENSG00000084754,ENSG00000100116,ENSG00000204084,ENSG00000171862,ENSG00000115419,ENSG00000185950…
GO:BP	regulation of cell cycle G1/S phase transition	GO:1902806	1.12867e-15	14.9474	186	2694	40	60616	ENSG00000078304,ENSG00000109670,ENSG00000170312,ENSG00000087088,ENSG00000183765,ENSG00000094804,ENSG00000168411,ENSG00000093009,ENSG00000142453,ENSG00000006712,ENSG00000280789,ENSG00000165891,ENSG00000134057,ENSG00000115738,ENSG00000132646,ENSG00000125107,ENSG00000188215,ENSG00000171862,ENSG00000137210,ENSG00000149311,ENSG00000158435,ENSG00000100393,ENSG00000106144,ENSG00000149115,ENSG00000126457…
GO:BP	ER-nucleus signaling pathway	GO:0006984	1.17715e-15	14.9292	46	2694	21	60616	ENSG00000140943,ENSG00000109670,ENSG00000082701,ENSG00000128272,ENSG00000198911,ENSG00000196396,ENSG00000125629,ENSG00000111412,ENSG00000179218,ENSG00000044574,ENSG00000172071,ENSG00000051108,ENSG00000141510,ENSG00000158615,ENSG00000147475,ENSG00000109501,ENSG00000158092,ENSG00000166598,ENSG00000134001,ENSG00000152348,ENSG00000175197
GO:BP	peptidyl-serine modification	GO:0018209	1.17747e-15	14.929	284	2694	50	60616	ENSG00000169118,ENSG00000198793,ENSG00000082701,ENSG00000170312,ENSG00000128881,ENSG00000099875,ENSG00000134901,ENSG00000114209,ENSG00000173273,ENSG00000159256,ENSG00000171862,ENSG00000072274,ENSG00000139625,ENSG00000108443,ENSG00000149311,ENSG00000157540,ENSG00000149115,ENSG00000177169,ENSG00000113712,ENSG00000100784,ENSG00000060237,ENSG00000225830,ENSG00000132155,ENSG00000087095,ENSG00000092853…
GO:BP	cytoplasmic translation	GO:0002181	1.20883e-15	14.9176	89	2694	28	60616	ENSG00000198793,ENSG00000063046,ENSG00000161960,ENSG00000149100,ENSG00000142541,ENSG00000137818,ENSG00000067225,ENSG00000065548,ENSG00000197728,ENSG00000070785,ENSG00000100664,ENSG00000198492,ENSG00000185721,ENSG00000174748,ENSG00000168028,ENSG00000100353,ENSG00000105640,ENSG00000232112,ENSG00000111832,ENSG00000089157,ENSG00000113742,ENSG00000173933,ENSG00000106682,ENSG00000154813,ENSG00000063177…
GO:BP	negative regulation of catabolic process	GO:0009895	1.73541e-15	14.7606	266	2694	48	60616	ENSG00000172775,ENSG00000198793,ENSG00000168610,ENSG00000127445,ENSG00000070756,ENSG00000160803,ENSG00000113161,ENSG00000101557,ENSG00000134815,ENSG00000155876,ENSG00000066135,ENSG00000110321,ENSG00000112941,ENSG00000148218,ENSG00000119720,ENSG00000092199,ENSG00000115539,ENSG00000116678,ENSG00000103197,ENSG00000164109,ENSG00000101421,ENSG00000107929,ENSG00000177733,ENSG00000140464,ENSG00000167110…
GO:BP	negative regulation of phosphorus metabolic process	GO:0010563	1.95539e-15	14.7088	432	2694	63	60616	ENSG00000160014,ENSG00000082701,ENSG00000168610,ENSG00000101639,ENSG00000169515,ENSG00000184557,ENSG00000175175,ENSG00000164086,ENSG00000143155,ENSG00000139546,ENSG00000162852,ENSG00000213066,ENSG00000166913,ENSG00000171862,ENSG00000074319,ENSG00000023734,ENSG00000185950,ENSG00000134982,ENSG00000165861,ENSG00000167716,ENSG00000143420,ENSG00000177628,ENSG00000151332,ENSG00000100982,ENSG00000110925…
GO:BP	positive regulation of proteolysis	GO:0045862	2.12616e-15	14.6724	320	2694	53	60616	ENSG00000109670,ENSG00000082701,ENSG00000132906,ENSG00000073921,ENSG00000168610,ENSG00000087088,ENSG00000116514,ENSG00000065427,ENSG00000107020,ENSG00000175756,ENSG00000177383,ENSG00000130311,ENSG00000100600,ENSG00000030110,ENSG00000139324,ENSG00000078618,ENSG00000100345,ENSG00000171862,ENSG00000184047,ENSG00000075856,ENSG00000188612,ENSG00000177628,ENSG00000072803,ENSG00000106144,ENSG00000115317…
GO:BP	regulation of DNA-templated transcription in response to stress	GO:0043620	2.1662e-15	14.6643	113	2694	31	60616	ENSG00000150991,ENSG00000128272,ENSG00000110801,ENSG00000143106,ENSG00000100567,ENSG00000173692,ENSG00000106588,ENSG00000108671,ENSG00000108344,ENSG00000100644,ENSG00000013275,ENSG00000100393,ENSG00000269858,ENSG00000124177,ENSG00000277791,ENSG00000132002,ENSG00000175166,ENSG00000154582,ENSG00000044574,ENSG00000099341,ENSG00000143437,ENSG00000141510,ENSG00000130766,ENSG00000008018,ENSG00000158092…
GO:BP	mitotic spindle organization	GO:0007052	2.1662e-15	14.6643	113	2694	31	60616	ENSG00000074054,ENSG00000237649,ENSG00000088325,ENSG00000101639,ENSG00000136122,ENSG00000173273,ENSG00000183765,ENSG00000086065,ENSG00000284770,ENSG00000134057,ENSG00000075702,ENSG00000204899,ENSG00000041880,ENSG00000185721,ENSG00000067560,ENSG00000118007,ENSG00000119541,ENSG00000160299,ENSG00000164114,ENSG00000285053,ENSG00000108424,ENSG00000101421,ENSG00000047410,ENSG00000167110,ENSG00000021574…
GO:BP	signal transduction in response to DNA damage	GO:0042770	2.93663e-15	14.5322	130	2694	33	60616	ENSG00000078304,ENSG00000183255,ENSG00000132906,ENSG00000170312,ENSG00000087088,ENSG00000183765,ENSG00000142453,ENSG00000165891,ENSG00000134057,ENSG00000135249,ENSG00000132646,ENSG00000125107,ENSG00000105393,ENSG00000149311,ENSG00000157540,ENSG00000158435,ENSG00000012048,ENSG00000100393,ENSG00000106144,ENSG00000149115,ENSG00000126457,ENSG00000143476,ENSG00000182973,ENSG00000140464,ENSG00000141510…
GO:BP	regulation of transcription from RNA polymerase II promoter in response to stress	GO:0043618	3.40655e-15	14.4677	107	2694	30	60616	ENSG00000150991,ENSG00000128272,ENSG00000110801,ENSG00000143106,ENSG00000100567,ENSG00000173692,ENSG00000106588,ENSG00000108671,ENSG00000108344,ENSG00000100644,ENSG00000013275,ENSG00000100393,ENSG00000269858,ENSG00000124177,ENSG00000277791,ENSG00000132002,ENSG00000175166,ENSG00000154582,ENSG00000044574,ENSG00000099341,ENSG00000143437,ENSG00000141510,ENSG00000130766,ENSG00000008018,ENSG00000158092…
GO:BP	carbohydrate metabolic process	GO:0005975	4.12221e-15	14.3849	427	2694	62	60616	ENSG00000082701,ENSG00000168610,ENSG00000128272,ENSG00000058804,ENSG00000182197,ENSG00000140263,ENSG00000124767,ENSG00000166507,ENSG00000178951,ENSG00000149541,ENSG00000162600,ENSG00000157350,ENSG00000156873,ENSG00000197417,ENSG00000198951,ENSG00000068383,ENSG00000067225,ENSG00000085415,ENSG00000184207,ENSG00000204084,ENSG00000177239,ENSG00000171862,ENSG00000185950,ENSG00000120053,ENSG00000100644…
GO:BP	establishment of vesicle localization	GO:0051650	4.21837e-15	14.3749	193	2694	40	60616	ENSG00000074054,ENSG00000010270,ENSG00000185009,ENSG00000125875,ENSG00000073921,ENSG00000162236,ENSG00000170043,ENSG00000185236,ENSG00000157483,ENSG00000167515,ENSG00000188428,ENSG00000007255,ENSG00000138069,ENSG00000070718,ENSG00000065000,ENSG00000107651,ENSG00000104133,ENSG00000074695,ENSG00000072803,ENSG00000148396,ENSG00000130402,ENSG00000079805,ENSG00000189114,ENSG00000138660,ENSG00000132842…
GO:BP	purine nucleotide metabolic process	GO:0006163	4.99252e-15	14.3017	371	2694	57	60616	ENSG00000159131,ENSG00000128059,ENSG00000168610,ENSG00000058804,ENSG00000155850,ENSG00000173598,ENSG00000101473,ENSG00000178951,ENSG00000143774,ENSG00000164978,ENSG00000167508,ENSG00000149084,ENSG00000169710,ENSG00000159199,ENSG00000067225,ENSG00000085415,ENSG00000185000,ENSG00000167863,ENSG00000100644,ENSG00000198836,ENSG00000120137,ENSG00000169020,ENSG00000100393,ENSG00000206527,ENSG00000108559…
GO:BP	cytosolic transport	GO:0016482	5.32379e-15	14.2738	158	2694	36	60616	ENSG00000134243,ENSG00000089006,ENSG00000162236,ENSG00000144566,ENSG00000135823,ENSG00000104946,ENSG00000175582,ENSG00000102189,ENSG00000142197,ENSG00000129003,ENSG00000122958,ENSG00000153214,ENSG00000167716,ENSG00000169221,ENSG00000197969,ENSG00000051009,ENSG00000221838,ENSG00000178950,ENSG00000104886,ENSG00000138660,ENSG00000111237,ENSG00000196961,ENSG00000070540,ENSG00000164144,ENSG00000103978…
GO:BP	canonical Wnt signaling pathway	GO:0060070	5.87357e-15	14.2311	306	2694	51	60616	ENSG00000150764,ENSG00000169118,ENSG00000183207,ENSG00000082701,ENSG00000183579,ENSG00000110801,ENSG00000127445,ENSG00000144566,ENSG00000143106,ENSG00000173273,ENSG00000100567,ENSG00000173692,ENSG00000104517,ENSG00000109062,ENSG00000106588,ENSG00000108671,ENSG00000136021,ENSG00000108344,ENSG00000171862,ENSG00000134982,ENSG00000138592,ENSG00000139636,ENSG00000013275,ENSG00000113712,ENSG00000277791…
GO:BP	negative regulation of phosphate metabolic process	GO:0045936	6.37923e-15	14.1952	431	2694	62	60616	ENSG00000160014,ENSG00000082701,ENSG00000168610,ENSG00000101639,ENSG00000169515,ENSG00000184557,ENSG00000175175,ENSG00000164086,ENSG00000143155,ENSG00000139546,ENSG00000162852,ENSG00000213066,ENSG00000166913,ENSG00000171862,ENSG00000074319,ENSG00000023734,ENSG00000185950,ENSG00000134982,ENSG00000165861,ENSG00000167716,ENSG00000143420,ENSG00000177628,ENSG00000151332,ENSG00000100982,ENSG00000110925…
GO:BP	signal transduction involved in mitotic DNA damage checkpoint	GO:1902402	6.73463e-15	14.1717	61	2694	23	60616	ENSG00000078304,ENSG00000170312,ENSG00000087088,ENSG00000183765,ENSG00000142453,ENSG00000165891,ENSG00000134057,ENSG00000135249,ENSG00000132646,ENSG00000125107,ENSG00000149311,ENSG00000158435,ENSG00000100393,ENSG00000106144,ENSG00000149115,ENSG00000126457,ENSG00000182973,ENSG00000140464,ENSG00000141510,ENSG00000088038,ENSG00000155508,ENSG00000198625,ENSG00000144580
GO:BP	signal transduction involved in mitotic cell cycle checkpoint	GO:0072413	6.73463e-15	14.1717	61	2694	23	60616	ENSG00000078304,ENSG00000170312,ENSG00000087088,ENSG00000183765,ENSG00000142453,ENSG00000165891,ENSG00000134057,ENSG00000135249,ENSG00000132646,ENSG00000125107,ENSG00000149311,ENSG00000158435,ENSG00000100393,ENSG00000106144,ENSG00000149115,ENSG00000126457,ENSG00000182973,ENSG00000140464,ENSG00000141510,ENSG00000088038,ENSG00000155508,ENSG00000198625,ENSG00000144580
GO:BP	signal transduction involved in mitotic DNA integrity checkpoint	GO:1902403	6.73463e-15	14.1717	61	2694	23	60616	ENSG00000078304,ENSG00000170312,ENSG00000087088,ENSG00000183765,ENSG00000142453,ENSG00000165891,ENSG00000134057,ENSG00000135249,ENSG00000132646,ENSG00000125107,ENSG00000149311,ENSG00000158435,ENSG00000100393,ENSG00000106144,ENSG00000149115,ENSG00000126457,ENSG00000182973,ENSG00000140464,ENSG00000141510,ENSG00000088038,ENSG00000155508,ENSG00000198625,ENSG00000144580
GO:BP	negative regulation of cellular catabolic process	GO:0031330	7.33917e-15	14.1344	225	2694	43	60616	ENSG00000172775,ENSG00000198793,ENSG00000168610,ENSG00000070756,ENSG00000160803,ENSG00000101557,ENSG00000134815,ENSG00000155876,ENSG00000066135,ENSG00000110321,ENSG00000112941,ENSG00000148218,ENSG00000119720,ENSG00000092199,ENSG00000115539,ENSG00000116678,ENSG00000103197,ENSG00000101421,ENSG00000107929,ENSG00000177733,ENSG00000140464,ENSG00000167110,ENSG00000040633,ENSG00000104081,ENSG00000105723…
GO:BP	organic acid catabolic process	GO:0016054	7.43505e-15	14.1287	235	2694	44	60616	ENSG00000128928,ENSG00000176974,ENSG00000132541,ENSG00000137992,ENSG00000135821,ENSG00000105379,ENSG00000140263,ENSG00000101473,ENSG00000140905,ENSG00000196177,ENSG00000164751,ENSG00000117528,ENSG00000138796,ENSG00000171503,ENSG00000105135,ENSG00000084754,ENSG00000100116,ENSG00000115419,ENSG00000185950,ENSG00000120053,ENSG00000160785,ENSG00000083123,ENSG00000171097,ENSG00000112033,ENSG00000140526…
GO:BP	regulation of alternative mRNA splicing, via spliceosome	GO:0000381	7.51119e-15	14.1243	74	2694	25	60616	ENSG00000100320,ENSG00000129245,ENSG00000150459,ENSG00000178951,ENSG00000121774,ENSG00000116350,ENSG00000115875,ENSG00000173914,ENSG00000075856,ENSG00000113141,ENSG00000111786,ENSG00000188529,ENSG00000259956,ENSG00000161547,ENSG00000179950,ENSG00000011304,ENSG00000135486,ENSG00000119707,ENSG00000135482,ENSG00000136527,ENSG00000173933,ENSG00000122692,ENSG00000054118,ENSG00000162775,ENSG00000168066
GO:BP	organelle disassembly	GO:1903008	7.72337e-15	14.1122	95	2694	28	60616	ENSG00000109670,ENSG00000170312,ENSG00000162236,ENSG00000198911,ENSG00000196683,ENSG00000140941,ENSG00000129003,ENSG00000141580,ENSG00000176171,ENSG00000115317,ENSG00000144848,ENSG00000110046,ENSG00000198925,ENSG00000103197,ENSG00000070540,ENSG00000197386,ENSG00000130770,ENSG00000116688,ENSG00000167110,ENSG00000021574,ENSG00000105723,ENSG00000087470,ENSG00000214253,ENSG00000165280,ENSG00000157954…
GO:BP	peptidyl-serine phosphorylation	GO:0018105	7.98213e-15	14.0979	266	2694	47	60616	ENSG00000169118,ENSG00000198793,ENSG00000082701,ENSG00000170312,ENSG00000128881,ENSG00000099875,ENSG00000114209,ENSG00000173273,ENSG00000159256,ENSG00000171862,ENSG00000072274,ENSG00000139625,ENSG00000108443,ENSG00000149311,ENSG00000157540,ENSG00000149115,ENSG00000177169,ENSG00000113712,ENSG00000100784,ENSG00000060237,ENSG00000225830,ENSG00000132155,ENSG00000087095,ENSG00000092853,ENSG00000107643…
GO:BP	regulation of apoptotic signaling pathway	GO:2001233	8.67711e-15	14.0616	277	2694	48	60616	ENSG00000109670,ENSG00000183255,ENSG00000082701,ENSG00000087088,ENSG00000160570,ENSG00000109062,ENSG00000131653,ENSG00000107175,ENSG00000104872,ENSG00000134452,ENSG00000170633,ENSG00000149428,ENSG00000171862,ENSG00000100644,ENSG00000139644,ENSG00000198836,ENSG00000168395,ENSG00000012048,ENSG00000115317,ENSG00000142867,ENSG00000103495,ENSG00000197386,ENSG00000172071,ENSG00000158161,ENSG00000051108…
GO:BP	vesicle budding from membrane	GO:0006900	9.07402e-15	14.0422	103	2694	29	60616	ENSG00000125875,ENSG00000073921,ENSG00000162236,ENSG00000170043,ENSG00000086065,ENSG00000167515,ENSG00000161203,ENSG00000007255,ENSG00000138069,ENSG00000101558,ENSG00000065000,ENSG00000107651,ENSG00000074695,ENSG00000132612,ENSG00000148396,ENSG00000101310,ENSG00000079805,ENSG00000124164,ENSG00000249915,ENSG00000101421,ENSG00000167110,ENSG00000110075,ENSG00000174903,ENSG00000254505,ENSG00000119414…
GO:BP	regulation of canonical Wnt signaling pathway	GO:0060828	9.22714e-15	14.0349	267	2694	47	60616	ENSG00000169118,ENSG00000183207,ENSG00000082701,ENSG00000183579,ENSG00000110801,ENSG00000127445,ENSG00000143106,ENSG00000173273,ENSG00000100567,ENSG00000173692,ENSG00000104517,ENSG00000109062,ENSG00000106588,ENSG00000108671,ENSG00000136021,ENSG00000108344,ENSG00000134982,ENSG00000138592,ENSG00000139636,ENSG00000013275,ENSG00000113712,ENSG00000277791,ENSG00000060237,ENSG00000175166,ENSG00000110888…
GO:BP	regulation of signal transduction by p53 class mediator	GO:1901796	9.88839e-15	14.0049	170	2694	37	60616	ENSG00000183255,ENSG00000088325,ENSG00000127445,ENSG00000183765,ENSG00000111725,ENSG00000162521,ENSG00000143514,ENSG00000165392,ENSG00000111642,ENSG00000170633,ENSG00000168395,ENSG00000149311,ENSG00000157540,ENSG00000012048,ENSG00000100393,ENSG00000102054,ENSG00000112592,ENSG00000100462,ENSG00000155542,ENSG00000092201,ENSG00000197299,ENSG00000149480,ENSG00000138376,ENSG00000049541,ENSG00000204435…
GO:BP	ribonucleotide metabolic process	GO:0009259	1.12455e-14	13.949	344	2694	54	60616	ENSG00000168610,ENSG00000058804,ENSG00000155850,ENSG00000173598,ENSG00000101473,ENSG00000178951,ENSG00000164978,ENSG00000167508,ENSG00000149084,ENSG00000169710,ENSG00000159199,ENSG00000067225,ENSG00000085415,ENSG00000185000,ENSG00000167863,ENSG00000102967,ENSG00000100644,ENSG00000198836,ENSG00000120137,ENSG00000169020,ENSG00000100393,ENSG00000206527,ENSG00000108559,ENSG00000110435,ENSG00000100226…
GO:BP	regulation of G1/S transition of mitotic cell cycle	GO:2000045	1.4755e-14	13.8311	163	2694	36	60616	ENSG00000078304,ENSG00000170312,ENSG00000087088,ENSG00000183765,ENSG00000094804,ENSG00000168411,ENSG00000093009,ENSG00000142453,ENSG00000165891,ENSG00000134057,ENSG00000115738,ENSG00000132646,ENSG00000125107,ENSG00000188215,ENSG00000171862,ENSG00000137210,ENSG00000149311,ENSG00000158435,ENSG00000100393,ENSG00000106144,ENSG00000149115,ENSG00000126457,ENSG00000167797,ENSG00000166483,ENSG00000134371…
GO:BP	negative regulation of cell cycle G2/M phase transition	GO:1902750	1.58089e-14	13.8011	105	2694	29	60616	ENSG00000170312,ENSG00000110801,ENSG00000143106,ENSG00000100567,ENSG00000173692,ENSG00000094804,ENSG00000135090,ENSG00000106588,ENSG00000108671,ENSG00000135249,ENSG00000108344,ENSG00000166140,ENSG00000105393,ENSG00000149311,ENSG00000012048,ENSG00000132612,ENSG00000013275,ENSG00000143476,ENSG00000149930,ENSG00000277791,ENSG00000175166,ENSG00000092853,ENSG00000197299,ENSG00000099341,ENSG00000140534…
GO:BP	purine ribonucleotide metabolic process	GO:0009150	1.67187e-14	13.7768	336	2694	53	60616	ENSG00000168610,ENSG00000058804,ENSG00000155850,ENSG00000173598,ENSG00000101473,ENSG00000178951,ENSG00000164978,ENSG00000167508,ENSG00000149084,ENSG00000169710,ENSG00000159199,ENSG00000067225,ENSG00000085415,ENSG00000185000,ENSG00000167863,ENSG00000100644,ENSG00000198836,ENSG00000120137,ENSG00000169020,ENSG00000100393,ENSG00000206527,ENSG00000108559,ENSG00000110435,ENSG00000100226,ENSG00000169902…
GO:BP	regulation of chromatin organization	GO:1902275	1.76217e-14	13.754	155	2694	35	60616	ENSG00000143033,ENSG00000183207,ENSG00000136504,ENSG00000104517,ENSG00000093009,ENSG00000006712,ENSG00000104872,ENSG00000075856,ENSG00000140632,ENSG00000184436,ENSG00000112511,ENSG00000012048,ENSG00000100784,ENSG00000155827,ENSG00000198160,ENSG00000105127,ENSG00000130726,ENSG00000136169,ENSG00000110583,ENSG00000177000,ENSG00000140464,ENSG00000047410,ENSG00000133422,ENSG00000011243,ENSG00000198026…
GO:BP	regulation of gene expression, epigenetic	GO:0040029	1.91751e-14	13.7173	192	2694	39	60616	ENSG00000143033,ENSG00000185619,ENSG00000105849,ENSG00000186184,ENSG00000093009,ENSG00000009954,ENSG00000162521,ENSG00000112511,ENSG00000139372,ENSG00000012048,ENSG00000100393,ENSG00000102054,ENSG00000112592,ENSG00000259956,ENSG00000163041,ENSG00000225830,ENSG00000130165,ENSG00000198160,ENSG00000115289,ENSG00000197019,ENSG00000170779,ENSG00000115524,ENSG00000177000,ENSG00000108799,ENSG00000153147…
GO:BP	DNA damage response, signal transduction by p53 class mediator resulting in cell cycle arrest	GO:0006977	2.42935e-14	13.6145	58	2694	22	60616	ENSG00000078304,ENSG00000170312,ENSG00000087088,ENSG00000183765,ENSG00000142453,ENSG00000165891,ENSG00000134057,ENSG00000132646,ENSG00000125107,ENSG00000149311,ENSG00000158435,ENSG00000100393,ENSG00000106144,ENSG00000149115,ENSG00000126457,ENSG00000182973,ENSG00000140464,ENSG00000141510,ENSG00000088038,ENSG00000155508,ENSG00000198625,ENSG00000144580
GO:BP	circadian rhythm	GO:0007623	2.68317e-14	13.5714	166	2694	36	60616	ENSG00000186298,ENSG00000109670,ENSG00000198793,ENSG00000082701,ENSG00000170312,ENSG00000128272,ENSG00000198894,ENSG00000115738,ENSG00000173914,ENSG00000171862,ENSG00000173120,ENSG00000126368,ENSG00000157540,ENSG00000072803,ENSG00000174738,ENSG00000100393,ENSG00000155666,ENSG00000100462,ENSG00000107643,ENSG00000179094,ENSG00000005810,ENSG00000205213,ENSG00000140464,ENSG00000138668,ENSG00000173933…
GO:BP	mitochondrial respiratory chain complex assembly	GO:0033108	3.2702e-14	13.4854	100	2694	28	60616	ENSG00000011295,ENSG00000184983,ENSG00000130159,ENSG00000177646,ENSG00000198786,ENSG00000162600,ENSG00000198888,ENSG00000204954,ENSG00000174886,ENSG00000110074,ENSG00000171612,ENSG00000065518,ENSG00000163626,ENSG00000163528,ENSG00000198886,ENSG00000167792,ENSG00000131495,ENSG00000178449,ENSG00000196636,ENSG00000198763,ENSG00000186687,ENSG00000178127,ENSG00000110717,ENSG00000099795,ENSG00000198840…
GO:BP	ribose phosphate metabolic process	GO:0019693	3.39453e-14	13.4692	353	2694	54	60616	ENSG00000168610,ENSG00000058804,ENSG00000155850,ENSG00000173598,ENSG00000101473,ENSG00000178951,ENSG00000164978,ENSG00000167508,ENSG00000149084,ENSG00000169710,ENSG00000159199,ENSG00000067225,ENSG00000085415,ENSG00000185000,ENSG00000167863,ENSG00000102967,ENSG00000100644,ENSG00000198836,ENSG00000120137,ENSG00000169020,ENSG00000100393,ENSG00000206527,ENSG00000108559,ENSG00000110435,ENSG00000100226…
[truncated: 2,701 more rows]

## Sheet: ESC_NSC_NODE_G4posG4neg
source	term_name	term_id	adjusted_p_value	negative_log10_of_adjusted_p_value	term_size	query_size	intersection_size	effective_domain_size	intersections
[truncated: 3,400 more rows]

[truncated: 6 more sheets: ESC_NSC_NODE_G4negG4pos, ESC_NSC_NODE_G4negG4neg, ESC_NSC_NSCUP_G4negGpos, ESC_NSC_ESCUP_G4posG4neg, ESC_NSC_ESCDE_ALL, ESC_NSC_NSCDE_ALL]
