# Supplementary material for: G-quadruplex DNA structures in human stem cells and differentiation
Source: Nat Commun. 2022 Jan 10;13:142. doi: 10.1038/s41467-021-27719-1 (PMC8748810; doi:10.1038/s41467-021-27719-1)
Supplement: Supplementary file 7 — Supplementary Data 4 [file 41467_2021_27719_MOESM7_ESM.xlsx]

## Sheet: SupFig9c_15
qRT-PCR
Gene	Forward primer (5'-3')	Reverse primer (5'-3')
DLL1	TGGGGAGAAAGTGTGCAACC	TGCTGCTCATCACATCCAGG
DPYSL5	GCATCTCGGAGGAGAACATGC	CACCAGTTTTCCTGTGGCATC
EPHA1	ACCAGGATGTGGGCATTCAG	GCCAGACACAAGGTCTCGAA
GAPDH	ATGGGTGTGAACCATGAGAA	GTTGTCATGGATGACCTTGG
HES7	GATCGAGCTGAGAATAGGGACG	CTTTCTCCAGCTTCGGGTTCC
ING4	ATGGCTGCGGGGATGTATTT	GGTCCCTCATGAGCTGAAAGT
KANSL2	AGGGGCAGGAGTTTTGCATT	AAGTGCCAGGGCATTCCTAC
MEGF9	AGCTGACCCCTTTGCCTAAC	ACGCAAAGCACCCTCAGATT
NNAT	CGGCTGAACTGCTCATCATC	GAACACCTCACTTCTCGCAA
NR2F1	CTACGGCCAATTCACCTGC	GAGGCATTCTTCCTCGCTGA
PHF23	CTTCTGTGGAGCGAAGCAGT	TCTCTGGCTTAAGGGTCGGA
PRDM14	CTCTTGGAGGTGGTGTCGGA	GACGGGAAAGGCGTGTAGTA
RFX4	ACTGGAGGAACCCGACATGG	GTGGGGCTTGGATGCTCTATT
SOX11	AGCGGAGGAGGTTTTCAGTG	TTCCATTCGGTCTCGCCAAA
SOX9	AGGAAGCTCGCGGACCAGTAC	GGTGGTCCTTCTTGTGCTGCAC
TERT	GCATTGGAATCAGACAGCAC	CCACGACGTAGTCCATGTTC
TMCC1	ACCTTAGAAGTGCTTAAGGAAGAGT	CTACGCATGCAGCTGTGAGA
TWIST1	GGCACCATCCTCACACCTCT	GCTGATTGGCACGACCTC
SOX9	AGGAAGCTCGCGGACCAGTAC	GGTGGTCCTTCTTGTGCTGCAC
TWIST2	CAGAGCGACGAGATGGACAAT	TAGTGGGAGGCGGACATGGA
UNC5B	ACTCTAAGCGACCCCAACAG	TGTCTGTGTCGAAGTCACGG
ChIP-qPCR
Gene	Forward primer (5'-3')	Reverse primer (5'-3')
DLL1	CTCACTCTCGCAACGGTCAC	CCTCGTTCACTTCCGCTTCC
EPHA1	GCCTCCGGTTCTTGAATTTG	ACCTGGTTCACCTCCTTAAAG
HES7	GGGCTGAGAGGTGCTAACTT	CTGGCTGGTTTACAGACCGT
ING4	CTTTTGCATGGTAGCCACGAC	GTCATACCTGTCTCGGTCGC
KANSL2	TACTCATTGGCTACCGCTCG	AACCTCGCATTTTCTCAGCG
NNAT	GCTCATCATCGGCTGGTACA	GGCAATCGGAATAGGACGGG
NR2F1	ACCAGTCAGTCGCCTTTGATT	GCCTTATATGGAGCTCGTGTCA
PHF23	CGCAGTGCACCAAGGGTTTT	AGTTCCGGAGGTTCATGCG
PRDM14	CACTCGGGCTCGGTAGACTT	CCGGGTCAATTCCCTACCCT
RFX4	CATCTGACGAGCGGCCATT	TTTGCGGATGTTTCATGGGA
SOX11	GCGGGGCCTCCGAGTTA	CACTCCCCCAGCTAGCCAA
TERT	CAGGGCCTCCACATCATGG	CAGCGGAGAGAGGTCGAATC
TMCC1	GTGGTACACTGCCTACAGTATT	GTATAACGCCTGGGCTATGT
TWIST1	CCGAGGTCCAAAAAGAAAGCG	TGCACGGAGGTATAAGAGCC
TWIST2	CTTGATCACGCGGCTTGC	CCTGGAGGTGGTTTTTACGG
