# Supplementary material for: G-quadruplex DNA structures in human stem cells and differentiation
Source: Nat Commun. 2022 Jan 10;13:142. doi: 10.1038/s41467-021-27719-1 (PMC8748810; doi:10.1038/s41467-021-27719-1)
Supplement: Supplementary file 9 — Source Data [file 41467_2021_27719_MOESM9_ESM.zip › Source data - table.xlsx]

## Sheet: Fig2
Fig 2a	Genomic Regions									Enhancers				Fig 2e
Fold Enrichment	No 1st Exons	1st Exons only	3' UTR	Introns	All Exons	5' UTR	TSS (+/- 1 Kb)	Intergenic	Gene body	ESC	CNCC	NSC			Fold Enrichment	bait	PIR
ESC all	1.3385	13.683	6.8278	0.6201	6.1335	18.2392	13.5907	0.7516	1.1935	13.2856	8.9357	9.1811		ESC Promoter Capture	BackgroundESC	0.0823	0.0274
CNCC all	0.7287	13.0442	7.6558	0.5216	5.9446	21.5026	14.8178	0.8486	1.1162	8.9957	15.4755	7.5031			PolycombESC	0.0563	0.0883
NSC all	0.6572	7.5254	3.4381	0.5269	4.2833	18.3266	11.6161	0.9637	1.026	8.0413	9.7419	7.3578			ActiveESC	13.5831	1.6098
ESC specific (CNCC vs ESC)	2.1007	11.1261	6.5809	0.7947	5.2894	11.5856	9.7557	0.7	1.2367	18.966	8.1124	11.7873			PoisedESC	6.0473	2.7291
CNCC specific (CNCC vs ESC)	0.9551	11.2995	13.7703	0.8176	4.5866	14.2503	9.6992	0.7953	1.1649	13.4711	45.2044	13.3141
ESC specific (NSC vs ESC)	1.6924	14.2811	6.9305	0.696	6.1245	15.6705	12.701	0.7132	1.2257	16.3338	9.6567	10.6508			% G4 regions	bait	PIR
NSC specific (NSC vs ESC)	0.8196	7.5037	6.7214	0.9456	3.1188	9.4229	7.2577	0.8335	1.1373	22.3593	16.691	23.7297			BackgroundESC	0.0445682	0.295265
ESC specific (ESC, CNCC, NSC)	1.684	14.2574	7.0537	0.6981	6.098	15.6939	12.5501	0.7146	1.2249	18.8396	7.8451	11.4066			PolycombESC	0.00557103	0.122563
CNCC specific (ESC, CNCC, NSC)	0.9036	15.9524	7.2716	0.6226	6.1967	18.5278	14.895	0.8056	1.1537	13.8307	48.8491	13.2831			ActiveESC	11.8719	5.3649
NSC specific (ESC, CNCC, NSC)	0.8775	7.1573	6.8105	0.9504	3.1092	11.7086	6.9383	0.834	1.1372	18.2615	22.3532	26.171			PoisedESC	2.2117	1.38162
Common (CNCC vs CNCC)	0.6964	12.8415	5.8734	0.4713	5.9796	21.2732	15.6627	0.8761	1.094	8.9006	9.6564	7.1112
Common (ESC vs NSC)	0.6421	8.1013	2.7335	0.4561	4.5487	19.0673	12.7927	0.9846	1.0101	6.9447	7.2867	5.9814		NSC	Fold Enrichment	% G4
Common (ESC, CNCC, NSC)	0.6351	8.1014	3.1671	0.4431	4.5685	20.0515	12.9886	0.9923	1.0042	2.4758	2.6878	1.5646		Promoter to Promoter contacts	1.954	99.0757
														Promoter to non-promoter contacts	1.0485	18.7941
Fig 2c
ESC	Fold Enrichment	%G4s
OCT4	11.19	1.20891
NANOG	18.27	11.1365
KLF4	67.9	2.56267
CNCC														Fig 2f
NR2F1	30.93	74.4184												Architecture Proteins	Fold Enrichment	%G4s
TFAP2A	41.9	94.1096												CTCF	42.2	38.8635
NSC														NIPBL	58.04	17.4596
PAX6	8.7	18.12												RAD21	39.9	52.2006
														RING1B	30.26	55.9721
														ZNF143	87.596	16.2786
Fig 2d
	Super enhancers
	Fold Enrichment	%G4s
ESC	12.5435	10.4457
CNCC	1.9987	24.4

## Sheet: Fig3ch
Fig3c
		ESC	CNCC	NSC
	H3K4me3 only	52.1368	69.1152	69.031
	Bivalent	34.6313	10.3439	13.0878
	Relax Bivalent	44.9463	15.5601	19.4464
	H3K27me3 only	3.8569	0.4645	0.3789
	Unmarked	0.5288	0.79	0.3663
Fig3h	ESC	G4 promoter status	Number of Genes	p value
	H3K4me3_only	G4 neg	3648
	H3K4me3_only	G4pos	7827	< 2.2e-16
	relax_bival	G4neg	47
	relax_bival	G4pos	91	< 2.2e-16
	bival	G4neg	3309		< 2.2e-16
	bival	G4pos	3041	< 2.2e-16
	H3K27me3_only	G4neg	1390
	H3K27me3_only	G4pos	137	0.1221
	Unmarked	G4neg	38491
	Unmarked	G4pos	400	< 2.2e-16
	CNCC	G4 promoter status	Number of Genes	p value
	H3K4me3_only	G4 neg	6058
	H3K4me3_only	G4pos	7989	< 2.2e-16
	relax_bival	G4neg	314
	relax_bival	G4pos	71	< 2.2e-16
	bival	G4neg	2477		< 2.2e-16
	bival	G4pos	323	< 2.2e-16
	H3K27me3_only	G4neg	1657
	H3K27me3_only	G4pos	10	1
	Unmarked	G4neg	39347
	Unmarked	G4pos	135	< 2.2e-16
	NSC	G4 promoter status	Number of Genes	p value
	H3K4me3_only	G4neg	9692
	H3K4me3_only	G4pos	4094	< 2.2e-16
	relax_bival	G4neg	569
	relax_bival	G4pos	39	< 2.2e-16
	bival	G4neg	1218		6.915e-05
	bival	G4pos	48	6.026e-09
	H3K27me3_only	G4neg	1420
	H3K27me3_only	G4pos	4	0.2816
	Unmarked	G4neg	41147
	Unmarked	G4pos	150	< 2.2e-16

## Sheet: Fig6bd
Treatment	Condition	Positive Cells	Total Cells	% Positive Cells	chi squared test	p value
DMSO	OCT4_DAY1	1084	1141	95.0044
0.1uM_PhenDC3	OCT4_DAY1	687	705	97.4468	6.05723	0.00692472	*		* p < 0.05
0.5uM_PhenDC3	OCT4_DAY1	558	572	97.5524	5.60145	0.00897282	*		** p < 1E-10
2uM_PhenDC3	OCT4_DAY1	791	840	94.1667	0.515196	0.763551	n.s.		*** p < 1E-50
DMSO	OCT4_DAY3	2955	6005	49.209					*** p <1E-100
0.1uM_PhenDC3	OCT4_DAY3	3886	5748	67.6061	407.846	5.39375e-91	***
0.5uM_PhenDC3	OCT4_DAY3	2905	4169	69.6643	421.421	5.98544e-94	***
2uM_PhenDC3	OCT4_DAY3	3888	4912	79.1531	1034.41	2.97749e-227	****
DMSO	OCT4_DAY5	1113	11857	9.38686
0.1uM_PhenDC3	OCT4_DAY5	2263	11667	19.3949	478.539	2.22144e-106	****
0.5uM_PhenDC3	OCT4_DAY5	4469	10692	41.7976	3168.88	0	****
2uM_PhenDC3	OCT4_DAY5	3300	8087	40.8062	2752.64	0	****
DMSO	SOX10_DAY1	0	1141	0
0.1uM_PhenDC3	SOX10_DAY1	0	705	0	NA	NA	NA
0.5uM_PhenDC3	SOX10_DAY1	0	572	0	NA	NA	NA
2uM_PhenDC3	SOX10_DAY1	0	840	0	NA	NA	NA
DMSO	SOX10_DAY3	283	6005	4.71274
0.1uM_PhenDC3	SOX10_DAY3	373	5748	6.48921	17.2513	0.999984	n.s.
0.5uM_PhenDC3	SOX10_DAY3	227	4170	5.44365	2.61901	0.947205	n.s.
2uM_PhenDC3	SOX10_DAY3	74	4912	1.11971	86.7966	6.01384e-21	**
DMSO	SOX10_DAY5	4930	11857	41.5788
0.1uM_PhenDC3	SOX10_DAY5	3727	11668	31.9421	234.262	3.50644e-53	***
0.5uM_PhenDC3	SOX10_DAY5	1100	10692	10.2974	2808.31	0	****
2uM_PhenDC3	SOX10_DAY5	793	8087	9.80586	2370.56	0	****

## Sheet: Fig6e
Gene	ESC	NCC control day 3	NCC DMSO day 3	NCC PhenDC3 day3	NCC Control day 5	NCC DMSO day 5	NCC PhenDC3 day5
NANOG	6.34376	-0.736966	-1.51457	2.19219	-1.39593	-1.51457	-0.621488
POU5F1	11.0323	8.82448	8.66452	9.80264	5.88972	6.02746	7.72267
MYC	6.78437	3.99186	3.90111	5.16108	4.08916	4.07553	5.73118
KLF4	0.879706	1.31034	0.713696	1.69153	1.48027	1.05658	1.4957
SOX2	7.81602	8.89594	8.83917	8.80352	8.76441	8.7908	8.31107
MYB	1.63691	2.90111	2.71149	3.35685	1.11103	0.847997	1.84398
SP5	-0.810966	4.74953	4.90304	-0.666576	3.52732	3.96993	0.613532
PAX3	-2	-0.643856	0.443607	-2.47393	5.74846	5.45976	-0.184425
PAX7	-3.05889	-0.836501	-0.599462	-2.68966	2.57531	2.02857	-1.35845
TFAP2A	-2.12029	2.45681	1.99277	-1.8365	5.15097	5.33092	2.3978
MSX1	-1.59946	0.367371	-0.136062	-0.260152	3.34908	1.7137	-0.761213
MSX2	-0.971431	1.54597	1.48027	0.144046	3.7866	3.38543	3.33485
SOX5	-1.78588	1.5509	1.70044	-0.234465	3.83693	3.89142	1.52607
SOX9	0.594549	2.8339	2.80529	2.96532	3.75382	4.01078	3.10266
SNAI2	-0.120294	-0.736966	-1	-0.736966	1.79909	1.58015	0.807355
SOX10	1.12433	3.86493	3.77821	3.26454	4.52795	4.67129	2.29866

## Sheet: SuppFig1hj
SuppFig1h								SuppFig1j
	ESCs FACs (% cells positive)		NSC FACs (% cells positive)	CNCC FACs (% cells positive)				Gene	ESC	CNCC	NSC
	OCT4 & SOX2	OCT4 & NANOG	Pax6 & Ki67	p75NTR & HNK1				EPCAM	2.27621		-0.392545		*blanks = transformation of "0"
BioRep1	98.5	73.1	68.4	90.2				GDF3	0.838849
BioRep2	99	80	90.1	82.8				HES3	1.3831		-0.127844
BioRep3	98.9	80.1	73.2	75.3				LEFTY1	0.716003		-1
								LEFTY2	0.604226
								NANOG	2.00762	-1.22185	-0.657577
								POU5F1	3.46964		-0.576754
								TDGF1	2.63279	-1.22185	-1.25964
								ZIC3	-0.677781	0.652246	1.88067
								ALX3	-1.1549	0.984077
								ALX4		1.0465	-1.82391
								NR2F1		2.03802	2.26202
								NR2F2		1.64098	1.95202
								SNAI1	1.02776	1.67715	0.632963
								SOX9	0.741152	1.82769	1.35218
								TFAP2A		1.75937	-1.34679
								TWIST1	-1.52288	2.16414	0.49693
								HES1	1.06296	0.477121	1.74628
								LHX2	-0.455932	-0.376751	-0.657577
								NES	1.7303	1.69636	2.52992
								PAX6	-0.744727	-2	1.65089
								SIX3	-1		0.373831
								SOX1	-1.22185		2.05586
								SOX2	2.07324	-0.267606	2.52077
								ZBTB16	-0.823909	0.552668	1.14223

## Sheet: SuppFig2fi
SuppFig 2 f
		G-rich	Motif 2	Motif 3
	ESC	0.0141741	0.00110803	0.00208853
	CNCC	0.0138673	0.00119191	0.0018425
	NSC	0.0104925	0.00293165	0.0018102
SuppFig 2 i
ESC	actual_count	radom_average	fold_change_over_random	motif_name
	1972	99	19.9192	loop1-3
	1521	98	15.5204	loop4-5
	1341	107	12.5327	loop6-7
	2885	336	8.58631	long_loops
	2741	692	3.96098	simple_bulges
	4678	4348	1.0759	2tetrads_cbulges
	2812	12268	0.229214	others
CNCC	actual_count	radom_average	fold_change_over_random	motif_name
	929	51	18.2157	loop1-3
	754	54	13.963	loop4-5
	672	54	12.4444	loop6-7
	1608	198	8.12121	long_loops
	1532	361	4.24377	simple_bulges
	2551	2468	1.03363	2tetrads_cbulges
	1410	6268	0.224952	others
NSC	actual_count	radom_average	fold_change_over_random	motif_name
	219	15	14.6	loop1-3
	248	17	14.5882	loop4-5
	219	20	10.95	loop6-7
	603	73	8.26027	long_loops
	742	132	5.62121	simple_bulges
	1352	976	1.38525	2tetrads_cbulges
	1053	3202	0.328857	others

## Sheet: SuppFig3bc
SuppFig 3B
median G4 IF signal density	ESC	CNCC	NSC
	0.7007	0.5938	0.4577
	0.8519	0.6021	0.3791
	0.6738	0.5009	0.357
Number of nuclei analysed		ESC	CNCC	NSC
	Biological Replicate 1	332	223	351
	Biological Replicate 2	331	214	318
	Biological Replicate 3	369	432	287
	Total	1032	869	956
SuppFig 3C
stem cell FACs profile		G1			S			G2/M
	hESC	21.2	15.3	23.1	52.8	56.3	53.9	27.2	21.4	24.2
	CNCC	29	26.4	27.2	56.3	57.6	52.4	11.3	13.2	14
	NSC	49.3	54.5	60.7	32.4	24.5	28.8	12.8	12.4	13.1

## Sheet: SuppFig8cf
SuppFigure8c												SuppFigure8f
	hESC promoter types to CNCC bivalent promoters												hESC promoter types to NSC bivalent promoters
	Source	Target	Genes	G4pos total	G4neg total								Source	Target	Genes	G4pos total	G4neg total
	bival_G4neg_1	bival_G4neg_2	1351	323	2477								bival_G4neg_1	bival_G4neg_2	710	48	1218
	bival_G4neg_1	bival_G4pos_2	18										bival_G4pos_1	bival_G4neg_2	383
	bival_G4pos_1	bival_G4neg_2	740				CNCC						bival_G4pos_1	bival_G4pos_2	36				NSC		one-sided Pearson’s c2 test for proportions
	bival_G4pos_1	bival_G4pos_2	225				G4+	G4-	one-sided Pearson’s c2 test for proportions				H3K27me3_only_G4neg_1	bival_G4neg_2	14				G4+	G4-
	H3K27me3_only_G4neg_1	bival_G4neg_2	49		ESC	G4+	225	740		< 2.2e-16	G4+G4+ vs G4+G4-		H3K27me3_only_G4pos_1	bival_G4neg_2	17		ESC	G4+	36	383		4.295e-10	G4+G4+ vs G4+G4-
	H3K27me3_only_G4neg_1	bival_G4pos_2	2			G4-	18	1351		1.77e-07	G4+G4+ vs G4-G4-		H3K4me3_only_G4neg_1	bival_G4neg_2	33			G4-	0	710		0.01545	G4+G4+ vs G4-G4-
	H3K27me3_only_G4pos_1	bival_G4neg_2	8				323	2477					H3K4me3_only_G4pos_1	bival_G4neg_2	49				48	1218
	H3K27me3_only_G4pos_1	bival_G4pos_2	3										H3K4me3_only_G4pos_1	bival_G4pos_2	12
	H3K4me3_only_G4neg_1	bival_G4neg_2	121		Percentage		CNCC						Unmarked_G4neg_1	bival_G4neg_2	9		Percentage		NSC
	H3K4me3_only_G4neg_1	bival_G4pos_2	1		ESC		G4+	G4-					Unmarked_G4pos_1	bival_G4neg_2	3		ESC		G4+	G4-
	H3K4me3_only_G4pos_1	bival_G4neg_2	188			G4+	69.6594	29.8748										G4+	75	31.445
	H3K4me3_only_G4pos_1	bival_G4pos_2	69			G4-	5.57276	54.5418										G4-	0	58.2923
	relax_bival_G4neg_1	bival_G4neg_2	6
	relax_bival_G4pos_1	bival_G4neg_2	4
	relax_bival_G4pos_1	bival_G4pos_2	3
	Unmarked_G4neg_1	bival_G4neg_2	9
	Unmarked_G4pos_1	bival_G4neg_2	1
	Unmarked_G4pos_1	bival_G4pos_2	2
	hESC promoter types to CNCC H3K4me3 promoters												hESC promoter types to NSC H3K4me3 promoters
	Source	Target	Genes	G4pos total	G4neg total								Source	Target	Genes	G4pos total	G4neg total
	bival_G4neg_1	H3K4me3_only_G4neg_2	947	7989	6058								bival_G4neg_1	H3K4me3_only_G4neg_2	1219	4094	9692
	bival_G4neg_1	H3K4me3_only_G4pos_2	129										bival_G4neg_1	H3K4me3_only_G4pos_2	28
	bival_G4pos_1	H3K4me3_only_G4neg_2	685										bival_G4pos_1	H3K4me3_only_G4neg_2	1433				NSC		one-sided Pearson’s c2 test for proportions
	bival_G4pos_1	H3K4me3_only_G4pos_2	1025				CNCC						bival_G4pos_1	H3K4me3_only_G4pos_2	490				G4+	G4-
	H3K27me3_only_G4neg_1	H3K4me3_only_G4neg_2	46				G4+	G4-	one-sided Pearson’s c2 test for proportions				H3K27me3_only_G4neg_1	H3K4me3_only_G4neg_2	19		ESC	G4+	3336	4106		< 2.2e-16	G4+G4+ vs G4+G4-
	H3K27me3_only_G4neg_1	H3K4me3_only_G4pos_2	9		ESC	G4+	5931	1415		< 2.2e-16	G4+G4+ vs G4+G4-		H3K27me3_only_G4neg_1	H3K4me3_only_G4pos_2	2			G4-	198	2675		< 2.2e-16	G4+G4+ vs G4-G4-
	H3K27me3_only_G4pos_1	H3K4me3_only_G4neg_2	6			G4-	778	2418		< 2.2e-16	G4+G4+ vs G4-G4-		H3K27me3_only_G4pos_1	H3K4me3_only_G4neg_2	2				4094	9692
	H3K27me3_only_G4pos_1	H3K4me3_only_G4pos_2	3				7989	6058					H3K4me3_only_G4neg_1	H3K4me3_only_G4neg_2	2675
	H3K4me3_only_G4neg_1	H3K4me3_only_G4neg_2	2418										H3K4me3_only_G4neg_1	H3K4me3_only_G4pos_2	198		Percentage		NSC
	H3K4me3_only_G4neg_1	H3K4me3_only_G4pos_2	778		Percentage		CNCC						H3K4me3_only_G4pos_1	H3K4me3_only_G4neg_2	4106		ESC		G4+	G4-
	H3K4me3_only_G4pos_1	H3K4me3_only_G4neg_2	1415		ESC		G4+	G4-					H3K4me3_only_G4pos_1	H3K4me3_only_G4pos_2	3336			G4+	81.4851	42.3648
	H3K4me3_only_G4pos_1	H3K4me3_only_G4pos_2	5931			G4+	74.2396	23.3575					relax_bival_G4neg_1	H3K4me3_only_G4neg_2	33			G4-	4.83635	27.6001
	relax_bival_G4neg_1	H3K4me3_only_G4neg_2	25			G4-	9.73839	39.9142					relax_bival_G4neg_1	H3K4me3_only_G4pos_2	1
	relax_bival_G4neg_1	H3K4me3_only_G4pos_2	3										relax_bival_G4pos_1	H3K4me3_only_G4neg_2	45
	relax_bival_G4pos_1	H3K4me3_only_G4neg_2	22										relax_bival_G4pos_1	H3K4me3_only_G4pos_2	31
	relax_bival_G4pos_1	H3K4me3_only_G4pos_2	53										Unmarked_G4neg_1	H3K4me3_only_G4neg_2	137
	Unmarked_G4neg_1	H3K4me3_only_G4neg_2	471										Unmarked_G4neg_1	H3K4me3_only_G4pos_2	1
	Unmarked_G4neg_1	H3K4me3_only_G4pos_2	36										Unmarked_G4pos_1	H3K4me3_only_G4neg_2	23
	Unmarked_G4pos_1	H3K4me3_only_G4neg_2	23										Unmarked_G4pos_1	H3K4me3_only_G4pos_2	7
	Unmarked_G4pos_1	H3K4me3_only_G4pos_2	22

## Sheet: SuppFig6
SuppFig6b
	Genomic Regions									Enhancers
% G4 regions	Gene body	Intergenic	TSS (+/- 1 Kb)	5' UTR	All Exons	Introns	3' UTR	1st Exons only	No 1st Exons	ESC	CNCC	NSC
hESC all	77.2	42.5	55.3	9.7	53.8	44.3	0.6	53.8	29.8	19.9331	10.9304	12.1114
CNCC all	78.9	48.9	69.7	13	61.7	37.9	0.8	61.7	32.1	13.8113	19.9556	10.2898
NSC all	71.6	50.4	71.8	10.3	51	34.8	0.3	51	24.2	12.9621	12.3084	10.2344
hESC specific (vs CNCC)	72.4	36.2	39.8	5.1	39.8	47.6	0.3	39.8	20.9	10.0117	8.9317	5.80852
CNCC specific (vs hESC)	70.3	39.8	43.7	6.7	36.1	44.1	0.7	36.1	14.6	23.8884	9.12665	12.3374
hESC specific (vs NSC)	75.1	39.2	48.7	7.5	47.9	45.9	0.4	47.9	25.7	19.6339	21.4642	23.6273
NSC specific (vs hESC)	67.7	39.4	31.4	4.2	23.9	49	0.5	23.9	10.4	14.3064	44.1276	11.5515
hESC specific	72.5	36.2	40	5.1	40	47.6	0.3	40	21	13.4642	13.2679	11.136
CNCC specific	69.3	39	40.7	6	33.5	45	0.6	33.5	13.4	24.1959	9.39002	12.7542
NSC specific	65.6	36.4	12.3	1.3	11.8	56.9	0.2	11.8	6.7	14.7722	41.8476	12.0903
Common (hESC & CNCC)	79.1	50.1	78.2	13.4	66	34	0.7	66	32.7	11.8869	10.9348	10.5886
Common (hESC v& NSC)	71.3	52.2	82.2	11.4	56.4	30.1	0.3	56.4	25.4	21.8586	10.9293	12.4758
Common (All stem cells)	71.5	52.7	84.7	11.6	57.8	29.1	0.3	57.8	25.8	18.716	22.198	19.6953
SuppFig6c									SuppFig6d					SuppFig6d
Fold Enrichment	ESC	CNCC	NSC						CpGIs	ESC	CNCC	NSC			% of G4 pos CpGIs classified as unmethylated in hESC)	% G4s at CpGI
H3K9me3			0.0902						Fold enrichment	66.46	73.4244	69.8412		ESC	58.2438	61.8942
H3K27me3	7.4507	1.0357	0.5371											CNCC	36.4351	73.4983
H3K27ac	29.8408	30.4856	20.1613											NSC	16.9594	72.9261
H3K4me1	7.4741	3.0252	1.905
H3K4me3	48.4312	35.068	29.3213
p300	62.3122	53.5112
% G4s	ESC	CNCC	NSC
H3K9me3			0.3156
H3K27me3	20.117	2.00931	1.14968
H3K4me1	43.0084	18.6231	6.67268
H3K27ac	69.0696	81.7047	45.9423
H3K4me3	72.2674	82.942	87.4211
p300	35.8719	91.9628

## Sheet: SuppFig7c
	ESC	CNCC	NSC
H3K4me3	68.2	56.9	29.7
Bivalent	47.9	11.5	3.79
H3K27me3	8.97	0.6	0.281
Unmarked	1.03	0.342	0.363

[truncated: 9 more sheets: SuppFig9c, SuppFig9def, SuppFig10cd, SuppFig14cd, SuppFig15, SuppFig16cdeh, SuppFig17de, SuppFig17g, SuppFig19cde]
